# Supplementary material for: A bispecific antibody approach for the potential prophylactic treatment of inherited bleeding disorders
Source: Nat Cardiovasc Res. 2024 Feb 8;3(2):166–85. doi: 10.1038/s44161-023-00418-4 (PMC11358003; doi:10.1038/s44161-023-00418-4)
Supplement: Supplementary file 3 — Statistical source data. [file 44161_2023_418_MOESM3_ESM.xlsx]

## Sheet: Figure 2B
Figure 2B. Mice TVT study - FVIIa concentration response curves
Concentrration (nM)	Blood loss (nmol Hb)
	FVIIa:biAb
0.001	6809.8	7191.3	6846.1	6446.6	6137.7	5222.5
0.787	1432.7	933.6	5745.5	407	1486.8	7578.4
1.4	911.3	1140.2	2048.1	2079	650.9	2303.6
4.86167	631.1	2676.1	6506.5	1003.3	5134.6	281.2
29.2	825.5	820.6	412.7	1603.2	1809	1164.6
Concentrration (nM)	Blood loss (nmol Hb)
	FVIIa
0.001	5365.7	6871.5	6467.4	6562.1	6842.6	6284.1	5269	8562.2	6426.7	684.2
1.915	2765.7		6330.7	6081.6	8815.8	4464.6	5478.8	1900.3	5708	1489.1
8.3	5390.7	879.1	243.7	4149.1	1368	2063.3	796.7	1722.4	6702.1	2668.7
13.125	1203.9	6675.7	4745.1	3699.5	1698.8	1323.9	5249.1	3003.4	6891.5	1969.6
25.5		2262.7	1666.8	227.2	955.7	592.8	205.1	4447.8	1542.8	352.1
26.625	421.9	7712	1182.3	844.1	7629.3	1286	4037.6	221.6	599.2	533
63.6	3777.9	831	807.6	1511.7	1032.2	653	330.5	609.4	301.8	819.3
105.333	479.3	2515.6	1325.7

## Sheet: Figure 2C
Figure 2C. Fold stimulation data
biAb (nM)	HMB-001			biAb0011			biAb0012			biAb0013			biAb0014			biAb0095			biAb0090			anti-FVIIa cAb			anti-TLT-1 cAb
	Mean	SD	N	Mean	SD	N	Mean	SD	N	Mean	SD	N	Mean	SD	N	Mean	SD	N	Mean	SD	N	Mean	SD	N	Mean	SD	N
0	1.29068	0.075982	3	1.00696	0.328374	3	1.25314	0.076469	3	1.16129	0.065236	3	1.07101	0.090684	3	1.05075	0.194332	3	1.2471	0.121274	3	1	0.121134	3	1	0.284239	3
0.5	9.43076	2.23402	3	10.6721	0.928483	3	6.94702	2.3632	3	8.06743	0.707054	3	3.06533	0.21883	3	8.67671	1.1905	3	6.26024	0.903366	3	1.13275	0.199058	3	1.16482	0.147347	3
1	19.9757	3.73319	3	15.3173	2.93886	3	12.7875	6.21207	3	13.5258	2.35839	3	5.60106	0.649769	3	10.4567	2.28997	3	9.45311	1.83747	3	1.31987	0.519971	3	1.20715	0.220503	3
2.5	28.1788	5.98267	3	24.6668	1.44962	3	15.4959	11.3961	3	21.0928	5.38626	3	7.64597	0.956184	3	19.2619	1.73595	3	13.6871	2.17789	3	1.51488	0.585828	3	1.27224	0.0626058	3
10	29.0762	0.731112	3	34.5538	5.30804	3	25.2381	2.38828	3	24.3872	2.39919	3	11.9971	1.28984	3	21.0119	0.648228	3	15.373	1.96807	3	2.04425	1.37383	3	1.22943	0.103925	3
25	32.7019	3.8868	3	31.3257	5.23345	3	29.069	1.9401	3	24.8889	3.19221	3	14.6622	2.1343	3	20.2701	3.6367	3	15.2563	2.40184	3	1.72438	0.987919	3	1.22898	0.235994	3
100	33.7735	2.75902	3	20.0746	8.88196	3	20.9767	3.50807	3	20.8407	1.75624	3	13.3498	2.14397	3	15.3667	0.776913	3	14.834	0.982482	3	1.8484	1.00114	3	1.40804	0.473524	3
300	22.7348	1.73746	3	13.9591	6.91536	3	15.4316	4.03386	3	15.0747	0.365801	3	10.0599	2.04296	3	11.4627	0.506124	3	7.09786	0.959773	3	1.40589	0.528661	3	1.37013	0.540306	3
500	20.8588	1.33079	3	13.9594	5.14536	3	14.1851	2.4621	3	12.836	1.89123	3	10.3668	0.824268	3	9.37747	0.599546	3	7.02366	0.580158	3	1.08294	0.171727	3	1.45234	0.550046	3

## Sheet: Figure 2D
FVIIa												FVII												sTLT-1
X	Y	X	Y	X	Y	X	Y	X	Y			X	Y	X	Y	X	Y	X	Y	X	Y			X	Y	X	Y	X	Y	X	Y	X	Y
Run 1; Ch 1; Fc 2-1; Cy 8; HMB-001; Conc 0.074 nM_X	Run 1; Ch 1; Fc 2-1; Cy 8; HMB-001; Conc 0.074 nM_Y	Run 1; Ch 1; Fc 2-1; Cy 9; HMB-001; Conc 0.22 nM_X	Run 1; Ch 1; Fc 2-1; Cy 9; HMB-001; Conc 0.22 nM_Y	Run 1; Ch 1; Fc 2-1; Cy 10; HMB-001; Conc 0.67 nM_X	Run 1; Ch 1; Fc 2-1; Cy 10; HMB-001; Conc 0.67 nM_Y	Run 1; Ch 1; Fc 2-1; Cy 11; HMB-001; Conc 2 nM_X	Run 1; Ch 1; Fc 2-1; Cy 11; HMB-001; Conc 2 nM_Y	Run 1; Ch 1; Fc 2-1; Cy 12; HMB-001; Conc 6 nM_X	Run 1; Ch 1; Fc 2-1; Cy 12; HMB-001; Conc 6 nM_Y			Run 1; Ch 2; Fc 2-1; Cy 8; HMB-001; Conc 0.074 nM_X	Run 1; Ch 2; Fc 2-1; Cy 8; HMB-001; Conc 0.074 nM_Y	Run 1; Ch 2; Fc 2-1; Cy 9; HMB-001; Conc 0.22 nM_X	Run 1; Ch 2; Fc 2-1; Cy 9; HMB-001; Conc 0.22 nM_Y	Run 1; Ch 2; Fc 2-1; Cy 10; HMB-001; Conc 0.67 nM_X	Run 1; Ch 2; Fc 2-1; Cy 10; HMB-001; Conc 0.67 nM_Y	Run 1; Ch 2; Fc 2-1; Cy 11; HMB-001; Conc 2 nM_X	Run 1; Ch 2; Fc 2-1; Cy 11; HMB-001; Conc 2 nM_Y	Run 1; Ch 2; Fc 2-1; Cy 12; HMB-001; Conc 6 nM_X	Run 1; Ch 2; Fc 2-1; Cy 12; HMB-001; Conc 6 nM_Y			Run 1; Ch 1; Fc 2-1; Cy 8; sTLT-1; Conc 1 nM_X	Run 1; Ch 1; Fc 2-1; Cy 8; sTLT-1; Conc 1 nM_Y	Run 1; Ch 1; Fc 2-1; Cy 9; sTLT-1; Conc 3 nM_X	Run 1; Ch 1; Fc 2-1; Cy 9; sTLT-1; Conc 3 nM_Y	Run 1; Ch 1; Fc 2-1; Cy 10; sTLT-1; Conc 9 nM_X	Run 1; Ch 1; Fc 2-1; Cy 10; sTLT-1; Conc 9 nM_Y	Run 1; Ch 1; Fc 2-1; Cy 11; sTLT-1; Conc 27 nM_X	Run 1; Ch 1; Fc 2-1; Cy 11; sTLT-1; Conc 27 nM_Y	Run 1; Ch 1; Fc 2-1; Cy 12; sTLT-1; Conc 81 nM_X	Run 1; Ch 1; Fc 2-1; Cy 12; sTLT-1; Conc 81 nM_Y
-50	-0.1029	-50	-0.0442	-50	-0.0353	-50	-0.0849	-50	-0.1598			-50	-0.0101999	-50	-0.0151999	-50	-0.0534999	-50	-0.0339999	-50	-0.0947999			-50	-0.0883	-50	-0.0631	-50	-0.0185	-50	-0.0492	-50	-0.00559998
-49.9	-0.1046	-49.9	-0.0386	-49.9	-0.0354001	-49.9	-0.0851001	-49.9	-0.161			-49.9	-0.0124	-49.9	-0.0167	-49.9	-0.0517001	-49.9	-0.0318001	-49.9	-0.097			-49.9	-0.0856	-49.9	-0.0608	-49.9	-0.0225	-49.9	-0.0486999	-49.9	0.000400102
-49.8	-0.1011	-49.8	-0.0342	-49.8	-0.0352	-49.8	-0.0842	-49.8	-0.1585			-49.8	-0.00989948	-49.8	-0.0167	-49.8	-0.0535	-49.8	-0.0297	-49.8	-0.0924			-49.8	-0.0857	-49.8	-0.0605	-49.8	-0.0259	-49.8	-0.0458	-49.8	-0.000700021
-49.7	-0.102	-49.7	-0.0321	-49.7	-0.0327	-49.7	-0.089	-49.7	-0.1579			-49.7	-0.00780004	-49.7	-0.0168	-49.7	-0.0498005	-49.7	-0.0299005	-49.7	-0.0877			-49.7	-0.0869	-49.7	-0.0558	-49.7	-0.0259001	-49.7	-0.0476	-49.7	-0.00150001
-49.6	-0.1011	-49.6	-0.0302	-49.6	-0.0290003	-49.6	-0.0839003	-49.6	-0.1543			-49.6	-0.00519997	-49.6	-0.0135	-49.6	-0.0478006	-49.6	-0.0300006	-49.6	-0.0850006			-49.6	-0.0902	-49.6	-0.0508	-49.6	-0.0233	-49.6	-0.0503001	-49.6	0.00339993
-49.5	-0.1027	-49.5	-0.0364	-49.5	-0.0312	-49.5	-0.0857	-49.5	-0.153			-49.5	-0.00360006	-49.5	-0.0113001	-49.5	-0.0481001	-49.5	-0.0303001	-49.5	-0.0867001			-49.5	-0.0885	-49.5	-0.0485	-49.5	-0.0232	-49.5	-0.0494	-49.5	0.003
-49.4	-0.1001	-49.4	-0.0303001	-49.4	-0.0278003	-49.4	-0.0838003	-49.4	-0.1511			-49.4	-0.00189997	-49.4	-0.0126	-49.4	-0.0487001	-49.4	-0.0278001	-49.4	-0.0878			-49.4	-0.0877	-49.4	-0.049	-49.4	-0.0259	-49.4	-0.0478995	-49.4	0.00460053
-49.3	-0.0947996	-49.3	-0.0306	-49.3	-0.0264	-49.3	-0.0826	-49.3	-0.1439			-49.3	-0.00289944	-49.3	-0.00850003	-49.3	-0.0468	-49.3	-0.0289	-49.3	-0.0875			-49.3	-0.0809	-49.3	-0.0415	-49.3	-0.0182	-49.3	-0.0442	-49.3	0.00779998
-49.2	-0.0914	-49.2	-0.0299	-49.2	-0.0240004	-49.2	-0.0764004	-49.2	-0.1426			-49.2	9.99697e-05	-49.2	-0.00790003	-49.2	-0.0392005	-49.2	-0.0245005	-49.2	-0.0883			-49.2	-0.0798	-49.2	-0.0313	-49.2	-0.0187002	-49.2	-0.0412	-49.2	0.00859997
-49.1	-0.091	-49.1	-0.0309	-49.1	-0.0208002	-49.1	-0.0740002	-49.1	-0.14			-49.1	-0.00199996	-49.1	-0.00849996	-49.1	-0.0381006	-49.1	-0.0262006	-49.1	-0.0888006			-49.1	-0.0888	-49.1	-0.0388	-49.1	-0.026	-49.1	-0.0502005	-49.1	-0.00180049
-49	-0.0907	-49	-0.0303	-49	-0.0296	-49	-0.0717	-49	-0.1426			-49	0.00120002	-49	-0.00279998	-49	-0.0496	-49	-0.025	-49	-0.0892			-49	-0.0886	-49	-0.0422	-49	-0.0298	-49	-0.058	-49	-0.00130001
-48.9	-0.0926	-48.9	-0.0377	-48.9	-0.0270995	-48.9	-0.0733995	-48.9	-0.15			-48.9	0.00379999	-48.9	0.00319999	-48.9	-0.0437011	-48.9	-0.0193011	-48.9	-0.0826			-48.9	-0.073	-48.9	-0.0378	-48.9	-0.0209	-48.9	-0.0480007	-48.9	0.00459926
-48.8	-0.0911995	-48.8	-0.0371	-48.8	-0.0284	-48.8	-0.0756	-48.8	-0.1477			-48.8	0.00840067	-48.8	0.00979995	-48.8	-0.0454	-48.8	-0.0168	-48.8	-0.0795			-48.8	-0.0672	-48.8	-0.0465	-48.8	-0.0304	-48.8	-0.0537	-48.8	0.00189997
-48.7	-0.0898001	-48.7	-0.0335001	-48.7	-0.0251004	-48.7	-0.0744004	-48.7	-0.1454			-48.7	0.00990005	-48.7	0.0120001	-48.7	-0.0389007	-48.7	-0.0165007	-48.7	-0.0749999			-48.7	-0.0657	-48.7	-0.0435	-48.7	-0.0277001	-48.7	-0.0465	-48.7	0.00479998
-48.6	-0.0923	-48.6	-0.0364	-48.6	-0.0265999	-48.6	-0.0757999	-48.6	-0.1449			-48.6	0.0136	-48.6	0.00840004	-48.6	-0.0397	-48.6	-0.0147	-48.6	-0.076			-48.6	-0.0615	-48.6	-0.0428	-48.6	-0.0292	-48.6	-0.0350003	-48.6	0.00689974
-48.5	-0.0947	-48.5	-0.0363	-48.5	-0.0279	-48.5	-0.0768	-48.5	-0.1415			-48.5	0.0166	-48.5	0.0107	-48.5	-0.0398	-48.5	-0.0135	-48.5	-0.0731			-48.5	-0.0588	-48.5	-0.0502	-48.5	-0.0308	-48.5	-0.0363	-48.5	0.00529998
-48.4	-0.0929	-48.4	-0.0311	-48.4	-0.0248	-48.4	-0.075	-48.4	-0.1372			-48.4	0.0393	-48.4	0.0385	-48.4	-0.0269037	-48.4	0.00899631	-48.4	-0.0503			-48.4	-0.0572	-48.4	-0.0448	-48.4	-0.0253	-48.4	-0.0278004	-48.4	0.00889964
-48.3	-0.0920999	-48.3	-0.0321	-48.3	-0.0288	-48.3	-0.0794	-48.3	-0.1357			-48.3	0.0555952	-48.3	0.0302	-48.3	-0.0124	-48.3	0.0217	-48.3	-0.036			-48.3	-0.0597	-48.3	-0.0478	-48.3	-0.0255	-48.3	-0.0272	-48.3	0.0119
-48.2	-0.0899	-48.2	-0.0324	-48.2	-0.0256	-48.2	-0.0819	-48.2	-0.1336			-48.2	0.019	-48.2	0.0192	-48.2	-0.0207952	-48.2	-0.0336952	-48.2	-0.0691			-48.2	-0.0654	-48.2	-0.0512	-48.2	-0.0262997	-48.2	-0.0313	-48.2	0.0107
-48.1	-0.0865	-48.1	-0.0299	-48.1	-0.0248	-48.1	-0.0859	-48.1	-0.1371			-48.1	0.018	-48.1	0.0208	-48.1	-0.0101998	-48.1	-0.00839977	-48.1	-0.0738998			-48.1	-0.067	-48.1	-0.0532	-48.1	-0.0247	-48.1	-0.0272	-48.1	0.0119
-48	-0.0878	-48	-0.0333	-48	-0.0257	-48	-0.0947	-48	-0.1353			-48	0.0136	-48	0.0277	-48	-0.00669999	-48	-0.00749999	-48	-0.1032			-48	-0.0598	-48	-0.0507	-48	-0.023	-48	-0.0247	-48	0.0165
-47.9	-0.0927001	-47.9	-0.0346001	-47.9	-0.0254999	-47.9	-0.0941999	-47.9	-0.1351			-47.9	0.0161	-47.9	0.0284	-47.9	-0.00670026	-47.9	-0.00840026	-47.9	-0.1119			-47.9	-0.0662	-47.9	-0.053	-47.9	-0.0273	-47.9	-0.0268007	-47.9	0.0175993
-47.8	-0.0927004	-47.8	-0.0334	-47.8	-0.0281	-47.8	-0.0944	-47.8	-0.1349			-47.8	0.0161997	-47.8	0.0279	-47.8	-0.0113	-47.8	-0.00600004	-47.8	-0.1171			-47.8	-0.0702	-47.8	-0.0584	-47.8	-0.0332	-47.8	-0.0286	-47.8	0.0134
-47.7	-0.0963	-47.7	-0.0356	-47.7	-0.0305997	-47.7	-0.0970997	-47.7	-0.1369			-47.7	0.0112001	-47.7	0.0225001	-47.7	-0.0163997	-47.7	-0.00149971	-47.7	-0.0831999			-47.7	-0.0653	-47.7	-0.0539	-47.7	-0.0311001	-47.7	-0.0253	-47.7	0.0204
-47.6	-0.0993	-47.6	-0.0394	-47.6	-0.0335997	-47.6	-0.0982997	-47.6	-0.138			-47.6	0.0174	-47.6	0.0327	-47.6	-0.0107012	-47.6	0.00279883	-47.6	-0.0703012			-47.6	-0.0622	-47.6	-0.0517	-47.6	-0.0319	-47.6	-0.025	-47.6	0.0207
-47.5	-0.0981	-47.5	-0.035	-47.5	-0.031	-47.5	-0.0966	-47.5	-0.1355			-47.5	0.0132	-47.5	0.0259	-47.5	-0.0173	-47.5	-0.00349999	-47.5	-0.0727			-47.5	-0.0612	-47.5	-0.0486	-47.5	-0.0309	-47.5	-0.0204	-47.5	0.0241
-47.4	-0.0919001	-47.4	-0.0322001	-47.4	-0.0258005	-47.4	-0.0927005	-47.4	-0.1316			-47.4	0.0122	-47.4	0.0212	-47.4	-0.0138997	-47.4	-0.00379972	-47.4	-0.0832			-47.4	-0.0619	-47.4	-0.045	-47.4	-0.0316	-47.4	-0.0176998	-47.4	0.0263002
-47.3	-0.0889999	-47.3	-0.0329	-47.3	-0.024	-47.3	-0.0927	-47.3	-0.1315			-47.3	0.0132002	-47.3	0.03	-47.3	-0.0103	-47.3	0.000199983	-47.3	-0.0797			-47.3	-0.0601	-47.3	-0.042	-47.3	-0.0291	-47.3	-0.016	-47.3	0.0285
-47.2	-0.0879	-47.2	-0.0323	-47.2	-0.0275001	-47.2	-0.0953001	-47.2	-0.1301			-47.2	0.0124	-47.2	0.0284	-47.2	-0.00660019	-47.2	-0.00520019	-47.2	-0.0788			-47.2	-0.0581	-47.2	-0.0394	-47.2	-0.0292002	-47.2	-0.0137	-47.2	0.031
-47.1	-0.0854	-47.1	-0.0298	-47.1	-0.0254003	-47.1	-0.0924003	-47.1	-0.1273			-47.1	0.0196	-47.1	0.0366	-47.1	-0.0110002	-47.1	-0.00150023	-47.1	-0.0805002			-47.1	-0.061	-47.1	-0.0371	-47.1	-0.031	-47.1	-0.0142008	-47.1	0.0293992
-47	-0.0846999	-47	-0.0277999	-47	-0.0231999	-47	-0.0877999	-47	-0.1231			-47	0.0214	-47	0.0407	-47	-0.00880004	-47	-0.000300045	-47	-0.0763			-47	-0.0677	-47	-0.0407	-47	-0.0345	-47	-0.0153	-47	0.029
-46.9	-0.0847	-46.9	-0.0307	-46.9	-0.022	-46.9	-0.0904	-46.9	-0.1228			-46.9	0.0261001	-46.9	0.0510001	-46.9	-0.00820066	-46.9	0.00479934	-46.9	-0.0667999			-46.9	-0.0719	-46.9	-0.0465	-46.9	-0.0384	-46.9	-0.0148003	-46.9	0.0247997
-46.8	-0.083899	-46.8	-0.0316001	-46.8	-0.0210001	-46.8	-0.0967001	-46.8	-0.1291			-46.8	0.0294999	-46.8	0.0570001	-46.8	-0.00429994	-46.8	0.0123001	-46.8	-0.0613999			-46.8	-0.0728	-46.8	-0.0488	-46.8	-0.0411	-46.8	-0.019	-46.8	0.022
-46.7	-0.0794	-46.7	-0.0231	-46.7	-0.017901	-46.7	-0.094301	-46.7	-0.1208			-46.7	0.0269	-46.7	0.0549	-46.7	-0.00939996	-46.7	0.00970004	-46.7	-0.0699			-46.7	-0.0779	-46.7	-0.0448	-46.7	-0.0402997	-46.7	-0.0219	-46.7	0.021
-46.6	-0.0801	-46.6	-0.0245	-46.6	-0.0195998	-46.6	-0.0956998	-46.6	-0.123			-46.6	0.031	-46.6	0.0553	-46.6	-0.00330049	-46.6	0.00889951	-46.6	-0.0741005			-46.6	-0.0789	-46.6	-0.0464	-46.6	-0.0399	-46.6	-0.0226005	-46.6	0.0229995
-46.5	-0.0693	-46.5	-0.029	-46.5	-0.0223	-46.5	-0.1002	-46.5	-0.122			-46.5	0.0322	-46.5	0.0515	-46.5	-0.00180002	-46.5	0.00719998	-46.5	-0.0695			-46.5	-0.0803	-46.5	-0.0508	-46.5	-0.0433	-46.5	-0.0252	-46.5	0.021
-46.4	-0.0633999	-46.4	-0.0208999	-46.4	-0.0281002	-46.4	-0.1038	-46.4	-0.125			-46.4	0.0279	-46.4	0.0544	-46.4	0.00189987	-46.4	0.00549987	-46.4	-0.0701			-46.4	-0.0818	-46.4	-0.0537	-46.4	-0.0443	-46.4	-0.0271001	-46.4	0.0177999
-46.3	-0.0560996	-46.3	-0.0151	-46.3	-0.022	-46.3	-0.0911	-46.3	-0.1233			-46.3	0.0354986	-46.3	0.0504	-46.3	-0.00280002	-46.3	-0.00480002	-46.3	-0.0776			-46.3	-0.0804	-46.3	-0.056	-46.3	-0.0473	-46.3	-0.0266	-46.3	0.0181
-46.2	-0.0507999	-46.2	-0.0119999	-46.2	-0.0138004	-46.2	-0.0920004	-46.2	-0.1162			-46.2	0.028	-46.2	0.0443	-46.2	-0.00939856	-46.2	-0.0161986	-46.2	-0.087			-46.2	-0.0847	-46.2	-0.0605	-46.2	-0.0544995	-46.2	-0.031	-46.2	0.0153
-46.1	-0.049	-46.1	-0.0139	-46.1	-0.0130998	-46.1	-0.0929998	-46.1	-0.1179			-46.1	0.0339	-46.1	0.048	-46.1	-0.00760068	-46.1	-0.0113007	-46.1	-0.0853007			-46.1	-0.0843	-46.1	-0.0639	-46.1	-0.0537	-46.1	-0.0355005	-46.1	0.0127995
-46	-0.0606999	-46	-0.0248999	-46	-0.0222999	-46	-0.1073	-46	-0.1283			-46	0.056	-46	0.066	-46	0.0107	-46	0.0119	-46	-0.0719			-46	-0.0872	-46	-0.0667	-46	-0.0544	-46	-0.0399	-46	0.00920002
-45.9	-0.0632	-45.9	-0.0338	-45.9	-0.0221993	-45.9	-0.114599	-45.9	-0.1308			-45.9	0.0661	-45.9	0.0753	-45.9	0.0276987	-45.9	0.0163987	-45.9	-0.0615			-45.9	-0.0924	-45.9	-0.0661	-45.9	-0.0553	-45.9	-0.0396002	-45.9	0.00519982
-45.8	-0.0483005	-45.8	-0.0262	-45.8	-0.01	-45.8	-0.1147	-45.8	-0.1239			-45.8	0.0668001	-45.8	0.0692999	-45.8	0.00559994	-45.8	0.0289999	-45.8	-0.0683001			-45.8	-0.094	-45.8	-0.0666	-45.8	-0.0527	-45.8	-0.0389	-45.8	0.00869998
-45.7	-0.0497	-45.7	-0.0217	-45.7	-0.00829951	-45.7	-0.1231	-45.7	-0.1268			-45.7	0.0602	-45.7	0.0545	-45.7	0.00159984	-45.7	0.00969984	-45.7	-0.0734			-45.7	-0.0911	-45.7	-0.0669	-45.7	-0.0560005	-45.7	-0.039	-45.7	0.0163
-45.6	-0.0541	-45.6	-0.0258	-45.6	0.00260016	-45.6	-0.1129	-45.6	-0.125			-45.6	0.038	-45.6	0.0656	-45.6	0.0121979	-45.6	0.0184979	-45.6	-0.0610021			-45.6	-0.0886	-45.6	-0.0681	-45.6	-0.0575	-45.6	-0.0347006	-45.6	0.0214994
-45.5	-0.0635999	-45.5	-0.0233999	-45.5	0.0101001	-45.5	-0.1147	-45.5	-0.1229			-45.5	0.0233	-45.5	0.0585	-45.5	0.00660003	-45.5	0.0173	-45.5	-0.0678			-45.5	-0.097	-45.5	-0.0763	-45.5	-0.0589	-45.5	-0.037	-45.5	0.0205
-45.4	-0.0759999	-45.4	-0.0184999	-45.4	-0.000899115	-45.4	-0.122999	-45.4	-0.1377			-45.4	0.00789996	-45.4	0.0476	-45.4	0.00820043	-45.4	0.00650043	-45.4	-0.0675			-45.4	-0.0992	-45.4	-0.0746	-45.4	-0.0651	-45.4	-0.0417002	-45.4	0.0164998
-45.3	-0.0748983	-45.3	-0.00509999	-45.3	0.00490001	-45.3	-0.1279	-45.3	-0.1235			-45.3	-0.0048985	-45.3	0.0418	-45.3	0.00749995	-45.3	-0.00230005	-45.3	-0.061			-45.3	-0.0977	-45.3	-0.0764	-45.3	-0.0691	-45.3	-0.0477	-45.3	0.0178
-45.2	-0.0718	-45.2	-0.000499973	-45.2	0.0226984	-45.2	-0.124602	-45.2	-0.1057			-45.2	0.00429996	-45.2	0.0531	-45.2	0.0136984	-45.2	0.00119841	-45.2	-0.0529			-45.2	-0.0981	-45.2	-0.0801	-45.2	-0.0653	-45.2	-0.0479	-45.2	0.0194
-45.1	-0.0652	-45.1	-0.000400023	-45.1	0.0333988	-45.1	-0.120601	-45.1	-0.0915012			-45.1	0.0022	-45.1	0.0545	-45.1	0.0183004	-45.1	-0.00359964	-45.1	-0.0651996			-45.1	-0.0976	-45.1	-0.078	-45.1	-0.0594	-45.1	-0.0450003	-45.1	0.0251997
-45	-0.0598	-45	0.0018	-45	0.0279	-45	-0.1136	-45	-0.0799			-45	0.00719996	-45	0.0496	-45	0.0192	-45	-0.00410004	-45	-0.063			-45	-0.099	-45	-0.08	-45	-0.0586	-45	-0.0465	-45	0.0281
-44.9	-0.0573	-44.9	-0.00130003	-44.9	0.021799	-44.9	-0.116601	-44.9	-0.084			-44.9	0.00970002	-44.9	0.0504	-44.9	0.0155992	-44.9	-0.00220082	-44.9	-0.0624			-44.9	-0.1038	-44.9	-0.0846	-44.9	-0.0644	-44.9	-0.0507002	-44.9	0.0255998
-44.8	-0.0507978	-44.8	0.0017	-44.8	0.0248	-44.8	-0.1056	-44.8	-0.089			-44.8	0.00420015	-44.8	0.0459	-44.8	0.00800003	-44.8	-0.00019997	-44.8	-0.0627			-44.8	-0.1039	-44.8	-0.0879	-44.8	-0.0657	-44.8	-0.052	-44.8	0.0212
-44.7	-0.0474001	-44.7	0.000799943	-44.7	0.0269979	-44.7	-0.100302	-44.7	-0.0855001			-44.7	-0.00300006	-44.7	0.0467999	-44.7	0.00529982	-44.7	-0.00230018	-44.7	-0.0647001			-44.7	-0.1069	-44.7	-0.0904	-44.7	-0.0641999	-44.7	-0.0512	-44.7	0.023
-44.6	-0.0508	-44.6	-0.0091	-44.6	0.0251998	-44.6	-0.1016	-44.6	-0.0954002			-44.6	-0.00470005	-44.6	0.0355999	-44.6	0.00510019	-44.6	-0.00389981	-44.6	-0.0606998			-44.6	-0.1094	-44.6	-0.0935	-44.6	-0.0623	-44.6	-0.0524003	-44.6	0.0247997
-44.5	-0.0606	-44.5	-0.0249	-44.5	0.00979995	-44.5	-0.1137	-44.5	-0.1126			-44.5	-0.00469997	-44.5	0.0663	-44.5	0.0416	-44.5	0.0328	-44.5	-0.0191			-44.5	-0.111	-44.5	-0.095	-44.5	-0.0652	-44.5	-0.0519	-44.5	0.0211
-44.4	-0.0604999	-44.4	-0.0232999	-44.4	0.00899886	-44.4	-0.118001	-44.4	-0.1129			-44.4	-0.000400049	-44.4	0.0772	-44.4	0.0433977	-44.4	0.0440977	-44.4	-0.00560005			-44.4	-0.1143	-44.4	-0.0947	-44.4	-0.0681	-44.4	-0.0484004	-44.4	0.0232996
-44.3	-0.0578985	-44.3	-0.0233	-44.3	0.0113	-44.3	-0.1194	-44.3	-0.1093			-44.3	-0.0322007	-44.3	0.0511	-44.3	0.0484	-44.3	0.0156	-44.3	-0.0286			-44.3	-0.1157	-44.3	-0.0979	-44.3	-0.0683	-44.3	-0.0468	-44.3	0.0226
-44.2	-0.0594	-44.2	-0.00699997	-44.2	0.0285985	-44.2	-0.119802	-44.2	-0.0993			-44.2	-0.0423	-44.2	0.0078	-44.2	0.0235007	-44.2	0.00610072	-44.2	-0.0815			-44.2	-0.1205	-44.2	-0.1032	-44.2	-0.0741994	-44.2	-0.0445	-44.2	0.0165
-44.1	-0.0434999	-44.1	0.00100005	-44.1	0.0371984	-44.1	-0.129202	-44.1	-0.0728016			-44.1	-0.02	-44.1	0.035	-44.1	0.00959941	-44.1	-0.0288006	-44.1	-0.0869006			-44.1	-0.1209	-44.1	-0.1056	-44.1	-0.0757	-44.1	-0.0465004	-44.1	0.0140996
-44	-0.0419999	-44	0.00290005	-44	0.0386001	-44	-0.1329	-44	-0.0775999			-44	-0.0146	-44	0.0424	-44	0.00359999	-44	-0.0311	-44	-0.0623			-44	-0.1273	-44	-0.1072	-44	-0.0788	-44	-0.0498	-44	0.015
-43.9	-0.0357	-43.9	0.00270001	-43.9	0.0373983	-43.9	-0.114102	-43.9	-0.0749			-43.9	-0.0175	-43.9	0.0383	-43.9	0.00270034	-43.9	-0.00609966	-43.9	-0.0553			-43.9	-0.1265	-43.9	-0.1071	-43.9	-0.0763	-43.9	-0.0485005	-43.9	0.0197995
-43.8	-0.0260968	-43.8	0.00919999	-43.8	0.0465	-43.8	-0.0927	-43.8	-0.0679			-43.8	-0.007701	-43.8	0.0403	-43.8	0.00869995	-43.8	0.00229995	-43.8	-0.046			-43.8	-0.1298	-43.8	-0.1145	-43.8	-0.0769	-43.8	-0.05	-43.8	0.017
-43.7	-0.0251999	-43.7	0.0224001	-43.7	0.0582967	-43.7	-0.0792033	-43.7	-0.0598999			-43.7	-0.0130001	-43.7	0.0306999	-43.7	-0.000698979	-43.7	-0.00279898	-43.7	-0.0505001			-43.7	-0.1324	-43.7	-0.1156	-43.7	-0.0855997	-43.7	-0.0501	-43.7	0.0146
-43.6	-0.0203999	-43.6	0.0253001	-43.6	0.0678975	-43.6	-0.0712025	-43.6	-0.0709025			-43.6	-1.69784e-08	-43.6	0.0319	-43.6	-0.00840061	-43.6	-0.00730061	-43.6	-0.0488006			-43.6	-0.1286	-43.6	-0.1159	-43.6	-0.0931	-43.6	-0.0530009	-43.6	0.0119991
-43.5	-0.00979996	-43.5	0.0195	-43.5	0.0677	-43.5	-0.0825	-43.5	-0.0725			-43.5	0.00679997	-43.5	0.0238	-43.5	-0.0175	-43.5	-0.0168	-43.5	-0.056			-43.5	-0.1365	-43.5	-0.1182	-43.5	-0.0977	-43.5	-0.0551	-43.5	0.00410001
-43.4	-0.00649995	-43.4	0.0249	-43.4	0.0582973	-43.4	-0.0825027	-43.4	-0.0738			-43.4	0.00290006	-43.4	0.0215001	-43.4	-0.0176001	-43.4	-0.00600006	-43.4	-0.0598999			-43.4	-0.1327	-43.4	-0.1149	-43.4	-0.0972	-43.4	-0.0486008	-43.4	0.00429915
-43.3	0.00850412	-43.3	0.0303999	-43.3	0.0687999	-43.3	-0.0662001	-43.3	-0.0683001			-43.3	0.0129998	-43.3	0.0222	-43.3	-0.00779998	-43.3	-0.000499983	-43.3	-0.0484			-43.3	-0.1389	-43.3	-0.1205	-43.3	-0.1053	-43.3	-0.0516	-43.3	-0.00170002
-43.2	0.0233	-43.2	0.0463	-43.2	0.0812959	-43.2	-0.0508041	-43.2	-0.0537			-43.2	0.00500006	-43.2	0.0145001	-43.2	-0.0160998	-43.2	-0.0116998	-43.2	-0.0422999			-43.2	-0.1486	-43.2	-0.1232	-43.2	-0.111799	-43.2	-0.0552	-43.2	-0.00469998
-43.1	0.0254	-43.1	0.0522	-43.1	0.0798971	-43.1	-0.0356029	-43.1	-0.0494029			-43.1	0.0148	-43.1	0.0205	-43.1	-0.00860127	-43.1	-0.00770127	-43.1	-0.0352013			-43.1	-0.1452	-43.1	-0.1229	-43.1	-0.1146	-43.1	-0.0555001	-43.1	-0.00360005
-43	0.0291	-43	0.0493	-43	0.0696	-43	-0.0314	-43	-0.0468			-43	0.0189	-43	0.0143	-43	-0.0185	-43	-0.00150003	-43	-0.0363			-43	-0.1404	-43	-0.1195	-43	-0.1153	-43	-0.0544	-43	-0.00300002
-42.9	0.0319	-42.9	0.0558	-42.9	0.0663964	-42.9	-0.0227036	-42.9	-0.0468			-42.9	0.0291	-42.9	0.0292	-42.9	-0.015902	-42.9	0.012998	-42.9	-0.0215			-42.9	-0.1461	-42.9	-0.1119	-42.9	-0.1226	-42.9	-0.0544021	-42.9	-0.00510211
-42.8	0.0258017	-42.8	0.0405	-42.8	0.0604	-42.8	-0.0384	-42.8	-0.0584			-42.8	0.0459963	-42.8	0.046	-42.8	0.00139999	-42.8	0.0325	-42.8	0.00679999			-42.8	-0.1615	-42.8	-0.1141	-42.8	-0.1356	-42.8	-0.0838	-42.8	-0.0199
-42.7	0.0191	-42.7	0.0266	-42.7	0.0483984	-42.7	-0.0471016	-42.7	-0.0635			-42.7	0.0172	-42.7	0.02	-42.7	-0.0260962	-42.7	-0.00469621	-42.7	-0.0268			-42.7	-0.1595	-42.7	-0.1085	-42.7	-0.114001	-42.7	-0.0879	-42.7	-0.0182
-42.6	0.0314	-42.6	0.0226	-42.6	0.0414967	-42.6	-0.0453033	-42.6	-0.0661033			-42.6	0.0064	-42.6	0.0026	-42.6	-0.041499	-42.6	-0.019899	-42.6	-0.040499			-42.6	-0.171	-42.6	-0.1133	-42.6	-0.1163	-42.6	-0.0976006	-42.6	-0.0167006
-42.5	0.0246	-42.5	0.0393	-42.5	0.0316	-42.5	-0.0406	-42.5	-0.062			-42.5	0.0182	-42.5	0.0156	-42.5	-0.0472	-42.5	-0.00830001	-42.5	-0.0256			-42.5	-0.1816	-42.5	-0.1206	-42.5	-0.1184	-42.5	-0.0967	-42.5	-0.018
-42.4	0.0102	-42.4	0.0111	-42.4	0.00189968	-42.4	-0.0421003	-42.4	-0.0666			-42.4	0.018	-42.4	0.0114	-42.4	-0.0288993	-42.4	-0.0127993	-42.4	-0.0294			-42.4	-0.1896	-42.4	-0.1241	-42.4	-0.1113	-42.4	-0.0898	-42.4	-0.0159
-42.3	0.0137005	-42.3	-0.0074	-42.3	0.000699997	-42.3	-0.0531	-42.3	-0.0702			-42.3	0.0155022	-42.3	0.0143	-42.3	-0.0218	-42.3	-0.00669997	-42.3	-0.0162			-42.3	-0.1824	-42.3	-0.1228	-42.3	-0.1178	-42.3	-0.0849	-42.3	-0.0216
-42.2	0.00399997	-42.2	-0.0107	-42.2	-0.00160051	-42.2	-0.0650005	-42.2	-0.0931			-42.2	0.0141	-42.2	0.0163	-42.2	-0.0101022	-42.2	0.00229777	-42.2	-0.0154			-42.2	-0.172	-42.2	-0.1227	-42.2	-0.115401	-42.2	-0.0828	-42.2	-0.0142
-42.1	0.0282	-42.1	-0.0137	-42.1	0.0248968	-42.1	-0.0598032	-42.1	-0.0874032			-42.1	0.0115	-42.1	0.02	-42.1	-0.0056011	-42.1	0.0096989	-42.1	-0.0146011			-42.1	-0.1729	-42.1	-0.1257	-42.1	-0.1176	-42.1	-0.0872002	-42.1	-0.0179002
-42	0.0153	-42	-0.0264	-42	0.0142	-42	-0.0728	-42	-0.0896			-42	0.0131	-42	0.0393	-42	-0.000700037	-42	0.000399963	-42	-0.0171			-42	-0.1727	-42	-0.1304	-42	-0.1203	-42	-0.0906	-42	-0.0269
-41.9	0.00880001	-41.9	-0.0496	-41.9	0.00370073	-41.9	-0.0773993	-41.9	-0.1166			-41.9	0.0254	-41.9	0.0498	-41.9	-0.00570093	-41.9	-0.0124009	-41.9	-0.0244			-41.9	-0.1577	-41.9	-0.1204	-41.9	-0.1144	-41.9	-0.0839985	-41.9	-0.0187985
-41.8	-0.00279948	-41.8	-0.0525	-41.8	-0.0158	-41.8	-0.0895	-41.8	-0.134			-41.8	0.00290215	-41.8	0.0338	-41.8	-0.0262	-41.8	-0.0452	-41.8	-0.0469			-41.8	-0.1482	-41.8	-0.1141	-41.8	-0.107	-41.8	-0.0776	-41.8	-0.0107
-41.7	-0.00150002	-41.7	-0.0727	-41.7	-0.0212005	-41.7	-0.1022	-41.7	-0.1356			-41.7	-0.000299959	-41.7	0.0406	-41.7	-0.0157021	-41.7	-0.0462021	-41.7	-0.0416			-41.7	-0.1488	-41.7	-0.1137	-41.7	-0.106	-41.7	-0.0714	-41.7	-0.0167
-41.6	-0.00519996	-41.6	-0.0884	-41.6	-0.0316991	-41.6	-0.0883991	-41.6	-0.154299			-41.6	0.0297	-41.6	0.04	-41.6	-0.00570231	-41.6	-0.0231023	-41.6	-0.0224023			-41.6	-0.1491	-41.6	-0.1195	-41.6	-0.1044	-41.6	-0.0684996	-41.6	-0.0150996
-41.5	-0.00140003	-41.5	-0.0832	-41.5	-0.0124	-41.5	-0.0684	-41.5	-0.1337			-41.5	0.0245	-41.5	0.0151	-41.5	-0.0411	-41.5	-0.0408	-41.5	-0.045			-41.5	-0.1527	-41.5	-0.1201	-41.5	-0.1065	-41.5	-0.0698	-41.5	-0.0123
-41.4	-0.000199944	-41.4	-0.0761999	-41.4	-0.0223004	-41.4	-0.0497004	-41.4	-0.1294			-41.4	0.0549	-41.4	0.0293	-41.4	-0.0403016	-41.4	-0.0335016	-41.4	-0.0418			-41.4	-0.1612	-41.4	-0.1148	-41.4	-0.1072	-41.4	-0.0655004	-41.4	-0.0119004
-41.3	-0.0425929	-41.3	-0.1078	-41.3	-0.0528	-41.3	-0.0819	-41.3	-0.1641			-41.3	0.102901	-41.3	0.0466	-41.3	-0.0436	-41.3	-0.0491	-41.3	-0.0471			-41.3	-0.1592	-41.3	-0.1237	-41.3	-0.1116	-41.3	-0.0666	-41.3	-0.0171
-41.2	-0.0215	-41.2	-0.0522	-41.2	0.00169298	-41.2	-0.00970702	-41.2	-0.1037			-41.2	0.0976	-41.2	0.0444	-41.2	-0.0567006	-41.2	-0.0501006	-41.2	-0.0294			-41.2	-0.1601	-41.2	-0.103	-41.2	-0.107801	-41.2	-0.0624	-41.2	-0.0163
-41.1	-0.1766	-41.1	-0.1952	-41.1	-0.130381	-41.1	-0.125181	-41.1	-0.226881			-41.1	0.2064	-41.1	0.1325	-41.1	0.019589	-41.1	0.011889	-41.1	0.034489			-41.1	-0.1496	-41.1	-0.0943	-41.1	-0.1018	-41.1	-0.0560999	-41.1	-0.0162999
-41	-0.0458	-41	-0.0818	-41	-0.00720001	-41	-0.0225	-41	-0.1166			-41	0.1209	-41	0.1063	-41	-0.0491	-41	-0.0038	-41	-0.0458			-41	-0.1406	-41	-0.0972	-41	-0.1017	-41	-0.0541	-41	-0.0199
-40.9	-1.3558	-40.9	-1.3655	-40.9	-1.33459	-40.9	-1.37929	-40.9	-1.4696			-40.9	-1.1458	-40.9	-1.2786	-40.9	-1.46779	-40.9	-1.33649	-40.9	-1.359			-40.9	-0.1364	-40.9	-0.1029	-40.9	-0.1025	-40.9	-0.0478999	-40.9	-0.0123999
-40.8	0.707809	-40.8	-0.1826	-40.8	-0.1394	-40.8	-0.1508	-40.8	-0.2718			-40.8	0.583866	-40.8	-0.4225	-40.8	-0.4611	-40.8	-0.4285	-40.8	-0.4385			-40.8	-0.1315	-40.8	-0.1134	-40.8	-0.1038	-40.8	-0.0531	-40.8	-0.0148
-40.7	3.3745	-40.7	3.7043	-40.7	2.50379	-40.7	2.58759	-40.7	2.4211			-40.7	2.3081	-40.7	2.447	-40.7	1.20373	-40.7	1.16533	-40.7	1.2823			-40.7	-0.1236	-40.7	-0.117	-40.7	-0.1105	-40.7	-0.056	-40.7	-0.0253
-40.6	-1.9686	-40.6	1.6724	-40.6	2.01018	-40.6	2.73018	-40.6	1.21668			-40.6	-1.1983	-40.6	1.1644	-40.6	1.22243	-40.6	1.83053	-40.6	0.45923			-40.6	-0.1248	-40.6	-0.1192	-40.6	-0.1049	-40.6	-0.0516999	-40.6	-0.0296999
-40.5	-0.7257	-40.5	-2.015	-40.5	2.7639	-40.5	0.9414	-40.5	2.4303			-40.5	-0.1329	-40.5	-1.0174	-40.5	2.0777	-40.5	0.6669	-40.5	2.0365			-40.5	-0.1197	-40.5	-0.1203	-40.5	-0.0967	-40.5	-0.0517	-40.5	-0.034
-40.4	0.1907	-40.4	-0.8004	-40.4	-1.79216	-40.4	-1.95176	-40.4	-0.3141			-40.4	0.1113	-40.4	-0.2419	-40.4	-1.76137	-40.4	-1.05957	-40.4	-0.346			-40.4	-0.1049	-40.4	-0.1111	-40.4	-0.0905	-40.4	-0.0418989	-40.4	-0.0270989
-40.3	-0.975002	-40.3	-0.59	-40.3	-0.9842	-40.3	-1.3897	-40.3	-1.7901			-40.3	-0.454298	-40.3	-0.2296	-40.3	-0.5957	-40.3	-0.5471	-40.3	-1.2376			-40.3	-0.0934	-40.3	-0.106	-40.3	-0.0829	-40.3	-0.028	-40.3	-0.0245
-40.2	-0.0775	-40.2	-0.6887	-40.2	-0.0107981	-40.2	-1.0525	-40.2	-1.1215			-40.2	-0.0468	-40.2	-0.5258	-40.2	0.298898	-40.2	-0.597502	-40.2	-0.4458			-40.2	-0.0963	-40.2	-0.1085	-40.2	-0.0837997	-40.2	-0.028	-40.2	-0.0337
-40.1	0.0112	-40.1	0.1334	-40.1	-1.2543	-40.1	-0.725599	-40.1	-1.4318			-40.1	-0.0296	-40.1	-0.2004	-40.1	-0.910391	-40.1	-0.493491	-40.1	-0.729091			-40.1	-0.0971	-40.1	-0.1187	-40.1	-0.0848	-40.1	-0.0223986	-40.1	-0.0315986
-40	-0.0416	-40	-0.119	-40	-0.2333	-40	-0.3204	-40	-0.5241			-40	-0.0584	-40	-0.248	-40	-0.0354	-40	-0.2461	-40	-0.3002			-40	-0.085	-40	-0.108	-40	-0.0811	-40	-0.0132	-40	-0.0263
-39.9	-0.0541	-39.9	0.0806	-39.9	-0.211397	-39.9	-0.109797	-39.9	-0.2464			-39.9	-0.032	-39.9	-0.1216	-39.9	-0.122898	-39.9	-0.0534983	-39.9	-0.1536			-39.9	-0.0842	-39.9	-0.1045	-39.9	-0.0807	-39.9	-0.00769968	-39.9	-0.0304997
-39.8	0.0126976	-39.8	0.0432	-39.8	-0.0206	-39.8	-0.0263	-39.8	-0.2509			-39.8	-0.0170987	-39.8	-0.0516	-39.8	0.0446	-39.8	-0.0463	-39.8	-0.2039			-39.8	-0.087	-39.8	-0.1083	-39.8	-0.0779	-39.8	-0.0108	-39.8	-0.0255
-39.7	0.0184	-39.7	0.0487	-39.7	-0.0230976	-39.7	-0.0509976	-39.7	-0.242			-39.7	-0.0146	-39.7	-0.0199	-39.7	-0.0229012	-39.7	-0.0883012	-39.7	-0.1911			-39.7	-0.0887	-39.7	-0.1088	-39.7	-0.0740013	-39.7	-0.00810003	-39.7	-0.0267
-39.6	0.0479	-39.6	0.0474	-39.6	0.0126981	-39.6	-0.0220019	-39.6	-0.126702			-39.6	-0.0378	-39.6	-0.0223	-39.6	-0.037799	-39.6	-0.057399	-39.6	-0.180699			-39.6	-0.0694	-39.6	-0.0997	-39.6	-0.0593	-39.6	0.0135999	-39.6	-0.00880009
-39.5	0.0122	-39.5	0.0512	-39.5	0.016	-39.5	-0.0246	-39.5	-0.1329			-39.5	-0.0475001	-39.5	-0.0385001	-39.5	-0.0441001	-39.5	-0.0555001	-39.5	-0.1565			-39.5	-0.0886	-39.5	-0.1133	-39.5	-0.0696	-39.5	-0.000199975	-39.5	-0.0132
-39.4	0.0156	-39.4	0.0255	-39.4	-0.0110969	-39.4	-0.0464969	-39.4	-0.1382			-39.4	-0.0129	-39.4	0.0279	-39.4	0.0159947	-39.4	-0.0117053	-39.4	-0.095			-39.4	-0.0987	-39.4	-0.1322	-39.4	-0.0945	-39.4	-0.0182987	-39.4	-0.0404987
-39.3	0.0198014	-39.3	0.0175	-39.3	-0.0368	-39.3	-0.058	-39.3	-0.134			-39.3	-0.00269672	-39.3	0.0234001	-39.3	0.00150006	-39.3	-0.0176999	-39.3	-0.1033			-39.3	-0.0677	-39.3	-0.1099	-39.3	-0.0897	-39.3	-0.0182	-39.3	-0.0529
-39.2	0.0293	-39.2	0.0332	-39.2	-0.0179013	-39.2	-0.0419013	-39.2	-0.1082			-39.2	0.0247	-39.2	0.0569	-39.2	0.0190967	-39.2	0.00969674	-39.2	-0.0748			-39.2	-0.0667	-39.2	-0.0944	-39.2	-0.0520011	-39.2	-0.0258	-39.2	-0.0521
-39.1	0.000200036	-39.1	0.0163	-39.1	-0.0123984	-39.1	-0.0371984	-39.1	-0.112098			-39.1	0.00790005	-39.1	0.0674	-39.1	0.0329987	-39.1	0.0170987	-39.1	-0.0598013			-39.1	-0.077	-39.1	-0.0994	-39.1	-0.0565	-39.1	-0.00449955	-39.1	-0.0427996
-39	-0.0485001	-39	-0.0146001	-39	-0.0201001	-39	-0.0396001	-39	-0.126			-39	-0.0016	-39	0.0353	-39	0.0482	-39	0.0408	-39	-0.0692			-39	-0.0865	-39	-0.0949	-39	-0.0563	-39	-0.00679999	-39	-0.0333
-38.9	-0.0732	-38.9	-0.0692	-38.9	-0.0737919	-38.9	-0.127292	-38.9	-0.158			-38.9	0.00909997	-38.9	0.0314	-38.9	0.0634991	-38.9	0.0195991	-38.9	-0.062			-38.9	-0.1054	-38.9	-0.1163	-38.9	-0.0683	-38.9	-0.0275993	-38.9	-0.0564993
-38.8	-0.0389011	-38.8	-0.0478	-38.8	-0.1281	-38.8	-0.1284	-38.8	-0.1839			-38.8	-0.0114985	-38.8	0.0371	-38.8	0.02	-38.8	0.0134	-38.8	-0.1064			-38.8	-0.0951	-38.8	-0.1044	-38.8	-0.0574	-38.8	-0.0354	-38.8	-0.0539
-38.7	-0.0217001	-38.7	-0.00920006	-38.7	-0.0857989	-38.7	-0.128699	-38.7	-0.1613			-38.7	0.0469001	-38.7	0.0536001	-38.7	0.0281985	-38.7	0.0067985	-38.7	-0.0714999			-38.7	-0.1076	-38.7	-0.1108	-38.7	-0.0893951	-38.7	-0.0698	-38.7	-0.0775
-38.6	-0.0291	-38.6	0.000799964	-38.6	-0.0648987	-38.6	-0.121199	-38.6	-0.132599			-38.6	-0.00730006	-38.6	0.0431999	-38.6	0.00320447	-38.6	-0.0195955	-38.6	-0.0797955			-38.6	-0.1194	-38.6	-0.1184	-38.6	-0.1158	-38.6	-0.106005	-38.6	-0.108805
-38.5	-0.0319	-38.5	0.0113	-38.5	-0.0266	-38.5	-0.0837	-38.5	-0.0959			-38.5	0.0175001	-38.5	0.0567001	-38.5	0.0772001	-38.5	0.0820001	-38.5	-0.0276999			-38.5	-0.1299	-38.5	-0.1323	-38.5	-0.123	-38.5	-0.1316	-38.5	-0.151
-38.4	-0.0504	-38.4	-0.000399986	-38.4	-0.0148971	-38.4	-0.103597	-38.4	-0.0998			-38.4	0.0231	-38.4	0.0379	-38.4	0.0703	-38.4	0.0601	-38.4	0.000500038			-38.4	-0.1289	-38.4	-0.1374	-38.4	-0.1266	-38.4	-0.162107	-38.4	-0.167307
-38.3	-0.0533015	-38.3	-0.0105	-38.3	-0.0286	-38.3	-0.1234	-38.3	-0.1429			-38.3	0.0712913	-38.3	0.0385	-38.3	0.0727	-38.3	0.0712	-38.3	-0.0357			-38.3	-0.1441	-38.3	-0.13	-38.3	-0.1389	-38.3	-0.2022	-38.3	-0.1851
-38.2	-0.0505	-38.2	-0.0185	-38.2	-0.0296985	-38.2	-0.116699	-38.2	-0.1454			-38.2	0.0236	-38.2	0.0127	-38.2	0.0393087	-38.2	0.0150087	-38.2	-0.1026			-38.2	-0.1467	-38.2	-0.1459	-38.2	-0.123993	-38.2	-0.205	-38.2	-0.1883
-38.1	-0.1286	-38.1	-0.0421999	-38.1	-0.113391	-38.1	-0.165191	-38.1	-0.179891			-38.1	0.0298	-38.1	-0.00219997	-38.1	0.0421998	-38.1	0.0142998	-38.1	-0.1066			-38.1	-0.128	-38.1	-0.1387	-38.1	-0.0995	-38.1	-0.189196	-38.1	-0.184396
-38	-0.0802	-38	0.018	-38	-0.0685	-38	-0.1208	-38	-0.1502			-38	0.0182999	-38	-0.0155001	-38	-0.0114001	-38	-0.0325001	-38	-0.0897001			-38	-0.0728	-38	-0.0532	-38	-0.0481	-38	-0.1476	-38	-0.1168
-37.9	0.0556	-37.9	0.1108	-37.9	0.0621812	-37.9	-0.0110188	-37.9	-0.0307			-37.9	0.1165	-37.9	0.0497	-37.9	0.0632861	-37.9	0.0604861	-37.9	0.00509997			-37.9	-0.0314	-37.9	0.0226	-37.9	0.0642	-37.9	0.00372576	-37.9	0.0366258
-37.8	-0.0810074	-37.8	0.1811	-37.8	0.119	-37.8	0.0448	-37.8	-0.0218			-37.8	-0.160113	-37.8	0.00259996	-37.8	-0.0212	-37.8	-0.0179	-37.8	-0.1402			-37.8	0.0267	-37.8	0.0727	-37.8	0.1733	-37.8	0.1908	-37.8	0.2547
-37.7	-0.1422	-37.7	0.0178	-37.7	0.0756073	-37.7	-0.0320927	-37.7	-0.0701			-37.7	-0.1825	-37.7	-0.2243	-37.7	-0.0992872	-37.7	-0.104087	-37.7	-0.15			-37.7	0.0785	-37.7	0.127	-37.7	0.229871	-37.7	0.3163	-37.7	0.4003
-37.6	-0.2244	-37.6	-0.0916	-37.6	-0.0901812	-37.6	-0.256781	-37.6	-0.169481			-37.6	0.0306	-37.6	-0.0519	-37.6	-0.108913	-37.6	-0.154113	-37.6	-0.050613			-37.6	0.0517	-37.6	0.0745	-37.6	0.2209	-37.6	0.329634	-37.6	0.428534
-37.5	-0.1678	-37.5	0.0833	-37.5	-0.1258	-37.5	-0.13	-37.5	-0.2278			-37.5	0.1057	-37.5	0.0992	-37.5	-0.0467	-37.5	-0.00949998	-37.5	-0.141			-37.5	0.0908	-37.5	0.1232	-37.5	0.2911	-37.5	0.3896	-37.5	0.4897
-37.4	0.123	-37.4	0.392	-37.4	0.195555	-37.4	0.255255	-37.4	0.0701			-37.4	0.325	-37.4	0.4214	-37.4	0.333252	-37.4	0.346952	-37.4	0.2141			-37.4	0.0577	-37.4	0.0779	-37.4	0.2622	-37.4	0.382016	-37.4	0.503316
-37.3	0.293039	-37.3	0.7245	-37.3	0.6514	-37.3	0.7487	-37.3	0.4682			-37.3	0.343834	-37.3	0.5933	-37.3	0.7578	-37.3	0.6989	-37.3	0.5635			-37.3	-0.0373	-37.3	-0.0027	-37.3	0.1522	-37.3	0.2901	-37.3	0.423
-37.2	0.2245	-37.2	0.7121	-37.2	0.967961	-37.2	0.904161	-37.2	0.7934			-37.2	0.2993	-37.2	0.5062	-37.2	0.920166	-37.2	0.805366	-37.2	0.792			-37.2	-0.0881	-37.2	-0.0812	-37.2	0.0128944	-37.2	0.1311	-37.2	0.2981
-37.1	0.3458	-37.1	0.6786	-37.1	1.15475	-37.1	1.09105	-37.1	1.15435			-37.1	0.4223	-37.1	0.5317	-37.1	0.967955	-37.1	0.973455	-37.1	1.05875			-37.1	-0.1275	-37.1	-0.1426	-37.1	-0.1069	-37.1	-0.0473032	-37.1	0.102797
-37	0.3068	-37	0.6389	-37	1.112	-37	1.0485	-37	1.1605			-37	0.3186	-37	0.5275	-37	0.881	-37	0.8517	-37	1.0242			-37	-0.1532	-37	-0.1566	-37	-0.1578	-37	-0.1422	-37	-0.0358
-36.9	0.0341	-36.9	0.3283	-36.9	0.741798	-36.9	0.743298	-36.9	0.8364			-36.9	0.2121	-36.9	0.321	-36.9	0.762788	-36.9	0.667688	-36.9	0.7852			-36.9	-0.1759	-36.9	-0.1504	-36.9	-0.183	-36.9	-0.143505	-36.9	-0.0487049
-36.8	-0.00859277	-36.8	0.0861	-36.8	0.5642	-36.8	0.4514	-36.8	0.6244			-36.8	0.111999	-36.8	0.0757	-36.8	0.5171	-36.8	0.4136	-36.8	0.5774			-36.8	-0.2173	-36.8	-0.1982	-36.8	-0.2025	-36.8	-0.1599	-36.8	-0.1231
-36.7	0.0503	-36.7	0.1301	-36.7	0.313793	-36.7	0.159093	-36.7	0.3715			-36.7	0.063	-36.7	0.0819	-36.7	0.267701	-36.7	0.125101	-36.7	0.3173			-36.7	-0.1974	-36.7	-0.1917	-36.7	-0.2054	-36.7	-0.1634	-36.7	-0.1168
-36.6	0.0323	-36.6	0.0332	-36.6	0.0969089	-36.6	-0.105591	-36.6	0.0940089			-36.6	-0.0101	-36.6	0.0386	-36.6	0.0614129	-36.6	0.0202129	-36.6	0.0159129			-36.6	-0.2102	-36.6	-0.1994	-36.6	-0.1905	-36.6	-0.175605	-36.6	-0.135405
-36.5	0.0438	-36.5	0.00549999	-36.5	-0.0188	-36.5	-0.1427	-36.5	-0.052			-36.5	0.1146	-36.5	0.0379	-36.5	-0.000500001	-36.5	-0.0242	-36.5	-0.0466			-36.5	-0.2085	-36.5	-0.2075	-36.5	-0.2266	-36.5	-0.1677	-36.5	-0.1517
-36.4	0.0435	-36.4	0.0123	-36.4	-0.0285952	-36.4	-0.162995	-36.4	-0.1505			-36.4	0.1082	-36.4	0.0505	-36.4	-0.0338922	-36.4	-0.0307922	-36.4	-0.1041			-36.4	-0.1861	-36.4	-0.1943	-36.4	-0.2063	-36.4	-0.166699	-36.4	-0.140199
-36.3	0.0553964	-36.3	0.0606	-36.3	-0.0187	-36.3	-0.09	-36.3	-0.1411			-36.3	0.0811961	-36.3	0.0909	-36.3	0.000100007	-36.3	0.036	-36.3	-0.0109			-36.3	-0.1423	-36.3	-0.1597	-36.3	-0.1605	-36.3	-0.1434	-36.3	-0.1078
-36.2	0.0298	-36.2	0.0394	-36.2	-0.00269642	-36.2	-0.0595964	-36.2	-0.1346			-36.2	0.0557	-36.2	0.0901	-36.2	0.0242039	-36.2	0.0137039	-36.2	0.0537			-36.2	-0.1157	-36.2	-0.1298	-36.2	-0.1328	-36.2	-0.1378	-36.2	-0.0825
-36.1	0.016	-36.1	0.0214	-36.1	0.0233987	-36.1	-0.00230128	-36.1	-0.0874013			-36.1	0.0754	-36.1	0.1109	-36.1	0.0171994	-36.1	0.0072994	-36.1	0.0428994			-36.1	-0.1109	-36.1	-0.137	-36.1	-0.1258	-36.1	-0.118102	-36.1	-0.056402
-36	0.0173	-36	0.0412	-36	0.0797	-36	0.0233	-36	-0.042			-36	0.0879	-36	0.1404	-36	0.0407	-36	0.0222	-36	0.000899993			-36	-0.1261	-36	-0.1369	-36	-0.137	-36	-0.1299	-36	-0.072
-35.9	0.013	-35.9	0.0074	-35.9	0.0334018	-35.9	-0.00889821	-35.9	-0.0921			-35.9	0.0998	-35.9	0.1455	-35.9	0.0551996	-35.9	0.0434996	-35.9	0.0112			-35.9	-0.1314	-35.9	-0.1292	-35.9	-0.1172	-35.9	-0.1232	-35.9	-0.0522
-35.8	0.00339948	-35.8	0.0325	-35.8	0.0618	-35.8	-0.00210001	-35.8	-0.0626			-35.8	0.109601	-35.8	0.1506	-35.8	0.0269	-35.8	0.0707	-35.8	0.0476			-35.8	-0.112	-35.8	-0.1201	-35.8	-0.116	-35.8	-0.1211	-35.8	-0.0556
-35.7	0.0111	-35.7	0.0437	-35.7	0.0508005	-35.7	0.0155005	-35.7	-0.05			-35.7	0.1093	-35.7	0.1338	-35.7	0.0640993	-35.7	0.0858993	-35.7	0.0828			-35.7	-0.1165	-35.7	-0.1262	-35.7	-0.119399	-35.7	-0.1188	-35.7	-0.0484
-35.6	0.00960001	-35.6	0.0352	-35.6	0.0423017	-35.6	-0.0134983	-35.6	-0.0606983			-35.6	0.1013	-35.6	0.1026	-35.6	0.028602	-35.6	0.064002	-35.6	0.075902			-35.6	-0.1053	-35.6	-0.1282	-35.6	-0.1087	-35.6	-0.1098	-35.6	-0.0510005
-35.5	0.00560001	-35.5	0.0367	-35.5	0.061	-35.5	-0.00779999	-35.5	-0.0658			-35.5	0.0914	-35.5	0.0967	-35.5	0.0374	-35.5	0.0639	-35.5	0.0736			-35.5	-0.118	-35.5	-0.1251	-35.5	-0.1129	-35.5	-0.0983	-35.5	-0.0496
-35.4	0.00419999	-35.4	0.0498	-35.4	0.0659994	-35.4	-0.0221006	-35.4	-0.0446			-35.4	0.067	-35.4	0.0815	-35.4	0.0236025	-35.4	0.0512025	-35.4	0.0318			-35.4	-0.1006	-35.4	-0.1169	-35.4	-0.1127	-35.4	-0.0986015	-35.4	-0.0559015
-35.3	-0.00479887	-35.3	0.0208	-35.3	0.0578	-35.3	-0.0259	-35.3	-0.0637			-35.3	0.0731983	-35.3	0.0799	-35.3	0.0148	-35.3	0.0512	-35.3	0.0308			-35.3	-0.1066	-35.3	-0.1388	-35.3	-0.1183	-35.3	-0.1034	-35.3	-0.0624
-35.2	0.00850001	-35.2	0.0345	-35.2	0.0705989	-35.2	-0.0234011	-35.2	-0.0483			-35.2	0.0539	-35.2	0.0727	-35.2	0.00220174	-35.2	0.0434017	-35.2	0.0116			-35.2	-0.0924	-35.2	-0.1333	-35.2	-0.1088	-35.2	-0.1119	-35.2	-0.0597
-35.1	-0.000300002	-35.1	0.0242	-35.1	0.0561001	-35.1	-0.0330999	-35.1	-0.0557999			-35.1	0.0606	-35.1	0.0675	-35.1	0.00940106	-35.1	0.0490011	-35.1	-0.00579894			-35.1	-0.0911	-35.1	-0.1288	-35.1	-0.1117	-35.1	-0.125199	-35.1	-0.0639989
-35	-0.0191	-35	0.0344	-35	0.0304	-35	-0.0412	-35	-0.0627			-35	0.0541	-35	0.0719	-35	0.000699995	-35	0.0495	-35	0.0129			-35	-0.0902	-35	-0.1189	-35	-0.1036	-35	-0.1108	-35	-0.0501
-34.9	-0.016	-34.9	0.0261	-34.9	0.0179014	-34.9	-0.0614986	-34.9	-0.0685			-34.9	0.0438	-34.9	0.0586	-34.9	-0.0031972	-34.9	0.0431028	-34.9	-0.0097			-34.9	-0.086	-34.9	-0.1298	-34.9	-0.1024	-34.9	-0.1189	-34.9	-0.0599002
-34.8	-0.00200084	-34.8	0.0447	-34.8	0.0234	-34.8	-0.057	-34.8	-0.062			-34.8	0.0521982	-34.8	0.064	-34.8	0.011	-34.8	0.0509	-34.8	0.0126			-34.8	-0.0823	-34.8	-0.129	-34.8	-0.1158	-34.8	-0.1288	-34.8	-0.0619
-34.7	-0.02	-34.7	0.0412	-34.7	0.0191008	-34.7	-0.0511992	-34.7	-0.071			-34.7	0.0505	-34.7	0.0655	-34.7	0.0110018	-34.7	0.0427018	-34.7	0.0081			-34.7	-0.0865	-34.7	-0.123	-34.7	-0.122299	-34.7	-0.1347	-34.7	-0.0664
-34.6	-0.00279999	-34.6	0.0423	-34.6	0.0207996	-34.6	-0.0575004	-34.6	-0.0503004			-34.6	0.0452	-34.6	0.0451	-34.6	-0.006398	-34.6	0.038402	-34.6	0.004702			-34.6	-0.0926	-34.6	-0.1294	-34.6	-0.1296	-34.6	-0.1388	-34.6	-0.0762996
-34.5	0.00159999	-34.5	0.0439	-34.5	0.0433	-34.5	-0.0469	-34.5	-0.0364			-34.5	0.0533	-34.5	0.0534	-34.5	0.00280001	-34.5	0.0352	-34.5	0.00820001			-34.5	-0.0987	-34.5	-0.1296	-34.5	-0.1176	-34.5	-0.1297	-34.5	-0.0753
-34.4	-0.0176	-34.4	0.0356	-34.4	0.0500004	-34.4	-0.0436996	-34.4	-0.0326			-34.4	0.0212	-34.4	0.0331	-34.4	-0.0236964	-34.4	0.0121036	-34.4	-0.0043			-34.4	-0.0918	-34.4	-0.1274	-34.4	-0.1109	-34.4	-0.1274	-34.4	-0.0738005
-34.3	-0.00540013	-34.3	0.0291	-34.3	0.0434	-34.3	-0.0496	-34.3	-0.0403			-34.3	0.0377997	-34.3	0.0176	-34.3	-0.0185	-34.3	0.0289	-34.3	-0.0119			-34.3	-0.0933	-34.3	-0.1379	-34.3	-0.1102	-34.3	-0.1204	-34.3	-0.0818
-34.2	-0.00750001	-34.2	0.0341	-34.2	0.0440001	-34.2	-0.0427999	-34.2	-0.0467			-34.2	0.0378	-34.2	0.0235	-34.2	-0.0284997	-34.2	0.0202003	-34.2	0.000700008			-34.2	-0.0954	-34.2	-0.1447	-34.2	-0.1037	-34.2	-0.1171	-34.2	-0.0824
-34.1	-0.0203	-34.1	0.0324	-34.1	0.0378011	-34.1	-0.0404989	-34.1	-0.0636989			-34.1	0.0341	-34.1	0.0254	-34.1	-0.0288995	-34.1	0.0313005	-34.1	-0.00049951			-34.1	-0.0985	-34.1	-0.1488	-34.1	-0.0999	-34.1	-0.113299	-34.1	-0.0851991
-34	-0.0244	-34	0.0297	-34	0.0286	-34	-0.0501	-34	-0.0739			-34	0.0348	-34	0.0222	-34	-0.0256	-34	0.0241	-34	-0.0103			-34	-0.0968	-34	-0.1468	-34	-0.0925	-34	-0.1084	-34	-0.0745
-33.9	-0.0273	-33.9	0.0249	-33.9	0.0250011	-33.9	-0.0556989	-33.9	-0.0755			-33.9	0.0307	-33.9	0.0276	-33.9	-0.0214008	-33.9	0.0321992	-33.9	-0.00650001			-33.9	-0.0953	-33.9	-0.1396	-33.9	-0.0807	-33.9	-0.104401	-33.9	-0.0695006
-33.8	-0.037801	-33.8	0.0187	-33.8	0.0165	-33.8	-0.0628	-33.8	-0.0832			-33.8	0.039302	-33.8	0.0404	-33.8	-0.0176	-33.8	0.0401	-33.8	-0.0051			-33.8	-0.0963	-33.8	-0.1425	-33.8	-0.0859	-33.8	-0.1044	-33.8	-0.0795
-33.7	-0.0454	-33.7	0.024	-33.7	0.00900098	-33.7	-0.068999	-33.7	-0.0861			-33.7	0.056	-33.7	0.0569	-33.7	-0.00400199	-33.7	0.048798	-33.7	0.006			-33.7	-0.1025	-33.7	-0.1382	-33.7	-0.0904997	-33.7	-0.1045	-33.7	-0.0828
-33.6	-0.046	-33.6	0.0201	-33.6	0.00710041	-33.6	-0.0662996	-33.6	-0.0874996			-33.6	0.056	-33.6	0.0627	-33.6	-0.00450045	-33.6	0.0502995	-33.6	0.0121995			-33.6	-0.1099	-33.6	-0.1444	-33.6	-0.0953	-33.6	-0.1087	-33.6	-0.0882005
-33.5	-0.0404	-33.5	0.0328	-33.5	0.0198	-33.5	-0.0563	-33.5	-0.0825			-33.5	0.0631	-33.5	0.0694	-33.5	0.00540001	-33.5	0.0556	-33.5	0.0214			-33.5	-0.1133	-33.5	-0.1447	-33.5	-0.1027	-33.5	-0.1124	-33.5	-0.0875
-33.4	-0.0378	-33.4	0.04	-33.4	0.0173003	-33.4	-0.0594997	-33.4	-0.0809			-33.4	0.0531	-33.4	0.0767	-33.4	0.00400002	-33.4	0.0616	-33.4	0.0341			-33.4	-0.111	-33.4	-0.1428	-33.4	-0.1074	-33.4	-0.1158	-33.4	-0.0871003
-33.3	-0.0287994	-33.3	0.0425	-33.3	0.0197	-33.3	-0.0635	-33.3	-0.0763			-33.3	0.0437002	-33.3	0.0627	-33.3	0.0019	-33.3	0.065	-33.3	0.0433			-33.3	-0.1138	-33.3	-0.1439	-33.3	-0.1066	-33.3	-0.1199	-33.3	-0.0871
-33.2	-0.0193	-33.2	0.0536	-33.2	0.0232994	-33.2	-0.0589006	-33.2	-0.0719			-33.2	0.0425	-33.2	0.0556	-33.2	0.00339985	-33.2	0.0680999	-33.2	0.0479			-33.2	-0.1117	-33.2	-0.143	-33.2	-0.1072	-33.2	-0.123	-33.2	-0.0909
-33.1	-0.0164	-33.1	0.0623	-33.1	0.0152002	-33.1	-0.0579998	-33.1	-0.0674998			-33.1	0.0344	-33.1	0.0465	-33.1	0.00200113	-33.1	0.0570011	-33.1	0.0396011			-33.1	-0.1162	-33.1	-0.1427	-33.1	-0.1059	-33.1	-0.1258	-33.1	-0.0913005
-33	-0.0126	-33	0.0663	-33	0.0193	-33	-0.0558	-33	-0.0616			-33	0.0314	-33	0.0373	-33	-0.00370001	-33	0.0457	-33	0.0402			-33	-0.1162	-33	-0.1405	-33	-0.1109	-33	-0.1275	-33	-0.0938
-32.9	-0.00489999	-32.9	0.0734	-32.9	0.0247991	-32.9	-0.0464009	-32.9	-0.0517			-32.9	0.0238	-32.9	0.0211	-32.9	-0.0122987	-32.9	0.0244013	-32.9	0.0322			-32.9	-0.1142	-32.9	-0.1396	-32.9	-0.1116	-32.9	-0.1293	-32.9	-0.0953003
-32.8	-0.00579976	-32.8	0.0749	-32.8	0.0232	-32.8	-0.0487	-32.8	-0.0436			-32.8	0.0141002	-32.8	0.0114	-32.8	-0.0205	-32.8	0.0145	-32.8	0.0176			-32.8	-0.1174	-32.8	-0.1398	-32.8	-0.1123	-32.8	-0.1277	-32.8	-0.0991
-32.7	-0.00620001	-32.7	0.074	-32.7	0.0236998	-32.7	-0.0450002	-32.7	-0.0386			-32.7	0.00980001	-32.7	0.0112	-32.7	-0.0211002	-32.7	0.0090998	-32.7	0.0186			-32.7	-0.1139	-32.7	-0.1339	-32.7	-0.108	-32.7	-0.1227	-32.7	-0.0986
-32.6	-0.00700001	-32.6	0.0734	-32.6	0.0228001	-32.6	-0.0454999	-32.6	-0.0397999			-32.6	0.0126	-32.6	0.0125	-32.6	-0.0185005	-32.6	0.0104995	-32.6	0.0156995			-32.6	-0.1136	-32.6	-0.1311	-32.6	-0.1067	-32.6	-0.1183	-32.6	-0.1009
-32.5	-0.00920001	-32.5	0.071	-32.5	0.0234	-32.5	-0.0433	-32.5	-0.0385			-32.5	0.0107	-32.5	0.0113	-32.5	-0.0181	-32.5	0.0035	-32.5	0.008			-32.5	-0.1154	-32.5	-0.1307	-32.5	-0.1087	-32.5	-0.1178	-32.5	-0.1022
-32.4	-0.0097	-32.4	0.0626	-32.4	0.0243002	-32.4	-0.0505998	-32.4	-0.0372			-32.4	0.0208	-32.4	0.0208	-32.4	-0.0167002	-32.4	-0.00160025	-32.4	0.00769999			-32.4	-0.1144	-32.4	-0.131	-32.4	-0.1087	-32.4	-0.1151	-32.4	-0.1029
-32.3	-0.0168004	-32.3	0.056	-32.3	0.0154	-32.3	-0.0556	-32.3	-0.0418			-32.3	0.0280001	-32.3	0.0235	-32.3	-0.0146	-32.3	-0.00469999	-32.3	-0.00189999			-32.3	-0.1172	-32.3	-0.131	-32.3	-0.1092	-32.3	-0.1188	-32.3	-0.1056
-32.2	-0.0226	-32.2	0.048	-32.2	0.0101004	-32.2	-0.0583996	-32.2	-0.044			-32.2	0.0346	-32.2	0.0284	-32.2	-0.0144001	-32.2	-0.00400012	-32.2	-0.0025			-32.2	-0.1227	-32.2	-0.1378	-32.2	-0.113999	-32.2	-0.1248	-32.2	-0.1106
-32.1	-0.0215	-32.1	0.0495	-32.1	0.00839961	-32.1	-0.0568004	-32.1	-0.0475004			-32.1	0.0341	-32.1	0.0353	-32.1	-0.0125002	-32.1	-0.000400239	-32.1	-0.00850024			-32.1	-0.1236	-32.1	-0.141	-32.1	-0.1136	-32.1	-0.1268	-32.1	-0.1111
-32	-0.0178	-32	0.0505	-32	0.00590001	-32	-0.0556	-32	-0.041			-32	0.0367	-32	0.043	-32	-0.011	-32	0.00599999	-32	-0.000200012			-32	-0.1281	-32	-0.1412	-32	-0.1157	-32	-0.127	-32	-0.1157
-31.9	-0.0233	-31.9	0.0487	-31.9	-0.00499975	-31.9	-0.0610998	-31.9	-0.0477			-31.9	0.0348	-31.9	0.0421	-31.9	0.00169937	-31.9	0.00909937	-31.9	0.0031			-31.9	-0.1248	-31.9	-0.1366	-31.9	-0.1111	-31.9	-0.123	-31.9	-0.1122
-31.8	-0.0256005	-31.8	0.0447	-31.8	-0.00240001	-31.8	-0.0556	-31.8	-0.0473			-31.8	0.0411999	-31.8	0.0352	-31.8	0.00269999	-31.8	0.00969999	-31.8	0.00309999			-31.8	-0.1214	-31.8	-0.1372	-31.8	-0.111	-31.8	-0.1249	-31.8	-0.1099
-31.7	-0.0299	-31.7	0.0421	-31.7	-0.000499567	-31.7	-0.0574996	-31.7	-0.0478			-31.7	0.0405	-31.7	0.0366	-31.7	-0.000199862	-31.7	0.0111001	-31.7	0.00229999			-31.7	-0.1183	-31.7	-0.1359	-31.7	-0.1118	-31.7	-0.1211	-31.7	-0.1091
-31.6	-0.03	-31.6	0.0424	-31.6	0.00359969	-31.6	-0.0593003	-31.6	-0.0495003			-31.6	0.0422	-31.6	0.0353	-31.6	-0.00279971	-31.6	0.0118003	-31.6	0.000600286			-31.6	-0.1192	-31.6	-0.1376	-31.6	-0.1163	-31.6	-0.1188	-31.6	-0.109
-31.5	-0.0261	-31.5	0.0398	-31.5	0.00869999	-31.5	-0.0568	-31.5	-0.05			-31.5	0.0473	-31.5	0.0363	-31.5	0.00369999	-31.5	0.0145	-31.5	0.00139999			-31.5	-0.1229	-31.5	-0.141	-31.5	-0.1196	-31.5	-0.1229	-31.5	-0.1123
-31.4	-0.0252	-31.4	0.0394	-31.4	0.00859969	-31.4	-0.0517003	-31.4	-0.0482			-31.4	0.0456	-31.4	0.0323	-31.4	0.00620012	-31.4	0.0145001	-31.4	0.000600005			-31.4	-0.1219	-31.4	-0.1374	-31.4	-0.1202	-31.4	-0.1203	-31.4	-0.1112
-31.3	-0.0235999	-31.3	0.042	-31.3	0.00959999	-31.3	-0.0457	-31.3	-0.0438			-31.3	0.0409999	-31.3	0.0289	-31.3	0.00490001	-31.3	0.0169	-31.3	-0.00149999			-31.3	-0.1234	-31.3	-0.1362	-31.3	-0.1241	-31.3	-0.1242	-31.3	-0.1122
-31.2	-0.0262	-31.2	0.0441	-31.2	0.00829992	-31.2	-0.0440001	-31.2	-0.0457			-31.2	0.0394	-31.2	0.0276	-31.2	0.00300011	-31.2	0.0156001	-31.2	-0.00150001			-31.2	-0.1233	-31.2	-0.1334	-31.2	-0.1172	-31.2	-0.1242	-31.2	-0.1119
-31.1	-0.0283	-31.1	0.0406	-31.1	0.00899998	-31.1	-0.0463	-31.1	-0.049			-31.1	0.0421	-31.1	0.0288	-31.1	-9.99163e-05	-31.1	0.0122001	-31.1	-0.00479992			-31.1	-0.127	-31.1	-0.133	-31.1	-0.1196	-31.1	-0.1251	-31.1	-0.1117
-31	-0.0307	-31	0.0363	-31	0.00650001	-31	-0.053	-31	-0.0566			-31	0.0425	-31	0.0268	-31	-1.21581e-08	-31	0.0124	-31	-0.00580001			-31	-0.1289	-31	-0.1323	-31	-0.1182	-31	-0.1219	-31	-0.1133
-30.9	-0.0303	-30.9	0.0353	-30.9	0.00700004	-30.9	-0.0527	-30.9	-0.0577			-30.9	0.0398	-30.9	0.027	-30.9	0.000499829	-30.9	0.0135998	-30.9	-0.00409999			-30.9	-0.1314	-30.9	-0.1311	-30.9	-0.117	-30.9	-0.1212	-30.9	-0.1124
-30.8	-0.0346002	-30.8	0.0286	-30.8	0.0069	-30.8	-0.0563	-30.8	-0.0604			-30.8	0.0372999	-30.8	0.0248	-30.8	-9.99989e-05	-30.8	0.0135	-30.8	-0.0094			-30.8	-0.1297	-30.8	-0.1301	-30.8	-0.1173	-30.8	-0.1212	-30.8	-0.1125
-30.7	-0.0364	-30.7	0.0269	-30.7	0.00700024	-30.7	-0.0553998	-30.7	-0.0614			-30.7	0.0358	-30.7	0.0235	-30.7	-0.00099992	-30.7	0.0137001	-30.7	-0.0112			-30.7	-0.1307	-30.7	-0.1297	-30.7	-0.1169	-30.7	-0.1239	-30.7	-0.1142
-30.6	-0.0396	-30.6	0.028	-30.6	0.00600007	-30.6	-0.0533999	-30.6	-0.0607999			-30.6	0.0365	-30.6	0.0245	-30.6	-0.00220001	-30.6	0.0131	-30.6	-0.0109			-30.6	-0.1305	-30.6	-0.1312	-30.6	-0.1166	-30.6	-0.1226	-30.6	-0.1154
-30.5	-0.0397	-30.5	0.0285	-30.5	0.000900001	-30.5	-0.0548	-30.5	-0.0605			-30.5	0.0382	-30.5	0.0221	-30.5	-0.00380001	-30.5	0.0152	-30.5	-0.0129			-30.5	-0.1356	-30.5	-0.1307	-30.5	-0.119	-30.5	-0.1231	-30.5	-0.1182
-30.4	-0.0452	-30.4	0.0234	-30.4	-9.96094e-05	-30.4	-0.0573996	-30.4	-0.0636			-30.4	0.0335	-30.4	0.0182	-30.4	-0.00379943	-30.4	0.00850057	-30.4	-0.0191			-30.4	-0.1357	-30.4	-0.131	-30.4	-0.1232	-30.4	-0.1246	-30.4	-0.121
-30.3	-0.0443001	-30.3	0.0191	-30.3	-0.0011	-30.3	-0.056	-30.3	-0.0653			-30.3	0.0327003	-30.3	0.0186	-30.3	-0.0041	-30.3	0.0056	-30.3	-0.0199			-30.3	-0.134	-30.3	-0.1336	-30.3	-0.1231	-30.3	-0.1252	-30.3	-0.1248
-30.2	-0.0456	-30.2	0.0184	-30.2	-0.00189995	-30.2	-0.0572	-30.2	-0.0656			-30.2	0.0292	-30.2	0.0208	-30.2	-0.00300035	-30.2	0.00619965	-30.2	-0.019			-30.2	-0.1286	-30.2	-0.1322	-30.2	-0.1194	-30.2	-0.1207	-30.2	-0.1223
-30.1	-0.0451	-30.1	0.0204	-30.1	-0.00650016	-30.1	-0.0574002	-30.1	-0.0668002			-30.1	0.031	-30.1	0.0212	-30.1	0.00259954	-30.1	0.00849954	-30.1	-0.0197005			-30.1	-0.1255	-30.1	-0.1307	-30.1	-0.1189	-30.1	-0.1195	-30.1	-0.1221
-30	-0.0439	-30	0.0189	-30	-0.00900001	-30	-0.0571	-30	-0.0733			-30	0.0344	-30	0.0236	-30	0.004	-30	0.0076	-30	-0.0164			-30	-0.1231	-30	-0.1305	-30	-0.1163	-30	-0.1196	-30	-0.1154
-29.9	-0.0452	-29.9	0.0204	-29.9	-0.0122001	-29.9	-0.0572001	-29.9	-0.073			-29.9	0.0358	-29.9	0.0279	-29.9	0.00639967	-29.9	0.00699967	-29.9	-0.0122			-29.9	-0.1271	-29.9	-0.1291	-29.9	-0.1217	-29.9	-0.122701	-29.9	-0.118101
-29.8	-0.0438998	-29.8	0.0204	-29.8	-0.0121	-29.8	-0.0568	-29.8	-0.0726			-29.8	0.0425004	-29.8	0.0308	-29.8	0.0132	-29.8	0.0126	-29.8	-0.00870001			-29.8	-0.1283	-29.8	-0.1318	-29.8	-0.1242	-29.8	-0.1212	-29.8	-0.1212
-29.7	-0.0461	-29.7	0.0236	-29.7	-0.0125002	-29.7	-0.0559002	-29.7	-0.0687			-29.7	0.0423	-29.7	0.033	-29.7	0.0158996	-29.7	0.0104996	-29.7	-0.0111			-29.7	-0.1321	-29.7	-0.1328	-29.7	-0.125299	-29.7	-0.1258	-29.7	-0.1245
-29.6	-0.0447	-29.6	0.0291	-29.6	-0.0109005	-29.6	-0.0544005	-29.6	-0.0660005			-29.6	0.0401	-29.6	0.0329	-29.6	0.0129002	-29.6	0.00640016	-29.6	-0.0173998			-29.6	-0.1345	-29.6	-0.1371	-29.6	-0.1259	-29.6	-0.1292	-29.6	-0.1269
-29.5	-0.0435	-29.5	0.0287	-29.5	-0.011	-29.5	-0.0593	-29.5	-0.0682			-29.5	0.0401	-29.5	0.0306	-29.5	0.0126	-29.5	0.0057	-29.5	-0.0156			-29.5	-0.1362	-29.5	-0.1396	-29.5	-0.1233	-29.5	-0.1322	-29.5	-0.1276
-29.4	-0.0484	-29.4	0.028	-29.4	-0.0101001	-29.4	-0.0593001	-29.4	-0.0674			-29.4	0.0389	-29.4	0.0281	-29.4	0.0113997	-29.4	0.00959968	-29.4	-0.0168			-29.4	-0.1379	-29.4	-0.1391	-29.4	-0.1211	-29.4	-0.131	-29.4	-0.1226
-29.3	-0.0498002	-29.3	0.0214	-29.3	-0.0138	-29.3	-0.0611	-29.3	-0.0704			-29.3	0.0385002	-29.3	0.027	-29.3	0.012	-29.3	0.0108	-29.3	-0.0154			-29.3	-0.138	-29.3	-0.1377	-29.3	-0.1218	-29.3	-0.1292	-29.3	-0.1219
-29.2	-0.0491	-29.2	0.0174	-29.2	-0.0151998	-29.2	-0.0616998	-29.2	-0.0682			-29.2	0.0363	-29.2	0.028	-29.2	0.0138998	-29.2	0.0114998	-29.2	-0.0147			-29.2	-0.1379	-29.2	-0.1353	-29.2	-0.12	-29.2	-0.1269	-29.2	-0.1223
-29.1	-0.0525	-29.1	0.0141	-29.1	-0.0191997	-29.1	-0.0663997	-29.1	-0.0715997			-29.1	0.0361	-29.1	0.0277	-29.1	0.00930018	-29.1	0.00700018	-29.1	-0.0165998			-29.1	-0.1449	-29.1	-0.1406	-29.1	-0.125	-29.1	-0.1319	-29.1	-0.1291
-29	-0.0602	-29	0.009	-29	-0.0268	-29	-0.0702	-29	-0.0787			-29	0.0447	-29	0.0328	-29	0.0144	-29	0.00999999	-29	-0.00970001			-29	-0.1455	-29	-0.1423	-29	-0.1278	-29	-0.1321	-29	-0.131
-28.9	-0.0574	-28.9	0.013	-28.9	-0.0238006	-28.9	-0.0683006	-28.9	-0.0743			-28.9	0.0463	-28.9	0.03	-28.9	0.0153003	-28.9	0.00620029	-28.9	-0.00870001			-28.9	-0.1424	-28.9	-0.1384	-28.9	-0.128	-28.9	-0.1281	-28.9	-0.1293
-28.8	-0.0497996	-28.8	0.0172	-28.8	-0.0172	-28.8	-0.0641	-28.8	-0.0686			-28.8	0.0468999	-28.8	0.0263	-28.8	0.0096	-28.8	0.0054	-28.8	-0.0099			-28.8	-0.1414	-28.8	-0.135	-28.8	-0.1285	-28.8	-0.1276	-28.8	-0.1291
-28.7	-0.0448	-28.7	0.0221	-28.7	-0.0145004	-28.7	-0.0605004	-28.7	-0.0654			-28.7	0.042	-28.7	0.0252	-28.7	0.0111001	-28.7	0.00340006	-28.7	-0.013			-28.7	-0.1413	-28.7	-0.1312	-28.7	-0.1249	-28.7	-0.1262	-28.7	-0.1267
-28.6	-0.0438	-28.6	0.0188	-28.6	-0.0169999	-28.6	-0.0620999	-28.6	-0.0715999			-28.6	0.035	-28.6	0.0236	-28.6	0.0108002	-28.6	0.00280023	-28.6	-0.0187998			-28.6	-0.1411	-28.6	-0.1325	-28.6	-0.1274	-28.6	-0.129	-28.6	-0.1281
-28.5	-0.0428	-28.5	0.0195	-28.5	-0.0153	-28.5	-0.0607	-28.5	-0.068			-28.5	0.0295	-28.5	0.0182	-28.5	0.0102	-28.5	-0.0027	-28.5	-0.0218			-28.5	-0.1378	-28.5	-0.131	-28.5	-0.1267	-28.5	-0.1272	-28.5	-0.1244
-28.4	-0.0408	-28.4	0.0229	-28.4	-0.0114006	-28.4	-0.0571006	-28.4	-0.0631			-28.4	0.031	-28.4	0.0173	-28.4	0.00839994	-28.4	-0.00550006	-28.4	-0.0233			-28.4	-0.1351	-28.4	-0.1235	-28.4	-0.1223	-28.4	-0.1217	-28.4	-0.1214
-28.3	-0.0381998	-28.3	0.0224	-28.3	-0.00629999	-28.3	-0.0592	-28.3	-0.0604			-28.3	0.0265997	-28.3	0.0167	-28.3	0.00729999	-28.3	-0.00470001	-28.3	-0.0245			-28.3	-0.1322	-28.3	-0.1211	-28.3	-0.117	-28.3	-0.12	-28.3	-0.1179
-28.2	-0.0375	-28.2	0.0196	-28.2	-0.00780021	-28.2	-0.0573002	-28.2	-0.06			-28.2	0.0264	-28.2	0.0166	-28.2	0.00460026	-28.2	-0.00469974	-28.2	-0.0286			-28.2	-0.1333	-28.2	-0.1232	-28.2	-0.1163	-28.2	-0.1196	-28.2	-0.1153
-28.1	-0.0392	-28.1	0.0197	-28.1	-0.00799995	-28.1	-0.0579999	-28.1	-0.0615999			-28.1	0.0262	-28.1	0.0155	-28.1	0.00579988	-28.1	-0.00410012	-28.1	-0.0301001			-28.1	-0.138	-28.1	-0.1288	-28.1	-0.1179	-28.1	-0.1216	-28.1	-0.1179
-28	-0.0424	-28	0.0156	-28	-0.0102	-28	-0.0607	-28	-0.0657			-28	0.0266	-28	0.0176	-28	0.0064	-28	-0.0047	-28	-0.0331			-28	-0.1373	-28	-0.1338	-28	-0.1203	-28	-0.1228	-28	-0.1198
-27.9	-0.0507	-27.9	0.00900001	-27.9	-0.0178993	-27.9	-0.0663993	-27.9	-0.0699			-27.9	0.028	-27.9	0.0197	-27.9	0.00989984	-27.9	-0.00200016	-27.9	-0.0299			-27.9	-0.1317	-27.9	-0.1258	-27.9	-0.1146	-27.9	-0.1191	-27.9	-0.1137
-27.8	-0.0473999	-27.8	0.0107	-27.8	-0.0169	-27.8	-0.062	-27.8	-0.0659			-27.8	0.0250999	-27.8	0.017	-27.8	0.00719999	-27.8	-0.00650001	-27.8	-0.0304			-27.8	-0.1294	-27.8	-0.1264	-27.8	-0.1163	-27.8	-0.1175	-27.8	-0.1091
-27.7	-0.0501	-27.7	0.01	-27.7	-0.0174001	-27.7	-0.0582001	-27.7	-0.0643			-27.7	0.0266	-27.7	0.0178	-27.7	0.00450011	-27.7	-0.00799989	-27.7	-0.0305			-27.7	-0.1296	-27.7	-0.1268	-27.7	-0.1149	-27.7	-0.1195	-27.7	-0.1109
-27.6	-0.0527	-27.6	0.0075	-27.6	-0.0183	-27.6	-0.057	-27.6	-0.0668			-27.6	0.0218	-27.6	0.0106	-27.6	0.00270054	-27.6	-0.00879946	-27.6	-0.0340995			-27.6	-0.1318	-27.6	-0.1237	-27.6	-0.1155	-27.6	-0.1222	-27.6	-0.1086
-27.5	-0.0533	-27.5	0.00750001	-27.5	-0.0149	-27.5	-0.0529	-27.5	-0.0675			-27.5	0.0238	-27.5	0.0137	-27.5	0.00619999	-27.5	-0.00670001	-27.5	-0.0343			-27.5	-0.1297	-27.5	-0.1228	-27.5	-0.1129	-27.5	-0.124	-27.5	-0.1063
-27.4	-0.0484	-27.4	0.0073	-27.4	-0.0111003	-27.4	-0.0561003	-27.4	-0.0703			-27.4	0.0223	-27.4	0.0119	-27.4	0.00440009	-27.4	-0.00469991	-27.4	-0.0328			-27.4	-0.1299	-27.4	-0.1188	-27.4	-0.1099	-27.4	-0.1211	-27.4	-0.1033
-27.3	-0.0502001	-27.3	0.00280001	-27.3	-0.0112	-27.3	-0.0623	-27.3	-0.0743			-27.3	0.0253004	-27.3	0.0142	-27.3	0.00620001	-27.3	-0.00489999	-27.3	-0.0306			-27.3	-0.1292	-27.3	-0.1176	-27.3	-0.1059	-27.3	-0.1207	-27.3	-0.1041
-27.2	-0.0491	-27.2	0.0011	-27.2	-0.0130999	-27.2	-0.0671999	-27.2	-0.0773			-27.2	0.0258	-27.2	0.0168	-27.2	0.00579962	-27.2	-0.00250038	-27.2	-0.0306			-27.2	-0.1239	-27.2	-0.1154	-27.2	-0.1038	-27.2	-0.1175	-27.2	-0.1024
-27.1	-0.0563	-27.1	-0.0034	-27.1	-0.0184996	-27.1	-0.0725996	-27.1	-0.0814996			-27.1	0.0228	-27.1	0.0151	-27.1	0.00300043	-27.1	-0.00459957	-27.1	-0.0311996			-27.1	-0.1271	-27.1	-0.1176	-27.1	-0.108	-27.1	-0.1196	-27.1	-0.1027
-27	-0.0596	-27	-0.0065	-27	-0.0224	-27	-0.0765	-27	-0.0856			-27	0.0225	-27	0.0184	-27	0.00539999	-27	-0.00630001	-27	-0.0305			-27	-0.1256	-27	-0.1168	-27	-0.1097	-27	-0.118	-27	-0.1003
-26.9	-0.0594	-26.9	-0.0057	-26.9	-0.0253999	-26.9	-0.0771999	-26.9	-0.0887			-26.9	0.0208	-26.9	0.013	-26.9	0.0056001	-26.9	-0.0052999	-26.9	-0.0339			-26.9	-0.1247	-26.9	-0.1173	-26.9	-0.1071	-26.9	-0.1127	-26.9	-0.0993999
-26.8	-0.0596998	-26.8	-0.0049	-26.8	-0.0238	-26.8	-0.0816	-26.8	-0.0886			-26.8	0.0169997	-26.8	0.0118	-26.8	0.0027	-26.8	-0.0043	-26.8	-0.033			-26.8	-0.1268	-26.8	-0.1157	-26.8	-0.1061	-26.8	-0.1128	-26.8	-0.0998
-26.7	-0.0595	-26.7	-0.00339999	-26.7	-0.0231002	-26.7	-0.0841002	-26.7	-0.09			-26.7	0.0134	-26.7	0.00850001	-26.7	-0.00239972	-26.7	-0.00249972	-26.7	-0.0343			-26.7	-0.1256	-26.7	-0.113	-26.7	-0.1053	-26.7	-0.1125	-26.7	-0.099
-26.6	-0.0595	-26.6	-0.00509999	-26.6	-0.0235	-26.6	-0.0852	-26.6	-0.0884			-26.6	0.015	-26.6	0.00889999	-26.6	-0.00180022	-26.6	0.00149978	-26.6	-0.0329002			-26.6	-0.1283	-26.6	-0.1198	-26.6	-0.111	-26.6	-0.12	-26.6	-0.1013
-26.5	-0.0607	-26.5	-0.00630001	-26.5	-0.0165	-26.5	-0.0824	-26.5	-0.0872			-26.5	0.0153	-26.5	0.0095	-26.5	0.000199996	-26.5	0.0045	-26.5	-0.0292			-26.5	-0.1304	-26.5	-0.1202	-26.5	-0.1147	-26.5	-0.1216	-26.5	-0.1006
-26.4	-0.059	-26.4	-0.00450001	-26.4	-0.0150004	-26.4	-0.0814004	-26.4	-0.0894			-26.4	0.0187	-26.4	0.0143	-26.4	-0.00400049	-26.4	0.00499951	-26.4	-0.0284			-26.4	-0.1309	-26.4	-0.1207	-26.4	-0.1174	-26.4	-0.1249	-26.4	-0.1022
-26.3	-0.0574995	-26.3	-0.00630001	-26.3	-0.0154	-26.3	-0.0821	-26.3	-0.091			-26.3	0.0180993	-26.3	0.0113	-26.3	-0.00510001	-26.3	0.00739999	-26.3	-0.0287			-26.3	-0.1314	-26.3	-0.1206	-26.3	-0.1184	-26.3	-0.127	-26.3	-0.1
-26.2	-0.0537	-26.2	-0.00619999	-26.2	-0.0123005	-26.2	-0.0788005	-26.2	-0.0868			-26.2	0.0134	-26.2	0.0014	-26.2	-0.0104993	-26.2	0.00330074	-26.2	-0.0333			-26.2	-0.131	-26.2	-0.12	-26.2	-0.1182	-26.2	-0.1292	-26.2	-0.1017
-26.1	-0.052	-26.1	-0.00200001	-26.1	-0.0111004	-26.1	-0.0797004	-26.1	-0.0846004			-26.1	0.0097	-26.1	-0.000600002	-26.1	-0.0134997	-26.1	-0.00129973	-26.1	-0.0341997			-26.1	-0.1281	-26.1	-0.1113	-26.1	-0.1155	-26.1	-0.1237	-26.1	-0.1031
-26	-0.0489	-26	9.99925e-05	-26	-0.00880001	-26	-0.0767	-26	-0.0846			-26	0.0123	-26	-0.00469999	-26	-0.0147	-26	-0.000299992	-26	-0.0338			-26	-0.1248	-26	-0.108	-26	-0.1137	-26	-0.12	-26	-0.0977
-25.9	-0.0493	-25.9	-0.00250001	-25.9	-0.0100998	-25.9	-0.0790998	-25.9	-0.0875			-25.9	0.0167	-25.9	-0.0049	-25.9	-0.0182998	-25.9	0.000400153	-25.9	-0.0343			-25.9	-0.1215	-25.9	-0.1067	-25.9	-0.1104	-25.9	-0.1192	-25.9	-0.0924
-25.8	-0.0450996	-25.8	-0.000500007	-25.8	-0.00990001	-25.8	-0.0787	-25.8	-0.0857			-25.8	0.0183004	-25.8	-0.000800014	-25.8	-0.0163	-25.8	0.00149999	-25.8	-0.0272			-25.8	-0.1181	-25.8	-0.1059	-25.8	-0.11	-25.8	-0.1202	-25.8	-0.0927
-25.7	-0.0433	-25.7	0.00149999	-25.7	-0.00800034	-25.7	-0.0774003	-25.7	-0.085			-25.7	0.0167	-25.7	0.00150001	-25.7	-0.0149004	-25.7	0.000999626	-25.7	-0.0248			-25.7	-0.1192	-25.7	-0.105	-25.7	-0.1116	-25.7	-0.1215	-25.7	-0.0946
-25.6	-0.0439	-25.6	0.0022	-25.6	-0.00410029	-25.6	-0.0718003	-25.6	-0.0818003			-25.6	0.0224	-25.6	0.00670001	-25.6	-0.0106008	-25.6	0.00169923	-25.6	-0.0200008			-25.6	-0.1188	-25.6	-0.1017	-25.6	-0.1108	-25.6	-0.1201	-25.6	-0.0936
-25.5	-0.0434	-25.5	0.002	-25.5	-0.0021	-25.5	-0.0723	-25.5	-0.0775			-25.5	0.0238	-25.5	0.0132	-25.5	-0.00700001	-25.5	0.00459999	-25.5	-0.0143			-25.5	-0.1176	-25.5	-0.1006	-25.5	-0.1073	-25.5	-0.1221	-25.5	-0.0958
-25.4	-0.0455	-25.4	0.00110001	-25.4	-0.0047999	-25.4	-0.0725999	-25.4	-0.0789			-25.4	0.0193	-25.4	0.0138	-25.4	-0.0102997	-25.4	0.00290026	-25.4	-0.0152			-25.4	-0.1188	-25.4	-0.0999	-25.4	-0.1076	-25.4	-0.1218	-25.4	-0.0965004
-25.3	-0.0454005	-25.3	0.00289999	-25.3	-0.00740001	-25.3	-0.0771	-25.3	-0.0827			-25.3	0.0199004	-25.3	0.0148	-25.3	-0.012	-25.3	0.0014	-25.3	-0.0128			-25.3	-0.1205	-25.3	-0.1017	-25.3	-0.1108	-25.3	-0.124	-25.3	-0.0982
-25.2	-0.0479	-25.2	-0.000299999	-25.2	-0.0129996	-25.2	-0.0843996	-25.2	-0.0883			-25.2	0.0199	-25.2	0.0159	-25.2	-0.00930041	-25.2	-0.00320041	-25.2	-0.00849999			-25.2	-0.1176	-25.2	-0.1046	-25.2	-0.1113	-25.2	-0.1258	-25.2	-0.0966
-25.1	-0.0413	-25.1	-0.000399999	-25.1	-0.0114001	-25.1	-0.0842001	-25.1	-0.0835001			-25.1	0.0219	-25.1	0.0198	-25.1	-0.0051005	-25.1	-0.0012005	-25.1	-0.0032005			-25.1	-0.1141	-25.1	-0.1052	-25.1	-0.1124	-25.1	-0.1249	-25.1	-0.0958999
-25	-0.0372	-25	0.0055	-25	-0.0109	-25	-0.0809	-25	-0.0804			-25	0.0197	-25	0.0216	-25	-0.00490001	-25	0.00149999	-25	0.00209999			-25	-0.1126	-25	-0.1048	-25	-0.1112	-25	-0.1245	-25	-0.0946
-24.9	-0.032	-24.9	0.0105	-24.9	-0.00780094	-24.9	-0.0713009	-24.9	-0.0722			-24.9	0.0217	-24.9	0.0248	-24.9	-0.00470011	-24.9	-0.00280011	-24.9	0.00410001			-24.9	-0.1126	-24.9	-0.1041	-24.9	-0.1138	-24.9	-0.1272	-24.9	-0.0943996
-24.8	-0.0309992	-24.8	0.00779999	-24.8	-0.00600001	-24.8	-0.073	-24.8	-0.0682			-24.8	0.0204998	-24.8	0.0234	-24.8	-0.00850001	-24.8	-0.00540001	-24.8	0.00169999			-24.8	-0.1093	-24.8	-0.102	-24.8	-0.1074	-24.8	-0.1228	-24.8	-0.0922
-24.7	-0.0285	-24.7	0.0142	-24.7	-0.00410075	-24.7	-0.0716008	-24.7	-0.0629			-24.7	0.0159	-24.7	0.0208	-24.7	-0.0103998	-24.7	-0.00939977	-24.7	0.000599994			-24.7	-0.1132	-24.7	-0.1008	-24.7	-0.1037	-24.7	-0.1208	-24.7	-0.0902
-24.6	-0.0239	-24.6	0.0146	-24.6	-0.00230034	-24.6	-0.0711003	-24.6	-0.0619003			-24.6	0.0156	-24.6	0.0166	-24.6	-0.0153998	-24.6	-0.0127998	-24.6	-0.00279982			-24.6	-0.1185	-24.6	-0.1043	-24.6	-0.1061	-24.6	-0.121	-24.6	-0.0937002
-24.5	-0.018	-24.5	0.0148	-24.5	0.001	-24.5	-0.0715	-24.5	-0.0583			-24.5	0.0201	-24.5	0.019	-24.5	-0.0145	-24.5	-0.0111	-24.5	0.0014			-24.5	-0.1213	-24.5	-0.1042	-24.5	-0.1084	-24.5	-0.125	-24.5	-0.0933
-24.4	-0.0178	-24.4	0.0134	-24.4	0.00399976	-24.4	-0.0702002	-24.4	-0.0603			-24.4	0.0143	-24.4	0.0149	-24.4	-0.0150997	-24.4	-0.0136997	-24.4	-0.00170001			-24.4	-0.1236	-24.4	-0.1105	-24.4	-0.1114	-24.4	-0.1264	-24.4	-0.0947998
-24.3	-0.0114999	-24.3	0.0198	-24.3	0.00590001	-24.3	-0.0674	-24.3	-0.0578			-24.3	0.0171004	-24.3	0.0209	-24.3	-0.0165	-24.3	-0.0064	-24.3	-3.8599e-09			-24.3	-0.1235	-24.3	-0.1124	-24.3	-0.1098	-24.3	-0.1234	-24.3	-0.0945
-24.2	-0.009	-24.2	0.0227	-24.2	0.00509988	-24.2	-0.0676001	-24.2	-0.0561			-24.2	0.018	-24.2	0.0228	-24.2	-0.0127003	-24.2	-0.00270034	-24.2	0.00209999			-24.2	-0.1175	-24.2	-0.1078	-24.2	-0.1069	-24.2	-0.1192	-24.2	-0.0897
-24.1	-0.00930001	-24.1	0.0242	-24.1	0.00469967	-24.1	-0.0673003	-24.1	-0.0538003			-24.1	0.0222	-24.1	0.0268	-24.1	-0.0092006	-24.1	-0.000900598	-24.1	0.0072994			-24.1	-0.1211	-24.1	-0.1116	-24.1	-0.1102	-24.1	-0.1216	-24.1	-0.0923
-24	-0.00770001	-24	0.0203	-24	0.00749999	-24	-0.0652	-24	-0.0529			-24	0.022	-24	0.0275	-24	-0.0108	-24	-0.00319999	-24	0.0112			-24	-0.1176	-24	-0.1091	-24	-0.109	-24	-0.1175	-24	-0.0903
-23.9	-0.00900001	-23.9	0.0251	-23.9	0.00749978	-23.9	-0.0648002	-23.9	-0.0539			-23.9	0.0209	-23.9	0.0304	-23.9	-0.00740028	-23.9	9.97248e-05	-23.9	0.0135			-23.9	-0.1178	-23.9	-0.1081	-23.9	-0.105	-23.9	-0.1165	-23.9	-0.0889003
-23.8	-0.0090001	-23.8	0.0247	-23.8	0.00739999	-23.8	-0.0682	-23.8	-0.055			-23.8	0.0184003	-23.8	0.0327	-23.8	-0.0079	-23.8	-0.0006	-23.8	0.0074			-23.8	-0.1209	-23.8	-0.1105	-23.8	-0.1076	-23.8	-0.118	-23.8	-0.0901
-23.7	-0.0107	-23.7	0.0215	-23.7	0.00610011	-23.7	-0.0696999	-23.7	-0.0537			-23.7	0.0157	-23.7	0.0373	-23.7	-0.00950029	-23.7	-2.94156e-07	-23.7	0.0098			-23.7	-0.1242	-23.7	-0.1115	-23.7	-0.1073	-23.7	-0.1201	-23.7	-0.0931
-23.6	-0.0104	-23.6	0.0179	-23.6	0.00310015	-23.6	-0.0722998	-23.6	-0.0562998			-23.6	0.0163	-23.6	0.0354	-23.6	-0.0119998	-23.6	-0.00249977	-23.6	0.0107002			-23.6	-0.1214	-23.6	-0.1133	-23.6	-0.105	-23.6	-0.1134	-23.6	-0.0898999
-23.5	-0.0103	-23.5	0.0167	-23.5	0.0044	-23.5	-0.072	-23.5	-0.0582			-23.5	0.018	-23.5	0.0389	-23.5	-0.00990001	-23.5	0.00259999	-23.5	0.0159			-23.5	-0.1223	-23.5	-0.1128	-23.5	-0.1033	-23.5	-0.1114	-23.5	-0.087
-23.4	-0.00990001	-23.4	0.0158	-23.4	0.0026999	-23.4	-0.0694001	-23.4	-0.0577			-23.4	0.0161	-23.4	0.0401	-23.4	-0.0118999	-23.4	0.00110007	-23.4	0.0109			-23.4	-0.1198	-23.4	-0.1114	-23.4	-0.1022	-23.4	-0.106999	-23.4	-0.0830995
-23.3	-0.00849944	-23.3	0.0124	-23.3	-0.000900004	-23.3	-0.0721	-23.3	-0.0597			-23.3	0.0171	-23.3	0.042	-23.3	-0.014	-23.3	-0.00190001	-23.3	0.00979999			-23.3	-0.1135	-23.3	-0.108	-23.3	-0.0986	-23.3	-0.1038	-23.3	-0.0807
-23.2	-0.00729999	-23.2	0.0145	-23.2	0.000499448	-23.2	-0.0724006	-23.2	-0.056			-23.2	0.0177	-23.2	0.0429	-23.2	-0.0128	-23.2	-0.00510001	-23.2	0.0113			-23.2	-0.1127	-23.2	-0.1072	-23.2	-0.0993	-23.2	-0.1056	-23.2	-0.0798
-23.1	-0.0014	-23.1	0.019	-23.1	0.00459931	-23.1	-0.0686007	-23.1	-0.0556007			-23.1	0.0175	-23.1	0.0451	-23.1	-0.0104003	-23.1	-0.00490028	-23.1	0.0121997			-23.1	-0.1132	-23.1	-0.1065	-23.1	-0.1001	-23.1	-0.107	-23.1	-0.0784995
-23	0.00240001	-23	0.0204	-23	0.00570001	-23	-0.0664	-23	-0.0552			-23	0.0191	-23	0.0462	-23	-0.00449999	-23	-0.00329999	-23	0.015			-23	-0.1071	-23	-0.1046	-23	-0.0981	-23	-0.1023	-23	-0.0742
-22.9	0.00680001	-22.9	0.022	-22.9	0.00619906	-22.9	-0.0641009	-22.9	-0.054			-22.9	0.0178	-22.9	0.0443	-22.9	-0.0041003	-22.9	-0.0034003	-22.9	0.0124			-22.9	-0.1057	-22.9	-0.1017	-22.9	-0.0996	-22.9	-0.1026	-22.9	-0.0755005
-22.8	0.00799916	-22.8	0.0188	-22.8	0.00730001	-22.8	-0.0634	-22.8	-0.0532			-22.8	0.016599	-22.8	0.0409	-22.8	-0.0041	-22.8	-0.0016	-22.8	0.0099			-22.8	-0.1103	-22.8	-0.1063	-22.8	-0.1022	-22.8	-0.1061	-22.8	-0.0776
-22.7	0.0045	-22.7	0.0142	-22.7	0.00560084	-22.7	-0.0618992	-22.7	-0.0534			-22.7	0.0114	-22.7	0.0363	-22.7	-0.00999894	-22.7	-0.00139894	-22.7	0.00850001			-22.7	-0.1117	-22.7	-0.1059	-22.7	-0.1021	-22.7	-0.1035	-22.7	-0.0744
-22.6	0.00360001	-22.6	0.0146	-22.6	0.00550048	-22.6	-0.0606995	-22.6	-0.0494995			-22.6	0.00719999	-22.6	0.0322	-22.6	-0.0131986	-22.6	-0.00309855	-22.6	0.00310145			-22.6	-0.1119	-22.6	-0.1121	-22.6	-0.1023	-22.6	-0.106701	-22.6	-0.073401
-22.5	0.00250001	-22.5	0.0204	-22.5	0.01	-22.5	-0.06	-22.5	-0.0418			-22.5	0.0118	-22.5	0.0391	-22.5	-0.00519999	-22.5	0.00250001	-22.5	0.00560001			-22.5	-0.1126	-22.5	-0.1153	-22.5	-0.1049	-22.5	-0.1067	-22.5	-0.0756
-22.4	0.000900003	-22.4	0.021	-22.4	0.0105004	-22.4	-0.0624996	-22.4	-0.0395			-22.4	0.0175	-22.4	0.041	-22.4	-0.00359999	-22.4	0.00810001	-22.4	0.000700014			-22.4	-0.1175	-22.4	-0.1197	-22.4	-0.107	-22.4	-0.107701	-22.4	-0.0804007
-22.3	-0.00249941	-22.3	0.0149	-22.3	0.0045	-22.3	-0.0645	-22.3	-0.0417			-22.3	0.0121991	-22.3	0.0344	-22.3	-0.00699999	-22.3	0.00530001	-22.3	0.00300001			-22.3	-0.1208	-22.3	-0.1258	-22.3	-0.1136	-22.3	-0.1101	-22.3	-0.083
-22.2	-0.00070001	-22.2	0.0172	-22.2	0.00779939	-22.2	-0.0634006	-22.2	-0.0417			-22.2	0.0104	-22.2	0.0331	-22.2	-0.00739906	-22.2	-0.00199906	-22.2	0.0101			-22.2	-0.1219	-22.2	-0.121	-22.2	-0.1104	-22.2	-0.1086	-22.2	-0.0868
-22.1	0.00450001	-22.1	0.0226	-22.1	0.00389956	-22.1	-0.0626004	-22.1	-0.0373004			-22.1	0.0098	-22.1	0.0326	-22.1	-0.00789967	-22.1	-0.00379967	-22.1	0.0162003			-22.1	-0.1192	-22.1	-0.1204	-22.1	-0.1087	-22.1	-0.106901	-22.1	-0.0885006
-22	0.00880001	-22	0.0255	-22	0.00630001	-22	-0.0606	-22	-0.0361			-22	0.00560001	-22	0.031	-22	-0.0109	-22	-0.00189999	-22	0.0131			-22	-0.1205	-22	-0.1292	-22	-0.1173	-22	-0.1086	-22	-0.0921
-21.9	0.0104	-21.9	0.028	-21.9	0.00389966	-21.9	-0.0668003	-21.9	-0.0408			-21.9	0.0056	-21.9	0.0264	-21.9	-0.0159993	-21.9	-0.00789925	-21.9	0.01			-21.9	-0.1182	-21.9	-0.1285	-21.9	-0.1171	-21.9	-0.0998995	-21.9	-0.0895995
-21.8	0.0122002	-21.8	0.0302	-21.8	0.00299999	-21.8	-0.0697	-21.8	-0.04			-21.8	0.00569951	-21.8	0.0252	-21.8	-0.0146	-21.8	-0.0137	-21.8	0.00999999			-21.8	-0.1123	-21.8	-0.1211	-21.8	-0.1108	-21.8	-0.0943	-21.8	-0.0802
-21.7	0.0089	-21.7	0.0304	-21.7	0.00439981	-21.7	-0.0660002	-21.7	-0.0385			-21.7	0.00330001	-21.7	0.0247	-21.7	-0.00809949	-21.7	-0.0186995	-21.7	0.0134			-21.7	-0.1189	-21.7	-0.1248	-21.7	-0.121199	-21.7	-0.099	-21.7	-0.0881
-21.6	0.0174	-21.6	0.0357	-21.6	0.00679887	-21.6	-0.0558011	-21.6	-0.0344011			-21.6	0.0035	-21.6	0.024	-21.6	0.00370012	-21.6	-0.0166999	-21.6	0.0199001			-21.6	-0.1198	-21.6	-0.1149	-21.6	-0.1249	-21.6	-0.0981003	-21.6	-0.0878003
-21.5	0.0249	-21.5	0.0404	-21.5	0.0121	-21.5	-0.0556	-21.5	-0.033			-21.5	-9.99962e-05	-21.5	0.0222	-21.5	-0.000399996	-21.5	-0.0183	-21.5	0.0219			-21.5	-0.1183	-21.5	-0.107	-21.5	-0.1253	-21.5	-0.1017	-21.5	-0.0824
-21.4	0.0294	-21.4	0.0396	-21.4	0.0117999	-21.4	-0.0512001	-21.4	-0.0323			-21.4	-0.0032	-21.4	0.0223	-21.4	0.00240047	-21.4	-0.0171995	-21.4	0.0288			-21.4	-0.1182	-21.4	-0.1061	-21.4	-0.127	-21.4	-0.1031	-21.4	-0.0739005
-21.3	0.0343995	-21.3	0.0432	-21.3	0.0132	-21.3	-0.0546	-21.3	-0.0285			-21.3	-0.0167009	-21.3	0.0129	-21.3	-0.0116	-21.3	-0.0242	-21.3	0.029			-21.3	-0.119	-21.3	-0.0985	-21.3	-0.1244	-21.3	-0.1025	-21.3	-0.0667
-21.2	0.0308	-21.2	0.044	-21.2	0.0034005	-21.2	-0.0546995	-21.2	-0.0318			-21.2	-0.0244	-21.2	0.0129	-21.2	-0.0163991	-21.2	-0.0145991	-21.2	0.0393			-21.2	-0.1211	-21.2	-0.088	-21.2	-0.115401	-21.2	-0.0994	-21.2	-0.0498
-21.1	0.0237	-21.1	0.0398	-21.1	-0.0065987	-21.1	-0.0607987	-21.1	-0.0337987			-21.1	-0.0374	-21.1	0.0135	-21.1	-0.0221979	-21.1	-0.0149979	-21.1	0.0341021			-21.1	-0.1342	-21.1	-0.0841	-21.1	-0.1197	-21.1	-0.107302	-21.1	-0.031102
-21	0.0246	-21	0.0371	-21	-0.0069	-21	-0.05	-21	-0.0281			-21	-0.0415	-21	0.0194	-21	-0.0244	-21	-0.0049	-21	0.0307			-21	-0.1447	-21	-0.0851	-21	-0.136	-21	-0.1148	-21	-0.0332
-20.9	0.0062	-20.9	0.029	-20.9	-0.00829918	-20.9	-0.0538992	-20.9	-0.033			-20.9	-0.0487	-20.9	0.0236	-20.9	-0.0294982	-20.9	-0.00349822	-20.9	0.0308			-20.9	-0.1681	-20.9	-0.1032	-20.9	-0.1624	-20.9	-0.133701	-20.9	-0.046001
-20.8	0.00380027	-20.8	0.0303	-20.8	-0.0063	-20.8	-0.0572	-20.8	-0.0358			-20.8	-0.0563011	-20.8	0.0314	-20.8	-0.0402	-20.8	0.00250001	-20.8	0.0329			-20.8	-0.1785	-20.8	-0.1029	-20.8	-0.1663	-20.8	-0.1378	-20.8	-0.0538
-20.7	0.0049	-20.7	0.0412	-20.7	-0.00590027	-20.7	-0.0553003	-20.7	-0.0272			-20.7	-0.0624	-20.7	0.0384	-20.7	-0.0545989	-20.7	0.00410111	-20.7	0.0354			-20.7	-0.1888	-20.7	-0.1041	-20.7	-0.167099	-20.7	-0.1366	-20.7	-0.0561
-20.6	0.0122	-20.6	0.0317	-20.6	-0.0136002	-20.6	-0.0622002	-20.6	-0.0195002			-20.6	-0.0612	-20.6	0.059	-20.6	-0.0477001	-20.6	0.00939987	-20.6	0.0411999			-20.6	-0.1931	-20.6	-0.1145	-20.6	-0.1705	-20.6	-0.134901	-20.6	-0.0653005
-20.5	-0.0019	-20.5	0.0116	-20.5	-0.007	-20.5	-0.064	-20.5	-0.0376			-20.5	-0.0552	-20.5	0.0666	-20.5	-0.0369	-20.5	0.0164	-20.5	0.0549			-20.5	-0.1945	-20.5	-0.1278	-20.5	-0.1644	-20.5	-0.1385	-20.5	-0.0712
-20.4	-0.0122	-20.4	-9.44056e-09	-20.4	-0.012199	-20.4	-0.060499	-20.4	-0.0275			-20.4	-0.0529	-20.4	0.0722	-20.4	-0.0236014	-20.4	0.0263986	-20.4	0.0644			-20.4	-0.1902	-20.4	-0.1394	-20.4	-0.1512	-20.4	-0.136499	-20.4	-0.0757992
-20.3	-0.0367024	-20.3	-0.0215	-20.3	-0.045	-20.3	-0.0746	-20.3	-0.0454			-20.3	-0.0457	-20.3	0.0766	-20.3	-0.01	-20.3	0.0309	-20.3	0.0715			-20.3	-0.1815	-20.3	-0.1414	-20.3	-0.1337	-20.3	-0.1293	-20.3	-0.0835
-20.2	-0.0365	-20.2	-0.0325	-20.2	-0.0462976	-20.2	-0.0655976	-20.2	-0.0571			-20.2	-0.046	-20.2	0.0656	-20.2	-0.00860004	-20.2	0.0348	-20.2	0.0624			-20.2	-0.1711	-20.2	-0.1429	-20.2	-0.118401	-20.2	-0.1215	-20.2	-0.0871
-20.1	-0.0454	-20.1	-0.0682	-20.1	-0.0686955	-20.1	-0.0828955	-20.1	-0.0853955			-20.1	-0.0429	-20.1	0.0539	-20.1	-0.0122996	-20.1	0.0293004	-20.1	0.0598004			-20.1	-0.1628	-20.1	-0.1428	-20.1	-0.1031	-20.1	-0.113999	-20.1	-0.0955992
-20	-0.0782	-20	-0.1031	-20	-0.0993	-20	-0.1113	-20	-0.1231			-20	-0.0367	-20	0.0436	-20	-0.0198	-20	0.0207	-20	0.0513			-20	-0.1503	-20	-0.138	-20	-0.0898	-20	-0.1058	-20	-0.0998
-19.9	-0.0877	-19.9	-0.1082	-19.9	-0.107998	-19.9	-0.117098	-19.9	-0.1259			-19.9	-0.0341	-19.9	0.032	-19.9	-0.0227988	-19.9	0.0149012	-19.9	0.0352			-19.9	-0.1428	-19.9	-0.1296	-19.9	-0.0845	-19.9	-0.1022	-19.9	-0.0992
-19.8	-0.082999	-19.8	-0.1095	-19.8	-0.1082	-19.8	-0.1183	-19.8	-0.1247			-19.8	-0.0462018	-19.8	0.0185	-19.8	-0.0341	-19.8	-0.00139999	-19.8	0.0209			-19.8	-0.1398	-19.8	-0.1276	-19.8	-0.0819	-19.8	-0.1	-19.8	-0.101
-19.7	-0.0751	-19.7	-0.1077	-19.7	-0.100301	-19.7	-0.120501	-19.7	-0.1229			-19.7	-0.0535	-19.7	0.0113	-19.7	-0.0264982	-19.7	-0.0079982	-19.7	0.0125			-19.7	-0.1381	-19.7	-0.1293	-19.7	-0.0891989	-19.7	-0.1084	-19.7	-0.1106
-19.6	-0.0672	-19.6	-0.0853	-19.6	-0.0849035	-19.6	-0.119503	-19.6	-0.106103			-19.6	-0.0594	-19.6	0.0055	-19.6	-0.0240981	-19.6	-0.0148981	-19.6	0.00350193			-19.6	-0.1332	-19.6	-0.1222	-19.6	-0.0905	-19.6	-0.102598	-19.6	-0.106698
-19.5	-0.0564	-19.5	-0.0477	-19.5	-0.0575	-19.5	-0.1008	-19.5	-0.075			-19.5	-0.0599	-19.5	0.0208	-19.5	-0.0188	-19.5	-0.00559999	-19.5	0.0126			-19.5	-0.1243	-19.5	-0.1038	-19.5	-0.0818	-19.5	-0.093	-19.5	-0.0953
-19.4	-0.0314	-19.4	0.00729999	-19.4	-0.0218072	-19.4	-0.0616072	-19.4	-0.0271			-19.4	-0.0689	-19.4	0.0202	-19.4	-0.0132982	-19.4	-0.00109822	-19.4	0.0134			-19.4	-0.1217	-19.4	-0.0978	-19.4	-0.0767	-19.4	-0.0921995	-19.4	-0.0862995
-19.3	-0.0277973	-19.3	0.0168	-19.3	-0.0089	-19.3	-0.0456	-19.3	-0.009			-19.3	-0.0682996	-19.3	0.0242	-19.3	-0.0113	-19.3	0.00820001	-19.3	0.0187			-19.3	-0.1192	-19.3	-0.0879	-19.3	-0.0708	-19.3	-0.0934	-19.3	-0.0836
-19.2	-0.017	-19.2	0.0349	-19.2	0.00529729	-19.2	-0.0214027	-19.2	-0.00379999			-19.2	-0.0619	-19.2	0.0289	-19.2	-0.00930038	-19.2	0.0208996	-19.2	0.038			-19.2	-0.1203	-19.2	-0.0842	-19.2	-0.0618998	-19.2	-0.0932	-19.2	-0.0805
-19.1	-0.0191	-19.1	0.0543	-19.1	0.015498	-19.1	-0.00240202	-19.1	0.015798			-19.1	-0.0567	-19.1	0.0319	-19.1	-0.00880023	-19.1	0.0262998	-19.1	0.0433998			-19.1	-0.122	-19.1	-0.0786	-19.1	-0.0566	-19.1	-0.0944001	-19.1	-0.0808001
-19	-0.0273	-19	0.0394	-19	0.0113	-19	-0.0029	-19	0.0162			-19	-0.0562	-19	0.0141	-19	-0.0142	-19	0.0097	-19	0.0388			-19	-0.1159	-19	-0.0744	-19	-0.0533	-19	-0.09	-19	-0.0846
-18.9	-0.0201	-18.9	0.0344	-18.9	0.00740071	-18.9	-0.00769929	-18.9	0.0183			-18.9	-0.0484	-18.9	0.00350001	-18.9	-0.00729937	-18.9	0.00530063	-18.9	0.0239			-18.9	-0.1186	-18.9	-0.0877	-18.9	-0.0595	-18.9	-0.0927023	-18.9	-0.0886023
-18.8	-0.0160023	-18.8	0.0366	-18.8	0.0166	-18.8	0.00239999	-18.8	0.0238			-18.8	-0.039801	-18.8	-0.00780001	-18.8	-0.00310001	-18.8	0.00319999	-18.8	0.0213			-18.8	-0.1265	-18.8	-0.1023	-18.8	-0.0708	-18.8	-0.0983	-18.8	-0.0918
-18.7	-0.0212	-18.7	0.0247	-18.7	0.00560228	-18.7	-0.000997724	-18.7	0.0096			-18.7	-0.0336	-18.7	-0.0116	-18.7	-0.00789897	-18.7	0.00480103	-18.7	0.019			-18.7	-0.1354	-18.7	-0.1247	-18.7	-0.0766975	-18.7	-0.1084	-18.7	-0.1035
-18.6	-0.021	-18.6	0.0141	-18.6	0.00620084	-18.6	-0.000699158	-18.6	-0.00669916			-18.6	-0.0359	-18.6	-0.0232	-18.6	-0.00989763	-18.6	0.000402373	-18.6	0.00720237			-18.6	-0.1413	-18.6	-0.1385	-18.6	-0.0865	-18.6	-0.111602	-18.6	-0.116802
-18.5	-0.005	-18.5	0.0329	-18.5	0.044	-18.5	0.0174	-18.5	0.0065			-18.5	-0.0309	-18.5	-0.0224	-18.5	0.0026	-18.5	0.0125	-18.5	0.0036			-18.5	-0.1473	-18.5	-0.1445	-18.5	-0.0996	-18.5	-0.1128	-18.5	-0.1302
-18.4	-0.0066	-18.4	0.0573	-18.4	0.0597969	-18.4	0.0122969	-18.4	0.0322			-18.4	-0.0274	-18.4	-0.0215	-18.4	0.00180172	-18.4	0.0112017	-18.4	-0.00570001			-18.4	-0.1599	-18.4	-0.147	-18.4	-0.111	-18.4	-0.112001	-18.4	-0.141301
-18.3	-0.0103988	-18.3	0.0801	-18.3	0.0663	-18.3	0.00749999	-18.3	0.0493			-18.3	-0.014	-18.3	-0.00500001	-18.3	0.0148	-18.3	0.0235	-18.3	0.00579999			-18.3	-0.1639	-18.3	-0.1424	-18.3	-0.118	-18.3	-0.1121	-18.3	-0.154
-18.2	-0.0039	-18.2	0.0841	-18.2	0.0597988	-18.2	-0.00580123	-18.2	0.044			-18.2	-0.0072	-18.2	0.0097	-18.2	0.0278	-18.2	0.0325	-18.2	0.009			-18.2	-0.1652	-18.2	-0.1379	-18.2	-0.120299	-18.2	-0.1125	-18.2	-0.1594
-18.1	-0.0098	-18.1	0.0739	-18.1	0.051499	-18.1	-0.012001	-18.1	0.031399			-18.1	0.00240001	-18.1	0.0209	-18.1	0.0408984	-18.1	0.0389984	-18.1	0.0047984			-18.1	-0.1604	-18.1	-0.1295	-18.1	-0.1089	-18.1	-0.1021	-18.1	-0.1475
-18	-0.0114	-18	0.0605	-18	0.0394	-18	-0.0148	-18	0.0268			-18	-0.00689999	-18	0.0198	-18	0.0393	-18	0.0275	-18	-0.017			-18	-0.1606	-18	-0.1362	-18	-0.0976	-18	-0.0979	-18	-0.1401
-17.9	-0.0124	-17.9	0.0501	-17.9	0.0370007	-17.9	-0.00729929	-17.9	0.0175			-17.9	-0.0273	-17.9	0.00240001	-17.9	0.0225993	-17.9	0.00629926	-17.9	-0.0356			-17.9	-0.1536	-17.9	-0.1415	-17.9	-0.0904	-17.9	-0.0921996	-17.9	-0.137
-17.8	-0.00460124	-17.8	0.0602	-17.8	0.038	-17.8	-0.006	-17.8	0.0163			-17.8	-0.0251979	-17.8	-0.00450001	-17.8	0.0121	-17.8	0.00109999	-17.8	-0.0496			-17.8	-0.1384	-17.8	-0.146	-17.8	-0.0803	-17.8	-0.0834	-17.8	-0.1426
-17.7	-0.0108	-17.7	0.0514	-17.7	0.0378012	-17.7	0.00590123	-17.7	0.006			-17.7	-0.0191	-17.7	0.00389999	-17.7	0.0210979	-17.7	0.00349787	-17.7	-0.0481			-17.7	-0.1387	-17.7	-0.1583	-17.7	-0.0798995	-17.7	-0.0875	-17.7	-0.1555
-17.6	-0.0241	-17.6	0.0372	-17.6	0.0206036	-17.6	0.00140359	-17.6	-0.0171964			-17.6	-0.0024	-17.6	0.0162	-17.6	0.0341973	-17.6	0.0147973	-17.6	-0.0396027			-17.6	-0.1363	-17.6	-0.1704	-17.6	-0.0786	-17.6	-0.0819993	-17.6	-0.153599
-17.5	-0.0444	-17.5	0.0136	-17.5	-0.0071	-17.5	-0.0193	-17.5	-0.0485			-17.5	0.00239999	-17.5	0.0193	-17.5	0.0432	-17.5	0.0231	-17.5	-0.0362			-17.5	-0.139	-17.5	-0.173	-17.5	-0.0864	-17.5	-0.0746	-17.5	-0.1495
-17.4	-0.0377	-17.4	0.0101	-17.4	-0.0144003	-17.4	-0.0157003	-17.4	-0.0505			-17.4	0.00099999	-17.4	0.0208	-17.4	0.0412999	-17.4	0.0326999	-17.4	-0.0461			-17.4	-0.1408	-17.4	-0.1827	-17.4	-0.0912	-17.4	-0.0766003	-17.4	-0.1568
-17.3	-0.0439016	-17.3	0.0113	-17.3	0.00689999	-17.3	-0.00520001	-17.3	-0.0354			-17.3	0.00190063	-17.3	0.0323	-17.3	0.0375	-17.3	0.0313	-17.3	-0.0453			-17.3	-0.1401	-17.3	-0.1821	-17.3	-0.0954	-17.3	-0.0763	-17.3	-0.1598
-17.2	-0.0516	-17.2	0.0153	-17.2	0.00710159	-17.2	-0.0120984	-17.2	-0.054			-17.2	0.0076	-17.2	0.0338	-17.2	0.0425994	-17.2	0.0342994	-17.2	-0.0509			-17.2	-0.1357	-17.2	-0.1706	-17.2	-0.0873004	-17.2	-0.0668	-17.2	-0.1508
-17.1	-0.0362	-17.1	0.0456	-17.1	0.0280936	-17.1	0.0263936	-17.1	-0.0424064			-17.1	0.0154	-17.1	0.0412	-17.1	0.0505994	-17.1	0.0426994	-17.1	-0.0491006			-17.1	-0.1247	-17.1	-0.1594	-17.1	-0.0846	-17.1	-0.0573977	-17.1	-0.139598
-17	-0.034	-17	0.046	-17	0.0233	-17	0.0249	-17	-0.0441			-17	0.02	-17	0.041	-17	0.0561	-17	0.0456	-17	-0.0336			-17	-0.1147	-17	-0.1427	-17	-0.0647	-17	-0.0499	-17	-0.1189
-16.9	-0.0509	-16.9	0.045	-16.9	0.0208988	-16.9	0.0182988	-16.9	-0.0496			-16.9	0.0241	-16.9	0.0394	-16.9	0.0535009	-16.9	0.0497009	-16.9	-0.0298			-16.9	-0.1107	-16.9	-0.1188	-16.9	-0.0582	-16.9	-0.044397	-16.9	-0.109197
-16.8	-0.0450975	-16.8	0.0447	-16.8	0.027	-16.8	0.0121	-16.8	-0.0438			-16.8	0.0169974	-16.8	0.0353	-16.8	0.0394	-16.8	0.0414	-16.8	-0.0376			-16.8	-0.096	-16.8	-0.0857	-16.8	-0.0468	-16.8	-0.0319	-16.8	-0.0954
-16.7	-0.03	-16.7	0.0388	-16.7	0.0434975	-16.7	0.00159748	-16.7	-0.0378			-16.7	0.0182	-16.7	0.0403	-16.7	0.0329026	-16.7	0.0461026	-16.7	-0.0439			-16.7	-0.0944	-16.7	-0.0795	-16.7	-0.0499009	-16.7	-0.0357	-16.7	-0.0997
-16.6	-0.0068	-16.6	0.0293	-16.6	0.0586978	-16.6	-0.0160022	-16.6	-0.0306022			-16.6	0.0263	-16.6	0.0401	-16.6	0.0343012	-16.6	0.0518012	-16.6	-0.0437988			-16.6	-0.0924	-16.6	-0.0751	-16.6	-0.0553	-16.6	-0.0303987	-16.6	-0.0977987
-16.5	0.0111	-16.5	0.0039	-16.5	0.0679	-16.5	-0.0375	-16.5	-0.0257			-16.5	0.0231	-16.5	0.0383	-16.5	0.0387	-16.5	0.0483	-16.5	-0.0522			-16.5	-0.089	-16.5	-0.07	-16.5	-0.0544	-16.5	-0.0231	-16.5	-0.0907
-16.4	0.021	-16.4	-0.0142	-16.4	0.0782002	-16.4	-0.0550998	-16.4	-0.0294			-16.4	0.0196	-16.4	0.0433	-16.4	0.0364001	-16.4	0.0426001	-16.4	-0.061			-16.4	-0.091	-16.4	-0.0768	-16.4	-0.0554	-16.4	-0.0256015	-16.4	-0.0872015
-16.3	0.0129998	-16.3	-0.0308	-16.3	0.0734	-16.3	-0.0814	-16.3	-0.0452			-16.3	0.00750349	-16.3	0.0511	-16.3	0.0467	-16.3	0.0298	-16.3	-0.0532			-16.3	-0.1006	-16.3	-0.0889	-16.3	-0.0623	-16.3	-0.0227	-16.3	-0.0931
-16.2	0.0037	-16.2	-0.0285	-16.2	0.0714002	-16.2	-0.0666998	-16.2	-0.045			-16.2	0.00839999	-16.2	0.0629	-16.2	0.0417965	-16.2	0.0384965	-16.2	-0.0363			-16.2	-0.1165	-16.2	-0.1097	-16.2	-0.0775967	-16.2	-0.0242	-16.2	-0.1045
-16.1	0.0064	-16.1	-0.0158	-16.1	0.0709995	-16.1	-0.0501005	-16.1	-0.0526005			-16.1	0.0307	-16.1	0.0821	-16.1	0.0542934	-16.1	0.0664934	-16.1	-0.00270658			-16.1	-0.1387	-16.1	-0.1392	-16.1	-0.0979	-16.1	-0.0369024	-16.1	-0.121302
-16	-0.0053	-16	-0.0041	-16	0.0672	-16	-0.0249	-16	-0.0524			-16	0.0401	-16	0.0962	-16	0.0608	-16	0.0845	-16	0.0132			-16	-0.1469	-16	-0.1583	-16	-0.1033	-16	-0.0429	-16	-0.1253
-15.9	-0.0272	-15.9	0.0032	-15.9	0.0549	-15.9	-0.0268	-15.9	-0.059			-15.9	0.0398	-15.9	0.1184	-15.9	0.0733935	-15.9	0.101893	-15.9	0.0274			-15.9	-0.1622	-15.9	-0.1788	-15.9	-0.1158	-15.9	-0.0603012	-15.9	-0.136601
-15.8	-0.0290978	-15.8	0.0232	-15.8	0.0518	-15.8	-0.0301	-15.8	-0.0596			-15.8	0.0209045	-15.8	0.1166	-15.8	0.0637	-15.8	0.0986	-15.8	0.0254			-15.8	-0.168	-15.8	-0.1821	-15.8	-0.1176	-15.8	-0.0672	-15.8	-0.1422
-15.7	-0.0281	-15.7	0.0258	-15.7	0.0472978	-15.7	-0.0286022	-15.7	-0.0579			-15.7	0.0268	-15.7	0.1324	-15.7	0.0677955	-15.7	0.107696	-15.7	0.0356			-15.7	-0.1642	-15.7	-0.1774	-15.7	-0.107201	-15.7	-0.0644	-15.7	-0.1404
-15.6	-0.0286	-15.6	0.0399	-15.6	0.0552951	-15.6	-0.0133049	-15.6	-0.0306049			-15.6	0.022	-15.6	0.1239	-15.6	0.058599	-15.6	0.092699	-15.6	0.032399			-15.6	-0.1527	-15.6	-0.1609	-15.6	-0.0892	-15.6	-0.0691991	-15.6	-0.128899
-15.5	-0.0079	-15.5	0.0481	-15.5	0.0779	-15.5	0.005	-15.5	-0.0072			-15.5	0.0161	-15.5	0.1281	-15.5	0.0479	-15.5	0.0795	-15.5	0.0288			-15.5	-0.1561	-15.5	-0.1561	-15.5	-0.0884	-15.5	-0.074	-15.5	-0.1437
-15.4	0.0344	-15.4	0.0679	-15.4	0.123193	-15.4	0.0353933	-15.4	0.0241			-15.4	0.0153	-15.4	0.1337	-15.4	0.043198	-15.4	0.079398	-15.4	0.0448			-15.4	-0.1379	-15.4	-0.1308	-15.4	-0.0776	-15.4	-0.0752966	-15.4	-0.131597
-15.3	0.0530037	-15.3	0.06	-15.3	0.1431	-15.3	0.051	-15.3	0.0336			-15.3	0.0102003	-15.3	0.1327	-15.3	0.0356	-15.3	0.0699	-15.3	0.0486			-15.3	-0.1276	-15.3	-0.105	-15.3	-0.0635	-15.3	-0.075	-15.3	-0.1237
-15.2	0.0654	-15.2	0.0658	-15.2	0.158996	-15.2	0.0657963	-15.2	0.0526			-15.2	0.000200001	-15.2	0.1216	-15.2	0.0332997	-15.2	0.0580997	-15.2	0.047			-15.2	-0.1133	-15.2	-0.0905	-15.2	-0.0540028	-15.2	-0.0426	-15.2	-0.1099
-15.1	0.0769	-15.1	0.0662	-15.1	0.164698	-15.1	0.0816981	-15.1	0.0622981			-15.1	-0.0106	-15.1	0.1084	-15.1	0.0214002	-15.1	0.0420002	-15.1	0.0463002			-15.1	-0.1007	-15.1	-0.095	-15.1	-0.0462	-15.1	-0.0421979	-15.1	-0.0888979
-15	0.0717	-15	0.05	-15	0.1535	-15	0.0754	-15	0.0553			-15	-0.0132	-15	0.1091	-15	0.0181	-15	0.0422	-15	0.0469			-15	-0.0884	-15	-0.0843	-15	-0.0384	-15	-0.0356	-15	-0.0693
-14.9	0.0555	-14.9	0.0413	-14.9	0.132901	-14.9	0.0550013	-14.9	0.0435			-14.9	-0.00869999	-14.9	0.1016	-14.9	0.0117001	-14.9	0.0433001	-14.9	0.0387			-14.9	-0.0752	-14.9	-0.0769	-14.9	-0.0333	-14.9	-0.0302988	-14.9	-0.0675988
-14.8	0.0419987	-14.8	0.0385	-14.8	0.1115	-14.8	0.038	-14.8	0.0368			-14.8	-0.00500158	-14.8	0.0927	-14.8	0.0286	-14.8	0.0434	-14.8	0.0291			-14.8	-0.0705	-14.8	-0.0754	-14.8	-0.0302	-14.8	-0.0261	-14.8	-0.0583
-14.7	0.0352	-14.7	0.0394	-14.7	0.0941013	-14.7	0.0223013	-14.7	0.0392			-14.7	0.0028	-14.7	0.0749	-14.7	0.0131016	-14.7	0.0557016	-14.7	0.0141			-14.7	-0.0776	-14.7	-0.0844	-14.7	-0.0401991	-14.7	-0.0346	-14.7	-0.063
-14.6	0.0307	-14.6	0.0458	-14.6	0.0800997	-14.6	0.0282997	-14.6	0.0375997			-14.6	-0.000300006	-14.6	0.0691	-14.6	0.00830125	-14.6	0.0603012	-14.6	-0.00599875			-14.6	-0.0747	-14.6	-0.0855	-14.6	-0.0366	-14.6	-0.0390001	-14.6	-0.0633001
-14.5	0.0314	-14.5	0.0536	-14.5	0.0834	-14.5	0.0276	-14.5	0.037			-14.5	-0.0152	-14.5	0.0654	-14.5	0.0065	-14.5	0.046	-14.5	-0.021			-14.5	-0.0812	-14.5	-0.0897	-14.5	-0.0345	-14.5	-0.0386	-14.5	-0.0619
-14.4	0.0207	-14.4	0.0329	-14.4	0.0622029	-14.4	0.0103029	-14.4	0.0169			-14.4	-0.0191	-14.4	0.056	-14.4	0.0111017	-14.4	0.0376017	-14.4	-0.0275			-14.4	-0.089	-14.4	-0.093	-14.4	-0.0415	-14.4	-0.0391996	-14.4	-0.0669996
-14.3	-0.000102258	-14.3	0.0124	-14.3	0.0461	-14.3	0.0068	-14.3	-0.0014			-14.3	-0.0032007	-14.3	0.066	-14.3	0.00750001	-14.3	0.0357	-14.3	-0.0216			-14.3	-0.091	-14.3	-0.0866	-14.3	-0.0527	-14.3	-0.0378	-14.3	-0.0654
-14.2	-0.009	-14.2	0.007	-14.2	0.0266023	-14.2	-0.000197741	-14.2	-0.0108			-14.2	0.0026	-14.2	0.0666	-14.2	0.00650071	-14.2	0.0333007	-14.2	-0.0188			-14.2	-0.0972	-14.2	-0.085	-14.2	-0.0622011	-14.2	-0.0334	-14.2	-0.0617
-14.1	-0.0122	-14.1	0.0123	-14.1	0.00940157	-14.1	-0.00749843	-14.1	-0.00309843			-14.1	0.0078	-14.1	0.0636	-14.1	0.00270072	-14.1	0.0272007	-14.1	-0.0149993			-14.1	-0.077	-14.1	-0.0735	-14.1	-0.0595	-14.1	-0.0228986	-14.1	-0.0598986
-14	-0.0162	-14	8.65839e-10	-14	-0.0024	-14	-0.0086	-14	-0.0016			-14	0.00559999	-14	0.0534	-14	0.00249999	-14	0.0257	-14	-0.0198			-14	-0.0737	-14	-0.0662	-14	-0.0597	-14	-0.0171	-14	-0.0569
-13.9	-0.0153	-13.9	-0.0059	-13.9	-0.000799281	-13.9	-0.00589928	-13.9	-4.65661e-10			-13.9	0.0045	-13.9	0.0356	-13.9	-0.00359911	-13.9	0.0277009	-13.9	-0.0257			-13.9	-0.0659	-13.9	-0.0601	-13.9	-0.0556	-13.9	-0.00959797	-13.9	-0.059398
-13.8	-0.00789866	-13.8	0.000800001	-13.8	0.0074	-13.8	-0.000999999	-13.8	0.007			-13.8	0.000798443	-13.8	0.0228	-13.8	-0.0129	-13.8	0.0273	-13.8	-0.0279			-13.8	-0.053	-13.8	-0.0508	-13.8	-0.0455	-13.8	0.0044	-13.8	-0.0517
-13.7	-0.0018	-13.7	0.008	-13.7	0.0113987	-13.7	0.00159866	-13.7	0.0175			-13.7	-0.0102	-13.7	0.0075	-13.7	-0.0218985	-13.7	0.0157015	-13.7	-0.039			-13.7	-0.0448	-13.7	-0.0433	-13.7	-0.037501	-13.7	0.0129	-13.7	-0.0539
-13.6	0.0101	-13.6	0.0227	-13.6	0.0184982	-13.6	0.00759818	-13.6	0.0225982			-13.6	-0.0248	-13.6	-0.00960001	-13.6	-0.0382982	-13.6	-0.00339819	-13.6	-0.0524982			-13.6	-0.0372	-13.6	-0.04	-13.6	-0.0329	-13.6	0.0183009	-13.6	-0.0561991
-13.5	0.0163	-13.5	0.0224	-13.5	0.0266	-13.5	-0.0015	-13.5	0.0288			-13.5	-0.0336	-13.5	-0.0233	-13.5	-0.0435	-13.5	-0.00489999	-13.5	-0.0549			-13.5	-0.0347	-13.5	-0.0398	-13.5	-0.0284	-13.5	0.024	-13.5	-0.0628
-13.4	0.0103	-13.4	0.0129	-13.4	0.0232007	-13.4	-0.0189993	-13.4	0.0254			-13.4	-0.0224	-13.4	-0.0301	-13.4	-0.0427002	-13.4	-0.0251002	-13.4	-0.045			-13.4	-0.0335	-13.4	-0.0255	-13.4	-0.0131	-13.4	0.0389017	-13.4	-0.0568983
-13.3	0.00109783	-13.3	0.0006	-13.3	0.0203	-13.3	-0.0293	-13.3	0.0189			-13.3	-0.0205978	-13.3	-0.0339	-13.3	-0.043	-13.3	-0.0348	-13.3	-0.0413			-13.3	-0.0271	-13.3	-0.0114	-13.3	-0.0068	-13.3	0.0363	-13.3	-0.048
-13.2	-0.0269	-13.2	-0.0083	-13.2	0.00940217	-13.2	-0.0387978	-13.2	-0.0035			-13.2	-0.0091	-13.2	-0.0268	-13.2	-0.0334021	-13.2	-0.0239021	-13.2	-0.0376			-13.2	-0.0239	-13.2	-0.0081	-13.2	-0.0140012	-13.2	0.0369	-13.2	-0.0383
-13.1	-0.0443	-13.1	-0.0211	-13.1	-0.017697	-13.1	-0.053497	-13.1	-0.024597			-13.1	-0.00460001	-13.1	-0.0186	-13.1	-0.0335028	-13.1	-0.0160028	-13.1	-0.0286028			-13.1	-0.0237	-13.1	-0.0162	-13.1	-0.0162	-13.1	0.0366006	-13.1	-0.0317994
-13	-0.0678	-13	-0.0399	-13	-0.0412	-13	-0.0646	-13	-0.0367			-13	-0.0148	-13	-0.0214	-13	-0.045	-13	-0.0227	-13	-0.0323			-13	-0.0289	-13	-0.0168	-13	-0.0154	-13	0.0398	-13	-0.0317
-12.9	-0.0947	-12.9	-0.0594	-12.9	-0.0586973	-12.9	-0.0781973	-12.9	-0.0429			-12.9	-0.0212	-12.9	-0.035	-12.9	-0.0424022	-12.9	-0.0121022	-12.9	-0.0416			-12.9	-0.033	-12.9	-0.0221	-12.9	-0.0211	-12.9	0.0379002	-12.9	-0.0442998
-12.8	-0.132503	-12.8	-0.0842	-12.8	-0.0887	-12.8	-0.098	-12.8	-0.0695			-12.8	-0.0357985	-12.8	-0.0501	-12.8	-0.043	-12.8	-0.008	-12.8	-0.0563			-12.8	-0.0448	-12.8	-0.0244	-12.8	-0.0317	-12.8	0.0293	-12.8	-0.057
-12.7	-0.1726	-12.7	-0.0915	-12.7	-0.102497	-12.7	-0.100497	-12.7	-0.0811			-12.7	-0.0491	-12.7	-0.0521	-12.7	-0.0461015	-12.7	-0.00590148	-12.7	-0.0669			-12.7	-0.052	-12.7	-0.0287	-12.7	-0.0437996	-12.7	0.0209	-12.7	-0.0657
-12.6	-0.1743	-12.6	-0.0715	-12.6	-0.127401	-12.6	-0.081001	-12.6	-0.068801			-12.6	-0.0417	-12.6	-0.0456	-12.6	-0.0411029	-12.6	-0.00560288	-12.6	-0.0585029			-12.6	-0.0522	-12.6	-0.0263	-12.6	-0.0446	-12.6	0.0184	-12.6	-0.0649
-12.5	-0.1643	-12.5	-0.0536	-12.5	-0.123	-12.5	-0.0683	-12.5	-0.0708			-12.5	-0.0366	-12.5	-0.0411	-12.5	-0.0514	-12.5	0.00269999	-12.5	-0.0577			-12.5	-0.0463	-12.5	-0.0236	-12.5	-0.0381	-12.5	0.0207	-12.5	-0.0572
-12.4	-0.1245	-12.4	-0.0253	-12.4	-0.0799047	-12.4	-0.0447047	-12.4	-0.0404			-12.4	-0.0266	-12.4	-0.0402	-12.4	-0.0589994	-12.4	0.0031006	-12.4	-0.0583			-12.4	-0.0392	-12.4	-0.0252	-12.4	-0.0325	-12.4	0.0244003	-12.4	-0.0511997
-12.3	-0.0856953	-12.3	-0.0062	-12.3	-0.0541	-12.3	-0.0481	-12.3	-0.02			-12.3	-0.0264996	-12.3	-0.0423	-12.3	-0.0621	-12.3	0.0014	-12.3	-0.0616			-12.3	-0.0259	-12.3	-0.018	-12.3	-0.0219	-12.3	0.0309	-12.3	-0.0388
-12.2	-0.0409	-12.2	0.0175	-12.2	-0.0261047	-12.2	-0.0319047	-12.2	0.0134			-12.2	-0.0278	-12.2	-0.0354	-12.2	-0.0541004	-12.2	0.00689956	-12.2	-0.0552			-12.2	-0.0202	-12.2	-0.0249	-12.2	-0.0254987	-12.2	0.0276	-12.2	-0.0369
-12.1	-0.0238	-12.1	0.0224	-12.1	-0.0190017	-12.1	-0.0262017	-12.1	0.0210983			-12.1	-0.0319	-12.1	-0.0275	-12.1	-0.0550996	-12.1	0.00450041	-12.1	-0.0535996			-12.1	-0.0143	-12.1	-0.0313	-12.1	-0.017	-12.1	0.0250998	-12.1	-0.0340002
-12	-0.0178	-12	0.032	-12	-0.0196	-12	-0.0307	-12	0.0229			-12	-0.031	-12	-0.0192	-12	-0.0541	-12	0.0044	-12	-0.0435			-12	-0.0182	-12	-0.0318	-12	-0.0117	-12	0.0297	-12	-0.0269
-11.9	-0.0109	-11.9	0.031	-11.9	-0.0199005	-11.9	-0.0339005	-11.9	0.0183			-11.9	-0.0309	-11.9	-0.0045	-11.9	-0.0481011	-11.9	0.0062989	-11.9	-0.0297			-11.9	-0.0103	-11.9	-0.0252	-11.9	-0.0017	-11.9	0.0330004	-11.9	-0.0215996
-11.8	-0.00729989	-11.8	0.0326	-11.8	-0.0218	-11.8	-0.0317	-11.8	0.0188			-11.8	-0.0270992	-11.8	0.00480001	-11.8	-0.0389	-11.8	-0.00109999	-11.8	-0.0226			-11.8	-0.0147	-11.8	-0.0213	-11.8	-0.0022	-11.8	0.0331	-11.8	-0.0203
-11.7	-0.0092	-11.7	0.0307	-11.7	-0.0228001	-11.7	-0.0369001	-11.7	0.0181			-11.7	-0.0317	-11.7	0.00859999	-11.7	-0.0389008	-11.7	-0.00670084	-11.7	-0.0206			-11.7	-0.0168	-11.7	-0.0178	-11.7	-0.00380021	-11.7	0.0292	-11.7	-0.0235
-11.6	-0.0167	-11.6	0.0231	-11.6	-0.0282998	-11.6	-0.0432998	-11.6	0.0124002			-11.6	-0.0275	-11.6	0.0159	-11.6	-0.0375018	-11.6	-0.00330182	-11.6	-0.0161018			-11.6	-0.0179	-11.6	-0.0186	-11.6	-0.0073	-11.6	0.0226002	-11.6	-0.0247998
-11.5	-0.0195	-11.5	0.0136	-11.5	-0.025	-11.5	-0.0508	-11.5	0.0081			-11.5	-0.0301	-11.5	0.0216	-11.5	-0.037	-11.5	-0.000600006	-11.5	-0.0102			-11.5	-0.0232	-11.5	-0.0187	-11.5	-0.0137	-11.5	0.0169	-11.5	-0.0225
-11.4	-0.0229	-11.4	0.0114	-11.4	-0.0220001	-11.4	-0.0596001	-11.4	-0.0013			-11.4	-0.0238	-11.4	0.0276	-11.4	-0.0349023	-11.4	-0.00200226	-11.4	-0.00569999			-11.4	-0.0277	-11.4	-0.0163	-11.4	-0.0153	-11.4	0.0146997	-11.4	-0.0185003
-11.3	-0.0198997	-11.3	0.0045	-11.3	-0.0189	-11.3	-0.0649	-11.3	-0.008			-11.3	-0.0123975	-11.3	0.0328	-11.3	-0.028	-11.3	-9.99989e-05	-11.3	0.0012			-11.3	-0.0315	-11.3	-0.0144	-11.3	-0.0202	-11.3	0.0073	-11.3	-0.0249
-11.2	-0.0172	-11.2	-9.99996e-05	-11.2	-0.0205003	-11.2	-0.0651003	-11.2	-0.0119			-11.2	-0.0057	-11.2	0.0382	-11.2	-0.0230025	-11.2	-0.00460255	-11.2	0.0069			-11.2	-0.0276	-11.2	-0.0051	-11.2	-0.0148004	-11.2	0.0084	-11.2	-0.0276
-11.1	-0.01	-11.1	-0.0018	-11.1	-0.0149008	-11.1	-0.0591008	-11.1	0.00189918			-11.1	-0.0044	-11.1	0.0418	-11.1	-0.0132025	-11.1	-0.0049025	-11.1	0.0190975			-11.1	-0.0295	-11.1	-0.0005	-11.1	-0.011	-11.1	0.0137002	-11.1	-0.0269998
-11	-0.0023	-11	0.0089	-11	-0.0049	-11	-0.0525	-11	0.0166			-11	-0.0043	-11	0.0392	-11	-0.0066	-11	0.0025	-11	0.0202			-11	-0.0253	-11	0.0027	-11	-0.0084	-11	0.017	-11	-0.0292
-10.9	-0.0028	-10.9	0.0108	-10.9	-0.000800351	-10.9	-0.0476004	-10.9	0.014			-10.9	-0.0103	-10.9	0.0376	-10.9	-0.0152007	-10.9	0.00399925	-10.9	0.021			-10.9	-0.0202	-10.9	0.0047	-10.9	-0.009	-10.9	0.0205993	-10.9	-0.0301007
-10.8	-0.0105992	-10.8	0.0047	-10.8	-0.0036	-10.8	-0.0489	-10.8	0.0127			-10.8	-0.0140988	-10.8	0.0383	-10.8	-0.0124	-10.8	0.0058	-10.8	0.0242			-10.8	-0.0237	-10.8	0.000100001	-10.8	-0.0155	-10.8	0.0204	-10.8	-0.0341
-10.7	-0.009	-10.7	0.0069	-10.7	0.0106992	-10.7	-0.0483008	-10.7	0.0183			-10.7	-0.0093	-10.7	0.0394	-10.7	-0.00150119	-10.7	0.0121988	-10.7	0.0267			-10.7	-0.0225	-10.7	-0.0039	-10.7	-0.0160996	-10.7	0.0209	-10.7	-0.0358
-10.6	-0.0029	-10.6	0.0127	-10.6	0.0263992	-10.6	-0.0431008	-10.6	0.0235992			-10.6	-0.0118	-10.6	0.0368	-10.6	-0.00420014	-10.6	0.00909986	-10.6	0.0191999			-10.6	-0.0226	-10.6	-0.0052	-10.6	-0.0151	-10.6	0.0222998	-10.6	-0.0379002
-10.5	-0.0035	-10.5	0.0173	-10.5	0.0322	-10.5	-0.0417	-10.5	0.0276			-10.5	-0.01	-10.5	0.0398	-10.5	-0.000499998	-10.5	0.0155	-10.5	0.0193			-10.5	-0.0217	-10.5	-0.0065	-10.5	-0.0144	-10.5	0.0254	-10.5	-0.0379
-10.4	-0.0072	-10.4	0.016	-10.4	0.0341003	-10.4	-0.0450997	-10.4	0.0308			-10.4	-0.0158	-10.4	0.0367	-10.4	-0.00589985	-10.4	0.00670015	-10.4	0.016			-10.4	-0.0247	-10.4	-0.0046	-10.4	-0.0199	-10.4	0.0252998	-10.4	-0.0417002
-10.3	-0.00410046	-10.3	0.0164	-10.3	0.0332	-10.3	-0.0445	-10.3	0.0263			-10.3	-0.0212004	-10.3	0.0335	-10.3	-0.0087	-10.3	0.0013	-10.3	0.0115			-10.3	-0.0306	-10.3	-0.0008	-10.3	-0.0227	-10.3	0.0252	-10.3	-0.0401
-10.2	-0.0056	-10.2	0.0161	-10.2	0.0372005	-10.2	-0.0495995	-10.2	0.0216			-10.2	-0.0249	-10.2	0.0297	-10.2	-0.0167996	-10.2	-0.00269959	-10.2	0.0016			-10.2	-0.0275	-10.2	0.0011	-10.2	-0.0188002	-10.2	0.0264	-10.2	-0.0374
-10.1	-0.0108	-10.1	0.0161	-10.1	0.0327008	-10.1	-0.0540992	-10.1	0.0190008			-10.1	-0.0259	-10.1	0.0287	-10.1	-0.0294999	-10.1	-0.00479989	-10.1	-0.00709989			-10.1	-0.0232	-10.1	0.0052	-10.1	-0.0146	-10.1	0.0296988	-10.1	-0.0321012
-10	-0.0102	-10	0.0173	-10	0.0267	-10	-0.0537	-10	0.0193			-10	-0.0222	-10	0.0323	-10	-0.0261	-10	-0.0092	-10	-0.0164			-10	-0.0312	-10	-0.0013	-10	-0.024	-10	0.0235	-10	-0.033
-9.89999	-0.0018	-9.89999	0.0223	-9.90001	0.0245	-9.90001	-0.0499	-9.89999	0.0182			-9.89999	-0.0176	-9.89999	0.0373	-9.90001	-0.0211007	-9.90001	-0.00860065	-9.89999	-0.0211			-9.90001	-0.0319	-9.90001	0.000800001	-9.90001	-0.0257	-9.89999	0.0222995	-9.89999	-0.0349005
-9.79999	0.00119882	-9.8	0.0226	-9.8	0.0268	-9.8	-0.0516	-9.8	0.0191			-9.79999	-0.0170997	-9.8	0.042	-9.8	-0.019	-9.8	-0.0128	-9.8	-0.0209			-9.8	-0.0351	-9.8	-6.51198e-10	-9.8	-0.025	-9.8	0.0217	-9.8	-0.0388
-9.7	-0.0049	-9.7	0.0105	-9.70001	0.0232012	-9.70001	-0.0589988	-9.7	0.0086			-9.7	-0.0185	-9.7	0.0412	-9.70001	-0.0166003	-9.70001	-0.0127003	-9.7	-0.024			-9.7	-0.0367	-9.7	0.0021	-9.70001	-0.0239998	-9.7	0.0241	-9.7	-0.0355
-9.59999	-0.0062	-9.59999	0.004	-9.60001	0.0188012	-9.60001	-0.0653988	-9.60001	0.00600121			-9.59999	-0.0211	-9.59999	0.0379	-9.60001	-0.0201	-9.60001	-0.0135	-9.60001	-0.0228			-9.60001	-0.0286	-9.60001	0.0076	-9.60001	-0.0183	-9.59999	0.0255997	-9.59999	-0.0340003
-9.5	-0.0048	-9.5	0.004	-9.5	0.024	-9.5	-0.0639	-9.5	0.0102			-9.5	-0.0195	-9.5	0.034	-9.5	-0.0195	-9.5	-0.0064	-9.5	-0.0327			-9.5	-0.0266	-9.5	0.0043	-9.5	-0.0131	-9.5	0.0264	-9.5	-0.0327
-9.39999	-0.0105	-9.39999	0.0114	-9.40001	0.0245008	-9.40001	-0.0687992	-9.39999	0.007			-9.39999	-0.0219	-9.39999	0.0282	-9.40001	-0.0229992	-9.40001	-0.0114992	-9.39999	-0.0384			-9.40001	-0.032	-9.40001	0.0076	-9.40001	-0.0157	-9.39999	0.0256998	-9.39999	-0.0330002
-9.29999	-0.010901	-9.3	0.0086	-9.3	0.0236	-9.3	-0.073	-9.3	-0.000400001			-9.29999	-0.0250007	-9.3	0.0258	-9.3	-0.0285	-9.3	-0.0134	-9.3	-0.0363			-9.3	-0.0304	-9.3	0.01	-9.3	-0.0142	-9.3	0.0218	-9.3	-0.0294
-9.2	-0.0184	-9.2	0.0048	-9.20001	0.014801	-9.20001	-0.077599	-9.2	-0.0107			-9.2	-0.0309	-9.2	0.0185	-9.20001	-0.0291993	-9.20001	-0.0150993	-9.2	-0.0431			-9.2	-0.0276	-9.2	0.0118	-9.20001	-0.0121998	-9.2	0.0218	-9.2	-0.0258
-9.09999	-0.0202	-9.09999	0.000200001	-9.10001	0.0250008	-9.10001	-0.0784992	-9.10001	-0.0172992			-9.09999	-0.0122	-9.09999	0.0272	-9.10001	-0.0229	-9.10001	-0.0117	-9.10001	-0.0455			-9.10001	-0.0223	-9.10001	0.0173	-9.10001	-0.0067	-9.09999	0.0216988	-9.09999	-0.0173012
-9	-0.02	-9	0.0076	-9	0.0332	-9	-0.0842	-9	-0.015			-9	-0.0061	-9	0.0358	-9	-0.0146	-9	-0.0112	-9	-0.0476			-9	-0.0299	-9	0.011	-9	-0.0155	-9	0.014	-9	-0.0217
-8.89999	-0.0305	-8.89999	-0.0065	-8.90001	0.0171026	-8.90001	-0.103597	-8.89999	-0.0128			-8.89999	-0.016	-8.89999	0.029	-8.90001	-0.0113976	-8.90001	-0.00989756	-8.89999	-0.0664			-8.90001	-0.0341	-8.90001	5.09317e-11	-8.90001	-0.0239	-8.89999	0.0058994	-8.89999	-0.0250006
-8.79999	-0.0333001	-8.8	-0.0163	-8.8	0.0081	-8.8	-0.1077	-8.8	-0.0125			-8.79999	-0.0220993	-8.8	0.023	-8.8	-0.0113	-8.8	-0.0065	-8.8	-0.0732			-8.8	-0.0253	-8.8	-0.0002	-8.8	-0.0247	-8.8	-0.0017	-8.8	-0.0277
-8.7	-0.0165	-8.7	-0.0187	-8.70001	0.00420009	-8.70001	-0.1087	-8.7	-0.011			-8.7	-0.0226	-8.7	0.0278	-8.70001	-0.00390067	-8.70001	-0.00440067	-8.7	-0.0537			-8.7	-0.0233	-8.7	0.003	-8.70001	-0.0226995	-8.7	0.001	-8.7	-0.0203
-8.59999	-0.0061	-8.59999	-0.0206	-8.60001	-0.00120055	-8.60001	-0.100501	-8.60001	-0.0142006			-8.59999	-0.0289	-8.59999	0.0246	-8.60001	-0.00360031	-8.60001	-0.00730031	-8.60001	-0.0500003			-8.60001	-0.0259	-8.60001	0.0079	-8.60001	-0.0106	-8.59999	-0.000402106	-8.59999	-0.0145021
-8.5	0.000199997	-8.5	-0.0337	-8.5	-0.0111	-8.5	-0.0876	-8.5	-0.0193			-8.5	-0.0425	-8.5	0.0165	-8.5	-0.0137	-8.5	-0.0122	-8.5	-0.0534			-8.5	-0.0395	-8.5	-0.0033	-8.5	-0.0162	-8.5	-0.0054	-8.5	-0.0237
-8.39999	0.0012	-8.39999	-0.0341	-8.40001	-0.0138009	-8.40001	-0.0807009	-8.39999	-0.0179			-8.39999	-0.0446	-8.39999	0.0161	-8.40001	-0.00720124	-8.40001	-0.00620124	-8.39999	-0.048			-8.40001	-0.0499	-8.40001	-0.0042	-8.40001	-0.022	-8.39999	-0.00490003	-8.39999	-0.0278
-8.29999	0.00730157	-8.3	-0.0329	-8.3	-0.0121	-8.3	-0.0742	-8.3	-0.0142			-8.29999	-0.0467984	-8.3	0.0186	-8.3	0.0017	-8.3	-0.0035	-8.3	-0.0427			-8.3	-0.0579	-8.3	0.0019	-8.3	-0.0238	-8.3	-0.0068	-8.3	-0.0312
-8.2	0.0103	-8.2	-0.0195	-8.20001	-0.00570157	-8.20001	-0.0663016	-8.2	-0.0096			-8.2	-0.0454	-8.2	0.0145	-8.20001	0.00659839	-8.20001	0.000198394	-8.2	-0.0376			-8.2	-0.0573	-8.2	0.0043	-8.20001	-0.0164008	-8.2	-0.0074	-8.2	-0.0292
-8.09999	0.0188	-8.09999	-0.01	-8.10001	0.00389843	-8.10001	-0.0534016	-8.10001	0.00409843			-8.09999	-0.0479	-8.09999	0.0088	-8.10001	-0.000200412	-8.10001	-0.00600041	-8.10001	-0.0361004			-8.10001	-0.0613	-8.10001	0.0024	-8.10001	-0.0226	-8.09999	-0.00759886	-8.09999	-0.0316989
-8	0.0158	-8	-0.0056	-8	0.0088	-8	-0.044	-8	0.0131			-8	-0.0512	-8	0.0048	-8	-0.0103	-8	-0.0146	-8	-0.0302			-8	-0.0519	-8	0.008	-8	-0.0181	-8	-0.0081	-8	-0.0254
-7.89999	0.0082	-7.89999	0.0016	-7.90001	0.00349989	-7.90001	-0.0431001	-7.89999	0.0079			-7.89999	-0.0338	-7.89999	0.0091	-7.90001	-0.00800176	-7.90001	-0.0119018	-7.89999	-0.0238			-7.90001	-0.041	-7.90001	0.0111	-7.90001	-0.0203	-7.89999	0.000400687	-7.89999	-0.0244993
-7.79999	-0.0032991	-7.8	-0.0022	-7.8	-0.0047	-7.8	-0.0433	-7.8	-0.0025			-7.79999	-0.0219986	-7.8	0.0127	-7.8	-0.004	-7.8	-0.0059	-7.8	-0.0221			-7.8	-0.0315	-7.8	0.0125	-7.8	-0.0228	-7.8	-0.0025	-7.8	-0.0261
-7.7	-0.0047	-7.7	0.0055	-7.70001	0.0014991	-7.70001	-0.0338009	-7.7	-0.0039			-7.7	-0.0102	-7.7	0.0159	-7.70001	-0.0048014	-7.70001	-0.0020014	-7.7	-0.0181			-7.7	-0.0278	-7.7	0.0096	-7.70001	-0.0219005	-7.7	-0.0013	-7.7	-0.0229
-7.59999	-0.0018	-7.59999	0.0031	-7.60001	0.00419912	-7.60001	-0.0253009	-7.60001	-0.00110088			-7.59999	-0.000999999	-7.59999	0.0182	-7.60001	-0.00800118	-7.60001	0.00169882	-7.60001	-0.0128012			-7.60001	-0.029	-7.60001	0.0088	-7.60001	-0.0208	-7.59999	0.00300029	-7.59999	-0.0185997
-7.5	0.0006	-7.5	0.008	-7.5	0.011	-7.5	-0.0166	-7.5	0.0011			-7.5	-0.0016	-7.5	0.0155	-7.5	-0.0115	-7.5	0.0014	-7.5	-0.0121			-7.5	-0.0323	-7.5	0.0064	-7.5	-0.02	-7.5	0.0056	-7.5	-0.0239
-7.39999	-0.002	-7.39999	0.0116	-7.40001	0.0159994	-7.40001	-0.00990064	-7.39999	0.0017			-7.39999	-0.0042	-7.39999	0.0169	-7.40001	-0.00840107	-7.40001	0.00439893	-7.39999	-0.0097			-7.40001	-0.0286	-7.40001	0.0077	-7.40001	-0.0179	-7.39999	0.00609995	-7.39999	-0.0228
-7.29999	-0.00309977	-7.3	0.011	-7.3	0.0161	-7.3	-0.0064	-7.3	0.0024			-7.29999	-0.00879956	-7.3	0.0119	-7.3	-0.0084	-7.3	0.0064	-7.3	-0.0035			-7.3	-0.0247	-7.3	0.005	-7.3	-0.0211	-7.3	0.0043	-7.3	-0.0219
-7.2	-0.0019	-7.2	0.0131	-7.20001	0.0175998	-7.20001	-0.00660023	-7.2	0.0023			-7.2	-0.0053	-7.2	0.0107	-7.20001	-0.00730044	-7.20001	0.00729956	-7.2	0.0013			-7.2	-0.0238	-7.2	0.0033	-7.20001	-0.0194	-7.2	0.003	-7.2	-0.0198
-7.09999	0.0006	-7.09999	0.0169	-7.10001	0.0198997	-7.10001	-0.00510034	-7.10001	0.00219966			-7.09999	-0.0046	-7.09999	0.014	-7.10001	-0.00510038	-7.10001	0.00699962	-7.10001	0.00369962			-7.10001	-0.0229	-7.10001	0.003	-7.10001	-0.0182	-7.09999	0.00489969	-7.09999	-0.0216003
-7	0.0042	-7	0.0165	-7	0.0208	-7	-0.0021	-7	0.0012			-7	-0.0061	-7	0.0123	-7	-0.0065	-7	0.0095	-7	0.0047			-7	-0.0232	-7	0.0051	-7	-0.0169	-7	0.0059	-7	-0.0232
-6.89999	0.0064	-6.89999	0.0152	-6.90001	0.0199002	-6.90001	-0.00419985	-6.89999	-0.0016			-6.89999	-0.0066	-6.89999	0.009	-6.90001	-0.00700014	-6.90001	0.00959986	-6.89999	0.0059			-6.90001	-0.0217	-6.90001	0.0025	-6.90001	-0.0142	-6.89999	0.00920038	-6.89999	-0.0197996
-6.79999	0.00820014	-6.8	0.0134	-6.8	0.0198	-6.8	0.0016	-6.8	0.0006			-6.79999	-0.00439953	-6.8	0.0063	-6.8	-0.0077	-6.8	0.0106	-6.8	0.0065			-6.8	-0.0227	-6.8	0.0041	-6.8	-0.0148	-6.8	0.0099	-6.8	-0.0163
-6.7	0.0126	-6.7	0.0106	-6.70001	0.0189999	-6.70001	0.00859986	-6.7	0.0029			-6.7	-0.0015	-6.7	0.0116	-6.70001	-0.00260047	-6.70001	0.0162995	-6.7	0.0078			-6.7	-0.0147	-6.7	0.0056	-6.70001	-0.0139003	-6.7	0.0122	-6.7	-0.0119
-6.59999	0.0109	-6.59999	0.0078	-6.60001	0.0186003	-6.60001	0.00980032	-6.60001	0.00060032			-6.59999	0.0006	-6.59999	0.0132	-6.60001	0.00109953	-6.60001	0.0237995	-6.60001	0.00859953			-6.60001	-0.0101	-6.60001	0.0114	-6.60001	-0.0143	-6.59999	0.0152998	-6.59999	-0.00880017
-6.5	0.0122	-6.5	0.0023	-6.5	0.0166	-6.5	0.0126	-6.5	-0.0025			-6.5	0.0018	-6.5	0.0157	-6.5	0.0038	-6.5	0.02	-6.5	0.0105			-6.5	-0.0115	-6.5	0.011	-6.5	-0.0135	-6.5	0.0204	-6.5	-0.0056
-6.39999	0.014	-6.39999	0.0052	-6.40001	0.0184999	-6.40001	0.0118999	-6.39999	-0.005			-6.39999	0.0012	-6.39999	0.017	-6.40001	0.00569989	-6.40001	0.0153999	-6.39999	0.0098			-6.40001	-0.0121	-6.40001	0.0095	-6.40001	-0.0148	-6.39999	0.0164998	-6.39999	-0.0056002
-6.29999	0.0129001	-6.3	0.0083	-6.3	0.0169	-6.3	0.0049	-6.3	-0.0068			-6.29999	0.000299847	-6.3	0.0167	-6.3	0.0024	-6.3	0.0132	-6.3	0.0088			-6.3	-0.0091	-6.3	0.01	-6.3	-0.014	-6.3	0.0181	-6.3	-0.0056
-6.2	0.0173	-6.2	0.0054	-6.20001	0.0166999	-6.20001	0.00169991	-6.2	-0.0073			-6.2	0.0016	-6.2	0.0175	-6.20001	0.00330015	-6.20001	0.00930015	-6.2	0.0077			-6.2	-0.0117	-6.2	0.0074	-6.20001	-0.0143991	-6.2	0.0075	-6.2	-0.011
-6.09999	0.0185	-6.09999	0.0044	-6.10001	0.0157	-6.10001	0.0015	-6.10001	-0.0076			-6.09999	0.0045	-6.09999	0.0181	-6.10001	0.00119989	-6.10001	0.0114999	-6.10001	0.00789989			-6.10001	-0.0101	-6.10001	0.0089	-6.10001	-0.0133	-6.09999	0.00709979	-6.09999	-0.00740021
-6	0.0152	-6	0.0028	-6	0.0139	-6	0.0012	-6	-0.0056			-6	0.005	-6	0.0148	-6	0.0006	-6	0.0053	-6	0.0036			-6	-0.0098	-6	0.0119	-6	-0.0092	-6	0.0073	-6	-0.0063
-5.89999	0.0153	-5.89999	0.0017	-5.90001	0.0069002	-5.90001	0.0018002	-5.89999	-0.0026			-5.89999	0.0024	-5.89999	0.0131	-5.90001	0.00349989	-5.90001	0.00239989	-5.89999	0.0017			-5.90001	-0.0091	-5.90001	0.0137	-5.90001	-0.007	-5.89999	0.0072	-5.89999	-0.0057
-5.79999	0.0185002	-5.8	0.0062	-5.8	0.0071	-5.8	0.0065	-5.8	0.0001			-5.79999	-0.00310043	-5.8	0.008	-5.8	-0.0008	-5.8	-0.0031	-5.8	-0.0004			-5.8	-0.0083	-5.8	0.0133	-5.8	-0.0049	-5.8	0.0101	-5.8	-0.0021
-5.7	0.0209	-5.7	0.0054	-5.70001	0.00909979	-5.70001	0.00829979	-5.7	0.0037			-5.7	-0.0053	-5.7	0.0032	-5.70001	-0.00589957	-5.70001	-0.00409957	-5.7	-0.0059			-5.7	-0.0057	-5.7	0.014	-5.70001	-0.00300003	-5.7	0.0123	-5.7	-0.0015
-5.59999	0.0165	-5.59999	0.0035	-5.60001	0.00790003	-5.60001	0.00650003	-5.60001	0.00410003			-5.59999	-0.0053	-5.59999	0.0012	-5.60001	-0.00419991	-5.60001	-0.00409991	-5.60001	-0.00579991			-5.60001	-0.0093	-5.60001	0.0109	-5.60001	-0.005	-5.59999	0.00940002	-5.59999	-0.00459998
-5.5	0.015	-5.5	0.0051	-5.5	0.0066	-5.5	0.0058	-5.5	0.004			-5.5	-0.0088	-5.5	-0.0054	-5.5	-0.0062	-5.5	-0.0129	-5.5	-0.0125			-5.5	-0.0058	-5.5	0.011	-5.5	-0.0023	-5.5	0.0101	-5.5	-0.0036
-5.39999	0.0159	-5.39999	0.0107	-5.40001	0.00629979	-5.40001	0.00639979	-5.39999	0.0051			-5.39999	-0.0038	-5.39999	-0.0023	-5.40001	-0.00310055	-5.40001	-0.0101005	-5.39999	-0.0072			-5.40001	-0.0049	-5.40001	0.0062	-5.40001	-0.0006	-5.39999	0.00769966	-5.39999	-0.00150034
-5.29999	0.00920008	-5.3	0.0064	-5.3	0.0016	-5.3	0.0067	-5.3	0.004			-5.29999	-0.00179945	-5.3	0.0022	-5.3	-0.0017	-5.3	-0.0061	-5.3	-0.0046			-5.3	-0.0036	-5.3	0.0016	-5.3	-0.002	-5.3	0.0047	-5.3	-0.002
-5.2	0.0043	-5.2	0.0049	-5.20001	0.00199992	-5.20001	0.00919992	-5.2	0.0041			-5.2	0.0002	-5.2	0.0056	-5.20001	0.00409945	-5.20001	-0.00310055	-5.2	-0.0021			-5.2	0.0011	-5.2	-0.0003	-5.20001	-0.00409965	-5.2	0.0035	-5.2	-0.0045
-5.09999	0.0034	-5.09999	0.0015	-5.10001	0.00309985	-5.10001	0.00819985	-5.10001	0.00589985			-5.09999	0.0009	-5.09999	0.0038	-5.10001	0.00319968	-5.10001	-0.00080032	-5.10001	-0.00110032			-5.10001	0.0009	-5.10001	0.0007	-5.10001	-0.0057	-5.09999	0.00260029	-5.09999	-0.00519971
-5	0.0015	-5	-0.0001	-5	0.0025	-5	0.0096	-5	0.0059			-5	0.0026	-5	0.0004	-5	0.005	-5	0.0003	-5	0.0009			-5	0.0037	-5	0.0012	-5	-0.0028	-5	0.0031	-5	-0.0012
-4.89999	0.0017	-4.89999	-0.003	-4.90001	-0.000799893	-4.90001	0.00780011	-4.89999	0.0053			-4.89999	-5.09317e-11	-4.89999	-0.0061	-4.90001	0.00120023	-4.90001	0.00410023	-4.89999	-4.72937e-11			-4.90001	0.002	-4.90001	-0.0008	-4.90001	-0.0049	-4.89999	-2.59428e-07	-4.89999	-0.00240026
-4.79999	-0.000400092	-4.8	-0.0047	-4.8	-0.0066	-4.8	0.0054	-4.8	-0.0012			-4.79999	-0.000299741	-4.8	-0.0061	-4.8	-0.0042	-4.8	0.0071	-4.8	-0.0001			-4.8	0.0014	-4.8	-0.0023	-4.8	-0.0055	-4.8	-0.0037	-4.8	-0.0056
-4.7	-0.005	-4.7	-0.0097	-4.70001	-0.00869991	-4.70001	0.00330009	-4.7	-4.72937e-11			-4.7	0.0027	-4.7	-0.004	-4.70001	-0.00360026	-4.70001	0.00809974	-4.7	0.0024			-4.7	0.0031	-4.7	-0.0031	-4.70001	-0.0046998	-4.7	-0.0026	-4.7	-0.0033
-4.59999	-0.0067	-4.59999	-0.0076	-4.60001	-0.00650037	-4.60001	0.00279963	-4.60001	0.000899634			-4.59999	0.0012	-4.59999	-0.0024	-4.60001	-0.00359974	-4.60001	0.00660026	-4.60001	0.000100259			-4.60001	0.0063	-4.60001	-0.0014	-4.60001	0.0015	-4.59999	-0.0025007	-4.59999	-0.000700702
-4.5	-0.0063	-4.5	-0.0106	-4.5	-0.0051	-4.5	0.0007	-4.5	-0.0006			-4.5	-0.001	-4.5	-0.0026	-4.5	-0.0029	-4.5	0.0044	-4.5	0.0009			-4.5	-0.0005	-4.5	-0.0039	-4.5	-0.0056	-4.5	-0.0105	-4.5	-0.0082
-4.39999	-0.0047	-4.39999	-0.0103	-4.40001	-0.00220027	-4.40001	0.00419973	-4.39999	0.001			-4.39999	-0.0036	-4.39999	-0.0041	-4.40001	-0.00390003	-4.40001	0.00159997	-4.39999	0.0003			-4.40001	-0.0021	-4.40001	-0.0036	-4.40001	-0.0082	-4.39999	-0.00949997	-4.39999	-0.00819997
-4.29999	-0.00789986	-4.3	-0.0112	-4.3	-0.0051	-4.3	-0.0003	-4.3	0.002			-4.29999	-0.00200015	-4.3	-0.0012	-4.3	-0.0082	-4.3	-0.0002	-4.3	0.0034			-4.3	-0.0011	-4.3	-0.0075	-4.3	-0.0085	-4.3	-0.0101	-4.3	-0.007
-4.2	-0.0076	-4.2	-0.0085	-4.20001	-0.00480014	-4.20001	0.00159986	-4.2	0.0046			-4.2	0.0011	-4.2	-0.0031	-4.20001	-0.00969985	-4.20001	-0.00169985	-4.2	0.0057			-4.2	0.0007	-4.2	-0.0096	-4.20001	-0.00770002	-4.2	-0.0121	-4.2	-0.0052
-4.09999	-0.011	-4.09999	-0.009	-4.10001	-0.00489991	-4.10001	-0.00119991	-4.10001	0.00410009			-4.09999	-0.0007	-4.09999	-0.0062	-4.10001	-0.0108997	-4.10001	-0.00539974	-4.10001	0.00100026			-4.10001	0.0005	-4.10001	-0.0108	-4.10001	-0.0078	-4.09999	-0.0155997	-4.09999	-0.00589971
-4	-0.0169	-4	-0.0075	-4	-0.0101	-4	-0.0045	-4	0.002			-4	-0.0024	-4	-0.0058	-4	-0.0084	-4	-0.0108	-4	-0.0014			-4	0.0043	-4	-0.0111	-4	-0.0046	-4	-0.0134	-4	-0.003
-3.89999	-0.0192	-3.89999	-0.0029	-3.90001	-0.00970032	-3.90001	-0.00340032	-3.89999	0.0015			-3.89999	-0.0035	-3.89999	-0.0044	-3.90001	-0.00589997	-3.90001	-0.0112	-3.89999	-0.0022			-3.90001	0.0043	-3.90001	-0.0135	-3.90001	-0.006	-3.89999	-0.0140002	-3.89999	-0.00630023
-3.79999	-0.0197996	-3.8	0.0003	-3.8	-0.005	-3.8	-0.0021	-3.8	-0.001			-3.79999	-0.00420037	-3.8	-0.0026	-3.8	-0.0046	-3.8	-0.0125	-3.8	-0.0034			-3.8	0.0022	-3.8	-0.0159	-3.8	-0.0087	-3.8	-0.0215	-3.8	-0.0092
-3.7	-0.0208	-3.7	0.0006	-3.70001	-0.00640037	-3.70001	-0.00150037	-3.7	-0.0032			-3.7	-0.0083	-3.7	-0.0026	-3.70001	-0.00949963	-3.70001	-0.0124996	-3.7	-0.0055			-3.7	0.0005	-3.7	-0.0165	-3.70001	-0.0121002	-3.7	-0.0211	-3.7	-0.0099
-3.59999	-0.0242	-3.59999	-0.0007	-3.60001	-0.0129992	-3.60001	-0.00299916	-3.60001	-0.00439916			-3.59999	-0.0055	-3.59999	0.0022	-3.60001	0.00309847	-3.60001	-0.00910153	-3.60001	0.00109847			-3.60001	0.0015	-3.60001	-0.0115	-3.60001	-0.0091	-3.59999	-0.0158987	-3.59999	-0.00729875
-3.5	-0.0228	-3.5	0.0031	-3.5	-0.017	-3.5	-0.0017	-3.5	-0.0037			-3.5	-0.0042	-3.5	-0.0013	-3.5	-0.0039	-3.5	-0.0154	-3.5	0.002			-3.5	0.0035	-3.5	-0.0114	-3.5	0.0002	-3.5	-0.0147	-3.5	0.0046
-3.39999	-0.0266	-3.39999	0.0006	-3.40001	-0.0199998	-3.40001	-0.00579976	-3.39999	-0.0042			-3.39999	-0.0023	-3.39999	-0.0029	-3.40001	-0.00540021	-3.40001	-0.0173002	-3.39999	-0.0009			-3.40001	0.0051	-3.40001	-0.0112	-3.40001	-0.0031	-3.39999	-0.0135	-3.39999	0.0056
-3.29999	-0.0294005	-3.3	0.0014	-3.3	-0.0216	-3.3	-0.0035	-3.3	-0.008			-3.29999	-0.00359957	-3.3	0.0017	-3.3	-0.0025	-3.3	-0.0175	-3.3	-0.0029			-3.3	0.0073	-3.3	-0.0134	-3.3	-0.0013	-3.3	-0.0115	-3.3	0.0096
-3.2	-0.0378	-3.2	-0.0027	-3.20001	-0.0291995	-3.20001	-0.0123995	-3.2	-0.0162			-3.2	-0.003	-3.2	0.0025	-3.20001	-0.00210043	-3.20001	-0.0121004	-3.2	-0.0026			-3.2	0.0042	-3.2	-0.0206	-3.20001	-0.00629947	-3.2	-0.0174	-3.2	0.0054
-3.09999	-0.0385	-3.09999	-0.0023	-3.10001	-0.0306002	-3.10001	-0.0146002	-3.10001	-0.0182002			-3.09999	0.0029	-3.09999	0.0052	-3.10001	0.000199497	-3.10001	-0.0071005	-3.10001	-0.0042005			-3.10001	0.0046	-3.10001	-0.0174	-3.10001	-0.0047	-3.09999	-0.0151	-3.09999	0.0078
-3	-0.0389	-3	-0.0073	-3	-0.0307	-3	-0.0209	-3	-0.0239			-3	0.0013	-3	0.0037	-3	0.0005	-3	-0.0087	-3	-0.0085			-3	0.0044	-3	-0.0177	-3	-0.0026	-3	-0.0149	-3	0.0052
-2.89999	-0.037	-2.89999	-0.0088	-2.90001	-0.0278001	-2.90001	-0.0204001	-2.89999	-0.0302			-2.89999	0.000200001	-2.89999	0.0014	-2.90001	-0.000799923	-2.90001	-0.00699992	-2.89999	-0.0063			-2.90001	0.0148	-2.90001	-0.0165	-2.90001	0.01	-2.89999	-0.00239979	-2.89999	0.0213002
-2.79999	-0.0374983	-2.8	-0.0081	-2.8	-0.024	-2.8	-0.0228	-2.8	-0.036			-2.79999	-0.00599947	-2.8	0.0012	-2.8	-0.0015	-2.8	-0.0101	-2.8	-0.0095			-2.8	0.0061	-2.8	-0.0159	-2.8	0.0118	-2.8	-0.0096	-2.8	0.016
-2.7	-0.0402	-2.7	0.0062	-2.70001	-0.0136017	-2.70001	-0.0114017	-2.7	-0.0364			-2.7	-0.0021	-2.7	0.0002	-2.70001	0.00619947	-2.70001	-0.00420053	-2.7	-0.0255			-2.7	0.0035	-2.7	-0.0155	-2.70001	0.000500519	-2.7	-0.0137	-2.7	-0.002
-2.59999	-0.0415	-2.59999	0.003	-2.60001	-0.0111004	-2.60001	-0.0107004	-2.60001	-0.0337004			-2.59999	-0.0022	-2.59999	0.0015	-2.60001	0.0104997	-2.60001	-0.00100033	-2.60001	-0.0248003			-2.60001	0.0039	-2.60001	-0.0136	-2.60001	0.0036	-2.59999	-0.00949937	-2.59999	0.000700626
-2.5	-0.0388	-2.5	0.004	-2.5	-0.011	-2.5	-0.0049	-2.5	-0.0329			-2.5	0.0003	-2.5	-0.0055	-2.5	0.0066	-2.5	-0.0039	-2.5	-0.0306			-2.5	0.0071	-2.5	-0.008	-2.5	0.0123	-2.5	-0.0033	-2.5	0.0053
-2.39999	-0.0374	-2.39999	-0.0011	-2.40001	-0.0144001	-2.40001	-0.00470014	-2.39999	-0.0344			-2.39999	0.000700001	-2.39999	-0.0075	-2.40001	0.00310055	-2.40001	-0.00549945	-2.39999	-0.0379			-2.40001	0.0024	-2.40001	-0.0069	-2.40001	0.0118	-2.39999	-0.00819904	-2.39999	0.000600961
-2.29999	-0.0461999	-2.3	-0.0085	-2.3	-0.0175	-2.3	-0.0106	-2.3	-0.04			-2.29999	0.00109994	-2.3	-0.0108	-2.3	0.0061	-2.3	-0.0049	-2.3	-0.0412			-2.3	0.0095	-2.3	0.0068	-2.3	0.0174	-2.3	-0.0014	-2.3	0.0072
-2.2	-0.0554	-2.2	-0.0107	-2.20001	-0.0187001	-2.20001	-0.0119001	-2.2	-0.0363			-2.2	-0.0032	-2.2	-0.0042	-2.20001	0.00510006	-2.20001	-0.0106999	-2.2	-0.0432			-2.2	0.009	-2.2	0.0158	-2.20001	0.0188994	-2.2	-0.0039	-2.2	0.0091
-2.09999	-0.068	-2.09999	-0.0175	-2.10001	-0.0185989	-2.10001	-0.0148989	-2.10001	-0.0489989			-2.09999	-0.0059	-2.09999	-0.0104	-2.10001	-0.00219995	-2.10001	-0.0178	-2.10001	-0.0445			-2.10001	0.0072	-2.10001	0.0146	-2.10001	0.0265	-2.09999	-0.00579954	-2.09999	0.00950046
-2	-0.0749	-2	-0.0116	-2	-0.0168	-2	-0.0058	-2	-0.0487			-2	-0.0174	-2	-0.0185	-2	-0.0118	-2	-0.0184	-2	-0.0525			-2	0.0043	-2	0.0199	-2	0.0326	-2	0.0012	-2	0.0048
-1.89999	-0.0732	-1.89999	-0.0154	-1.90001	-0.0110009	-1.90001	0.0045991	-1.89999	-0.0429			-1.89999	-0.0169	-1.89999	-0.0258	-1.90001	-0.00809992	-1.90001	-0.0261999	-1.89999	-0.0568			-1.90001	-0.0083	-1.90001	0.009	-1.90001	0.0252	-1.89999	-0.0132991	-1.89999	-0.00849913
-1.79999	-0.0847992	-1.8	-0.0103	-1.8	-0.015	-1.8	-0.0016	-1.8	-0.0375			-1.79999	-0.0127002	-1.8	-0.0252	-1.8	-0.02	-1.8	-0.0271	-1.8	-0.054			-1.8	-0.0086	-1.8	0.0031	-1.8	0.03	-1.8	-0.0133	-1.8	-0.0067
-1.7	-0.083	-1.7	-0.0067	-1.70001	-0.0104008	-1.70001	0.00369919	-1.7	-0.0338			-1.7	-0.0081	-1.7	-0.0222	-1.70001	-0.0216998	-1.70001	-0.0203998	-1.7	-0.0568			-1.7	-0.0091	-1.7	0.0008	-1.70001	0.0333983	-1.7	-0.0044	-1.7	-0.0029
-1.59999	-0.0876	-1.59999	0.004	-1.60001	-0.000201524	-1.60001	0.00599848	-1.60001	-0.0401015			-1.59999	0.0013	-1.59999	-0.0233	-1.60001	-0.00830146	-1.60001	-0.0242015	-1.60001	-0.0531015			-1.60001	-0.0084	-1.60001	0.0021	-1.60001	0.0306	-1.59999	-0.0107996	-1.59999	-0.0033996
-1.5	-0.0798	-1.5	0.0014	-1.5	-0.0051	-1.5	0.0075	-1.5	-0.0424			-1.5	0.0061	-1.5	-0.0122	-1.5	-0.0049	-1.5	-0.0141	-1.5	-0.0546			-1.5	-0.0029	-1.5	0.0084	-1.5	0.0249	-1.5	-0.0121	-1.5	-0.0082
-1.39999	-0.0769	-1.39999	0.0083	-1.40001	0.00189893	-1.40001	0.0047	-1.39999	-0.0485			-1.39999	-0.0039	-1.39999	-0.0157	-1.40001	-0.0138986	-1.40001	-0.0291986	-1.39999	-0.0757			-1.40001	-0.0036	-1.40001	0.0213	-1.40001	0.0185	-1.39999	-0.0173	-1.39999	-0.0082
-1.29999	-0.0769	-1.3	0.0163	-1.3	0.00189893	-1.3	0.0047	-1.3	-0.0485			-1.29999	-0.00560134	-1.3	-0.0174	-1.3	-0.0138986	-1.3	-0.0309	-1.3	-0.0757			-1.3	-0.0063	-1.3	0.0241	-1.3	0.0166	-1.3	-0.0173	-1.3	-0.0082
-1.2	-0.0769	-1.2	0.0205	-1.20001	0.00190121	-1.20001	0.00300121	-1.2	-0.0485			-1.2	-0.0109	-1.2	-0.0157	-1.20001	-0.014	-1.20001	-0.0291986	-1.2	-0.0741			-1.2	-0.0202	-1.2	0.0254	-1.20001	0.0158	-1.2	-0.0121032	-1.2	-0.0064
-1.09999	-0.0769	-1.09999	0.0217	-1.10001	0.0038	-1.10001	0.00299893	-1.10001	-0.0543			-1.09999	-0.0109	-1.09999	-0.0122	-1.10001	-0.0155	-1.10001	-0.0141	-1.10001	-0.0649			-1.10001	-0.0208	-1.10001	0.0263	-1.10001	0.0149003	-1.09999	-0.0121	-1.09999	-0.0064
-1	-0.0798	-1	0.0241	-1	0.0038	-1	0.0005	-1	-0.0633			-1	-0.0134	-1	0.0547	-1	-0.0156	-1	-0.0141	-1	-0.0546			-1	-0.0237	-1	0.0545	-1	0.0008	-1	0.011	-1	-0.00639974
-0.899994	-0.0798	-0.899994	0.0306	-0.900009	0.0035	-0.900009	-0.000899252	-0.899994	-0.0641			-0.899994	-0.0109	-0.899994	0.0547	-0.900009	-0.0179	-0.900009	-0.00959834	-0.899994	-0.0426			-0.900009	-0.0349	-0.900009	0.0545	-0.900009	-0.0071	-0.899994	0.0344	-0.899994	-0.0054
-0.799988	-0.0798	-0.800003	0.0337	-0.800003	0.00190121	-0.800003	-0.000899252	-0.800003	-0.0646			-0.799988	-0.0109	-0.800003	0.0547	-0.800003	-0.0287983	-0.800003	-0.0042	-0.800003	-0.0397			-0.800003	-0.0386	-0.800003	0.0566	-0.800003	0.0008	-0.800003	0.0376	-0.800003	-0.0057
-0.699997		-0.699997		-0.700012		-0.700012		-0.699997				-0.699997		-0.699997		-0.700012		-0.700012		-0.699997				-0.699997		-0.699997		-0.700012		-0.699997		-0.699997
-0.599991		-0.599991		-0.600006		-0.600006		-0.600006				-0.599991		-0.599991		-0.600006		-0.600006		-0.600006				-0.600006		-0.600006		-0.600006		-0.599991		-0.599991
-0.5		-0.5		-0.5		-0.5		-0.5				-0.5		-0.5		-0.5		-0.5		-0.5				-0.5		-0.5		-0.5		-0.5		-0.5
-0.399994		-0.399994		-0.400009		-0.400009		-0.399994				-0.399994		-0.399994		-0.400009		-0.400009		-0.399994				-0.400009		-0.400009		-0.400009		-0.399994		-0.399994
-0.299988		-0.300003		-0.300003		-0.300003		-0.300003				-0.299988		-0.300003		-0.300003		-0.300003		-0.300003				-0.300003		-0.300003		-0.300003		-0.300003		-0.300003
-0.199997		-0.199997		-0.200012		-0.200012		-0.199997				-0.199997		-0.199997		-0.200012		-0.200012		-0.199997				-0.199997		-0.199997		-0.200012		-0.199997		-0.199997
-0.0999908		-0.0999908		-0.100006		-0.100006		-0.100006				-0.0999908		-0.0999908		-0.100006		-0.100006		-0.100006				-0.100006		-0.100006		-0.100006		-0.0999908		-0.0999908
0		0		0		0		0				0		0		0		0		0				0		0		0		0		0
0.100006		0.100006		0.0999908		0.0999908		0.100006				0.100006		0.100006		0.0999908		0.0999908		0.100006				0.0999908		0.0999908		0.0999908		0.100006		0.100006
0.200012		0.199997		0.199997		0.199997		0.199997				0.200012		0.199997		0.199997		0.199997		0.199997				0.199997		0.199997		0.199997		0.199997		0.199997
0.300003		0.300003		0.299988		0.299988		0.300003				0.300003		0.300003		0.299988		0.299988		0.300003				0.300003		0.300003		0.299988		0.300003		0.300003
0.400009		0.400009		0.399994		0.399994		0.399994				0.400009		0.400009		0.399994		0.399994		0.399994				0.399994		0.399994		0.399994		0.400009		0.400009
0.5		0.5		0.5		0.5		0.5				0.5		0.5		0.5		0.5		0.5				0.5		0.5		0.5		0.5		0.5
0.600006		0.600006		0.599991		0.599991		0.600006				0.600006		0.600006		0.599991		0.599991		0.600006				0.599991		0.599991		0.599991		0.600006		0.600006
0.700012		0.699997		0.699997		0.699997		0.699997				0.700012		0.699997		0.699997		0.699997		0.699997				0.699997		0.699997		0.699997		0.699997		0.699997
0.800003		0.800003		0.799988		0.799988		0.800003				0.800003		0.800003		0.799988		0.799988		0.800003				0.800003		0.800003		0.799988		0.800003		0.800003
0.900009		0.900009		0.899994		0.899994		0.899994				0.900009		0.900009		0.899994		0.899994		0.899994				0.899994		0.899994		0.899994		0.900009		0.900009
1		1		1		1		1				1		1		1		1		1				1		1		1		1		1
1.10001		1.10001		1.09999		1.09999		1.10001				1.10001		1.10001		1.09999		1.09999		1.10001				1.09999		1.09999		1.09999		1.10001		1.10001
1.20001		1.2		1.2		1.2		1.2				1.20001		1.2		1.2		1.2		1.2				1.2		1.2		1.2		1.2		1.2
1.3		1.3		1.29999		1.29999		1.3				1.3		1.3		1.29999		1.29999		1.3				1.3		1.3		1.29999		1.3		1.3
1.40001		1.40001		1.39999		1.39999		1.39999				1.40001		1.40001		1.39999		1.39999		1.39999				1.39999		1.39999		1.39999		1.40001		1.40001
1.5		1.5		1.5		1.5		1.5				1.5		1.5		1.5		1.5		1.5				1.5		1.5		1.5		1.5		1.5
1.60001		1.60001		1.59999		1.59999		1.60001				1.60001		1.60001		1.59999		1.59999		1.60001				1.59999		1.59999		1.59999		1.60001		1.60001
1.70001		1.7		1.7		1.7		1.7				1.70001		1.7		1.7		1.7		1.7				1.7		1.7		1.7		1.7		1.7
1.8	0.0183	1.8	0.0593	1.79999	0.1028	1.79999	0.190191	1.8	0.373195			1.8	0.054	1.8	0.0412	1.79999	0.0597	1.79999	0.193196	1.8	0.318199			1.8	0.1558	1.8	0.0672	1.79999	0.4062	1.8	0.120507	1.8	0.194204
1.90001	0.0288	1.90001	0.0674	1.89999	0.123995	1.89999	0.208894	1.89999	0.3776			1.90001	0.0507	1.90001	0.0412	1.89999	0.0685963	1.89999	0.202901	1.89999	0.3267			1.89999	0.1558	1.89999	0.0564	1.89999	0.3124	1.90001	0.1226	1.90001	0.206107
2	0.0183	2	0.0674	2	0.1028	2	0.208894	2	0.4913			2	0.0211	2	0.0341	2	0.1228	2	0.2069	2	0.4441			2	0.1463	2	0.0562	2	0.257	2	0.1226	2	0.2156
2.10001	0.0126	2.10001	0.0593	2.09999	0.101591	2.09999	0.209087	2.10001	0.5236			2.10001	0.0142	2.10001	0.0325	2.09999	0.124	2.09999	0.219697	2.10001	0.4619			2.09999	0.1285	2.09999	0.0564	2.09999	0.213993	2.10001	0.1269	2.10001	0.246
2.20001	-0.0121	2.2	0.0147	2.2	0.0782	2.2	0.208894	2.2	0.5528			2.20001	0.00780001	2.2	0.0341	2.2	0.1247	2.2	0.2411	2.2	0.4862			2.2	0.1285	2.2	0.0483	2.2	0.2074	2.2	0.1269	2.2	0.246
2.3	-0.0257	2.3	0.0147	2.29999	0.0491939	2.29999	0.208894	2.3	0.6185			2.3	0.0211	2.3	0.0412	2.29999	0.143297	2.29999	0.2411	2.3	0.5189			2.3	0.1153	2.3	0.0564	2.29999	0.2036	2.3	0.1526	2.3	0.2697
2.40001	0.0126	2.40001	0.0674	2.39999	0.101591	2.39999	0.2274	2.39999	0.686391			2.40001	0.0507	2.40001	0.0828	2.39999	0.146295	2.39999	0.249495	2.39999	0.552995			2.39999	0.1285	2.39999	0.0715	2.39999	0.2074	2.40001	0.188608	2.40001	0.272508
2.5	0.0183	2.5	0.0847	2.5	0.1028	2.5	0.2274	2.5	0.7344			2.5	0.054	2.5	0.093	2.5	0.1544	2.5	0.2543	2.5	0.603			2.5	0.1558	2.5	0.0755	2.5	0.2036	2.5	0.1963	2.5	0.3247
2.60001	0.0382	2.60001	0.1186	2.59999	0.141891	2.59999	0.267591	2.60001	0.8128			2.60001	0.0496	2.60001	0.0881	2.59999	0.147498	2.59999	0.253298	2.60001	0.6211			2.59999	0.1287	2.59999	0.0443	2.59999	0.1938	2.60001	0.166202	2.60001	0.348002
2.70001	0.00260694	2.7	0.1037	2.7	0.1576	2.7	0.2616	2.7	0.867			2.70001	0.0581035	2.7	0.0971	2.7	0.1564	2.7	0.2633	2.7	0.648			2.7	0.1017	2.7	0.0609	2.7	0.178	2.7	0.1526	2.7	0.3598
2.8	-0.0026	2.8	0.0953	2.79999	0.170993	2.79999	0.269193	2.8	0.9126			2.8	0.051	2.8	0.1051	2.79999	0.137097	2.79999	0.255397	2.8	0.6612			2.8	0.1017	2.8	0.0566	2.79999	0.158398	2.8	0.1346	2.8	0.3969
2.90001	-0.0035	2.90001	0.0834	2.89999	0.184096	2.89999	0.299796	2.89999	0.965296			2.90001	0.0435	2.90001	0.1071	2.89999	0.147801	2.89999	0.255901	2.89999	0.671301			2.89999	0.0852	2.89999	0.0371	2.89999	0.1619	2.90001	0.137101	2.90001	0.419901
3	-0.006	3	0.0775	3	0.1909	3	0.3034	3	0.9968			3	0.0569	3	0.1153	3	0.1321	3	0.2914	3	0.7136			3	0.059	3	0.054	3	0.1542	3	0.1423	3	0.4414
3.10001	0.026	3.10001	0.0872	3.09999	0.216495	3.09999	0.334695	3.10001	1.0679			3.10001	0.0548	3.10001	0.0974	3.09999	0.1394	3.09999	0.2817	3.10001	0.7367			3.09999	0.0753	3.09999	0.0603	3.09999	0.1426	3.10001	0.140901	3.10001	0.471901
3.20001	0.0448015	3.2	0.0873	3.2	0.2116	3.2	0.3776	3.2	1.1398			3.20001	0.0598979	3.2	0.1112	3.2	0.1483	3.2	0.3058	3.2	0.7565			3.2	0.0703	3.2	0.0599	3.2	0.158	3.2	0.1585	3.2	0.5038
3.3	0.042	3.3	0.0861	3.29999	0.208999	3.29999	0.383199	3.3	1.1969			3.3	0.046	3.3	0.0965	3.29999	0.129002	3.29999	0.306402	3.3	0.7671			3.3	0.0484	3.3	0.0397	3.29999	0.125102	3.3	0.156	3.3	0.4921
3.40001	0.0418	3.40001	0.0825	3.39999	0.226797	3.39999	0.403597	3.39999	1.2356			3.40001	0.0318	3.40001	0.0879	3.39999	0.123299	3.39999	0.319099	3.39999	0.794599			3.39999	0.0539	3.39999	0.0508	3.39999	0.1207	3.40001	0.1607	3.40001	0.5061
3.5	0.0579	3.5	0.0869	3.5	0.2316	3.5	0.4298	3.5	1.3011			3.5	0.0299	3.5	0.0782	3.5	0.1302	3.5	0.3145	3.5	0.8166			3.5	0.0526	3.5	0.0304	3.5	0.1332	3.5	0.1597	3.5	0.5328
3.60001	0.059	3.60001	0.0795	3.59999	0.243798	3.59999	0.451198	3.60001	1.3576			3.60001	0.0436	3.60001	0.0818	3.59999	0.138599	3.59999	0.323399	3.60001	0.858			3.59999	0.069	3.59999	0.0445	3.59999	0.1513	3.60001	0.186999	3.60001	0.563599
3.70001	0.0672029	3.7	0.0736	3.7	0.2614	3.7	0.4698	3.7	1.3966			3.70001	0.0320019	3.7	0.0679	3.7	0.1306	3.7	0.3369	3.7	0.8974			3.7	0.0693	3.7	0.0418	3.7	0.1363	3.7	0.1961	3.7	0.5871
3.8	0.0881	3.8	0.0969	3.79999	0.275797	3.79999	0.511197	3.8	1.461			3.8	0.0406	3.8	0.0727	3.79999	0.135198	3.79999	0.352698	3.8	0.9261			3.8	0.0825	3.8	0.0482	3.79999	0.152898	3.8	0.2077	3.8	0.6291
3.90001	0.0883	3.90001	0.09	3.89999	0.267498	3.89999	0.531398	3.89999	1.5263			3.90001	0.0412	3.90001	0.0799	3.89999	0.145099	3.89999	0.362999	3.89999	0.949799			3.89999	0.0786	3.89999	0.0463	3.89999	0.1578	3.90001	0.220299	3.90001	0.646699
4	0.0777	4	0.0982	4	0.2735	4	0.5558	4	1.5749			4	0.0315	4	0.0764	4	0.1437	4	0.3651	4	0.9722			4	0.0752	4	0.0417	4	0.1571	4	0.2246	4	0.6611
4.10001	0.0813	4.10001	0.1037	4.09999	0.276299	4.09999	0.564799	4.10001	1.628			4.10001	0.0244	4.10001	0.0735	4.09999	0.148399	4.09999	0.366199	4.10001	1.0107			4.09999	0.0565	4.09999	0.0334	4.09999	0.1441	4.10001	0.2274	4.10001	0.6745
4.20001	0.0895011	4.2	0.1172	4.2	0.2907	4.2	0.5858	4.2	1.6877			4.20001	0.0295009	4.2	0.0749	4.2	0.1505	4.2	0.384	4.2	1.047			4.2	0.0532	4.2	0.0281	4.2	0.1426	4.2	0.237	4.2	0.702
4.3	0.0873	4.3	0.1113	4.29999	0.291599	4.29999	0.604499	4.3	1.7452			4.3	0.0363	4.3	0.073	4.29999	0.154099	4.29999	0.402099	4.3	1.0805			4.3	0.0577	4.3	0.0221	4.29999	0.138901	4.3	0.2463	4.3	0.7262
4.40001	0.0851	4.40001	0.111	4.39999	0.2925	4.39999	0.6216	4.39999	1.7957			4.40001	0.0304	4.40001	0.0761	4.39999	0.158999	4.39999	0.420499	4.39999	1.1142			4.39999	0.056	4.39999	0.0239	4.39999	0.1496	4.40001	0.2519	4.40001	0.7582
4.5	0.0894	4.5	0.1082	4.5	0.3095	4.5	0.6427	4.5	1.8503			4.5	0.0339	4.5	0.0751	4.5	0.1639	4.5	0.4279	4.5	1.1401			4.5	0.0504	4.5	0.0146	4.5	0.1478	4.5	0.2559	4.5	0.7803
4.60001	0.0885	4.60001	0.1191	4.59999	0.312999	4.59999	0.665599	4.60001	1.9005			4.60001	0.0302	4.60001	0.0711	4.59999	0.163101	4.59999	0.434301	4.60001	1.1716			4.59999	0.0481	4.59999	0.0129	4.59999	0.1487	4.60001	0.2664	4.60001	0.7996
4.70001	0.0846007	4.7	0.1209	4.7	0.3197	4.7	0.6846	4.7	1.9537			4.70001	0.0302007	4.7	0.0704	4.7	0.1656	4.7	0.4452	4.7	1.2024			4.7	0.0475	4.7	0.0176	4.7	0.1506	4.7	0.2712	4.7	0.8246
4.8	0.0812	4.8	0.1241	4.79999	0.325699	4.79999	0.704699	4.8	2.0052			4.8	0.0332	4.8	0.0768	4.79999	0.170899	4.79999	0.454699	4.8	1.2372			4.8	0.0483	4.8	0.0179	4.79999	0.1581	4.8	0.2768	4.8	0.8521
4.90001	0.0844	4.90001	0.1269	4.89999	0.332699	4.89999	0.726499	4.89999	2.0583			4.90001	0.0383	4.90001	0.0828	4.89999	0.186898	4.89999	0.474298	4.89999	1.2808			4.89999	0.0538	4.89999	0.0185	4.89999	0.1637	4.90001	0.2894	4.90001	0.8754
5	0.0855	5	0.1258	5	0.3373	5	0.7423	5	2.1142			5	0.0442	5	0.0861	5	0.1889	5	0.4859	5	1.3164			5	0.0502	5	0.0195	5	0.1679	5	0.2992	5	0.8997
5.10001	0.0892	5.10001	0.1324	5.09999	0.347399	5.09999	0.760599	5.10001	2.169			5.10001	0.0372	5.10001	0.081	5.09999	0.1893	5.09999	0.4899	5.10001	1.3409			5.09999	0.0486	5.09999	0.0172	5.09999	0.1701	5.10001	0.306101	5.10001	0.918701
5.20001	0.0914017	5.2	0.1383	5.2	0.356	5.2	0.7802	5.2	2.2246			5.20001	0.0364008	5.2	0.0848	5.2	0.1968	5.2	0.5033	5.2	1.3797			5.2	0.0523	5.2	0.0222	5.2	0.176	5.2	0.3195	5.2	0.9478
5.3	0.1025	5.3	0.1512	5.29999	0.370598	5.29999	0.803798	5.3	2.2816			5.3	0.0413	5.3	0.0872	5.29999	0.200199	5.29999	0.521699	5.3	1.4154			5.3	0.0463	5.3	0.014	5.29999	0.171501	5.3	0.3225	5.3	0.9592
5.40001	0.1092	5.40001	0.1608	5.39999	0.380899	5.39999	0.822299	5.39999	2.3354			5.40001	0.0483	5.40001	0.0912	5.39999	0.206499	5.39999	0.540299	5.39999	1.4561			5.39999	0.0397	5.39999	0.0122	5.39999	0.1653	5.40001	0.329801	5.40001	0.983901
5.5	0.1167	5.5	0.162	5.5	0.3801	5.5	0.8373	5.5	2.3852			5.5	0.0447	5.5	0.0914	5.5	0.207	5.5	0.549	5.5	1.4887			5.5	0.0474	5.5	0.0177	5.5	0.1724	5.5	0.3435	5.5	1.0062
5.60001	0.1199	5.60001	0.1548	5.59999	0.3874	5.59999	0.8565	5.60001	2.4357			5.60001	0.0378	5.60001	0.0921	5.59999	0.206	5.59999	0.5536	5.60001	1.5167			5.59999	0.0584	5.59999	0.0218	5.59999	0.1838	5.60001	0.3556	5.60001	1.0352
5.70001	0.1229	5.7	0.1616	5.7	0.3978	5.7	0.8755	5.7	2.4918			5.70001	0.0449002	5.7	0.1048	5.7	0.218	5.7	0.5728	5.7	1.5567			5.7	0.0631	5.7	0.0179	5.7	0.1899	5.7	0.3593	5.7	1.059
5.8	0.1179	5.8	0.1704	5.79999	0.4066	5.79999	0.8894	5.8	2.5489			5.8	0.0461	5.8	0.1031	5.79999	0.2175	5.79999	0.5835	5.8	1.5883			5.8	0.0645	5.8	0.0211	5.79999	0.1898	5.8	0.3674	5.8	1.0822
5.90001	0.1234	5.90001	0.182	5.89999	0.415299	5.89999	0.912799	5.89999	2.6056			5.90001	0.0466	5.90001	0.1056	5.89999	0.2209	5.89999	0.5949	5.89999	1.6245			5.89999	0.0666	5.89999	0.0221	5.89999	0.1927	5.90001	0.3755	5.90001	1.1071
6	0.125	6	0.186	6	0.4239	6	0.9311	6	2.6623			6	0.0463	6	0.1094	6	0.227	6	0.609	6	1.6608			6	0.0664	6	0.0244	6	0.1954	6	0.3833	6	1.136
6.10001	0.1301	6.10001	0.188	6.09999	0.432699	6.09999	0.951799	6.10001	2.7123			6.10001	0.0463	6.10001	0.1112	6.09999	0.231299	6.09999	0.626599	6.10001	1.6937			6.09999	0.0681	6.09999	0.0304	6.09999	0.1996	6.10001	0.3935	6.10001	1.1613
6.20001	0.129001	6.2	0.1868	6.2	0.4338	6.2	0.9688	6.2	2.7597			6.20001	0.0454003	6.2	0.108	6.2	0.2344	6.2	0.6372	6.2	1.7247			6.2	0.068	6.2	0.0279	6.2	0.1974	6.2	0.4017	6.2	1.1838
6.3	0.1395	6.3	0.1928	6.29999	0.440599	6.29999	0.992599	6.3	2.8157			6.3	0.0458	6.3	0.1073	6.29999	0.2368	6.29999	0.6483	6.3	1.7577			6.3	0.0677	6.3	0.0275	6.29999	0.1969	6.3	0.4096	6.3	1.2053
6.40001	0.1461	6.40001	0.1969	6.39999	0.449499	6.39999	1.0156	6.39999	2.8688			6.40001	0.0446	6.40001	0.1083	6.39999	0.244	6.39999	0.6595	6.39999	1.7925			6.39999	0.0683	6.39999	0.0283	6.39999	0.2003	6.40001	0.419701	6.40001	1.2302
6.5	0.1504	6.5	0.2038	6.5	0.4562	6.5	1.0381	6.5	2.9198			6.5	0.0433	6.5	0.1098	6.5	0.2486	6.5	0.6713	6.5	1.8239			6.5	0.0687	6.5	0.0326	6.5	0.206	6.5	0.4302	6.5	1.2551
6.60001	0.1562	6.60001	0.2093	6.59999	0.462099	6.59999	1.0607	6.60001	2.9782			6.60001	0.0379	6.60001	0.1101	6.59999	0.249	6.59999	0.6813	6.60001	1.8557			6.59999	0.0663	6.59999	0.0307	6.59999	0.2087	6.60001	0.436899	6.60001	1.2796
6.70001	0.165001	6.7	0.2134	6.7	0.4735	6.7	1.083	6.7	3.0393			6.70001	0.0400005	6.7	0.1136	6.7	0.2564	6.7	0.6951	6.7	1.8903			6.7	0.0641	6.7	0.0302	6.7	0.2073	6.7	0.4425	6.7	1.3
6.8	0.1696	6.8	0.2185	6.79999	0.485399	6.79999	1.1037	6.8	3.096			6.8	0.0405	6.8	0.1169	6.79999	0.258499	6.79999	0.708799	6.8	1.9276			6.8	0.0664	6.8	0.0304	6.79999	0.2153	6.8	0.4557	6.8	1.3226
6.90001	0.1703	6.90001	0.2242	6.89999	0.492399	6.89999	1.1221	6.89999	3.1502			6.90001	0.0381	6.90001	0.1181	6.89999	0.2608	6.89999	0.7226	6.89999	1.9612			6.89999	0.0675	6.89999	0.0348	6.89999	0.2236	6.90001	0.4683	6.90001	1.3476
7	0.1709	7	0.2268	7	0.4967	7	1.1391	7	3.2037			7	0.0378	7	0.1163	7	0.2646	7	0.7321	7	1.998			7	0.0645	7	0.0329	7	0.2239	7	0.472	7	1.3661
7.10001	0.1707	7.10001	0.2279	7.09999	0.5002	7.09999	1.1545	7.10001	3.2567			7.10001	0.0402	7.10001	0.1167	7.09999	0.2659	7.09999	0.7451	7.10001	2.0351			7.09999	0.0638	7.09999	0.032	7.09999	0.2291	7.10001	0.4845	7.10001	1.3918
7.20001	0.171001	7.2	0.2311	7.2	0.5078	7.2	1.1693	7.2	3.3085			7.20001	0.0450003	7.2	0.121	7.2	0.2713	7.2	0.7562	7.2	2.0699			7.2	0.0647	7.2	0.0338	7.2	0.2362	7.2	0.4962	7.2	1.4177
7.3	0.1759	7.3	0.2356	7.29999	0.515999	7.29999	1.1856	7.3	3.3601			7.3	0.0448	7.3	0.1247	7.29999	0.2774	7.29999	0.7679	7.3	2.1075			7.3	0.0626	7.3	0.0335	7.29999	0.238	7.3	0.507	7.3	1.4364
7.40001	0.1798	7.40001	0.239	7.39999	0.524499	7.39999	1.2059	7.39999	3.4145			7.40001	0.0454	7.40001	0.1255	7.39999	0.2818	7.39999	0.7792	7.39999	2.1415			7.39999	0.0588	7.39999	0.0298	7.39999	0.2434	7.40001	0.5147	7.40001	1.4611
7.5	0.18	7.5	0.2414	7.5	0.5249	7.5	1.2259	7.5	3.4655			7.5	0.0471	7.5	0.1257	7.5	0.2867	7.5	0.7923	7.5	2.1755			7.5	0.0602	7.5	0.0317	7.5	0.2474	7.5	0.5213	7.5	1.486
7.60001	0.1813	7.60001	0.2445	7.59999	0.5274	7.59999	1.2472	7.60001	3.5171			7.60001	0.0492	7.60001	0.1288	7.59999	0.2891	7.59999	0.8043	7.60001	2.2066			7.59999	0.0583	7.59999	0.0321	7.59999	0.2488	7.60001	0.5294	7.60001	1.5096
7.70001	0.1838	7.7	0.2525	7.7	0.5401	7.7	1.2709	7.7	3.5746			7.70001	0.0502001	7.7	0.1352	7.7	0.2937	7.7	0.8176	7.7	2.2427			7.7	0.0599	7.7	0.0318	7.7	0.2478	7.7	0.5366	7.7	1.5346
7.8	0.1813	7.8	0.2563	7.79999	0.5449	7.79999	1.2897	7.8	3.6285			7.8	0.0499	7.8	0.1385	7.79999	0.2978	7.79999	0.8312	7.8	2.2718			7.8	0.0611	7.8	0.0333	7.79999	0.2519	7.8	0.5441	7.8	1.56
7.90001	0.1859	7.90001	0.263	7.89999	0.551099	7.89999	1.309	7.89999	3.6873			7.90001	0.0533	7.90001	0.1435	7.89999	0.3012	7.89999	0.8455	7.89999	2.3033			7.89999	0.0575	7.89999	0.0325	7.89999	0.2543	7.90001	0.5519	7.90001	1.5792
8	0.185	8	0.2651	8	0.5566	8	1.3217	8	3.7398			8	0.0529	8	0.1477	8	0.307	8	0.8592	8	2.3351			8	0.0545	8	0.0329	8	0.2583	8	0.556	8	1.6005
8.10001	0.1805	8.10001	0.2651	8.09999	0.5631	8.09999	1.3372	8.10001	3.7896			8.10001	0.0496	8.10001	0.1502	8.09999	0.31	8.09999	0.869	8.10001	2.368			8.09999	0.0504	8.09999	0.0296	8.09999	0.258	8.10001	0.5627	8.10001	1.6215
8.20001	0.1761	8.2	0.2616	8.2	0.5639	8.2	1.3488	8.2	3.8334			8.20001	0.0455997	8.2	0.1511	8.2	0.3111	8.2	0.8782	8.2	2.4027			8.2	0.0504	8.2	0.0269	8.2	0.2598	8.2	0.5693	8.2	1.6419
8.3	0.1763	8.3	0.26	8.29999	0.5698	8.29999	1.3672	8.3	3.8835			8.3	0.0459	8.3	0.1463	8.29999	0.3102	8.29999	0.8861	8.3	2.432			8.3	0.0454	8.3	0.0275	8.29999	0.2598	8.3	0.574	8.3	1.6619
8.40001	0.1809	8.40001	0.2603	8.39999	0.579199	8.39999	1.3894	8.39999	3.9365			8.40001	0.0465	8.40001	0.1469	8.39999	0.3082	8.39999	0.8968	8.39999	2.459			8.39999	0.0454	8.39999	0.0325	8.39999	0.2624	8.40001	0.5826	8.40001	1.6842
8.5	0.1831	8.5	0.2604	8.5	0.5868	8.5	1.4072	8.5	3.9873			8.5	0.0487	8.5	0.1479	8.5	0.312	8.5	0.9091	8.5	2.4903			8.5	0.0433	8.5	0.0295	8.5	0.2655	8.5	0.5883	8.5	1.7035
8.60001	0.1845	8.60001	0.2646	8.59999	0.5941	8.59999	1.4255	8.60001	4.0361			8.60001	0.0474	8.60001	0.1484	8.59999	0.3132	8.59999	0.9228	8.60001	2.5209			8.59999	0.0427	8.59999	0.0302	8.59999	0.2697	8.60001	0.5917	8.60001	1.7256
8.70001	0.1814	8.7	0.2653	8.7	0.5992	8.7	1.4428	8.7	4.0839			8.70001	0.0514996	8.7	0.152	8.7	0.3219	8.7	0.9417	8.7	2.5548			8.7	0.044	8.7	0.0315	8.7	0.2751	8.7	0.5979	8.7	1.7509
8.8	0.1798	8.8	0.2659	8.79999	0.6075	8.79999	1.4611	8.8	4.1348			8.8	0.0496	8.8	0.1486	8.79999	0.3208	8.79999	0.9508	8.8	2.5822			8.8	0.0484	8.8	0.0349	8.79999	0.283	8.8	0.6135	8.8	1.7783
8.90001	0.1803	8.90001	0.267	8.89999	0.6141	8.89999	1.4784	8.89999	4.1817			8.90001	0.0467	8.90001	0.1496	8.89999	0.320001	8.89999	0.958201	8.89999	2.6101			8.89999	0.046	8.89999	0.0365	8.89999	0.2872	8.90001	0.6207	8.90001	1.8011
9	0.1845	9	0.2683	9	0.6203	9	1.4992	9	4.2304			9	0.0426	9	0.151	9	0.3241	9	0.9676	9	2.6429			9	0.0451	9	0.0395	9	0.2917	9	0.6291	9	1.8233
9.10001	0.1856	9.10001	0.2686	9.09999	0.6286	9.09999	1.5177	9.10001	4.2805			9.10001	0.0426	9.10001	0.1519	9.09999	0.3278	9.09999	0.9743	9.10001	2.6774			9.09999	0.0451	9.09999	0.0398	9.09999	0.2943	9.10001	0.6324	9.10001	1.8437
9.20001	0.187301	9.2	0.2739	9.2	0.6346	9.2	1.5386	9.2	4.3318			9.20001	0.0458002	9.2	0.1557	9.2	0.3315	9.2	0.9852	9.2	2.7124			9.2	0.0424	9.2	0.0385	9.2	0.296	9.2	0.6422	9.2	1.8652
9.3	0.1885	9.3	0.2812	9.29999	0.641099	9.29999	1.5599	9.3	4.3862			9.3	0.043	9.3	0.1569	9.29999	0.3329	9.29999	0.9957	9.3	2.7447			9.3	0.0476	9.3	0.0411	9.29999	0.303599	9.3	0.654	9.3	1.8929
9.40001	0.1927	9.40001	0.2837	9.39999	0.6496	9.39999	1.5803	9.39999	4.4371			9.40001	0.0419	9.40001	0.1544	9.39999	0.3335	9.39999	1.0087	9.39999	2.7768			9.39999	0.0443	9.39999	0.0367	9.39999	0.3016	9.40001	0.6565	9.40001	1.9134
9.5	0.1962	9.5	0.2868	9.5	0.6531	9.5	1.5983	9.5	4.4884			9.5	0.0426	9.5	0.1597	9.5	0.3406	9.5	1.0231	9.5	2.8132			9.5	0.0439	9.5	0.0385	9.5	0.3037	9.5	0.6574	9.5	1.9325
9.60001	0.1941	9.60001	0.2863	9.59999	0.6525	9.59999	1.611	9.60001	4.5321			9.60001	0.0469	9.60001	0.1646	9.59999	0.347199	9.59999	1.0373	9.60001	2.8498			9.59999	0.0462	9.59999	0.0431	9.59999	0.31	9.60001	0.6672	9.60001	1.9581
9.70001	0.1961	9.7	0.2858	9.7	0.6534	9.7	1.624	9.7	4.5797			9.70001	0.0502998	9.7	0.1653	9.7	0.3495	9.7	1.0517	9.7	2.8802			9.7	0.046	9.7	0.0451	9.7	0.3173	9.7	0.6734	9.7	1.9786
9.8	0.1995	9.8	0.2886	9.79999	0.6629	9.79999	1.6426	9.8	4.6319			9.8	0.0504	9.8	0.1646	9.79999	0.3508	9.79999	1.0622	9.8	2.9102			9.8	0.0429	9.8	0.0461	9.79999	0.3185	9.8	0.6803	9.8	1.9987
9.90001	0.2033	9.90001	0.2923	9.89999	0.6699	9.89999	1.661	9.89999	4.6814			9.90001	0.0572	9.90001	0.1712	9.89999	0.359499	9.89999	1.0754	9.89999	2.9469			9.89999	0.0454	9.89999	0.0458	9.89999	0.323	9.90001	0.6915	9.90001	2.0279
10	0.2053	10	0.2934	10	0.6752	10	1.6717	10	4.7312			10	0.0538	10	0.1737	10	0.3615	10	1.0876	10	2.9764			10	0.0446	10	0.0477	10	0.3253	10	0.6992	10	2.0497
10.1	0.2043	10.1	0.295	10.1	0.6787	10.1	1.6844	10.1	4.7825			10.1	0.0556	10.1	0.1761	10.1	0.3641	10.1	1.0999	10.1	3.008			10.1	0.0463	10.1	0.0446	10.1	0.3276	10.1	0.7081	10.1	2.0727
10.2	0.2046	10.2	0.3015	10.2	0.6891	10.2	1.7035	10.2	4.837			10.2	0.0592995	10.2	0.1778	10.2	0.3674	10.2	1.1111	10.2	3.0383			10.2	0.0487	10.2	0.0442	10.2	0.3282	10.2	0.7169	10.2	2.0936
10.3	0.204	10.3	0.3051	10.3	0.6967	10.3	1.7216	10.3	4.8855			10.3	0.0547	10.3	0.1742	10.3	0.370001	10.3	1.1199	10.3	3.0638			10.3	0.0496	10.3	0.0458	10.3	0.3314	10.3	0.7265	10.3	2.1131
10.4	0.2081	10.4	0.3089	10.4	0.7047	10.4	1.743	10.4	4.9341			10.4	0.0544	10.4	0.1762	10.4	0.3747	10.4	1.13	10.4	3.0933			10.4	0.0516	10.4	0.0502	10.4	0.3374	10.4	0.7343	10.4	2.1373
10.5	0.2088	10.5	0.3141	10.5	0.714	10.5	1.7593	10.5	4.9837			10.5	0.0535	10.5	0.1806	10.5	0.3795	10.5	1.1431	10.5	3.1232			10.5	0.0535	10.5	0.0549	10.5	0.3405	10.5	0.7453	10.5	2.161
10.6	0.2057	10.6	0.317	10.6	0.7171	10.6	1.7761	10.6	5.0284			10.6	0.0588	10.6	0.1863	10.6	0.384599	10.6	1.1584	10.6	3.1568			10.6	0.0512	10.6	0.0543	10.6	0.3393	10.6	0.752699	10.6	2.1818
10.7	0.2092	10.7	0.3242	10.7	0.7262	10.7	1.8008	10.7	5.0835			10.7	0.0619997	10.7	0.1872	10.7	0.3889	10.7	1.1704	10.7	3.1841			10.7	0.048	10.7	0.0502	10.7	0.3368	10.7	0.7568	10.7	2.2024
10.8	0.2109	10.8	0.3265	10.8	0.732	10.8	1.817	10.8	5.1337			10.8	0.0619	10.8	0.1815	10.8	0.3904	10.8	1.1776	10.8	3.2103			10.8	0.0501	10.8	0.0501	10.8	0.3401	10.8	0.7655	10.8	2.225
10.9	0.2097	10.9	0.3277	10.9	0.732	10.9	1.8328	10.9	5.1761			10.9	0.0688	10.9	0.1883	10.9	0.3971	10.9	1.1883	10.9	3.2456			10.9	0.0508	10.9	0.0488	10.9	0.3433	10.9	0.7719	10.9	2.2463
11	0.2114	11	0.3304	11	0.7388	11	1.8535	11	5.2292			11	0.0705	11	0.1929	11	0.4017	11	1.1948	11	3.2784			11	0.0466	11	0.0476	11	0.3454	11	0.7754	11	2.2666
11.1	0.2116	11.1	0.3316	11.1	0.742	11.1	1.8724	11.1	5.2767			11.1	0.0675	11.1	0.1915	11.1	0.4036	11.1	1.2022	11.1	3.3047			11.1	0.0474	11.1	0.0503	11.1	0.348	11.1	0.786101	11.1	2.2883
11.2	0.209501	11.2	0.3356	11.2	0.7502	11.2	1.8902	11.2	5.3227			11.2	0.0654997	11.2	0.192	11.2	0.4082	11.2	1.2156	11.2	3.3343			11.2	0.0512	11.2	0.0571	11.2	0.3576	11.2	0.7979	11.2	2.3165
11.3	0.2109	11.3	0.3409	11.3	0.762099	11.3	1.9121	11.3	5.3789			11.3	0.0637	11.3	0.1915	11.3	0.4098	11.3	1.2281	11.3	3.3626			11.3	0.0558	11.3	0.0611	11.3	0.3612	11.3	0.8095	11.3	2.3462
11.4	0.2072	11.4	0.3418	11.4	0.7712	11.4	1.9284	11.4	5.4251			11.4	0.063	11.4	0.1891	11.4	0.4106	11.4	1.2383	11.4	3.3879			11.4	0.0608	11.4	0.0666	11.4	0.3673	11.4	0.8229	11.4	2.3718
11.5	0.2065	11.5	0.345	11.5	0.7814	11.5	1.9479	11.5	5.4743			11.5	0.0654	11.5	0.187	11.5	0.4131	11.5	1.2492	11.5	3.4152			11.5	0.0629	11.5	0.0692	11.5	0.3721	11.5	0.8314	11.5	2.3911
11.6	0.207	11.6	0.3462	11.6	0.7856	11.6	1.9625	11.6	5.5231			11.6	0.0647	11.6	0.1853	11.6	0.4159	11.6	1.2618	11.6	3.4448			11.6	0.0604	11.6	0.0735	11.6	0.3771	11.6	0.836599	11.6	2.4131
11.7	0.2108	11.7	0.3514	11.7	0.7954	11.7	1.9839	11.7	5.5753			11.7	0.0697998	11.7	0.1907	11.7	0.4238	11.7	1.2795	11.7	3.4769			11.7	0.056	11.7	0.0714	11.7	0.3753	11.7	0.8427	11.7	2.4322
11.8	0.2148	11.8	0.3543	11.8	0.8029	11.8	2.0015	11.8	5.6257			11.8	0.0682	11.8	0.188	11.8	0.4237	11.8	1.2884	11.8	3.5048			11.8	0.0592	11.8	0.0786	11.8	0.379799	11.8	0.8574	11.8	2.4601
11.9	0.2192	11.9	0.3531	11.9	0.8115	11.9	2.0212	11.9	5.6716			11.9	0.0734	11.9	0.1903	11.9	0.4312	11.9	1.3022	11.9	3.5343			11.9	0.0578	11.9	0.0779	11.9	0.385	11.9	0.8674	11.9	2.4796
12	0.22	12	0.3543	12	0.8203	12	2.0366	12	5.7215			12	0.0748	12	0.1923	12	0.4333	12	1.3136	12	3.5629			12	0.054	12	0.0775	12	0.385	12	0.8727	12	2.4999
12.1	0.2216	12.1	0.3578	12.1	0.8279	12.1	2.0553	12.1	5.7733			12.1	0.0794	12.1	0.1937	12.1	0.4366	12.1	1.323	12.1	3.5913			12.1	0.0536	12.1	0.0772	12.1	0.3875	12.1	0.8798	12.1	2.5204
12.2	0.2165	12.2	0.361	12.2	0.8329	12.2	2.0724	12.2	5.8225			12.2	0.0787999	12.2	0.1921	12.2	0.4397	12.2	1.3262	12.2	3.6193			12.2	0.0492	12.2	0.072	12.2	0.3857	12.2	0.8851	12.2	2.5385
12.3	0.217	12.3	0.3655	12.3	0.8432	12.3	2.0927	12.3	5.8737			12.3	0.0774	12.3	0.1958	12.3	0.4438	12.3	1.3322	12.3	3.6471			12.3	0.0475	12.3	0.0723	12.3	0.3896	12.3	0.8942	12.3	2.5578
12.4	0.2032	12.4	0.3645	12.4	0.846701	12.4	2.1032	12.4	5.9157			12.4	0.0778	12.4	0.2016	12.4	0.4519	12.4	1.3426	12.4	3.6755			12.4	0.0467	12.4	0.072	12.4	0.3941	12.4	0.9003	12.4	2.5784
12.5	0.1986	12.5	0.364	12.5	0.8483	12.5	2.1163	12.5	5.9606			12.5	0.0808	12.5	0.2027	12.5	0.4539	12.5	1.3533	12.5	3.7054			12.5	0.0442	12.5	0.0693	12.5	0.3964	12.5	0.9064	12.5	2.5957
12.6	0.1999	12.6	0.3655	12.6	0.8547	12.6	2.1377	12.6	6.0121			12.6	0.0793	12.6	0.2017	12.6	0.4547	12.6	1.362	12.6	3.7367			12.6	0.0436	12.6	0.0657	12.6	0.3969	12.6	0.9127	12.6	2.6162
12.7	0.1972	12.7	0.367	12.7	0.8606	12.7	2.1497	12.7	6.055			12.7	0.0804994	12.7	0.2015	12.7	0.4575	12.7	1.373	12.7	3.7661			12.7	0.0483	12.7	0.0698	12.7	0.4007	12.7	0.9274	12.7	2.6381
12.8	0.192	12.8	0.373	12.8	0.8649	12.8	2.166	12.8	6.0968			12.8	0.0747	12.8	0.1978	12.8	0.460101	12.8	1.3789	12.8	3.7898			12.8	0.0513	12.8	0.0705	12.8	0.4066	12.8	0.9395	12.8	2.6612
12.9	0.1873	12.9	0.3741	12.9	0.8665	12.9	2.1836	12.9	6.1423			12.9	0.0757	12.9	0.1997	12.9	0.4635	12.9	1.3886	12.9	3.8136			12.9	0.053	12.9	0.0742	12.9	0.407	12.9	0.9491	12.9	2.687
13	0.1873	13	0.3747	13	0.8679	13	2.2001	13	6.1882			13	0.0819	13	0.2026	13	0.4697	13	1.4033	13	3.8445			13	0.0515	13	0.0737	13	0.4068	13	0.9562	13	2.7132
13.1	0.1865	13.1	0.3779	13.1	0.8776	13.1	2.2166	13.1	6.2327			13.1	0.0835	13.1	0.205	13.1	0.4732	13.1	1.4139	13.1	3.8726			13.1	0.0506	13.1	0.0787	13.1	0.4099	13.1	0.966299	13.1	2.7366
13.2	0.184401	13.2	0.38	13.2	0.8866	13.2	2.2375	13.2	6.2803			13.2	0.0790998	13.2	0.2033	13.2	0.4742	13.2	1.4219	13.2	3.8981			13.2	0.0494	13.2	0.0762	13.2	0.4076	13.2	0.9703	13.2	2.7533
13.3	0.1855	13.3	0.3832	13.3	0.893899	13.3	2.2598	13.3	6.327			13.3	0.0736	13.3	0.2014	13.3	0.4736	13.3	1.4318	13.3	3.924			13.3	0.0447	13.3	0.0701	13.3	0.403501	13.3	0.9701	13.3	2.7709
13.4	0.1828	13.4	0.3828	13.4	0.9012	13.4	2.2759	13.4	6.3724			13.4	0.0724	13.4	0.2028	13.4	0.4771	13.4	1.4417	13.4	3.9499			13.4	0.0484	13.4	0.074	13.4	0.4081	13.4	0.9764	13.4	2.7949
13.5	0.1824	13.5	0.3855	13.5	0.9077	13.5	2.2931	13.5	6.4231			13.5	0.0742	13.5	0.2067	13.5	0.4866	13.5	1.455	13.5	3.9827			13.5	0.0481	13.5	0.0789	13.5	0.4097	13.5	0.9871	13.5	2.817
13.6	0.1832	13.6	0.3896	13.6	0.9191	13.6	2.3108	13.6	6.4757			13.6	0.0748	13.6	0.2073	13.6	0.4888	13.6	1.4667	13.6	4.0143			13.6	0.0457	13.6	0.0802	13.6	0.4124	13.6	0.9962	13.6	2.8421
13.7	0.1823	13.7	0.3906	13.7	0.9238	13.7	2.3252	13.7	6.5228			13.7	0.0718003	13.7	0.2106	13.7	0.4908	13.7	1.4755	13.7	4.0437			13.7	0.0428	13.7	0.0761	13.7	0.4151	13.7	1.0037	13.7	2.8616
13.8	0.1838	13.8	0.3898	13.8	0.9251	13.8	2.3392	13.8	6.5667			13.8	0.0705	13.8	0.21	13.8	0.4969	13.8	1.4889	13.8	4.0726			13.8	0.0379	13.8	0.0732	13.8	0.42	13.8	1.0113	13.8	2.8814
13.9	0.1866	13.9	0.3919	13.9	0.9307	13.9	2.3549	13.9	6.6135			13.9	0.0711	13.9	0.21	13.9	0.5003	13.9	1.4986	13.9	4.1001			13.9	0.0349	13.9	0.0729	13.9	0.4219	13.9	1.0193	13.9	2.8999
14	0.1817	14	0.3908	14	0.9345	14	2.3721	14	6.6562			14	0.0744	14	0.2105	14	0.5067	14	1.51	14	4.1281			14	0.0378	14	0.0779	14	0.4235	14	1.0312	14	2.9274
14.1	0.1826	14.1	0.3934	14.1	0.9444	14.1	2.3929	14.1	6.706			14.1	0.0773	14.1	0.2072	14.1	0.5066	14.1	1.5196	14.1	4.1531			14.1	0.0331	14.1	0.0769	14.1	0.4235	14.1	1.0363	14.1	2.9491
14.2	0.186401	14.2	0.3991	14.2	0.9534	14.2	2.4128	14.2	6.7544			14.2	0.0853	14.2	0.2099	14.2	0.5154	14.2	1.5377	14.2	4.1891			14.2	0.0322	14.2	0.0739	14.2	0.4273	14.2	1.0453	14.2	2.9691
14.3	0.1888	14.3	0.4031	14.3	0.966399	14.3	2.4324	14.3	6.8034			14.3	0.0889	14.3	0.2069	14.3	0.5192	14.3	1.5502	14.3	4.2167			14.3	0.032	14.3	0.0703	14.3	0.4291	14.3	1.0517	14.3	2.9911
14.4	0.1894	14.4	0.407	14.4	0.9728	14.4	2.4495	14.4	6.8531			14.4	0.0829	14.4	0.2097	14.4	0.523	14.4	1.5592	14.4	4.2448			14.4	0.0322	14.4	0.0672	14.4	0.4323	14.4	1.0605	14.4	3.0126
14.5	0.185	14.5	0.4077	14.5	0.9754	14.5	2.461	14.5	6.8983			14.5	0.0816	14.5	0.2106	14.5	0.5322	14.5	1.5732	14.5	4.278			14.5	0.0313	14.5	0.0654	14.5	0.4322	14.5	1.0701	14.5	3.036
14.6	0.1842	14.6	0.4121	14.6	0.9807	14.6	2.4795	14.6	6.9462			14.6	0.083	14.6	0.2163	14.6	0.538	14.6	1.5839	14.6	4.3115			14.6	0.0335	14.6	0.0687	14.6	0.4347	14.6	1.0765	14.6	3.0587
14.7	0.1813	14.7	0.4108	14.7	0.983	14.7	2.4946	14.7	6.9912			14.7	0.0870005	14.7	0.2236	14.7	0.5465	14.7	1.5949	14.7	4.3458			14.7	0.0332	14.7	0.0683	14.7	0.4378	14.7	1.0857	14.7	3.0802
14.8	0.186	14.8	0.4095	14.8	0.9888	14.8	2.5141	14.8	7.038			14.8	0.0883	14.8	0.2276	14.8	0.5547	14.8	1.6102	14.8	4.3769			14.8	0.0337	14.8	0.0696	14.8	0.4371	14.8	1.096	14.8	3.0988
14.9	0.1838	14.9	0.4092	14.9	0.9929	14.9	2.5326	14.9	7.0817			14.9	0.0893	14.9	0.2334	14.9	0.5629	14.9	1.6193	14.9	4.4071			14.9	0.0317	14.9	0.0664	14.9	0.4377	14.9	1.0997	14.9	3.1167
15	0.1818	15	0.4083	15	0.9972	15	2.5504	15	7.1286			15	0.0892	15	0.2395	15	0.5735	15	1.6294	15	4.4372			15	0.0314	15	0.0694	15	0.4416	15	1.1084	15	3.1419
15.1	0.1814	15.1	0.4097	15.1	1.0031	15.1	2.5671	15.1	7.1765			15.1	0.0939	15.1	0.2438	15.1	0.5778	15.1	1.6438	15.1	4.464			15.1	0.0334	15.1	0.0758	15.1	0.4472	15.1	1.1214	15.1	3.1647
15.2	0.1836	15.2	0.415	15.2	1.0091	15.2	2.5848	15.2	7.2279			15.2	0.0986001	15.2	0.2447	15.2	0.5801	15.2	1.6575	15.2	4.4928			15.2	0.0355	15.2	0.0789	15.2	0.4493	15.2	1.1322	15.2	3.1888
15.3	0.1839	15.3	0.4154	15.3	1.0139	15.3	2.6003	15.3	7.273			15.3	0.0985	15.3	0.2463	15.3	0.5853	15.3	1.6694	15.3	4.5206			15.3	0.0417	15.3	0.085	15.3	0.4527	15.3	1.1381	15.3	3.2069
15.4	0.1819	15.4	0.4162	15.4	1.019	15.4	2.616	15.4	7.3198			15.4	0.1006	15.4	0.2512	15.4	0.5948	15.4	1.6794	15.4	4.5505			15.4	0.0367	15.4	0.0854	15.4	0.4537	15.4	1.1453	15.4	3.2225
15.5	0.179	15.5	0.4143	15.5	1.0266	15.5	2.6319	15.5	7.3678			15.5	0.1019	15.5	0.2572	15.5	0.5992	15.5	1.6904	15.5	4.5775			15.5	0.0419	15.5	0.0864	15.5	0.458	15.5	1.1583	15.5	3.2384
15.6	0.1797	15.6	0.4191	15.6	1.0341	15.6	2.6507	15.6	7.4169			15.6	0.0995	15.6	0.2581	15.6	0.6002	15.6	1.6996	15.6	4.6041			15.6	0.0409	15.6	0.0879	15.6	0.4618	15.6	1.1714	15.6	3.2579
15.7	0.183701	15.7	0.4237	15.7	1.041	15.7	2.6705	15.7	7.4662			15.7	0.0965002	15.7	0.2568	15.7	0.6015	15.7	1.7087	15.7	4.6273			15.7	0.0374	15.7	0.0886	15.7	0.4618	15.7	1.1835	15.7	3.2744
15.8	0.1874	15.8	0.4306	15.8	1.0507	15.8	2.6919	15.8	7.5139			15.8	0.0955	15.8	0.2598	15.8	0.6056	15.8	1.7172	15.8	4.6574			15.8	0.0405	15.8	0.0906	15.8	0.4565	15.8	1.1955	15.8	3.2915
15.9	0.1886	15.9	0.4342	15.9	1.057	15.9	2.7134	15.9	7.5592			15.9	0.1022	15.9	0.2669	15.9	0.614299	15.9	1.7334	15.9	4.6907			15.9	0.0439	15.9	0.0928	15.9	0.4618	15.9	1.2068	15.9	3.3157
16	0.1909	16	0.4326	16	1.0638	16	2.7332	16	7.6091			16	0.1011	16	0.2657	16	0.618	16	1.7454	16	4.7207			16	0.0457	16	0.0952	16	0.4624	16	1.2164	16	3.3348
16.1	0.1932	16.1	0.4359	16.1	1.0716	16.1	2.756	16.1	7.6542			16.1	0.1012	16.1	0.2646	16.1	0.6217	16.1	1.7528	16.1	4.7482			16.1	0.0439	16.1	0.0917	16.1	0.4628	16.1	1.2246	16.1	3.3527
16.2	0.1957	16.2	0.4395	16.2	1.078	16.2	2.776	16.2	7.7037			16.2	0.104	16.2	0.2672	16.2	0.6242	16.2	1.766	16.2	4.7776			16.2	0.0444	16.2	0.0951	16.2	0.4675	16.2	1.2376	16.2	3.3741
16.3	0.1926	16.3	0.4382	16.3	1.0781	16.3	2.7882	16.3	7.7467			16.3	0.1004	16.3	0.2668	16.3	0.6234	16.3	1.7775	16.3	4.8059			16.3	0.0493	16.3	0.1015	16.3	0.475599	16.3	1.2487	16.3	3.3963
16.4	0.1932	16.4	0.439	16.4	1.0788	16.4	2.8055	16.4	7.7922			16.4	0.1022	16.4	0.2724	16.4	0.6273	16.4	1.7897	16.4	4.8373			16.4	0.0499	16.4	0.105	16.4	0.4804	16.4	1.2548	16.4	3.4179
16.5	0.1925	16.5	0.4384	16.5	1.0813	16.5	2.8215	16.5	7.8369			16.5	0.103	16.5	0.2701	16.5	0.6285	16.5	1.7975	16.5	4.8611			16.5	0.0448	16.5	0.1007	16.5	0.4788	16.5	1.2583	16.5	3.4315
16.6	0.195	16.6	0.4365	16.6	1.0847	16.6	2.8444	16.6	7.8831			16.6	0.1022	16.6	0.268	16.6	0.6299	16.6	1.8052	16.6	4.888			16.6	0.0416	16.6	0.1005	16.6	0.4793	16.6	1.2639	16.6	3.4508
16.7	0.2004	16.7	0.4357	16.7	1.0925	16.7	2.8671	16.7	7.9312			16.7	0.103001	16.7	0.2728	16.7	0.6362	16.7	1.8167	16.7	4.9179			16.7	0.0425	16.7	0.1055	16.7	0.482	16.7	1.2719	16.7	3.4699
16.8	0.1995	16.8	0.4336	16.8	1.0963	16.8	2.8839	16.8	7.9757			16.8	0.1075	16.8	0.2767	16.8	0.642299	16.8	1.8288	16.8	4.9502			16.8	0.0399	16.8	0.11	16.8	0.4871	16.8	1.281	16.8	3.4906
16.9	0.2066	16.9	0.4384	16.9	1.1037	16.9	2.9033	16.9	8.0275			16.9	0.11	16.9	0.2845	16.9	0.6489	16.9	1.8422	16.9	4.9807			16.9	0.0387	16.9	0.1131	16.9	0.4889	16.9	1.287	16.9	3.509
17	0.2089	17	0.4373	17	1.1113	17	2.9186	17	8.0739			17	0.1058	17	0.2844	17	0.6529	17	1.8554	17	5.0068			17	0.0371	17	0.1147	17	0.4909	17	1.2962	17	3.5296
17.1	0.2107	17.1	0.4404	17.1	1.117	17.1	2.9375	17.1	8.1176			17.1	0.1051	17.1	0.2842	17.1	0.6595	17.1	1.8695	17.1	5.0327			17.1	0.039	17.1	0.1142	17.1	0.4935	17.1	1.3076	17.1	3.5498
17.2	0.2083	17.2	0.4404	17.2	1.125	17.2	2.9531	17.2	8.1631			17.2	0.103	17.2	0.2848	17.2	0.6613	17.2	1.8777	17.2	5.0591			17.2	0.0351	17.2	0.1104	17.2	0.4959	17.2	1.3088	17.2	3.5659
17.3	0.2063	17.3	0.4398	17.3	1.1296	17.3	2.9689	17.3	8.2097			17.3	0.101	17.3	0.2858	17.3	0.6634	17.3	1.8834	17.3	5.0835			17.3	0.0295	17.3	0.106	17.3	0.491001	17.3	1.3147	17.3	3.5823
17.4	0.2111	17.4	0.4398	17.4	1.1346	17.4	2.9888	17.4	8.2538			17.4	0.1037	17.4	0.2917	17.4	0.67	17.4	1.8928	17.4	5.1118			17.4	0.0283	17.4	0.1044	17.4	0.4919	17.4	1.3187	17.4	3.5956
17.5	0.2153	17.5	0.4447	17.5	1.1422	17.5	3.011	17.5	8.3007			17.5	0.11	17.5	0.297	17.5	0.6773	17.5	1.9057	17.5	5.1439			17.5	0.0264	17.5	0.1062	17.5	0.4943	17.5	1.3231	17.5	3.6125
17.6	0.2128	17.6	0.4372	17.6	1.1389	17.6	3.0273	17.6	8.3453			17.6	0.1084	17.6	0.2993	17.6	0.6801	17.6	1.9143	17.6	5.1743			17.6	0.0245	17.6	0.1029	17.6	0.4958	17.6	1.3318	17.6	3.6332
17.7	0.2065	17.7	0.4337	17.7	1.139	17.7	3.0432	17.7	8.3823			17.7	0.109799	17.7	0.3015	17.7	0.6821	17.7	1.9224	17.7	5.2021			17.7	0.0252	17.7	0.1013	17.7	0.4944	17.7	1.3423	17.7	3.6514
17.8	0.2043	17.8	0.4301	17.8	1.1414	17.8	3.0561	17.8	8.4213			17.8	0.1083	17.8	0.2971	17.8	0.679501	17.8	1.9298	17.8	5.228			17.8	0.0196	17.8	0.1014	17.8	0.4923	17.8	1.347	17.8	3.667
17.9	0.2077	17.9	0.428	17.9	1.1458	17.9	3.0725	17.9	8.46			17.9	0.1102	17.9	0.3024	17.9	0.6855	17.9	1.9425	17.9	5.2561			17.9	0.0164	17.9	0.0981	17.9	0.4915	17.9	1.3513	17.9	3.6797
18	0.2044	18	0.4301	18	1.1481	18	3.0893	18	8.5041			18	0.109	18	0.3078	18	0.6899	18	1.9551	18	5.286			18	0.0168	18	0.0952	18	0.4901	18	1.3538	18	3.6963
18.1	0.2001	18.1	0.426	18.1	1.1483	18.1	3.1043	18.1	8.5447			18.1	0.1084	18.1	0.3082	18.1	0.6906	18.1	1.967	18.1	5.314			18.1	0.0197	18.1	0.0965	18.1	0.4944	18.1	1.3622	18.1	3.7155
18.2	0.197	18.2	0.4244	18.2	1.1488	18.2	3.1178	18.2	8.5817			18.2	0.1059	18.2	0.3127	18.2	0.6973	18.2	1.9789	18.2	5.344			18.2	0.0169	18.2	0.0991	18.2	0.4971	18.2	1.3694	18.2	3.7337
18.3	0.1985	18.3	0.4265	18.3	1.1532	18.3	3.1365	18.3	8.6237			18.3	0.1083	18.3	0.3145	18.3	0.7018	18.3	1.9916	18.3	5.3737			18.3	0.0204	18.3	0.1017	18.3	0.5053	18.3	1.3797	18.3	3.753
18.4	0.202	18.4	0.4287	18.4	1.1559	18.4	3.1527	18.4	8.6662			18.4	0.1118	18.4	0.3174	18.4	0.706899	18.4	2.0076	18.4	5.4049			18.4	0.023	18.4	0.1043	18.4	0.5096	18.4	1.3908	18.4	3.7719
18.5	0.2052	18.5	0.4256	18.5	1.1596	18.5	3.1708	18.5	8.7097			18.5	0.1158	18.5	0.3184	18.5	0.7108	18.5	2.0229	18.5	5.4357			18.5	0.0202	18.5	0.1035	18.5	0.5084	18.5	1.4021	18.5	3.7906
18.6	0.2065	18.6	0.4262	18.6	1.1643	18.6	3.1874	18.6	8.754			18.6	0.1166	18.6	0.3191	18.6	0.7158	18.6	2.035	18.6	5.4649			18.6	0.0198	18.6	0.1092	18.6	0.5104	18.6	1.4156	18.6	3.8086
18.7	0.2064	18.7	0.4267	18.7	1.1654	18.7	3.1985	18.7	8.7914			18.7	0.115401	18.7	0.3201	18.7	0.7196	18.7	2.0431	18.7	5.4905			18.7	0.0188	18.7	0.1112	18.7	0.5148	18.7	1.4247	18.7	3.8268
18.8	0.2084	18.8	0.4287	18.8	1.1702	18.8	3.2182	18.8	8.8376			18.8	0.1204	18.8	0.3234	18.8	0.729499	18.8	2.0585	18.8	5.5215			18.8	0.0124	18.8	0.1112	18.8	0.5156	18.8	1.4295	18.8	3.8438
18.9	0.2085	18.9	0.425	18.9	1.173	18.9	3.2334	18.9	8.8798			18.9	0.1232	18.9	0.3262	18.9	0.731	18.9	2.0721	18.9	5.5505			18.9	0.0157	18.9	0.1123	18.9	0.5171	18.9	1.4378	18.9	3.8621
19	0.2123	19	0.428	19	1.1798	19	3.2493	19	8.9255			19	0.1247	19	0.3292	19	0.7387	19	2.0854	19	5.5846			19	0.0131	19	0.1091	19	0.5161	19	1.4423	19	3.8809
19.1	0.2126	19.1	0.4321	19.1	1.1907	19.1	3.2677	19.1	8.9706			19.1	0.1261	19.1	0.3293	19.1	0.7439	19.1	2.0953	19.1	5.6117			19.1	0.013	19.1	0.1072	19.1	0.518	19.1	1.4463	19.1	3.8942
19.2	0.2127	19.2	0.4339	19.2	1.1931	19.2	3.2844	19.2	9.0166			19.2	0.1281	19.2	0.3332	19.2	0.7511	19.2	2.1107	19.2	5.6417			19.2	0.0172	19.2	0.1069	19.2	0.5223	19.2	1.4575	19.2	3.9154
19.3	0.2138	19.3	0.4387	19.3	1.2009	19.3	3.3027	19.3	9.0625			19.3	0.1294	19.3	0.3364	19.3	0.755	19.3	2.1227	19.3	5.6699			19.3	0.0192	19.3	0.1099	19.3	0.5275	19.3	1.4661	19.3	3.9347
19.4	0.2159	19.4	0.4427	19.4	1.207	19.4	3.3209	19.4	9.1075			19.4	0.1346	19.4	0.3383	19.4	0.7594	19.4	2.135	19.4	5.6997			19.4	0.0251	19.4	0.1203	19.4	0.5364	19.4	1.4822	19.4	3.9577
19.5	0.2183	19.5	0.4501	19.5	1.214	19.5	3.3416	19.5	9.1556			19.5	0.1403	19.5	0.3404	19.5	0.7657	19.5	2.1488	19.5	5.729			19.5	0.0232	19.5	0.1196	19.5	0.5363	19.5	1.4914	19.5	3.9773
19.6	0.2201	19.6	0.4555	19.6	1.2254	19.6	3.3622	19.6	9.1982			19.6	0.1428	19.6	0.3407	19.6	0.7673	19.6	2.158	19.6	5.7527			19.6	0.0249	19.6	0.1172	19.6	0.5375	19.6	1.5005	19.6	3.9964
19.7	0.2174	19.7	0.4538	19.7	1.2249	19.7	3.3751	19.7	9.2319			19.7	0.1446	19.7	0.3445	19.7	0.7736	19.7	2.17	19.7	5.7811			19.7	0.0278	19.7	0.1206	19.7	0.5399	19.7	1.5098	19.7	4.0132
19.8	0.2174	19.8	0.4568	19.8	1.2363	19.8	3.3928	19.8	9.2782			19.8	0.1497	19.8	0.3472	19.8	0.7824	19.8	2.1835	19.8	5.8099			19.8	0.0302	19.8	0.1243	19.8	0.5402	19.8	1.5152	19.8	4.0318
19.9	0.2175	19.9	0.459	19.9	1.2409	19.9	3.4096	19.9	9.3246			19.9	0.1518	19.9	0.3461	19.9	0.7846	19.9	2.1906	19.9	5.8364			19.9	0.035	19.9	0.1261	19.9	0.5405	19.9	1.5262	19.9	4.0505
20	0.2166	20	0.4626	20	1.2472	20	3.4255	20	9.3675			20	0.1532	20	0.3514	20	0.7883	20	2.2021	20	5.8684			20	0.0396	20	0.1293	20	0.5446	20	1.5362	20	4.0699
20.1	0.2181	20.1	0.4645	20.1	1.2551	20.1	3.4417	20.1	9.4116			20.1	0.1491	20.1	0.3573	20.1	0.7928	20.1	2.2141	20.1	5.8996			20.1	0.0354	20.1	0.1254	20.1	0.5478	20.1	1.5406	20.1	4.0818
20.2	0.2208	20.2	0.469	20.2	1.2585	20.2	3.4586	20.2	9.4568			20.2	0.1512	20.2	0.3662	20.2	0.8014	20.2	2.2261	20.2	5.931			20.2	0.0358	20.2	0.1277	20.2	0.5515	20.2	1.5515	20.2	4.1003
20.3	0.2239	20.3	0.4676	20.3	1.2635	20.3	3.4712	20.3	9.5003			20.3	0.1525	20.3	0.3697	20.3	0.8056	20.3	2.2362	20.3	5.956			20.3	0.0396	20.3	0.1355	20.3	0.5578	20.3	1.5637	20.3	4.1224
20.4	0.2218	20.4	0.4647	20.4	1.2653	20.4	3.4893	20.4	9.5432			20.4	0.1536	20.4	0.3733	20.4	0.8099	20.4	2.2457	20.4	5.9827			20.4	0.0404	20.4	0.1394	20.4	0.5599	20.4	1.5751	20.4	4.1404
20.5	0.2181	20.5	0.4648	20.5	1.2663	20.5	3.5049	20.5	9.5854			20.5	0.1633	20.5	0.3766	20.5	0.8189	20.5	2.2597	20.5	6.0123			20.5	0.043	20.5	0.1413	20.5	0.5642	20.5	1.5851	20.5	4.1596
20.6	0.221	20.6	0.4688	20.6	1.2754	20.6	3.5283	20.6	9.6346			20.6	0.1653	20.6	0.3783	20.6	0.8197	20.6	2.2708	20.6	6.0382			20.6	0.0389	20.6	0.1376	20.6	0.5645	20.6	1.5875	20.6	4.1745
20.7	0.2226	20.7	0.4723	20.7	1.2853	20.7	3.5448	20.7	9.6808			20.7	0.1676	20.7	0.3795	20.7	0.8223	20.7	2.2847	20.7	6.0646			20.7	0.0373	20.7	0.1372	20.7	0.5663	20.7	1.595	20.7	4.1944
20.8	0.2244	20.8	0.4775	20.8	1.2896	20.8	3.5644	20.8	9.7214			20.8	0.1686	20.8	0.3823	20.8	0.8241	20.8	2.2974	20.8	6.092			20.8	0.0385	20.8	0.1401	20.8	0.5679	20.8	1.6066	20.8	4.2149
20.9	0.2254	20.9	0.486	20.9	1.2985	20.9	3.5819	20.9	9.7647			20.9	0.1669	20.9	0.3848	20.9	0.8265	20.9	2.3107	20.9	6.1181			20.9	0.0401	20.9	0.1453	20.9	0.573	20.9	1.6196	20.9	4.2365
21	0.2271	21	0.4889	21	1.3028	21	3.5967	21	9.8084			21	0.1684	21	0.388	21	0.829	21	2.3238	21	6.1466			21	0.0392	21	0.1526	21	0.5787	21	1.6275	21	4.2566
21.1	0.2238	21.1	0.4896	21.1	1.3033	21.1	3.6096	21.1	9.8502			21.1	0.1698	21.1	0.3873	21.1	0.8279	21.1	2.3341	21.1	6.1737			21.1	0.0387	21.1	0.1517	21.1	0.5848	21.1	1.6352	21.1	4.2738
21.2	0.2263	21.2	0.4949	21.2	1.3085	21.2	3.6263	21.2	9.8937			21.2	0.1699	21.2	0.3878	21.2	0.8331	21.2	2.3447	21.2	6.2042			21.2	0.0343	21.2	0.1436	21.2	0.5856	21.2	1.6373	21.2	4.2855
21.3	0.2277	21.3	0.4981	21.3	1.3159	21.3	3.6424	21.3	9.9342			21.3	0.1725	21.3	0.3919	21.3	0.841	21.3	2.3542	21.3	6.2331			21.3	0.0314	21.3	0.1425	21.3	0.587801	21.3	1.6436	21.3	4.3009
21.4	0.229	21.4	0.4975	21.4	1.3199	21.4	3.6598	21.4	9.9753			21.4	0.1788	21.4	0.3955	21.4	0.8459	21.4	2.3682	21.4	6.2618			21.4	0.0279	21.4	0.1395	21.4	0.5899	21.4	1.6524	21.4	4.3206
21.5	0.2286	21.5	0.4979	21.5	1.3246	21.5	3.676	21.5	10.0131			21.5	0.1811	21.5	0.3967	21.5	0.849	21.5	2.3773	21.5	6.285			21.5	0.0311	21.5	0.143	21.5	0.5952	21.5	1.6594	21.5	4.3401
21.6	0.226499	21.6	0.497899	21.6	1.3292	21.6	3.6931	21.6	10.0553			21.6	0.1836	21.6	0.3966	21.6	0.8546	21.6	2.3889	21.6	6.3138			21.6	0.0272	21.6	0.1412	21.6	0.5958	21.6	1.6654	21.6	4.3585
21.7	0.224099	21.7	0.4938	21.7	1.3332	21.7	3.7087	21.7	10.0963			21.7	0.1852	21.7	0.3908	21.7	0.853	21.7	2.3964	21.7	6.3387			21.7	0.0295	21.7	0.1407	21.7	0.599	21.7	1.6742	21.7	4.3781
21.8	0.2178	21.8	0.491	21.8	1.337	21.8	3.7213	21.8	10.1327			21.8	0.1864	21.8	0.3904	21.8	0.8545	21.8	2.4085	21.8	6.3671			21.8	0.0336	21.8	0.1429	21.8	0.6063	21.8	1.682	21.8	4.403
21.9	0.216	21.9	0.4944	21.9	1.3455	21.9	3.7376	21.9	10.1754			21.9	0.1846	21.9	0.3905	21.9	0.8557	21.9	2.4205	21.9	6.3908			21.9	0.0323	21.9	0.1443	21.9	0.6152	21.9	1.6868	21.9	4.4244
22	0.2154	22	0.497	22	1.3494	22	3.7498	22	10.2131			22	0.1803	22	0.3947	22	0.8594	22	2.4316	22	6.4171			22	0.0335	22	0.1493	22	0.6178	22	1.6955	22	4.4467
22.1	0.2134	22.1	0.5009	22.1	1.3554	22.1	3.765	22.1	10.2497			22.1	0.1829	22.1	0.3955	22.1	0.8634	22.1	2.4458	22.1	6.4443			22.1	0.0322	22.1	0.1492	22.1	0.6215	22.1	1.7019	22.1	4.4661
22.2	0.2129	22.2	0.5021	22.2	1.3612	22.2	3.78	22.2	10.2957			22.2	0.1881	22.2	0.3979	22.2	0.872	22.2	2.4604	22.2	6.4722			22.2	0.031	22.2	0.152	22.2	0.6262	22.2	1.7052	22.2	4.4826
22.3	0.215	22.3	0.5093	22.3	1.3712	22.3	3.7986	22.3	10.3376			22.3	0.1916	22.3	0.403	22.3	0.8783	22.3	2.4735	22.3	6.499			22.3	0.0284	22.3	0.1514	22.3	0.626201	22.3	1.7085	22.3	4.4967
22.4	0.2221	22.4	0.5142	22.4	1.3798	22.4	3.8198	22.4	10.3845			22.4	0.1906	22.4	0.4047	22.4	0.8851	22.4	2.4841	22.4	6.5265			22.4	0.0266	22.4	0.1483	22.4	0.6247	22.4	1.7153	22.4	4.5111
22.5	0.2257	22.5	0.5203	22.5	1.3896	22.5	3.8361	22.5	10.4265			22.5	0.1894	22.5	0.404	22.5	0.8868	22.5	2.491	22.5	6.5512			22.5	0.0332	22.5	0.1498	22.5	0.6264	22.5	1.7283	22.5	4.5325
22.6	0.2269	22.6	0.5234	22.6	1.3998	22.6	3.8537	22.6	10.4708			22.6	0.1902	22.6	0.4107	22.6	0.8922	22.6	2.5066	22.6	6.5826			22.6	0.0366	22.6	0.1524	22.6	0.6309	22.6	1.7404	22.6	4.553
22.7	0.2262	22.7	0.5212	22.7	1.4047	22.7	3.8638	22.7	10.5087			22.7	0.1929	22.7	0.4143	22.7	0.8982	22.7	2.5199	22.7	6.612			22.7	0.0392	22.7	0.1527	22.7	0.6365	22.7	1.7506	22.7	4.5719
22.8	0.2281	22.8	0.5228	22.8	1.4103	22.8	3.8767	22.8	10.548			22.8	0.1899	22.8	0.4139	22.8	0.9021	22.8	2.5304	22.8	6.636			22.8	0.0394	22.8	0.1502	22.8	0.6419	22.8	1.7596	22.8	4.5889
22.9	0.227	22.9	0.5244	22.9	1.4139	22.9	3.8875	22.9	10.5864			22.9	0.1878	22.9	0.4163	22.9	0.9054	22.9	2.5416	22.9	6.6614			22.9	0.0417	22.9	0.1493	22.9	0.6456	22.9	1.7664	22.9	4.6027
23	0.2244	23	0.5302	23	1.4207	23	3.9039	23	10.6278			23	0.189	23	0.4161	23	0.9094	23	2.5501	23	6.6855			23	0.043	23	0.152	23	0.6477	23	1.7794	23	4.6241
23.1	0.2268	23.1	0.5372	23.1	1.4289	23.1	3.9248	23.1	10.6754			23.1	0.1894	23.1	0.4172	23.1	0.9085	23.1	2.5613	23.1	6.7119			23.1	0.0423	23.1	0.153	23.1	0.6519	23.1	1.7847	23.1	4.639
23.2	0.2284	23.2	0.5407	23.2	1.4357	23.2	3.9405	23.2	10.7159			23.2	0.189	23.2	0.417	23.2	0.9078	23.2	2.57	23.2	6.7368			23.2	0.0452	23.2	0.1574	23.2	0.6563	23.2	1.7933	23.2	4.6565
23.3	0.2309	23.3	0.5474	23.3	1.4392	23.3	3.956	23.3	10.7555			23.3	0.193201	23.3	0.4193	23.3	0.9119	23.3	2.5803	23.3	6.7667			23.3	0.0504	23.3	0.164	23.3	0.662299	23.3	1.8078	23.3	4.679
23.4	0.2343	23.4	0.551	23.4	1.4467	23.4	3.9714	23.4	10.7998			23.4	0.197799	23.4	0.423	23.4	0.918399	23.4	2.5891	23.4	6.7967			23.4	0.052	23.4	0.1663	23.4	0.6668	23.4	1.8158	23.4	4.6973
23.5	0.2301	23.5	0.5521	23.5	1.4492	23.5	3.9817	23.5	10.8386			23.5	0.1925	23.5	0.4194	23.5	0.9187	23.5	2.5959	23.5	6.8242			23.5	0.0514	23.5	0.1694	23.5	0.6691	23.5	1.8263	23.5	4.7158
23.6	0.2287	23.6	0.5546	23.6	1.4519	23.6	3.9969	23.6	10.8783			23.6	0.1828	23.6	0.415	23.6	0.9199	23.6	2.6052	23.6	6.8459			23.6	0.0471	23.6	0.1664	23.6	0.6703	23.6	1.8282	23.6	4.7292
23.7	0.2316	23.7	0.5629	23.7	1.4635	23.7	4.0143	23.7	10.9231			23.7	0.1814	23.7	0.4111	23.7	0.9199	23.7	2.6157	23.7	6.8671			23.7	0.0491	23.7	0.171	23.7	0.6764	23.7	1.8354	23.7	4.7478
23.8	0.2373	23.8	0.5683	23.8	1.4761	23.8	4.0318	23.8	10.969			23.8	0.1828	23.8	0.4143	23.8	0.9234	23.8	2.6278	23.8	6.8945			23.8	0.0544	23.8	0.1789	23.8	0.686699	23.8	1.8451	23.8	4.7667
23.9	0.237	23.9	0.5705	23.9	1.4832	23.9	4.0468	23.9	11.0089			23.9	0.18	23.9	0.4139	23.9	0.9278	23.9	2.6377	23.9	6.9185			23.9	0.0589	23.9	0.1836	23.9	0.6947	23.9	1.8545	23.9	4.7837
24	0.2319	24	0.5711	24	1.4907	24	4.0629	24	11.0506			24	0.1782	24	0.4098	24	0.928	24	2.6458	24	6.9446			24	0.0607	24	0.1887	24	0.701	24	1.8654	24	4.8003
24.1	0.2328	24.1	0.5695	24.1	1.499	24.1	4.0789	24.1	11.0912			24.1	0.1749	24.1	0.4064	24.1	0.9319	24.1	2.6524	24.1	6.9694			24.1	0.0609	24.1	0.1939	24.1	0.7084	24.1	1.876	24.1	4.8216
24.2	0.2356	24.2	0.5729	24.2	1.5051	24.2	4.0938	24.2	11.1351			24.2	0.1761	24.2	0.4049	24.2	0.9403	24.2	2.6602	24.2	6.9938			24.2	0.0572	24.2	0.1971	24.2	0.7115	24.2	1.8819	24.2	4.8387
24.3	0.2402	24.3	0.5774	24.3	1.5117	24.3	4.112	24.3	11.1802			24.3	0.1759	24.3	0.4061	24.3	0.9424	24.3	2.6699	24.3	7.0221			24.3	0.0586	24.3	0.1973	24.3	0.7156	24.3	1.8902	24.3	4.8581
24.4	0.2429	24.4	0.5793	24.4	1.5176	24.4	4.1268	24.4	11.2222			24.4	0.1739	24.4	0.4099	24.4	0.9463	24.4	2.6813	24.4	7.0463			24.4	0.0569	24.4	0.1966	24.4	0.7142	24.4	1.8932	24.4	4.8743
24.5	0.244499	24.5	0.5836	24.5	1.5276	24.5	4.1437	24.5	11.2637			24.5	0.1753	24.5	0.4092	24.5	0.9497	24.5	2.6911	24.5	7.0705			24.5	0.053	24.5	0.1957	24.5	0.7131	24.5	1.8962	24.5	4.8914
24.6	0.248501	24.6	0.5932	24.6	1.5384	24.6	4.1616	24.6	11.308			24.6	0.1757	24.6	0.4038	24.6	0.953	24.6	2.7012	24.6	7.0951			24.6	0.057	24.6	0.2029	24.6	0.7149	24.6	1.9034	24.6	4.91
24.7	0.251901	24.7	0.6013	24.7	1.5499	24.7	4.1842	24.7	11.3529			24.7	0.1747	24.7	0.3993	24.7	0.9543	24.7	2.711	24.7	7.1206			24.7	0.0572	24.7	0.2003	24.7	0.7181	24.7	1.9071	24.7	4.9271
24.8	0.2547	24.8	0.6051	24.8	1.5601	24.8	4.206	24.8	11.4004			24.8	0.1769	24.8	0.4022	24.8	0.9561	24.8	2.7241	24.8	7.1463			24.8	0.0574	24.8	0.2009	24.8	0.7179	24.8	1.9127	24.8	4.945
24.9	0.2537	24.9	0.6084	24.9	1.5685	24.9	4.2201	24.9	11.4384			24.9	0.1775	24.9	0.4048	24.9	0.958	24.9	2.7295	24.9	7.1692			24.9	0.0629	24.9	0.2003	24.9	0.7225	24.9	1.9243	24.9	4.9614
25	0.2547	25	0.6128	25	1.5764	25	4.236	25	11.4816			25	0.1799	25	0.4058	25	0.9618	25	2.7394	25	7.1961			25	0.0569	25	0.1986	25	0.7224	25	1.9289	25	4.9745
25.1	0.2545	25.1	0.6146	25.1	1.5843	25.1	4.252	25.1	11.5228			25.1	0.177	25.1	0.4042	25.1	0.9624	25.1	2.7503	25.1	7.2208			25.1	0.0624	25.1	0.2031	25.1	0.7322	25.1	1.9396	25.1	4.9902
25.2	0.2561	25.2	0.6156	25.2	1.59	25.2	4.2689	25.2	11.5648			25.2	0.173699	25.2	0.4088	25.2	0.9639	25.2	2.7584	25.2	7.2463			25.2	0.0638	25.2	0.204	25.2	0.7351	25.2	1.9499	25.2	5.0064
25.3	0.258	25.3	0.6164	25.3	1.5969	25.3	4.2886	25.3	11.6051			25.3	0.1731	25.3	0.4067	25.3	0.965201	25.3	2.7643	25.3	7.2653			25.3	0.0604	25.3	0.2014	25.3	0.737001	25.3	1.9557	25.3	5.0163
25.4	0.2599	25.4	0.6198	25.4	1.603	25.4	4.3043	25.4	11.6488			25.4	0.1733	25.4	0.4118	25.4	0.9748	25.4	2.7731	25.4	7.2919			25.4	0.0628	25.4	0.2056	25.4	0.744	25.4	1.9649	25.4	5.0359
25.5	0.2596	25.5	0.6193	25.5	1.6079	25.5	4.3175	25.5	11.6897			25.5	0.1692	25.5	0.4113	25.5	0.9807	25.5	2.7799	25.5	7.3118			25.5	0.0586	25.5	0.2026	25.5	0.741099	25.5	1.9654	25.5	5.0471
25.6	0.2569	25.6	0.6151	25.6	1.606	25.6	4.3305	25.6	11.722			25.6	0.1628	25.6	0.4053	25.6	0.9816	25.6	2.7839	25.6	7.3313			25.6	0.0571	25.6	0.202	25.6	0.743	25.6	1.9664	25.6	5.0574
25.7	0.2535	25.7	0.6127	25.7	1.6089	25.7	4.3428	25.7	11.7583			25.7	0.1578	25.7	0.4031	25.7	0.9785	25.7	2.7915	25.7	7.3553			25.7	0.0583	25.7	0.2037	25.7	0.7458	25.7	1.9701	25.7	5.0689
25.8	0.255	25.8	0.6171	25.8	1.6188	25.8	4.3633	25.8	11.8048			25.8	0.1581	25.8	0.4063	25.8	0.9815	25.8	2.7997	25.8	7.379			25.8	0.0574	25.8	0.2022	25.8	0.7494	25.8	1.9806	25.8	5.0828
25.9	0.2564	25.9	0.6156	25.9	1.6207	25.9	4.3784	25.9	11.8435			25.9	0.1553	25.9	0.4036	25.9	0.983	25.9	2.8077	25.9	7.4022			25.9	0.0584	25.9	0.2031	25.9	0.7539	25.9	1.9918	25.9	5.0957
26	0.2534	26	0.6134	26	1.6255	26	4.3972	26	11.881			26	0.1506	26	0.4059	26	0.9824	26	2.8209	26	7.4236			26	0.0576	26	0.204	26	0.7583	26	1.9973	26	5.1095
26.1	0.2538	26.1	0.6123	26.1	1.6285	26.1	4.4145	26.1	11.9172			26.1	0.1524	26.1	0.4083	26.1	0.9902	26.1	2.8349	26.1	7.4491			26.1	0.057	26.1	0.2011	26.1	0.7617	26.1	2.0014	26.1	5.1235
26.2	0.257	26.2	0.6145	26.2	1.6342	26.2	4.4327	26.2	11.9589			26.2	0.1564	26.2	0.4121	26.2	0.9959	26.2	2.8469	26.2	7.4743			26.2	0.0601	26.2	0.205	26.2	0.7652	26.2	2.0086	26.2	5.1398
26.3	0.257801	26.3	0.6169	26.3	1.6399	26.3	4.4504	26.3	11.9975			26.3	0.1543	26.3	0.4105	26.3	0.9982	26.3	2.8585	26.3	7.498			26.3	0.0671	26.3	0.2095	26.3	0.7713	26.3	2.0202	26.3	5.1587
26.4	0.259399	26.4	0.6249	26.4	1.6479	26.4	4.4727	26.4	12.0428			26.4	0.1551	26.4	0.4099	26.4	1.0015	26.4	2.8698	26.4	7.5229			26.4	0.0664	26.4	0.2092	26.4	0.773	26.4	2.0248	26.4	5.1714
26.5	0.2633	26.5	0.6324	26.5	1.6542	26.5	4.4856	26.5	12.087			26.5	0.1534	26.5	0.4117	26.5	1.0071	26.5	2.8779	26.5	7.5486			26.5	0.0637	26.5	0.2113	26.5	0.7771	26.5	2.0321	26.5	5.1876
26.6	0.2687	26.6	0.6378	26.6	1.6655	26.6	4.5035	26.6	12.1302			26.6	0.15	26.6	0.4096	26.6	1.004	26.6	2.8876	26.6	7.5718			26.6	0.0661	26.6	0.214	26.6	0.7782	26.6	2.0417	26.6	5.2023
26.7	0.267601	26.7	0.642	26.7	1.6716	26.7	4.5163	26.7	12.1699			26.7	0.1506	26.7	0.4132	26.7	1.0103	26.7	2.8966	26.7	7.5975			26.7	0.07	26.7	0.2221	26.7	0.7849	26.7	2.0511	26.7	5.2173
26.8	0.2693	26.8	0.6452	26.8	1.6794	26.8	4.5371	26.8	12.2105			26.8	0.1504	26.8	0.4132	26.8	1.018	26.8	2.9041	26.8	7.6239			26.8	0.0692	26.8	0.2253	26.8	0.7876	26.8	2.0617	26.8	5.2293
26.9	0.2673	26.9	0.6431	26.9	1.6845	26.9	4.5504	26.9	12.248			26.9	0.1531	26.9	0.4116	26.9	1.022	26.9	2.9168	26.9	7.6486			26.9	0.0671	26.9	0.2207	26.9	0.787901	26.9	2.0625	26.9	5.2377
27	0.2661	27	0.6418	27	1.6903	27	4.5639	27	12.2883			27	0.1562	27	0.411	27	1.0265	27	2.9219	27	7.6749			27	0.0654	27	0.2149	27	0.7855	27	2.0621	27	5.248
27.1	0.266001	27.1	0.643	27.1	1.6946	27.1	4.58	27.1	12.3283			27.1	0.1584	27.1	0.4098	27.1	1.0312	27.1	2.9311	27.1	7.7			27.1	0.0655	27.1	0.211	27.1	0.788	27.1	2.0694	27.1	5.2638
27.2	0.2704	27.2	0.6483	27.2	1.7071	27.2	4.6022	27.2	12.3727			27.2	0.1597	27.2	0.4115	27.2	1.0382	27.2	2.9429	27.2	7.7271			27.2	0.0703	27.2	0.2147	27.2	0.7888	27.2	2.0773	27.2	5.2796
27.3	0.2696	27.3	0.6467	27.3	1.7138	27.3	4.6186	27.3	12.4137			27.3	0.16	27.3	0.4165	27.3	1.0424	27.3	2.9528	27.3	7.7487			27.3	0.0686	27.3	0.2211	27.3	0.7899	27.3	2.0858	27.3	5.3018
27.4	0.2687	27.4	0.6469	27.4	1.717	27.4	4.6379	27.4	12.4531			27.4	0.1552	27.4	0.4143	27.4	1.0416	27.4	2.9642	27.4	7.7671			27.4	0.0657	27.4	0.2217	27.4	0.7891	27.4	2.0962	27.4	5.3184
27.5	0.2634	27.5	0.6501	27.5	1.719	27.5	4.6511	27.5	12.4925			27.5	0.1494	27.5	0.4126	27.5	1.0448	27.5	2.9708	27.5	7.7892			27.5	0.0672	27.5	0.2241	27.5	0.7918	27.5	2.1055	27.5	5.3345
27.6	0.265101	27.6	0.6523	27.6	1.726	27.6	4.6662	27.6	12.5298			27.6	0.1435	27.6	0.4096	27.6	1.0445	27.6	2.9801	27.6	7.812			27.6	0.0645	27.6	0.226	27.6	0.793201	27.6	2.1128	27.6	5.3497
27.7	0.270701	27.7	0.6602	27.7	1.7307	27.7	4.6821	27.7	12.5723			27.7	0.139601	27.7	0.408	27.7	1.0438	27.7	2.9837	27.7	7.8313			27.7	0.0677	27.7	0.234	27.7	0.800299	27.7	2.1252	27.7	5.37
27.8	0.272101	27.8	0.6658	27.8	1.7389	27.8	4.7001	27.8	12.6136			27.8	0.1422	27.8	0.416	27.8	1.0531	27.8	2.9989	27.8	7.8576			27.8	0.0698	27.8	0.2389	27.8	0.8052	27.8	2.1322	27.8	5.3869
27.9	0.273599	27.9	0.6697	27.9	1.7463	27.9	4.7196	27.9	12.6535			27.9	0.143	27.9	0.4177	27.9	1.0587	27.9	3.0021	27.9	7.8809			27.9	0.0676	27.9	0.2393	27.9	0.8055	27.9	2.1374	27.9	5.3968
28	0.2716	28	0.6682	28	1.7484	28	4.735	28	12.6901			28	0.1397	28	0.4167	28	1.0655	28	3.0086	28	7.9041			28	0.065	28	0.2391	28	0.8077	28	2.1471	28	5.4116
28.1	0.273001	28.1	0.6698	28.1	1.7551	28.1	4.7532	28.1	12.7323			28.1	0.139899	28.1	0.4114	28.1	1.0662	28.1	3.0131	28.1	7.9255			28.1	0.0609	28.1	0.235	28.1	0.8102	28.1	2.1515	28.1	5.4196
28.2	0.2742	28.2	0.6722	28.2	1.7632	28.2	4.7731	28.2	12.7731			28.2	0.1364	28.2	0.4107	28.2	1.0657	28.2	3.0172	28.2	7.9432			28.2	0.0596	28.2	0.2348	28.2	0.8113	28.2	2.1574	28.2	5.4286
28.3	0.2716	28.3	0.6683	28.3	1.7659	28.3	4.7895	28.3	12.8074			28.3	0.1341	28.3	0.4095	28.3	1.065	28.3	3.0238	28.3	7.9663			28.3	0.0621	28.3	0.2383	28.3	0.8172	28.3	2.1711	28.3	5.4442
28.4	0.2691	28.4	0.6658	28.4	1.7723	28.4	4.8052	28.4	12.8446			28.4	0.1318	28.4	0.4081	28.4	1.0681	28.4	3.0309	28.4	7.9905			28.4	0.0647	28.4	0.2391	28.4	0.8212	28.4	2.1816	28.4	5.4599
28.5	0.2688	28.5	0.6667	28.5	1.7795	28.5	4.8217	28.5	12.8841			28.5	0.1345	28.5	0.411	28.5	1.0746	28.5	3.0413	28.5	8.0141			28.5	0.0626	28.5	0.2384	28.5	0.823499	28.5	2.1863	28.5	5.4755
28.6	0.271	28.6	0.6704	28.6	1.7888	28.6	4.8389	28.6	12.9241			28.6	0.137899	28.6	0.4136	28.6	1.0823	28.6	3.0571	28.6	8.0388			28.6	0.0599	28.6	0.2355	28.6	0.8269	28.6	2.1888	28.6	5.4844
28.7	0.2688	28.7	0.6719	28.7	1.7909	28.7	4.8523	28.7	12.9586			28.7	0.1386	28.7	0.4105	28.7	1.0845	28.7	3.0644	28.7	8.0599			28.7	0.06	28.7	0.234	28.7	0.8297	28.7	2.192	28.7	5.498
28.8	0.2639	28.8	0.6779	28.8	1.7974	28.8	4.8695	28.8	12.9946			28.8	0.1388	28.8	0.4157	28.8	1.0877	28.8	3.0747	28.8	8.0799			28.8	0.0573	28.8	0.2341	28.8	0.83	28.8	2.196	28.8	5.5115
28.9	0.2618	28.9	0.6814	28.9	1.8032	28.9	4.8865	28.9	13.031			28.9	0.1426	28.9	0.4194	28.9	1.0906	28.9	3.0845	28.9	8.1053			28.9	0.0558	28.9	0.2337	28.9	0.8302	28.9	2.2019	28.9	5.5245
29	0.2674	29	0.6847	29	1.8136	29	4.9059	29	13.0707			29	0.1397	29	0.4177	29	1.0894	29	3.091	29	8.1282			29	0.0558	29	0.2327	29	0.8336	29	2.207	29	5.5399
29.1	0.2672	29.1	0.6793	29.1	1.8165	29.1	4.9201	29.1	13.1064			29.1	0.1382	29.1	0.4161	29.1	1.088	29.1	3.0987	29.1	8.1518			29.1	0.0541	29.1	0.2295	29.1	0.8371	29.1	2.2108	29.1	5.5543
29.2	0.2639	29.2	0.6787	29.2	1.8171	29.2	4.936	29.2	13.1438			29.2	0.1367	29.2	0.4171	29.2	1.094	29.2	3.1054	29.2	8.173			29.2	0.0509	29.2	0.2291	29.2	0.8378	29.2	2.2176	29.2	5.5665
29.3	0.262301	29.3	0.6774	29.3	1.8238	29.3	4.9553	29.3	13.1838			29.3	0.1352	29.3	0.4192	29.3	1.099	29.3	3.1125	29.3	8.1968			29.3	0.0428	29.3	0.2239	29.3	0.839201	29.3	2.2217	29.3	5.5762
29.4	0.262899	29.4	0.6801	29.4	1.8352	29.4	4.9742	29.4	13.2234			29.4	0.1297	29.4	0.4176	29.4	1.1037	29.4	3.1215	29.4	8.2171			29.4	0.0366	29.4	0.2211	29.4	0.839501	29.4	2.2237	29.4	5.5883
29.5	0.2654	29.5	0.6829	29.5	1.8409	29.5	4.9914	29.5	13.2625			29.5	0.1317	29.5	0.4158	29.5	1.1087	29.5	3.1353	29.5	8.2431			29.5	0.0367	29.5	0.2252	29.5	0.8428	29.5	2.2317	29.5	5.6016
29.6	0.2665	29.6	0.6855	29.6	1.8505	29.6	5.0135	29.6	13.3058			29.6	0.1384	29.6	0.4167	29.6	1.1154	29.6	3.1449	29.6	8.2644			29.6	0.0345	29.6	0.224	29.6	0.8474	29.6	2.2352	29.6	5.6176
29.7	0.2702	29.7	0.6875	29.7	1.8587	29.7	5.0321	29.7	13.349			29.7	0.1447	29.7	0.4206	29.7	1.1199	29.7	3.1536	29.7	8.2906			29.7	0.0372	29.7	0.2261	29.7	0.8557	29.7	2.2483	29.7	5.638
29.8	0.271	29.8	0.6892	29.8	1.8622	29.8	5.0484	29.8	13.3928			29.8	0.1462	29.8	0.4252	29.8	1.1241	29.8	3.1631	29.8	8.3158			29.8	0.0352	29.8	0.2244	29.8	0.855	29.8	2.2536	29.8	5.6522
29.9	0.2669	29.9	0.6915	29.9	1.8657	29.9	5.0625	29.9	13.4326			29.9	0.1445	29.9	0.4259	29.9	1.1285	29.9	3.1713	29.9	8.3381			29.9	0.0339	29.9	0.2177	29.9	0.850801	29.9	2.2566	29.9	5.6659
30	0.2671	30	0.6968	30	1.8707	30	5.0805	30	13.4716			30	0.1463	30	0.4262	30	1.1311	30	3.1786	30	8.3624			30	0.0357	30	0.2164	30	0.8559	30	2.2647	30	5.6806
30.1	0.2737	30.1	0.705	30.1	1.8798	30.1	5.1014	30.1	13.5113			30.1	0.1485	30.1	0.4302	30.1	1.1378	30.1	3.1906	30.1	8.3857			30.1	0.0339	30.1	0.2115	30.1	0.8605	30.1	2.2692	30.1	5.6951
30.2	0.272701	30.2	0.7121	30.2	1.8868	30.2	5.118	30.2	13.5499			30.2	0.1494	30.2	0.4332	30.2	1.1404	30.2	3.1992	30.2	8.4086			30.2	0.0324	30.2	0.21	30.2	0.8627	30.2	2.278	30.2	5.7057
30.3	0.2745	30.3	0.719	30.3	1.8955	30.3	5.1384	30.3	13.592			30.3	0.1501	30.3	0.4364	30.3	1.1417	30.3	3.2086	30.3	8.4308			30.3	0.0324	30.3	0.2061	30.3	0.8634	30.3	2.2843	30.3	5.7167
30.4	0.273	30.4	0.72	30.4	1.9018	30.4	5.1539	30.4	13.6305			30.4	0.1496	30.4	0.4337	30.4	1.1426	30.4	3.2156	30.4	8.4493			30.4	0.0311	30.4	0.2039	30.4	0.862901	30.4	2.2909	30.4	5.7252
30.5	0.2735	30.5	0.7257	30.5	1.9103	30.5	5.1719	30.5	13.6708			30.5	0.1551	30.5	0.437	30.5	1.1468	30.5	3.2274	30.5	8.4765			30.5	0.0321	30.5	0.2068	30.5	0.8693	30.5	2.3023	30.5	5.739
30.6	0.2728	30.6	0.7281	30.6	1.9173	30.6	5.1853	30.6	13.7109			30.6	0.1576	30.6	0.4397	30.6	1.1487	30.6	3.2343	30.6	8.4987			30.6	0.0306	30.6	0.2071	30.6	0.872599	30.6	2.3086	30.6	5.7502
30.7	0.2758	30.7	0.7308	30.7	1.9235	30.7	5.205	30.7	13.7488			30.7	0.156	30.7	0.4462	30.7	1.1517	30.7	3.2399	30.7	8.5237			30.7	0.0251	30.7	0.2016	30.7	0.874301	30.7	2.3095	30.7	5.7548
30.8	0.2783	30.8	0.7319	30.8	1.9313	30.8	5.2206	30.8	13.7858			30.8	0.1598	30.8	0.4518	30.8	1.1577	30.8	3.2512	30.8	8.5467			30.8	0.0274	30.8	0.2027	30.8	0.8775	30.8	2.3166	30.8	5.7705
30.9	0.2769	30.9	0.7345	30.9	1.9385	30.9	5.2355	30.9	13.8209			30.9	0.1586	30.9	0.4486	30.9	1.163	30.9	3.261	30.9	8.5691			30.9	0.029	30.9	0.2067	30.9	0.8824	30.9	2.3241	30.9	5.7868
31	0.2759	31	0.7363	31	1.9402	31	5.254	31	13.8554			31	0.1613	31	0.4471	31	1.1646	31	3.2713	31	8.5899			31	0.0276	31	0.2089	31	0.8872	31	2.3265	31	5.8004
31.1	0.2806	31.1	0.7413	31.1	1.9489	31.1	5.2726	31.1	13.8921			31.1	0.1653	31.1	0.4487	31.1	1.1732	31.1	3.2817	31.1	8.612			31.1	0.0294	31.1	0.2084	31.1	0.8934	31.1	2.335	31.1	5.8159
31.2	0.2816	31.2	0.7442	31.2	1.9528	31.2	5.2879	31.2	13.9278			31.2	0.1691	31.2	0.4494	31.2	1.1757	31.2	3.2874	31.2	8.6345			31.2	0.0273	31.2	0.2115	31.2	0.8967	31.2	2.3424	31.2	5.83
31.3	0.2834	31.3	0.7471	31.3	1.9575	31.3	5.306	31.3	13.963			31.3	0.171701	31.3	0.4477	31.3	1.1797	31.3	3.2984	31.3	8.6569			31.3	0.0267	31.3	0.2159	31.3	0.9032	31.3	2.3536	31.3	5.8473
31.4	0.2832	31.4	0.7468	31.4	1.9625	31.4	5.3195	31.4	13.9976			31.4	0.176899	31.4	0.4532	31.4	1.1863	31.4	3.3106	31.4	8.6811			31.4	0.0268	31.4	0.2204	31.4	0.9072	31.4	2.3614	31.4	5.8659
31.5	0.2819	31.5	0.7448	31.5	1.968	31.5	5.3342	31.5	14.0314			31.5	0.174701	31.5	0.448	31.5	1.188	31.5	3.3168	31.5	8.6993			31.5	0.0257	31.5	0.2208	31.5	0.9086	31.5	2.3712	31.5	5.8733
31.6	0.283601	31.6	0.7472	31.6	1.9727	31.6	5.35	31.6	14.0682			31.6	0.1768	31.6	0.4504	31.6	1.1921	31.6	3.3281	31.6	8.7273			31.6	0.0298	31.6	0.2221	31.6	0.9132	31.6	2.3849	31.6	5.89
31.7	0.2866	31.7	0.7522	31.7	1.9839	31.7	5.3686	31.7	14.1115			31.7	0.183501	31.7	0.4568	31.7	1.1951	31.7	3.3426	31.7	8.7527			31.7	0.0336	31.7	0.2254	31.7	0.9194	31.7	2.4007	31.7	5.9081
31.8	0.2877	31.8	0.755	31.8	1.9869	31.8	5.3863	31.8	14.149			31.8	0.1884	31.8	0.4624	31.8	1.2054	31.8	3.3563	31.8	8.7777			31.8	0.0303	31.8	0.2241	31.8	0.9202	31.8	2.4092	31.8	5.9222
31.9	0.2894	31.9	0.7581	31.9	1.9933	31.9	5.4014	31.9	14.1807			31.9	0.1889	31.9	0.4608	31.9	1.2069	31.9	3.3686	31.9	8.8016			31.9	0.0325	31.9	0.2222	31.9	0.918301	31.9	2.4094	31.9	5.9349
32	0.2892	32	0.7618	32	1.998	32	5.4152	32	14.2141			32	0.1903	32	0.461	32	1.2085	32	3.3773	32	8.8264			32	0.0332	32	0.2209	32	0.9218	32	2.413	32	5.947
32.1	0.294801	32.1	0.7684	32.1	2.01	32.1	5.4311	32.1	14.252			32.1	0.194099	32.1	0.4627	32.1	1.2159	32.1	3.387	32.1	8.8532			32.1	0.0327	32.1	0.2245	32.1	0.9251	32.1	2.4229	32.1	5.9602
32.2	0.2975	32.2	0.7757	32.2	2.0201	32.2	5.453	32.2	14.293			32.2	0.1908	32.2	0.4575	32.2	1.2152	32.2	3.3887	32.2	8.8721			32.2	0.0318	32.2	0.2257	32.2	0.9243	32.2	2.4297	32.2	5.9745
32.3	0.2958	32.3	0.7776	32.3	2.0235	32.3	5.4666	32.3	14.3279			32.3	0.1903	32.3	0.4547	32.3	1.2178	32.3	3.3932	32.3	8.892			32.3	0.0284	32.3	0.225	32.3	0.9266	32.3	2.4385	32.3	5.988
32.4	0.2941	32.4	0.775	32.4	2.0294	32.4	5.479	32.4	14.3653			32.4	0.1926	32.4	0.4562	32.4	1.2225	32.4	3.4014	32.4	8.9149			32.4	0.025	32.4	0.2216	32.4	0.9262	32.4	2.4445	32.4	5.9979
32.5	0.2901	32.5	0.7727	32.5	2.0322	32.5	5.4919	32.5	14.3991			32.5	0.1907	32.5	0.4571	32.5	1.2228	32.5	3.405	32.5	8.9363			32.5	0.0268	32.5	0.2243	32.5	0.9294	32.5	2.4519	32.5	6.0126
32.6	0.2866	32.6	0.7725	32.6	2.0378	32.6	5.5063	32.6	14.4347			32.6	0.1923	32.6	0.4558	32.6	1.2244	32.6	3.4183	32.6	8.9569			32.6	0.0314	32.6	0.2258	32.6	0.9363	32.6	2.4579	32.6	6.0238
32.7	0.2861	32.7	0.7714	32.7	2.0416	32.7	5.5192	32.7	14.4682			32.7	0.1906	32.7	0.4558	32.7	1.232	32.7	3.4272	32.7	8.9787			32.7	0.0263	32.7	0.223	32.7	0.9387	32.7	2.4584	32.7	6.0324
32.8	0.286	32.8	0.7697	32.8	2.0436	32.8	5.5331	32.8	14.4978			32.8	0.193	32.8	0.4573	32.8	1.2386	32.8	3.4391	32.8	9.0049			32.8	0.0262	32.8	0.2247	32.8	0.9383	32.8	2.467	32.8	6.0437
32.9	0.2866	32.9	0.7671	32.9	2.0474	32.9	5.544	32.9	14.5319			32.9	0.1938	32.9	0.4613	32.9	1.2388	32.9	3.4526	32.9	9.0266			32.9	0.0276	32.9	0.228	32.9	0.941	32.9	2.4741	32.9	6.0576
33	0.2896	33	0.7706	33	2.0587	33	5.5604	33	14.5722			33	0.189801	33	0.4579	33	1.2364	33	3.4574	33	9.0453			33	0.0255	33	0.2324	33	0.945801	33	2.4815	33	6.0704
33.1	0.291001	33.1	0.7761	33.1	2.0675	33.1	5.5793	33.1	14.6122			33.1	0.1913	33.1	0.4585	33.1	1.2387	33.1	3.4664	33.1	9.0646			33.1	0.0296	33.1	0.2396	33.1	0.9552	33.1	2.4945	33.1	6.0857
33.2	0.2958	33.2	0.7853	33.2	2.0826	33.2	5.6023	33.2	14.656			33.2	0.1901	33.2	0.459	33.2	1.2386	33.2	3.4746	33.2	9.0874			33.2	0.0298	33.2	0.2396	33.2	0.9527	33.2	2.4982	33.2	6.095
33.3	0.299701	33.3	0.7914	33.3	2.0912	33.3	5.6199	33.3	14.693			33.3	0.1898	33.3	0.457	33.3	1.2406	33.3	3.4829	33.3	9.1096			33.3	0.0288	33.3	0.2367	33.3	0.9527	33.3	2.5055	33.3	6.1047
33.4	0.304699	33.4	0.7997	33.4	2.1011	33.4	5.6371	33.4	14.7294			33.4	0.1891	33.4	0.4521	33.4	1.2416	33.4	3.4896	33.4	9.133			33.4	0.0333	33.4	0.2354	33.4	0.9562	33.4	2.5113	33.4	6.1117
33.5	0.3076	33.5	0.8066	33.5	2.1106	33.5	5.6516	33.5	14.772			33.5	0.190999	33.5	0.4558	33.5	1.2469	33.5	3.4998	33.5	9.162			33.5	0.0379	33.5	0.2371	33.5	0.962599	33.5	2.5173	33.5	6.125
33.6	0.311101	33.6	0.8114	33.6	2.1191	33.6	5.6694	33.6	14.8078			33.6	0.1908	33.6	0.4529	33.6	1.2479	33.6	3.5083	33.6	9.1828			33.6	0.0345	33.6	0.2351	33.6	0.9627	33.6	2.5167	33.6	6.1296
33.7	0.3143	33.7	0.8184	33.7	2.1267	33.7	5.6906	33.7	14.8462			33.7	0.1934	33.7	0.4574	33.7	1.2524	33.7	3.5226	33.7	9.2075			33.7	0.0337	33.7	0.2333	33.7	0.9649	33.7	2.5232	33.7	6.1407
33.8	0.3122	33.8	0.8206	33.8	2.134	33.8	5.705	33.8	14.8785			33.8	0.193799	33.8	0.4597	33.8	1.2577	33.8	3.5358	33.8	9.2284			33.8	0.035	33.8	0.2308	33.8	0.964	33.8	2.5269	33.8	6.151
33.9	0.3185	33.9	0.824	33.9	2.1384	33.9	5.7176	33.9	14.9162			33.9	0.190501	33.9	0.4537	33.9	1.2551	33.9	3.5403	33.9	9.2479			33.9	0.0342	33.9	0.2311	33.9	0.965	33.9	2.533	33.9	6.1612
34	0.323599	34	0.8318	34	2.1464	34	5.7359	34	14.9559			34	0.1931	34	0.4585	34	1.2591	34	3.5544	34	9.2727			34	0.033	34	0.2298	34	0.9636	34	2.5381	34	6.1706
34.1	0.3271	34.1	0.8351	34.1	2.1566	34.1	5.7512	34.1	14.9919			34.1	0.199	34.1	0.4641	34.1	1.2677	34.1	3.567	34.1	9.2984			34.1	0.0343	34.1	0.2339	34.1	0.9652	34.1	2.5454	34.1	6.1828
34.2	0.325	34.2	0.8371	34.2	2.163	34.2	5.7685	34.2	15.0305			34.2	0.1981	34.2	0.4687	34.2	1.275	34.2	3.581	34.2	9.3236			34.2	0.0331	34.2	0.236	34.2	0.9657	34.2	2.5526	34.2	6.1957
34.3	0.3251	34.3	0.8384	34.3	2.1694	34.3	5.7811	34.3	15.0651			34.3	0.1978	34.3	0.4678	34.3	1.2785	34.3	3.5908	34.3	9.3467			34.3	0.0348	34.3	0.2395	34.3	0.9685	34.3	2.5631	34.3	6.2143
34.4	0.3261	34.4	0.8443	34.4	2.1804	34.4	5.7967	34.4	15.0991			34.4	0.1958	34.4	0.4724	34.4	1.283	34.4	3.6023	34.4	9.3693			34.4	0.0357	34.4	0.2411	34.4	0.9692	34.4	2.5677	34.4	6.2285
34.5	0.3287	34.5	0.8466	34.5	2.1868	34.5	5.8099	34.5	15.134			34.5	0.1964	34.5	0.4743	34.5	1.2846	34.5	3.6116	34.5	9.3894			34.5	0.0367	34.5	0.2442	34.5	0.9722	34.5	2.574	34.5	6.2421
34.6	0.3289	34.6	0.8494	34.6	2.1907	34.6	5.8223	34.6	15.1664			34.6	0.1983	34.6	0.4753	34.6	1.2888	34.6	3.6213	34.6	9.4092			34.6	0.0339	34.6	0.2431	34.6	0.9739	34.6	2.5803	34.6	6.25
34.7	0.3255	34.7	0.8502	34.7	2.1923	34.7	5.8363	34.7	15.2053			34.7	0.1957	34.7	0.474	34.7	1.2862	34.7	3.6253	34.7	9.4309			34.7	0.0318	34.7	0.2461	34.7	0.9769	34.7	2.5904	34.7	6.2631
34.8	0.3277	34.8	0.8555	34.8	2.1998	34.8	5.8545	34.8	15.2397			34.8	0.1955	34.8	0.4774	34.8	1.2903	34.8	3.6344	34.8	9.451			34.8	0.0322	34.8	0.2523	34.8	0.9818	34.8	2.6047	34.8	6.28
34.9	0.331	34.9	0.8566	34.9	2.205	34.9	5.8714	34.9	15.2753			34.9	0.1958	34.9	0.477	34.9	1.2946	34.9	3.643	34.9	9.4728			34.9	0.0367	34.9	0.2558	34.9	0.9855	34.9	2.6163	34.9	6.2933
35	0.3291	35	0.8558	35	2.2091	35	5.8867	35	15.3118			35	0.1938	35	0.4781	35	1.2995	35	3.6527	35	9.4939			35	0.0379	35	0.2592	35	0.9872	35	2.6239	35	6.3087
35.1	0.3258	35.1	0.8599	35.1	2.217	35.1	5.9016	35.1	15.3486			35.1	0.1924	35.1	0.4763	35.1	1.2995	35.1	3.6617	35.1	9.512			35.1	0.0392	35.1	0.2655	35.1	0.99	35.1	2.6336	35.1	6.3244
35.2	0.3264	35.2	0.8638	35.2	2.2256	35.2	5.9156	35.2	15.3834			35.2	0.1926	35.2	0.4782	35.2	1.3025	35.2	3.6733	35.2	9.5351			35.2	0.0435	35.2	0.2694	35.2	0.9932	35.2	2.6423	35.2	6.3365
35.3	0.3263	35.3	0.8651	35.3	2.2317	35.3	5.9272	35.3	15.4137			35.3	0.1949	35.3	0.4801	35.3	1.3059	35.3	3.6847	35.3	9.5578			35.3	0.0486	35.3	0.2728	35.3	0.9967	35.3	2.6523	35.3	6.3516
35.4	0.3245	35.4	0.8691	35.4	2.2333	35.4	5.939	35.4	15.448			35.4	0.1987	35.4	0.4813	35.4	1.3102	35.4	3.6971	35.4	9.5813			35.4	0.0536	35.4	0.2749	35.4	0.9986	35.4	2.6604	35.4	6.366
35.5	0.3268	35.5	0.8667	35.5	2.2341	35.5	5.9524	35.5	15.4807			35.5	0.2029	35.5	0.485	35.5	1.3127	35.5	3.7084	35.5	9.6035			35.5	0.057	35.5	0.2744	35.5	1.0016	35.5	2.6704	35.5	6.3764
35.6	0.3181	35.6	0.8632	35.6	2.2364	35.6	5.964	35.6	15.5067			35.6	0.2008	35.6	0.4884	35.6	1.3164	35.6	3.7157	35.6	9.6185			35.6	0.0627	35.6	0.2746	35.6	1.0058	35.6	2.6805	35.6	6.3911
35.7	0.317099	35.7	0.8603	35.7	2.2372	35.7	5.9731	35.7	15.5348			35.7	0.1991	35.7	0.4908	35.7	1.3209	35.7	3.7286	35.7	9.6409			35.7	0.0685	35.7	0.2757	35.7	1.0094	35.7	2.6907	35.7	6.4028
35.8	0.3095	35.8	0.8553	35.8	2.2377	35.8	5.9822	35.8	15.5644			35.8	0.1981	35.8	0.4944	35.8	1.3235	35.8	3.7382	35.8	9.6594			35.8	0.0682	35.8	0.2765	35.8	1.0082	35.8	2.6982	35.8	6.4116
35.9	0.3098	35.9	0.8597	35.9	2.2455	35.9	5.9981	35.9	15.599			35.9	0.1986	35.9	0.4938	35.9	1.328	35.9	3.7452	35.9	9.6803			35.9	0.071	35.9	0.2813	35.9	1.0136	35.9	2.7118	35.9	6.4267
36	0.3119	36	0.8608	36	2.2519	36	6.0166	36	15.6371			36	0.193901	36	0.4889	36	1.3265	36	3.7527	36	9.6964			36	0.0685	36	0.2854	36	1.0195	36	2.7217	36	6.44
36.1	0.312799	36.1	0.8594	36.1	2.257	36.1	6.0307	36.1	15.6706			36.1	0.1936	36.1	0.4938	36.1	1.3339	36.1	3.7619	36.1	9.7168			36.1	0.0718	36.1	0.2911	36.1	1.0228	36.1	2.7323	36.1	6.4561
36.2	0.3101	36.2	0.8552	36.2	2.2606	36.2	6.0386	36.2	15.6964			36.2	0.1939	36.2	0.4937	36.2	1.3358	36.2	3.7689	36.2	9.7349			36.2	0.0769	36.2	0.2974	36.2	1.0246	36.2	2.7446	36.2	6.4693
36.3	0.313	36.3	0.8589	36.3	2.2649	36.3	6.0518	36.3	15.7333			36.3	0.1966	36.3	0.4948	36.3	1.3369	36.3	3.7804	36.3	9.7555			36.3	0.0774	36.3	0.2982	36.3	1.0249	36.3	2.749	36.3	6.482
36.4	0.3137	36.4	0.8617	36.4	2.2747	36.4	6.0659	36.4	15.7651			36.4	0.1974	36.4	0.493	36.4	1.3426	36.4	3.79	36.4	9.7784			36.4	0.0813	36.4	0.3012	36.4	1.0288	36.4	2.759	36.4	6.4975
36.5	0.3164	36.5	0.865	36.5	2.2825	36.5	6.0813	36.5	15.8028			36.5	0.1987	36.5	0.4924	36.5	1.348	36.5	3.7999	36.5	9.8005			36.5	0.0798	36.5	0.3021	36.5	1.0325	36.5	2.7627	36.5	6.5096
36.6	0.3189	36.6	0.8661	36.6	2.2877	36.6	6.0978	36.6	15.8376			36.6	0.193201	36.6	0.4861	36.6	1.347	36.6	3.8043	36.6	9.8165			36.6	0.0793	36.6	0.3055	36.6	1.0318	36.6	2.7681	36.6	6.5231
36.7	0.3188	36.7	0.8649	36.7	2.2887	36.7	6.1162	36.7	15.8703			36.7	0.1922	36.7	0.4872	36.7	1.3516	36.7	3.8152	36.7	9.8429			36.7	0.0851	36.7	0.311	36.7	1.0367	36.7	2.779	36.7	6.538
36.8	0.3187	36.8	0.8656	36.8	2.2928	36.8	6.1271	36.8	15.9038			36.8	0.1934	36.8	0.4881	36.8	1.3535	36.8	3.8233	36.8	9.8605			36.8	0.0922	36.8	0.3193	36.8	1.0446	36.8	2.7939	36.8	6.5594
36.9	0.3149	36.9	0.8639	36.9	2.292	36.9	6.1363	36.9	15.9349			36.9	0.1913	36.9	0.4923	36.9	1.3555	36.9	3.829	36.9	9.8782			36.9	0.0886	36.9	0.3216	36.9	1.0436	36.9	2.8009	36.9	6.5699
37	0.3162	37	0.8658	37	2.296	37	6.1493	37	15.9706			37	0.1931	37	0.4988	37	1.3578	37	3.8372	37	9.9			37	0.0868	37	0.3217	37	1.0445	37	2.8058	37	6.5768
37.1	0.3194	37.1	0.8685	37.1	2.3059	37.1	6.1669	37.1	16.0069			37.1	0.1878	37.1	0.4996	37.1	1.3591	37.1	3.8446	37.1	9.921			37.1	0.0852	37.1	0.3219	37.1	1.048	37.1	2.8133	37.1	6.5854
37.2	0.3132	37.2	0.8654	37.2	2.3082	37.2	6.1774	37.2	16.0342			37.2	0.186501	37.2	0.5024	37.2	1.3632	37.2	3.8548	37.2	9.9425			37.2	0.0893	37.2	0.3271	37.2	1.0539	37.2	2.8235	37.2	6.5993
37.3	0.3136	37.3	0.8663	37.3	2.3141	37.3	6.1947	37.3	16.0674			37.3	0.191	37.3	0.508	37.3	1.3721	37.3	3.871	37.3	9.9664			37.3	0.0849	37.3	0.3234	37.3	1.05	37.3	2.8263	37.3	6.6048
37.4	0.3137	37.4	0.8675	37.4	2.3193	37.4	6.208	37.4	16.1004			37.4	0.1896	37.4	0.5086	37.4	1.3746	37.4	3.8776	37.4	9.9874			37.4	0.086	37.4	0.3225	37.4	1.0509	37.4	2.8305	37.4	6.6121
37.5	0.3123	37.5	0.8734	37.5	2.3263	37.5	6.2245	37.5	16.1362			37.5	0.1856	37.5	0.508	37.5	1.3742	37.5	3.8852	37.5	10.0083			37.5	0.0862	37.5	0.319	37.5	1.0546	37.5	2.8358	37.5	6.6235
37.6	0.3157	37.6	0.878	37.6	2.331	37.6	6.2425	37.6	16.1722			37.6	0.1878	37.6	0.5122	37.6	1.3766	37.6	3.9013	37.6	10.0322			37.6	0.085	37.6	0.3167	37.6	1.0553	37.6	2.8392	37.6	6.64
37.7	0.3135	37.7	0.8792	37.7	2.3387	37.7	6.2583	37.7	16.2047			37.7	0.1857	37.7	0.5112	37.7	1.3798	37.7	3.9095	37.7	10.049			37.7	0.0834	37.7	0.3171	37.7	1.0591	37.7	2.8426	37.7	6.6528
37.8	0.3141	37.8	0.8805	37.8	2.3418	37.8	6.2718	37.8	16.2379			37.8	0.185	37.8	0.513	37.8	1.3864	37.8	3.9176	37.8	10.0702			37.8	0.0796	37.8	0.318	37.8	1.0609	37.8	2.8441	37.8	6.6645
37.9	0.3155	37.9	0.8826	37.9	2.3483	37.9	6.2865	37.9	16.2777			37.9	0.1817	37.9	0.511	37.9	1.3849	37.9	3.9233	37.9	10.0894			37.9	0.0793	37.9	0.3188	37.9	1.0625	37.9	2.846	37.9	6.6729
38	0.3161	38	0.8798	38	2.3531	38	6.3003	38	16.314			38	0.1818	38	0.5103	38	1.3885	38	3.9286	38	10.1094			38	0.0785	38	0.321	38	1.0692	38	2.8537	38	6.6838
38.1	0.3163	38.1	0.8808	38.1	2.3632	38.1	6.3171	38.1	16.3525			38.1	0.1852	38.1	0.5125	38.1	1.3953	38.1	3.9391	38.1	10.1283			38.1	0.0759	38.1	0.3244	38.1	1.0709	38.1	2.864	38.1	6.6969
38.2	0.3122	38.2	0.8797	38.2	2.367	38.2	6.3299	38.2	16.3872			38.2	0.1852	38.2	0.515	38.2	1.396	38.2	3.9434	38.2	10.1472			38.2	0.0752	38.2	0.3218	38.2	1.0726	38.2	2.8665	38.2	6.71
38.3	0.3109	38.3	0.8769	38.3	2.3702	38.3	6.3392	38.3	16.4217			38.3	0.1879	38.3	0.5174	38.3	1.4005	38.3	3.9566	38.3	10.1683			38.3	0.0759	38.3	0.3246	38.3	1.0808	38.3	2.8794	38.3	6.7242
38.4	0.313	38.4	0.8794	38.4	2.3741	38.4	6.3524	38.4	16.4529			38.4	0.1894	38.4	0.5168	38.4	1.4051	38.4	3.9667	38.4	10.1889			38.4	0.0802	38.4	0.3252	38.4	1.0846	38.4	2.8859	38.4	6.7386
38.5	0.3145	38.5	0.8848	38.5	2.3772	38.5	6.3653	38.5	16.4818			38.5	0.1884	38.5	0.5167	38.5	1.407	38.5	3.9769	38.5	10.2098			38.5	0.083	38.5	0.3256	38.5	1.0885	38.5	2.8913	38.5	6.75
38.6	0.3191	38.6	0.8864	38.6	2.3828	38.6	6.3775	38.6	16.5131			38.6	0.1902	38.6	0.5158	38.6	1.4134	38.6	3.9872	38.6	10.232			38.6	0.0864	38.6	0.3257	38.6	1.0913	38.6	2.8982	38.6	6.7604
38.7	0.323	38.7	0.893	38.7	2.3893	38.7	6.3955	38.7	16.5491			38.7	0.1919	38.7	0.5176	38.7	1.4152	38.7	3.9973	38.7	10.256			38.7	0.0832	38.7	0.3273	38.7	1.0923	38.7	2.9053	38.7	6.7737
38.8	0.326201	38.8	0.8983	38.8	2.3979	38.8	6.413	38.8	16.5856			38.8	0.1916	38.8	0.5213	38.8	1.4142	38.8	4.0039	38.8	10.2767			38.8	0.0842	38.8	0.3292	38.8	1.0952	38.8	2.9152	38.8	6.7851
38.9	0.326999	38.9	0.9035	38.9	2.406	38.9	6.4312	38.9	16.6218			38.9	0.1904	38.9	0.5204	38.9	1.4148	38.9	4.0115	38.9	10.2959			38.9	0.0843	38.9	0.3251	38.9	1.101	38.9	2.9216	38.9	6.7986
39	0.3241	39	0.9062	39	2.4086	39	6.4474	39	16.6541			39	0.1896	39	0.5158	39	1.4166	39	4.0173	39	10.3143			39	0.0842	39	0.3262	39	1.1072	39	2.9302	39	6.8114
39.1	0.3243	39.1	0.9094	39.1	2.4117	39.1	6.4634	39.1	16.6852			39.1	0.1929	39.1	0.5219	39.1	1.4269	39.1	4.0293	39.1	10.3382			39.1	0.091	39.1	0.3283	39.1	1.1132	39.1	2.9432	39.1	6.8257
39.2	0.3265	39.2	0.9126	39.2	2.4121	39.2	6.4768	39.2	16.7154			39.2	0.1906	39.2	0.5244	39.2	1.429	39.2	4.038	39.2	10.361			39.2	0.0909	39.2	0.329	39.2	1.1159	39.2	2.9493	39.2	6.8401
39.3	0.3297	39.3	0.9143	39.3	2.4171	39.3	6.4914	39.3	16.7487			39.3	0.1906	39.3	0.5255	39.3	1.4343	39.3	4.0501	39.3	10.3812			39.3	0.0946	39.3	0.3324	39.3	1.1232	39.3	2.9627	39.3	6.8529
39.4	0.3269	39.4	0.9158	39.4	2.4186	39.4	6.5059	39.4	16.7807			39.4	0.1916	39.4	0.5295	39.4	1.4406	39.4	4.0613	39.4	10.4012			39.4	0.0929	39.4	0.3336	39.4	1.1248	39.4	2.9676	39.4	6.8652
39.5	0.3268	39.5	0.9157	39.5	2.4231	39.5	6.5202	39.5	16.813			39.5	0.1912	39.5	0.5339	39.5	1.4443	39.5	4.0722	39.5	10.4215			39.5	0.09	39.5	0.3349	39.5	1.1268	39.5	2.9732	39.5	6.8748
39.6	0.3248	39.6	0.9098	39.6	2.4231	39.6	6.5328	39.6	16.8422			39.6	0.193	39.6	0.5358	39.6	1.4509	39.6	4.0833	39.6	10.4408			39.6	0.0895	39.6	0.333	39.6	1.1274	39.6	2.978	39.6	6.8796
39.7	0.3288	39.7	0.911	39.7	2.4311	39.7	6.5453	39.7	16.8776			39.7	0.1976	39.7	0.5401	39.7	1.4569	39.7	4.0901	39.7	10.4625			39.7	0.0909	39.7	0.338	39.7	1.1296	39.7	2.9874	39.7	6.8943
39.8	0.328701	39.8	0.9079	39.8	2.4357	39.8	6.5572	39.8	16.9099			39.8	0.1993	39.8	0.5408	39.8	1.4619	39.8	4.0967	39.8	10.483			39.8	0.0923	39.8	0.3381	39.8	1.1267	39.8	2.994	39.8	6.9019
39.9	0.330099	39.9	0.9097	39.9	2.4462	39.9	6.5739	39.9	16.9446			39.9	0.2017	39.9	0.5414	39.9	1.4641	39.9	4.1033	39.9	10.507			39.9	0.0904	39.9	0.3403	39.9	1.1298	39.9	3.0024	39.9	6.912
40	0.3209	40	0.9089	40	2.4549	40	6.5906	40	16.979			40	0.2071	40	0.5461	40	1.4717	40	4.1134	40	10.5266			40	0.0908	40	0.3403	40	1.1327	40	3.0075	40	6.9223
40.1	0.3229	40.1	0.9074	40.1	2.4627	40.1	6.6077	40.1	17.0144			40.1	0.2067	40.1	0.544	40.1	1.4762	40.1	4.1245	40.1	10.5415			40.1	0.0922	40.1	0.3426	40.1	1.137	40.1	3.0166	40.1	6.9338
40.2	0.322	40.2	0.9098	40.2	2.466	40.2	6.6218	40.2	17.0496			40.2	0.2074	40.2	0.5454	40.2	1.4753	40.2	4.1298	40.2	10.5571			40.2	0.0939	40.2	0.3377	40.2	1.1423	40.2	3.0208	40.2	6.941
40.3	0.3265	40.3	0.9107	40.3	2.4708	40.3	6.6346	40.3	17.0822			40.3	0.2111	40.3	0.5452	40.3	1.4789	40.3	4.1383	40.3	10.574			40.3	0.1022	40.3	0.3396	40.3	1.1493	40.3	3.0322	40.3	6.9546
40.4	0.3287	40.4	0.9148	40.4	2.4719	40.4	6.649	40.4	17.1199			40.4	0.2129	40.4	0.5509	40.4	1.4844	40.4	4.1476	40.4	10.5938			40.4	0.1007	40.4	0.3399	40.4	1.1527	40.4	3.0359	40.4	6.9605
40.5	0.3322	40.5	0.9195	40.5	2.4776	40.5	6.6648	40.5	17.1592			40.5	0.2151	40.5	0.5522	40.5	1.4895	40.5	4.1557	40.5	10.6158			40.5	0.102	40.5	0.3399	40.5	1.1537	40.5	3.0407	40.5	6.9734
40.6	0.3343	40.6	0.9226	40.6	2.4808	40.6	6.6803	40.6	17.1956			40.6	0.2152	40.6	0.5501	40.6	1.4932	40.6	4.1667	40.6	10.6375			40.6	0.0996	40.6	0.3412	40.6	1.1537	40.6	3.0462	40.6	6.9842
40.7	0.3365	40.7	0.9216	40.7	2.4872	40.7	6.6954	40.7	17.2283			40.7	0.216301	40.7	0.5516	40.7	1.4914	40.7	4.1737	40.7	10.6609			40.7	0.1004	40.7	0.3463	40.7	1.1596	40.7	3.0548	40.7	6.9971
40.8	0.3378	40.8	0.9224	40.8	2.4952	40.8	6.7119	40.8	17.2598			40.8	0.220401	40.8	0.5571	40.8	1.5001	40.8	4.188	40.8	10.6859			40.8	0.101	40.8	0.3462	40.8	1.1595	40.8	3.063	40.8	7.0102
40.9	0.3395	40.9	0.9234	40.9	2.5013	40.9	6.725	40.9	17.2945			40.9	0.223899	40.9	0.561	40.9	1.5072	40.9	4.1994	40.9	10.7102			40.9	0.0998	40.9	0.3447	40.9	1.1598	40.9	3.0691	40.9	7.0191
41	0.339	41	0.9237	41	2.504	41	6.7332	41	17.325			41	0.2259	41	0.5612	41	1.5114	41	4.2074	41	10.7347			41	0.097	41	0.3456	41	1.1628	41	3.0755	41	7.0335
41.1	0.3409	41.1	0.9296	41.1	2.5136	41.1	6.7467	41.1	17.3567			41.1	0.2283	41.1	0.5589	41.1	1.5123	41.1	4.2138	41.1	10.7537			41.1	0.1	41.1	0.346	41.1	1.1657	41.1	3.0851	41.1	7.0426
41.2	0.3418	41.2	0.9304	41.2	2.5137	41.2	6.7599	41.2	17.3862			41.2	0.230701	41.2	0.5648	41.2	1.522	41.2	4.2233	41.2	10.7775			41.2	0.0963	41.2	0.3446	41.2	1.167	41.2	3.0909	41.2	7.0487
41.3	0.3416	41.3	0.9364	41.3	2.5178	41.3	6.7761	41.3	17.4196			41.3	0.2324	41.3	0.5679	41.3	1.5304	41.3	4.235	41.3	10.8			41.3	0.0938	41.3	0.3423	41.3	1.1705	41.3	3.0945	41.3	7.0597
41.4	0.3418	41.4	0.9353	41.4	2.5221	41.4	6.7931	41.4	17.4537			41.4	0.2338	41.4	0.5693	41.4	1.5362	41.4	4.2426	41.4	10.8201			41.4	0.0925	41.4	0.3437	41.4	1.1712	41.4	3.0974	41.4	7.0691
41.5	0.3425	41.5	0.9321	41.5	2.5265	41.5	6.8049	41.5	17.4829			41.5	0.2333	41.5	0.5729	41.5	1.5422	41.5	4.2531	41.5	10.84			41.5	0.0932	41.5	0.3473	41.5	1.1756	41.5	3.0981	41.5	7.0779
41.6	0.338601	41.6	0.9375	41.6	2.531	41.6	6.8203	41.6	17.5141			41.6	0.2317	41.6	0.5744	41.6	1.546	41.6	4.2615	41.6	10.8571			41.6	0.0934	41.6	0.3504	41.6	1.1794	41.6	3.1026	41.6	7.0881
41.7	0.3468	41.7	0.9424	41.7	2.5392	41.7	6.8377	41.7	17.5529			41.7	0.2361	41.7	0.5781	41.7	1.5507	41.7	4.2723	41.7	10.8806			41.7	0.0913	41.7	0.3498	41.7	1.1829	41.7	3.1061	41.7	7.0961
41.8	0.3483	41.8	0.9509	41.8	2.5455	41.8	6.8582	41.8	17.5881			41.8	0.2374	41.8	0.5817	41.8	1.5544	41.8	4.283	41.8	10.9019			41.8	0.0852	41.8	0.3492	41.8	1.1818	41.8	3.1097	41.8	7.1014
41.9	0.3504	41.9	0.9599	41.9	2.5513	41.9	6.875	41.9	17.6206			41.9	0.2356	41.9	0.5801	41.9	1.5565	41.9	4.2924	41.9	10.9218			41.9	0.0853	41.9	0.3489	41.9	1.1855	41.9	3.1136	41.9	7.109
42	0.3495	42	0.9583	42	2.554	42	6.8867	42	17.6463			42	0.2328	42	0.5804	42	1.5583	42	4.2985	42	10.9405			42	0.0833	42	0.3473	42	1.1854	42	3.113	42	7.1134
42.1	0.3482	42.1	0.9588	42.1	2.5578	42.1	6.8983	42.1	17.6757			42.1	0.2376	42.1	0.584	42.1	1.566	42.1	4.308	42.1	10.9613			42.1	0.084	42.1	0.3452	42.1	1.1875	42.1	3.1147	42.1	7.1206
42.2	0.347701	42.2	0.9638	42.2	2.5641	42.2	6.9137	42.2	17.7074			42.2	0.234	42.2	0.5809	42.2	1.5655	42.2	4.3154	42.2	10.9776			42.2	0.0788	42.2	0.3429	42.2	1.1875	42.2	3.1183	42.2	7.1311
42.3	0.3471	42.3	0.9718	42.3	2.5712	42.3	6.9319	42.3	17.7431			42.3	0.2327	42.3	0.5809	42.3	1.5678	42.3	4.323	42.3	10.9994			42.3	0.0781	42.3	0.3448	42.3	1.1918	42.3	3.1256	42.3	7.1425
42.4	0.3463	42.4	0.9726	42.4	2.5739	42.4	6.9445	42.4	17.7729			42.4	0.2317	42.4	0.5791	42.4	1.5715	42.4	4.3297	42.4	11.0185			42.4	0.0787	42.4	0.344	42.4	1.1929	42.4	3.1324	42.4	7.1529
42.5	0.3446	42.5	0.9738	42.5	2.5738	42.5	6.9552	42.5	17.806			42.5	0.2317	42.5	0.5822	42.5	1.5758	42.5	4.3402	42.5	11.0415			42.5	0.0735	42.5	0.3432	42.5	1.1897	42.5	3.1335	42.5	7.1616
42.6	0.3423	42.6	0.9748	42.6	2.5762	42.6	6.9691	42.6	17.8345			42.6	0.2342	42.6	0.5863	42.6	1.5788	42.6	4.3504	42.6	11.0659			42.6	0.0715	42.6	0.3409	42.6	1.188	42.6	3.1386	42.6	7.1688
42.7	0.3428	42.7	0.9744	42.7	2.5839	42.7	6.9813	42.7	17.8703			42.7	0.232599	42.7	0.589	42.7	1.5846	42.7	4.3601	42.7	11.0875			42.7	0.0738	42.7	0.3396	42.7	1.1926	42.7	3.1491	42.7	7.1766
42.8	0.3452	42.8	0.9804	42.8	2.5902	42.8	6.9923	42.8	17.9051			42.8	0.2325	42.8	0.5855	42.8	1.587	42.8	4.3691	42.8	11.1044			42.8	0.0734	42.8	0.3382	42.8	1.197	42.8	3.1521	42.8	7.1857
42.9	0.3471	42.9	0.9834	42.9	2.5954	42.9	7.0095	42.9	17.9381			42.9	0.231	42.9	0.5837	42.9	1.5903	42.9	4.3778	42.9	11.1247			42.9	0.0733	42.9	0.3357	42.9	1.2004	42.9	3.156	42.9	7.196
43	0.3485	43	0.9862	43	2.5996	43	7.0271	43	17.9734			43	0.2282	43	0.5814	43	1.5941	43	4.388	43	11.1464			43	0.0776	43	0.3341	43	1.2066	43	3.1624	43	7.2058
43.1	0.3485	43.1	0.9907	43.1	2.605	43.1	7.0419	43.1	18.0063			43.1	0.229301	43.1	0.5797	43.1	1.6	43.1	4.398	43.1	11.1675			43.1	0.0811	43.1	0.3335	43.1	1.2095	43.1	3.172	43.1	7.2145
43.2	0.3472	43.2	0.9918	43.2	2.606	43.2	7.0542	43.2	18.0368			43.2	0.232801	43.2	0.5843	43.2	1.6098	43.2	4.4116	43.2	11.1925			43.2	0.0862	43.2	0.3377	43.2	1.2119	43.2	3.1802	43.2	7.2288
43.3	0.3529	43.3	0.9968	43.3	2.6133	43.3	7.0719	43.3	18.073			43.3	0.235899	43.3	0.5908	43.3	1.6138	43.3	4.4241	43.3	11.2161			43.3	0.0855	43.3	0.3373	43.3	1.2126	43.3	3.184	43.3	7.2389
43.4	0.3524	43.4	0.9974	43.4	2.6168	43.4	7.0847	43.4	18.104			43.4	0.227701	43.4	0.5853	43.4	1.611	43.4	4.426	43.4	11.2276			43.4	0.0905	43.4	0.3389	43.4	1.2192	43.4	3.1906	43.4	7.251
43.5	0.3522	43.5	0.9984	43.5	2.6191	43.5	7.0978	43.5	18.1345			43.5	0.2319	43.5	0.5897	43.5	1.6169	43.5	4.439	43.5	11.2466			43.5	0.0894	43.5	0.3405	43.5	1.2208	43.5	3.1985	43.5	7.2645
43.6	0.3525	43.6	0.9985	43.6	2.6225	43.6	7.1085	43.6	18.163			43.6	0.2347	43.6	0.5928	43.6	1.622	43.6	4.4553	43.6	11.2728			43.6	0.0902	43.6	0.3457	43.6	1.2234	43.6	3.2056	43.6	7.2758
43.7	0.3569	43.7	0.9999	43.7	2.6308	43.7	7.124	43.7	18.1955			43.7	0.2342	43.7	0.5904	43.7	1.6244	43.7	4.4626	43.7	11.2914			43.7	0.0857	43.7	0.3429	43.7	1.2241	43.7	3.2083	43.7	7.2805
43.8	0.3565	43.8	0.9991	43.8	2.6332	43.8	7.1355	43.8	18.2248			43.8	0.2373	43.8	0.5938	43.8	1.6285	43.8	4.4723	43.8	11.3107			43.8	0.0857	43.8	0.3434	43.8	1.226	43.8	3.2146	43.8	7.2879
43.9	0.3549	43.9	0.9999	43.9	2.6381	43.9	7.1477	43.9	18.2536			43.9	0.2375	43.9	0.5928	43.9	1.6302	43.9	4.4819	43.9	11.3276			43.9	0.0876	43.9	0.343	43.9	1.2275	43.9	3.2193	43.9	7.295
44	0.352501	44	0.9997	44	2.6387	44	7.1573	44	18.2775			44	0.2405	44	0.5963	44	1.6355	44	4.4958	44	11.3467			44	0.0905	44	0.3491	44	1.232	44	3.2269	44	7.309
44.1	0.3533	44.1	1.0021	44.1	2.6419	44.1	7.1689	44.1	18.3051			44.1	0.2453	44.1	0.6012	44.1	1.6439	44.1	4.5076	44.1	11.3692			44.1	0.0904	44.1	0.3531	44.1	1.2331	44.1	3.2342	44.1	7.3215
44.2	0.3479	44.2	1.0036	44.2	2.6428	44.2	7.1815	44.2	18.3307			44.2	0.2424	44.2	0.6045	44.2	1.6432	44.2	4.5155	44.2	11.3889			44.2	0.0934	44.2	0.3538	44.2	1.2397	44.2	3.2405	44.2	7.3326
44.3	0.3509	44.3	1.009	44.3	2.6479	44.3	7.1988	44.3	18.3599			44.3	0.2459	44.3	0.6052	44.3	1.6481	44.3	4.5298	44.3	11.4086			44.3	0.0978	44.3	0.3579	44.3	1.243	44.3	3.252	44.3	7.3433
44.4	0.3528	44.4	1.0114	44.4	2.6545	44.4	7.2162	44.4	18.3893			44.4	0.2451	44.4	0.61	44.4	1.6514	44.4	4.54	44.4	11.4264			44.4	0.0984	44.4	0.3596	44.4	1.244	44.4	3.2548	44.4	7.3512
44.5	0.3512	44.5	1.013	44.5	2.6631	44.5	7.2332	44.5	18.4216			44.5	0.242	44.5	0.6095	44.5	1.6524	44.5	4.5501	44.5	11.4453			44.5	0.0966	44.5	0.359	44.5	1.2429	44.5	3.2567	44.5	7.3561
44.6	0.3494	44.6	1.0125	44.6	2.6695	44.6	7.2494	44.6	18.452			44.6	0.2412	44.6	0.611	44.6	1.6552	44.6	4.5548	44.6	11.4636			44.6	0.0937	44.6	0.3602	44.6	1.2468	44.6	3.2629	44.6	7.3662
44.7	0.3495	44.7	1.0144	44.7	2.6766	44.7	7.2681	44.7	18.4868			44.7	0.2398	44.7	0.6176	44.7	1.6612	44.7	4.5668	44.7	11.4857			44.7	0.0929	44.7	0.3632	44.7	1.252	44.7	3.2704	44.7	7.38
44.8	0.3491	44.8	1.0122	44.8	2.6829	44.8	7.281	44.8	18.5191			44.8	0.237801	44.8	0.6195	44.8	1.6656	44.8	4.5742	44.8	11.5032			44.8	0.0952	44.8	0.3657	44.8	1.2543	44.8	3.2776	44.8	7.3905
44.9	0.3481	44.9	1.0137	44.9	2.6894	44.9	7.2923	44.9	18.5482			44.9	0.242699	44.9	0.6253	44.9	1.6763	44.9	4.5881	44.9	11.5243			44.9	0.0957	44.9	0.3689	44.9	1.2574	44.9	3.2829	44.9	7.4008
45	0.3515	45	1.0129	45	2.6958	45	7.3063	45	18.5794			45	0.2422	45	0.6298	45	1.6806	45	4.5964	45	11.5419			45	0.0951	45	0.3771	45	1.2587	45	3.2887	45	7.4076
45.1	0.3541	45.1	1.0168	45.1	2.7014	45.1	7.3217	45.1	18.6113			45.1	0.2418	45.1	0.6316	45.1	1.6824	45.1	4.6043	45.1	11.5576			45.1	0.0956	45.1	0.3775	45.1	1.26	45.1	3.293	45.1	7.4202
45.2	0.3542	45.2	1.0168	45.2	2.7078	45.2	7.3377	45.2	18.6414			45.2	0.239	45.2	0.6308	45.2	1.6818	45.2	4.6093	45.2	11.5736			45.2	0.0925	45.2	0.3771	45.2	1.2574	45.2	3.2939	45.2	7.4295
45.3	0.3524	45.3	1.0143	45.3	2.7137	45.3	7.3488	45.3	18.6703			45.3	0.242	45.3	0.6316	45.3	1.688	45.3	4.6183	45.3	11.5923			45.3	0.0903	45.3	0.3757	45.3	1.2583	45.3	3.2952	45.3	7.4346
45.4	0.3482	45.4	1.011	45.4	2.7161	45.4	7.359	45.4	18.6966			45.4	0.2391	45.4	0.6319	45.4	1.6908	45.4	4.6269	45.4	11.6106			45.4	0.0901	45.4	0.378	45.4	1.2637	45.4	3.3017	45.4	7.4427
45.5	0.3517	45.5	1.0131	45.5	2.7238	45.5	7.3744	45.5	18.7276			45.5	0.2379	45.5	0.6328	45.5	1.6912	45.5	4.6339	45.5	11.6273			45.5	0.0925	45.5	0.3802	45.5	1.2707	45.5	3.3118	45.5	7.4551
45.6	0.3462	45.6	1.0117	45.6	2.7244	45.6	7.3888	45.6	18.7548			45.6	0.2399	45.6	0.6332	45.6	1.6966	45.6	4.6414	45.6	11.6446			45.6	0.0977	45.6	0.3796	45.6	1.2735	45.6	3.3217	45.6	7.4695
45.7	0.351	45.7	1.0154	45.7	2.7349	45.7	7.404	45.7	18.7866			45.7	0.2409	45.7	0.6328	45.7	1.6984	45.7	4.6494	45.7	11.6632			45.7	0.0964	45.7	0.382	45.7	1.2762	45.7	3.3283	45.7	7.4828
45.8	0.348	45.8	1.0176	45.8	2.741	45.8	7.4213	45.8	18.8179			45.8	0.2393	45.8	0.6342	45.8	1.6997	45.8	4.6622	45.8	11.6835			45.8	0.1001	45.8	0.3853	45.8	1.2838	45.8	3.3386	45.8	7.4955
45.9	0.3472	45.9	1.022	45.9	2.7464	45.9	7.4327	45.9	18.8464			45.9	0.2405	45.9	0.6349	45.9	1.702	45.9	4.6748	45.9	11.7041			45.9	0.1022	45.9	0.3848	45.9	1.2918	45.9	3.3468	45.9	7.5071
46	0.3473	46	1.0219	46	2.7442	46	7.4448	46	18.8732			46	0.2419	46	0.6367	46	1.7075	46	4.6856	46	11.7244			46	0.104	46	0.3847	46	1.2948	46	3.3509	46	7.5158
46.1	0.3511	46.1	1.0276	46.1	2.7502	46.1	7.4601	46.1	18.9025			46.1	0.239	46.1	0.6367	46.1	1.71	46.1	4.6954	46.1	11.744			46.1	0.1024	46.1	0.385	46.1	1.2973	46.1	3.3585	46.1	7.5246
46.2	0.3463	46.2	1.0286	46.2	2.7519	46.2	7.4703	46.2	18.9315			46.2	0.2399	46.2	0.6382	46.2	1.7144	46.2	4.7049	46.2	11.7692			46.2	0.1041	46.2	0.3868	46.2	1.3034	46.2	3.3658	46.2	7.5365
46.3	0.349	46.3	1.0309	46.3	2.7573	46.3	7.4853	46.3	18.9625			46.3	0.2425	46.3	0.6387	46.3	1.7182	46.3	4.7177	46.3	11.792			46.3	0.11	46.3	0.3911	46.3	1.307	46.3	3.3752	46.3	7.5526
46.4	0.3476	46.4	1.0338	46.4	2.7628	46.4	7.5043	46.4	18.9954			46.4	0.2393	46.4	0.639	46.4	1.7177	46.4	4.7233	46.4	11.807			46.4	0.1032	46.4	0.3876	46.4	1.3063	46.4	3.3797	46.4	7.5597
46.5	0.3468	46.5	1.034	46.5	2.7703	46.5	7.5176	46.5	19.0257			46.5	0.2392	46.5	0.6398	46.5	1.7181	46.5	4.7299	46.5	11.8284			46.5	0.1074	46.5	0.3911	46.5	1.3109	46.5	3.3881	46.5	7.5721
46.6	0.3492	46.6	1.0376	46.6	2.7741	46.6	7.5339	46.6	19.0551			46.6	0.2413	46.6	0.642	46.6	1.7202	46.6	4.7381	46.6	11.8464			46.6	0.1078	46.6	0.3913	46.6	1.3144	46.6	3.3943	46.6	7.5781
46.7	0.350099	46.7	1.0421	46.7	2.7799	46.7	7.5509	46.7	19.0845			46.7	0.2433	46.7	0.6434	46.7	1.723	46.7	4.7437	46.7	11.863			46.7	0.1079	46.7	0.3906	46.7	1.3189	46.7	3.3945	46.7	7.5854
46.8	0.3438	46.8	1.0405	46.8	2.7792	46.8	7.5611	46.8	19.1112			46.8	0.2389	46.8	0.642	46.8	1.73	46.8	4.7526	46.8	11.8805			46.8	0.1088	46.8	0.3849	46.8	1.3189	46.8	3.3992	46.8	7.5933
46.9	0.3462	46.9	1.0445	46.9	2.784	46.9	7.5776	46.9	19.1388			46.9	0.2408	46.9	0.6407	46.9	1.7349	46.9	4.7575	46.9	11.894			46.9	0.1115	46.9	0.386	46.9	1.3253	46.9	3.4036	46.9	7.6017
47	0.3413	47	1.0394	47	2.786	47	7.5902	47	19.1657			47	0.2396	47	0.6387	47	1.7354	47	4.7658	47	11.9114			47	0.1113	47	0.3882	47	1.3287	47	3.4062	47	7.6082
47.1	0.3405	47.1	1.0407	47.1	2.7912	47.1	7.6084	47.1	19.1975			47.1	0.2394	47.1	0.6367	47.1	1.7395	47.1	4.7758	47.1	11.9272			47.1	0.1097	47.1	0.3887	47.1	1.3295	47.1	3.4099	47.1	7.6109
47.2	0.3406	47.2	1.0385	47.2	2.7933	47.2	7.6231	47.2	19.2291			47.2	0.237	47.2	0.6371	47.2	1.745	47.2	4.7795	47.2	11.9463			47.2	0.1099	47.2	0.3881	47.2	1.3333	47.2	3.4124	47.2	7.6177
47.3	0.338	47.3	1.0365	47.3	2.7972	47.3	7.6371	47.3	19.2579			47.3	0.2372	47.3	0.6339	47.3	1.7463	47.3	4.7888	47.3	11.963			47.3	0.1159	47.3	0.3891	47.3	1.3371	47.3	3.4212	47.3	7.6278
47.4	0.3394	47.4	1.0324	47.4	2.8008	47.4	7.6489	47.4	19.285			47.4	0.2367	47.4	0.6323	47.4	1.7522	47.4	4.7954	47.4	11.981			47.4	0.1169	47.4	0.3927	47.4	1.341	47.4	3.4291	47.4	7.633
47.5	0.3403	47.5	1.0357	47.5	2.8098	47.5	7.6623	47.5	19.3126			47.5	0.236	47.5	0.6335	47.5	1.7561	47.5	4.8033	47.5	12.0015			47.5	0.1198	47.5	0.3948	47.5	1.3465	47.5	3.4379	47.5	7.6412
47.6	0.3422	47.6	1.0438	47.6	2.8225	47.6	7.6815	47.6	19.3454			47.6	0.234701	47.6	0.6339	47.6	1.7556	47.6	4.8095	47.6	12.0176			47.6	0.119	47.6	0.3961	47.6	1.3475	47.6	3.4487	47.6	7.6487
47.7	0.3452	47.7	1.0428	47.7	2.8341	47.7	7.6957	47.7	19.3791			47.7	0.2352	47.7	0.635	47.7	1.7608	47.7	4.8185	47.7	12.0369			47.7	0.1186	47.7	0.3943	47.7	1.3508	47.7	3.4536	47.7	7.6577
47.8	0.3461	47.8	1.0486	47.8	2.8407	47.8	7.7117	47.8	19.409			47.8	0.2348	47.8	0.6366	47.8	1.7633	47.8	4.8297	47.8	12.0573			47.8	0.1186	47.8	0.3942	47.8	1.3539	47.8	3.4585	47.8	7.6684
47.9	0.3482	47.9	1.0497	47.9	2.8503	47.9	7.725	47.9	19.4412			47.9	0.2368	47.9	0.638	47.9	1.7655	47.9	4.8386	47.9	12.0756			47.9	0.1183	47.9	0.3963	47.9	1.3597	47.9	3.4673	47.9	7.6816
48	0.353899	48	1.0512	48	2.8592	48	7.7446	48	19.4783			48	0.2371	48	0.6403	48	1.7685	48	4.8457	48	12.0954			48	0.118	48	0.3961	48	1.3611	48	3.4731	48	7.6898
48.1	0.352301	48.1	1.0531	48.1	2.8646	48.1	7.7601	48.1	19.5115			48.1	0.2413	48.1	0.6446	48.1	1.7737	48.1	4.8612	48.1	12.1134			48.1	0.1166	48.1	0.3934	48.1	1.3618	48.1	3.481	48.1	7.6967
48.2	0.3548	48.2	1.055	48.2	2.874	48.2	7.7777	48.2	19.5424			48.2	0.243401	48.2	0.648	48.2	1.7774	48.2	4.8692	48.2	12.1346			48.2	0.1186	48.2	0.3964	48.2	1.3633	48.2	3.4911	48.2	7.7076
48.3	0.354	48.3	1.0549	48.3	2.8771	48.3	7.794	48.3	19.5728			48.3	0.2541	48.3	0.652	48.3	1.7845	48.3	4.8819	48.3	12.1554			48.3	0.1221	48.3	0.3958	48.3	1.3673	48.3	3.4972	48.3	7.7112
48.4	0.3525	48.4	1.0541	48.4	2.8796	48.4	7.8076	48.4	19.5999			48.4	0.257	48.4	0.6521	48.4	1.7892	48.4	4.8934	48.4	12.1738			48.4	0.1199	48.4	0.3912	48.4	1.3676	48.4	3.4984	48.4	7.7174
48.5	0.3507	48.5	1.0516	48.5	2.8851	48.5	7.8263	48.5	19.6276			48.5	0.256899	48.5	0.6571	48.5	1.7969	48.5	4.9056	48.5	12.1949			48.5	0.1253	48.5	0.399	48.5	1.3754	48.5	3.5112	48.5	7.7301
48.6	0.352	48.6	1.0514	48.6	2.8919	48.6	7.8453	48.6	19.6569			48.6	0.2554	48.6	0.6597	48.6	1.7987	48.6	4.9134	48.6	12.2123			48.6	0.1299	48.6	0.4057	48.6	1.3846	48.6	3.5263	48.6	7.7401
48.7	0.3521	48.7	1.053	48.7	2.8974	48.7	7.8595	48.7	19.6861			48.7	0.256301	48.7	0.6655	48.7	1.8065	48.7	4.9257	48.7	12.2296			48.7	0.1355	48.7	0.4139	48.7	1.3914	48.7	3.5373	48.7	7.7522
48.8	0.3479	48.8	1.0528	48.8	2.8996	48.8	7.8759	48.8	19.7104			48.8	0.263501	48.8	0.6707	48.8	1.8115	48.8	4.94	48.8	12.2492			48.8	0.1343	48.8	0.4149	48.8	1.3925	48.8	3.5372	48.8	7.7599
48.9	0.3406	48.9	1.0486	48.9	2.9051	48.9	7.8909	48.9	19.7379			48.9	0.263899	48.9	0.6772	48.9	1.8158	48.9	4.9526	48.9	12.268			48.9	0.132	48.9	0.4117	48.9	1.3921	48.9	3.5427	48.9	7.7703
49	0.3375	49	1.0477	49	2.914	49	7.9059	49	19.7657			49	0.2654	49	0.6807	49	1.8211	49	4.9648	49	12.2852			49	0.1335	49	0.4098	49	1.3885	49	3.5466	49	7.7771
49.1	0.3346	49.1	1.0493	49.1	2.9201	49.1	7.9194	49.1	19.793			49.1	0.2726	49.1	0.6804	49.1	1.8289	49.1	4.9744	49.1	12.3038			49.1	0.1322	49.1	0.4122	49.1	1.3897	49.1	3.552	49.1	7.7857
49.2	0.3337	49.2	1.0504	49.2	2.9257	49.2	7.9322	49.2	19.822			49.2	0.2736	49.2	0.6832	49.2	1.8341	49.2	4.9816	49.2	12.3224			49.2	0.1343	49.2	0.4138	49.2	1.3888	49.2	3.5556	49.2	7.7975
49.3	0.3334	49.3	1.0505	49.3	2.9287	49.3	7.9443	49.3	19.8479			49.3	0.2769	49.3	0.6872	49.3	1.8379	49.3	4.9901	49.3	12.34			49.3	0.1312	49.3	0.4102	49.3	1.3864	49.3	3.5602	49.3	7.8019
49.4	0.3284	49.4	1.0501	49.4	2.9314	49.4	7.9603	49.4	19.876			49.4	0.2754	49.4	0.6835	49.4	1.8387	49.4	4.9987	49.4	12.3524			49.4	0.1284	49.4	0.4118	49.4	1.3892	49.4	3.5652	49.4	7.8059
49.5	0.328999	49.5	1.0526	49.5	2.9399	49.5	7.9788	49.5	19.9079			49.5	0.277999	49.5	0.6861	49.5	1.8465	49.5	5.0081	49.5	12.3744			49.5	0.129	49.5	0.4129	49.5	1.3924	49.5	3.5742	49.5	7.8136
49.6	0.3266	49.6	1.0545	49.6	2.9469	49.6	7.9956	49.6	19.9392			49.6	0.276999	49.6	0.6858	49.6	1.8485	49.6	5.0125	49.6	12.392			49.6	0.1285	49.6	0.4115	49.6	1.3931	49.6	3.5785	49.6	7.8195
49.7	0.3276	49.7	1.0549	49.7	2.9509	49.7	8.0128	49.7	19.9701			49.7	0.2748	49.7	0.6808	49.7	1.8495	49.7	5.014	49.7	12.4031			49.7	0.1316	49.7	0.414	49.7	1.3936	49.7	3.5845	49.7	7.8267
49.8	0.3211	49.8	1.056	49.8	2.9506	49.8	8.0221	49.8	19.9972			49.8	0.2763	49.8	0.6845	49.8	1.8517	49.8	5.0237	49.8	12.4192			49.8	0.1388	49.8	0.4202	49.8	1.3989	49.8	3.5951	49.8	7.842
49.9	0.3207	49.9	1.0593	49.9	2.9522	49.9	8.0373	49.9	20.027			49.9	0.2763	49.9	0.6844	49.9	1.8536	49.9	5.0335	49.9	12.4373			49.9	0.1389	49.9	0.4205	49.9	1.4006	49.9	3.5997	49.9	7.8488
50	0.3218	50	1.0637	50	2.9578	50	8.0528	50	20.0586			50	0.2752	50	0.6874	50	1.859	50	5.0422	50	12.4576			50	0.1375	50	0.4224	50	1.3998	50	3.607	50	7.8588
50.1	0.3252	50.1	1.0691	50.1	2.9708	50.1	8.0723	50.1	20.0922			50.1	0.2742	50.1	0.6855	50.1	1.8622	50.1	5.0499	50.1	12.4745			50.1	0.1341	50.1	0.4216	50.1	1.4015	50.1	3.6115	50.1	7.8659
50.2	0.324601	50.2	1.0735	50.2	2.9782	50.2	8.0919	50.2	20.123			50.2	0.2695	50.2	0.6859	50.2	1.8633	50.2	5.0598	50.2	12.4873			50.2	0.1323	50.2	0.4142	50.2	1.4021	50.2	3.6158	50.2	7.8706
50.3	0.3298	50.3	1.0813	50.3	2.9854	50.3	8.109	50.3	20.1547			50.3	0.2691	50.3	0.6867	50.3	1.8705	50.3	5.0708	50.3	12.5027			50.3	0.1317	50.3	0.4131	50.3	1.4044	50.3	3.6228	50.3	7.881
50.4	0.3284	50.4	1.0802	50.4	2.985	50.4	8.1202	50.4	20.1842			50.4	0.2684	50.4	0.6892	50.4	1.8737	50.4	5.0745	50.4	12.5172			50.4	0.1312	50.4	0.4182	50.4	1.4098	50.4	3.6289	50.4	7.888
50.5	0.3274	50.5	1.0852	50.5	2.9901	50.5	8.1343	50.5	20.2166			50.5	0.2712	50.5	0.6881	50.5	1.877	50.5	5.0821	50.5	12.5372			50.5	0.1324	50.5	0.4211	50.5	1.4121	50.5	3.6344	50.5	7.8983
50.6	0.3311	50.6	1.0876	50.6	2.9967	50.6	8.1488	50.6	20.2468			50.6	0.2732	50.6	0.6927	50.6	1.8794	50.6	5.0897	50.6	12.5562			50.6	0.135	50.6	0.4252	50.6	1.4185	50.6	3.6429	50.6	7.9114
50.7	0.3342	50.7	1.0904	50.7	3.0008	50.7	8.1647	50.7	20.2773			50.7	0.278499	50.7	0.6968	50.7	1.8855	50.7	5.0997	50.7	12.576			50.7	0.1335	50.7	0.4275	50.7	1.4193	50.7	3.6499	50.7	7.918
50.8	0.3337	50.8	1.0939	50.8	3.0042	50.8	8.1789	50.8	20.3038			50.8	0.2773	50.8	0.6921	50.8	1.8823	50.8	5.1026	50.8	12.5853			50.8	0.1332	50.8	0.4264	50.8	1.4186	50.8	3.6551	50.8	7.9224
50.9	0.3314	50.9	1.0974	50.9	3.0083	50.9	8.1944	50.9	20.3312			50.9	0.2779	50.9	0.6949	50.9	1.8867	50.9	5.1133	50.9	12.6033			50.9	0.132	50.9	0.4249	50.9	1.4198	50.9	3.6599	50.9	7.9281
51	0.333199	51	1.1017	51	3.0118	51	8.2158	51	20.3654			51	0.2774	51	0.6954	51	1.8883	51	5.1225	51	12.6219			51	0.1355	51	0.4284	51	1.4257	51	3.6709	51	7.9369
51.1	0.331501	51.1	1.1046	51.1	3.0158	51.1	8.2286	51.1	20.3921			51.1	0.2802	51.1	0.695	51.1	1.8904	51.1	5.132	51.1	12.6388			51.1	0.1376	51.1	0.4245	51.1	1.4273	51.1	3.6785	51.1	7.9456
51.2	0.335901	51.2	1.1095	51.2	3.0228	51.2	8.2461	51.2	20.4226			51.2	0.281	51.2	0.6982	51.2	1.8947	51.2	5.1409	51.2	12.6604			51.2	0.1382	51.2	0.4239	51.2	1.4245	51.2	3.6845	51.2	7.9497
51.3	0.3421	51.3	1.1142	51.3	3.0268	51.3	8.2639	51.3	20.4528			51.3	0.2807	51.3	0.7004	51.3	1.9007	51.3	5.1545	51.3	12.6783			51.3	0.1394	51.3	0.4297	51.3	1.4311	51.3	3.6937	51.3	7.9574
51.4	0.3442	51.4	1.118	51.4	3.0316	51.4	8.2837	51.4	20.4828			51.4	0.2827	51.4	0.7039	51.4	1.9033	51.4	5.1676	51.4	12.6947			51.4	0.1408	51.4	0.4314	51.4	1.4356	51.4	3.7032	51.4	7.9651
51.5	0.347499	51.5	1.1246	51.5	3.0356	51.5	8.3033	51.5	20.5156			51.5	0.2892	51.5	0.7058	51.5	1.9092	51.5	5.1749	51.5	12.7157			51.5	0.1399	51.5	0.429	51.5	1.4334	51.5	3.7062	51.5	7.9739
51.6	0.343301	51.6	1.127	51.6	3.0417	51.6	8.3127	51.6	20.5439			51.6	0.2877	51.6	0.7059	51.6	1.913	51.6	5.1862	51.6	12.7366			51.6	0.1419	51.6	0.4291	51.6	1.4329	51.6	3.7109	51.6	7.9796
51.7	0.3516	51.7	1.1352	51.7	3.0548	51.7	8.3292	51.7	20.5758			51.7	0.293	51.7	0.7093	51.7	1.9171	51.7	5.1983	51.7	12.7586			51.7	0.1408	51.7	0.4337	51.7	1.4387	51.7	3.7174	51.7	7.9882
51.8	0.3505	51.8	1.1407	51.8	3.0599	51.8	8.3466	51.8	20.6053			51.8	0.2951	51.8	0.7112	51.8	1.9216	51.8	5.2071	51.8	12.7779			51.8	0.1413	51.8	0.4345	51.8	1.4398	51.8	3.7239	51.8	7.9955
51.9	0.3496	51.9	1.1419	51.9	3.0634	51.9	8.3603	51.9	20.633			51.9	0.2972	51.9	0.7145	51.9	1.9265	51.9	5.2156	51.9	12.7911			51.9	0.1397	51.9	0.4328	51.9	1.4422	51.9	3.7302	51.9	8.005
52	0.3472	52	1.143	52	3.0698	52	8.3773	52	20.6611			52	0.294	52	0.7155	52	1.9286	52	5.2187	52	12.8045			52	0.1368	52	0.4358	52	1.4446	52	3.737	52	8.0123
52.1	0.3491	52.1	1.1464	52.1	3.0808	52.1	8.3931	52.1	20.6949			52.1	0.2945	52.1	0.7193	52.1	1.9307	52.1	5.2283	52.1	12.8199			52.1	0.138	52.1	0.439	52.1	1.4501	52.1	3.7453	52.1	8.0211
52.2	0.3534	52.2	1.147	52.2	3.0835	52.2	8.4076	52.2	20.7237			52.2	0.2956	52.2	0.7225	52.2	1.9367	52.2	5.2354	52.2	12.836			52.2	0.1405	52.2	0.4427	52.2	1.4537	52.2	3.7519	52.2	8.0312
52.3	0.3559	52.3	1.1484	52.3	3.0894	52.3	8.4196	52.3	20.7498			52.3	0.2935	52.3	0.7278	52.3	1.9394	52.3	5.2444	52.3	12.8533			52.3	0.1447	52.3	0.4491	52.3	1.4575	52.3	3.7601	52.3	8.043
52.4	0.3565	52.4	1.1493	52.4	3.096	52.4	8.4359	52.4	20.7767			52.4	0.2918	52.4	0.7311	52.4	1.9463	52.4	5.2522	52.4	12.8736			52.4	0.1382	52.4	0.4476	52.4	1.4563	52.4	3.7636	52.4	8.0489
52.5	0.361	52.5	1.1526	52.5	3.1064	52.5	8.4489	52.5	20.8029			52.5	0.294399	52.5	0.734	52.5	1.9528	52.5	5.2636	52.5	12.8976			52.5	0.1407	52.5	0.4507	52.5	1.4577	52.5	3.7676	52.5	8.0562
52.6	0.3623	52.6	1.1561	52.6	3.1113	52.6	8.465	52.6	20.8295			52.6	0.2957	52.6	0.7353	52.6	1.962	52.6	5.2749	52.6	12.9141			52.6	0.1457	52.6	0.4542	52.6	1.4614	52.6	3.7751	52.6	8.0653
52.7	0.3616	52.7	1.1551	52.7	3.1137	52.7	8.4752	52.7	20.8582			52.7	0.2942	52.7	0.7345	52.7	1.9685	52.7	5.2834	52.7	12.928			52.7	0.1472	52.7	0.4571	52.7	1.4656	52.7	3.7813	52.7	8.0726
52.8	0.360201	52.8	1.1539	52.8	3.1182	52.8	8.4918	52.8	20.885			52.8	0.293	52.8	0.7379	52.8	1.9738	52.8	5.2934	52.8	12.9464			52.8	0.1512	52.8	0.4591	52.8	1.4711	52.8	3.7952	52.8	8.0799
52.9	0.366599	52.9	1.1609	52.9	3.1291	52.9	8.5097	52.9	20.9163			52.9	0.296	52.9	0.7393	52.9	1.9773	52.9	5.301	52.9	12.9637			52.9	0.1523	52.9	0.4638	52.9	1.4763	52.9	3.7997	52.9	8.0874
53	0.3673	53	1.1604	53	3.1344	53	8.525	53	20.9492			53	0.2968	53	0.7439	53	1.9794	53	5.3103	53	12.9832			53	0.1512	53	0.4663	53	1.4756	53	3.8031	53	8.0946
53.1	0.3737	53.1	1.1677	53.1	3.1435	53.1	8.5405	53.1	20.9822			53.1	0.2941	53.1	0.7423	53.1	1.9797	53.1	5.3169	53.1	12.997			53.1	0.1492	53.1	0.4618	53.1	1.4748	53.1	3.8062	53.1	8.1021
53.2	0.3753	53.2	1.1708	53.2	3.1502	53.2	8.554	53.2	21.0106			53.2	0.2937	53.2	0.7425	53.2	1.9814	53.2	5.3267	53.2	13.0164			53.2	0.1498	53.2	0.4581	53.2	1.4771	53.2	3.8111	53.2	8.1077
53.3	0.374801	53.3	1.1764	53.3	3.1556	53.3	8.5711	53.3	21.0378			53.3	0.2907	53.3	0.7422	53.3	1.9792	53.3	5.3403	53.3	13.0329			53.3	0.151	53.3	0.4573	53.3	1.4823	53.3	3.8189	53.3	8.1173
53.4	0.377699	53.4	1.1832	53.4	3.1639	53.4	8.5871	53.4	21.0662			53.4	0.2924	53.4	0.7462	53.4	1.9846	53.4	5.3491	53.4	13.0512			53.4	0.1525	53.4	0.459	53.4	1.4865	53.4	3.8238	53.4	8.1263
53.5	0.378399	53.5	1.1891	53.5	3.1736	53.5	8.6057	53.5	21.099			53.5	0.2947	53.5	0.7532	53.5	1.9866	53.5	5.358	53.5	13.0684			53.5	0.1516	53.5	0.4604	53.5	1.4913	53.5	3.8277	53.5	8.1356
53.6	0.3819	53.6	1.1938	53.6	3.1824	53.6	8.6221	53.6	21.1298			53.6	0.2967	53.6	0.7556	53.6	1.9901	53.6	5.37	53.6	13.0867			53.6	0.1549	53.6	0.4606	53.6	1.4947	53.6	3.8318	53.6	8.1454
53.7	0.3777	53.7	1.1901	53.7	3.1834	53.7	8.6316	53.7	21.1555			53.7	0.2981	53.7	0.7534	53.7	1.9944	53.7	5.3803	53.7	13.1015			53.7	0.1542	53.7	0.4613	53.7	1.4979	53.7	3.8351	53.7	8.1531
53.8	0.3792	53.8	1.195	53.8	3.1854	53.8	8.645	53.8	21.1818			53.8	0.300399	53.8	0.7546	53.8	2.0016	53.8	5.3914	53.8	13.1177			53.8	0.1553	53.8	0.4647	53.8	1.5014	53.8	3.8451	53.8	8.1611
53.9	0.3753	53.9	1.1936	53.9	3.1908	53.9	8.6579	53.9	21.207			53.9	0.294501	53.9	0.7511	53.9	2.001	53.9	5.3948	53.9	13.1292			53.9	0.1557	53.9	0.4659	53.9	1.5015	53.9	3.8555	53.9	8.1657
54	0.3733	54	1.1917	54	3.1904	54	8.672	54	21.2304			54	0.289501	54	0.7497	54	2.002	54	5.398	54	13.1447			54	0.1642	54	0.4688	54	1.5057	54	3.8668	54	8.1724
54.1	0.372501	54.1	1.194	54.1	3.1967	54.1	8.6833	54.1	21.254			54.1	0.2948	54.1	0.7521	54.1	2.009	54.1	5.4085	54.1	13.1631			54.1	0.166	54.1	0.4727	54.1	1.5116	54.1	3.875	54.1	8.1836
54.2	0.3783	54.2	1.2005	54.2	3.205	54.2	8.6993	54.2	21.2836			54.2	0.2971	54.2	0.7538	54.2	2.0105	54.2	5.4121	54.2	13.1803			54.2	0.1679	54.2	0.4797	54.2	1.5197	54.2	3.8821	54.2	8.1957
54.3	0.3807	54.3	1.2059	54.3	3.2068	54.3	8.7145	54.3	21.3116			54.3	0.2948	54.3	0.7563	54.3	2.0162	54.3	5.4246	54.3	13.1977			54.3	0.1674	54.3	0.4829	54.3	1.5272	54.3	3.8906	54.3	8.2032
54.4	0.3848	54.4	1.208	54.4	3.2154	54.4	8.7304	54.4	21.343			54.4	0.2888	54.4	0.7573	54.4	2.0168	54.4	5.4308	54.4	13.2162			54.4	0.1642	54.4	0.48	54.4	1.529	54.4	3.8942	54.4	8.2112
54.5	0.386499	54.5	1.209	54.5	3.2217	54.5	8.7478	54.5	21.3706			54.5	0.2877	54.5	0.7621	54.5	2.0206	54.5	5.438	54.5	13.2338			54.5	0.169	54.5	0.4892	54.5	1.5362	54.5	3.9045	54.5	8.2227
54.6	0.3883	54.6	1.2153	54.6	3.2284	54.6	8.7604	54.6	21.3993			54.6	0.2901	54.6	0.7645	54.6	2.0233	54.6	5.4445	54.6	13.2485			54.6	0.1652	54.6	0.4891	54.6	1.5392	54.6	3.9089	54.6	8.2279
54.7	0.389501	54.7	1.2172	54.7	3.2306	54.7	8.7733	54.7	21.4271			54.7	0.292599	54.7	0.7646	54.7	2.028	54.7	5.4549	54.7	13.2648			54.7	0.1619	54.7	0.4854	54.7	1.5418	54.7	3.9114	54.7	8.2342
54.8	0.3947	54.8	1.2232	54.8	3.24	54.8	8.7921	54.8	21.4564			54.8	0.2908	54.8	0.7592	54.8	2.0249	54.8	5.4593	54.8	13.2798			54.8	0.1598	54.8	0.4824	54.8	1.5444	54.8	3.9126	54.8	8.2414
54.9	0.3952	54.9	1.2272	54.9	3.2469	54.9	8.8055	54.9	21.484			54.9	0.2942	54.9	0.7605	54.9	2.0299	54.9	5.4684	54.9	13.297			54.9	0.1561	54.9	0.4817	54.9	1.5471	54.9	3.9208	54.9	8.2491
55	0.4008	55	1.2338	55	3.2541	55	8.8216	55	21.513			55	0.2966	55	0.7673	55	2.0341	55	5.4734	55	13.3159			55	0.1559	55	0.4796	55	1.549	55	3.9264	55	8.2523
55.1	0.401801	55.1	1.2359	55.1	3.2576	55.1	8.8308	55.1	21.5401			55.1	0.2972	55.1	0.7703	55.1	2.036	55.1	5.4799	55.1	13.3373			55.1	0.149	55.1	0.4804	55.1	1.5532	55.1	3.9304	55.1	8.2575
55.2	0.4067	55.2	1.2382	55.2	3.2651	55.2	8.8463	55.2	21.5692			55.2	0.293	55.2	0.7724	55.2	2.0338	55.2	5.4875	55.2	13.3541			55.2	0.1482	55.2	0.4812	55.2	1.5573	55.2	3.9377	55.2	8.2668
55.3	0.4099	55.3	1.2399	55.3	3.2731	55.3	8.8635	55.3	21.5959			55.3	0.2928	55.3	0.7724	55.3	2.0327	55.3	5.4954	55.3	13.3717			55.3	0.145	55.3	0.4827	55.3	1.5655	55.3	3.9474	55.3	8.2733
55.4	0.4106	55.4	1.2426	55.4	3.2825	55.4	8.8778	55.4	21.622			55.4	0.29	55.4	0.7693	55.4	2.0327	55.4	5.5017	55.4	13.3894			55.4	0.1475	55.4	0.4903	55.4	1.5745	55.4	3.9574	55.4	8.2843
55.5	0.413	55.5	1.2441	55.5	3.2884	55.5	8.8913	55.5	21.648			55.5	0.286201	55.5	0.7684	55.5	2.0357	55.5	5.4984	55.5	13.4057			55.5	0.1481	55.5	0.4907	55.5	1.5779	55.5	3.9629	55.5	8.291
55.6	0.4109	55.6	1.2449	55.6	3.2923	55.6	8.9018	55.6	21.6711			55.6	0.2862	55.6	0.7735	55.6	2.0408	55.6	5.5077	55.6	13.422			55.6	0.1479	55.6	0.4929	55.6	1.5802	55.6	3.9657	55.6	8.3006
55.7	0.4123	55.7	1.2488	55.7	3.2981	55.7	8.9158	55.7	21.6985			55.7	0.285	55.7	0.7731	55.7	2.042	55.7	5.515	55.7	13.437			55.7	0.1503	55.7	0.4965	55.7	1.5838	55.7	3.9709	55.7	8.3102
55.8	0.412501	55.8	1.2527	55.8	3.3073	55.8	8.9299	55.8	21.7263			55.8	0.2838	55.8	0.775	55.8	2.0451	55.8	5.5217	55.8	13.4518			55.8	0.1472	55.8	0.4964	55.8	1.5878	55.8	3.9765	55.8	8.3156
55.9	0.417999	55.9	1.2573	55.9	3.3208	55.9	8.9514	55.9	21.7574			55.9	0.2852	55.9	0.7767	55.9	2.0513	55.9	5.5302	55.9	13.471			55.9	0.1458	55.9	0.498	55.9	1.59	55.9	3.9822	55.9	8.3211
56	0.4209	56	1.2605	56	3.3328	56	8.9681	56	21.7851			56	0.2881	56	0.7814	56	2.0591	56	5.5404	56	13.4887			56	0.1479	56	0.5007	56	1.5976	56	3.9932	56	8.3295
56.1	0.4198	56.1	1.259	56.1	3.341	56.1	8.9838	56.1	21.8113			56.1	0.2916	56.1	0.7861	56.1	2.0655	56.1	5.5517	56.1	13.5075			56.1	0.1506	56.1	0.501	56.1	1.6011	56.1	3.9987	56.1	8.3351
56.2	0.4215	56.2	1.2625	56.2	3.3432	56.2	8.9976	56.2	21.837			56.2	0.2935	56.2	0.7898	56.2	2.0699	56.2	5.5561	56.2	13.5246			56.2	0.1535	56.2	0.4995	56.2	1.6019	56.2	4.0058	56.2	8.3413
56.3	0.422	56.3	1.2662	56.3	3.3494	56.3	9.0089	56.3	21.8656			56.3	0.2938	56.3	0.7908	56.3	2.0711	56.3	5.5631	56.3	13.5447			56.3	0.1571	56.3	0.5096	56.3	1.6079	56.3	4.0149	56.3	8.3513
56.4	0.4239	56.4	1.2651	56.4	3.3511	56.4	9.0219	56.4	21.891			56.4	0.2972	56.4	0.7919	56.4	2.0726	56.4	5.571	56.4	13.5631			56.4	0.1603	56.4	0.5156	56.4	1.6106	56.4	4.0182	56.4	8.3568
56.5	0.4265	56.5	1.2689	56.5	3.3616	56.5	9.0357	56.5	21.9147			56.5	0.298	56.5	0.7927	56.5	2.075	56.5	5.582	56.5	13.5793			56.5	0.1562	56.5	0.5092	56.5	1.6104	56.5	4.018	56.5	8.3606
56.6	0.4271	56.6	1.2716	56.6	3.3658	56.6	9.0479	56.6	21.9356			56.6	0.298	56.6	0.7945	56.6	2.0799	56.6	5.5899	56.6	13.5968			56.6	0.1583	56.6	0.5112	56.6	1.6116	56.6	4.0249	56.6	8.3657
56.7	0.4246	56.7	1.2723	56.7	3.367	56.7	9.0609	56.7	21.9608			56.7	0.3001	56.7	0.7931	56.7	2.0868	56.7	5.5987	56.7	13.6166			56.7	0.1603	56.7	0.5119	56.7	1.6123	56.7	4.0304	56.7	8.3706
56.8	0.4239	56.8	1.2737	56.8	3.3734	56.8	9.0748	56.8	21.9893			56.8	0.2969	56.8	0.7911	56.8	2.09	56.8	5.6091	56.8	13.633			56.8	0.1627	56.8	0.5124	56.8	1.6129	56.8	4.0317	56.8	8.3763
56.9	0.4263	56.9	1.2754	56.9	3.3807	56.9	9.0876	56.9	22.0177			56.9	0.297299	56.9	0.7962	56.9	2.0985	56.9	5.619	56.9	13.6541			56.9	0.1611	56.9	0.5122	56.9	1.6156	56.9	4.0358	56.9	8.3835
57	0.4302	57	1.2781	57	3.3873	57	9.1026	57	22.0432			57	0.2998	57	0.7969	57	2.1032	57	5.6307	57	13.6724			57	0.1622	57	0.5151	57	1.6212	57	4.0425	57	8.3921
57.1	0.4291	57.1	1.2767	57.1	3.3921	57.1	9.1127	57.1	22.0645			57.1	0.2995	57.1	0.7946	57.1	2.1036	57.1	5.6365	57.1	13.6851			57.1	0.1622	57.1	0.5148	57.1	1.6227	57.1	4.0464	57.1	8.3997
57.2	0.431	57.2	1.2808	57.2	3.399	57.2	9.1288	57.2	22.0916			57.2	0.2997	57.2	0.7973	57.2	2.1061	57.2	5.6441	57.2	13.7034			57.2	0.1614	57.2	0.5167	57.2	1.6257	57.2	4.0492	57.2	8.4094
57.3	0.4279	57.3	1.2799	57.3	3.4087	57.3	9.1387	57.3	22.1159			57.3	0.2991	57.3	0.7977	57.3	2.111	57.3	5.6531	57.3	13.7167			57.3	0.1628	57.3	0.5155	57.3	1.6281	57.3	4.0534	57.3	8.4155
57.4	0.424	57.4	1.2789	57.4	3.4142	57.4	9.1491	57.4	22.1416			57.4	0.3019	57.4	0.8001	57.4	2.1157	57.4	5.6628	57.4	13.7366			57.4	0.161	57.4	0.5087	57.4	1.6255	57.4	4.0582	57.4	8.4212
57.5	0.4204	57.5	1.2795	57.5	3.4208	57.5	9.161	57.5	22.1685			57.5	0.2977	57.5	0.7992	57.5	2.1197	57.5	5.6673	57.5	13.7528			57.5	0.1608	57.5	0.5088	57.5	1.6258	57.5	4.0627	57.5	8.4272
57.6	0.4188	57.6	1.2755	57.6	3.4229	57.6	9.1682	57.6	22.1925			57.6	0.2925	57.6	0.7993	57.6	2.1183	57.6	5.6758	57.6	13.7648			57.6	0.1611	57.6	0.5113	57.6	1.6303	57.6	4.0667	57.6	8.4327
57.7	0.42	57.7	1.2738	57.7	3.4252	57.7	9.1816	57.7	22.2171			57.7	0.2926	57.7	0.8005	57.7	2.1213	57.7	5.681	57.7	13.7763			57.7	0.1582	57.7	0.5118	57.7	1.6321	57.7	4.0716	57.7	8.4385
57.8	0.4141	57.8	1.2692	57.8	3.426	57.8	9.1927	57.8	22.2421			57.8	0.2939	57.8	0.8013	57.8	2.1243	57.8	5.6887	57.8	13.7918			57.8	0.158	57.8	0.5092	57.8	1.6309	57.8	4.0755	57.8	8.4414
57.9	0.4131	57.9	1.2668	57.9	3.4293	57.9	9.207	57.9	22.2687			57.9	0.29	57.9	0.8008	57.9	2.1272	57.9	5.6948	57.9	13.8047			57.9	0.16	57.9	0.5093	57.9	1.6353	57.9	4.0798	57.9	8.4476
58	0.4167	58	1.2725	58	3.4369	58	9.2189	58	22.2966			58	0.2842	58	0.7992	58	2.1299	58	5.7002	58	13.8257			58	0.1599	58	0.5095	58	1.6347	58	4.0839	58	8.45
58.1	0.4181	58.1	1.2746	58.1	3.4422	58.1	9.2332	58.1	22.323			58.1	0.2849	58.1	0.8014	58.1	2.1354	58.1	5.7093	58.1	13.8437			58.1	0.1604	58.1	0.51	58.1	1.6356	58.1	4.0863	58.1	8.4555
58.2	0.4162	58.2	1.2782	58.2	3.4474	58.2	9.2474	58.2	22.3458			58.2	0.2861	58.2	0.8028	58.2	2.1429	58.2	5.7158	58.2	13.8622			58.2	0.1612	58.2	0.5097	58.2	1.6376	58.2	4.091	58.2	8.461
58.3	0.4165	58.3	1.2813	58.3	3.4583	58.3	9.2612	58.3	22.3719			58.3	0.2871	58.3	0.8024	58.3	2.1461	58.3	5.7247	58.3	13.8773			58.3	0.161	58.3	0.5063	58.3	1.6381	58.3	4.095	58.3	8.4639
58.4	0.4177	58.4	1.2835	58.4	3.4668	58.4	9.2788	58.4	22.3999			58.4	0.2875	58.4	0.8003	58.4	2.1492	58.4	5.7288	58.4	13.8915			58.4	0.1568	58.4	0.4975	58.4	1.6344	58.4	4.0944	58.4	8.4652
58.5	0.4164	58.5	1.2832	58.5	3.4718	58.5	9.2898	58.5	22.4259			58.5	0.2867	58.5	0.8002	58.5	2.1485	58.5	5.7392	58.5	13.9033			58.5	0.1542	58.5	0.4946	58.5	1.6323	58.5	4.0942	58.5	8.4642
58.6	0.4165	58.6	1.283	58.6	3.4743	58.6	9.3036	58.6	22.4547			58.6	0.2878	58.6	0.8019	58.6	2.15	58.6	5.7469	58.6	13.9184			58.6	0.1536	58.6	0.4963	58.6	1.635	58.6	4.099	58.6	8.4701
58.7	0.4114	58.7	1.2818	58.7	3.4788	58.7	9.316	58.7	22.4798			58.7	0.2875	58.7	0.8054	58.7	2.1534	58.7	5.7564	58.7	13.9349			58.7	0.1446	58.7	0.4904	58.7	1.6339	58.7	4.1003	58.7	8.4715
58.8	0.4068	58.8	1.2827	58.8	3.4897	58.8	9.3316	58.8	22.5022			58.8	0.289701	58.8	0.8053	58.8	2.1542	58.8	5.7665	58.8	13.9538			58.8	0.1421	58.8	0.4845	58.8	1.633	58.8	4.1053	58.8	8.4744
58.9	0.4073	58.9	1.2865	58.9	3.4958	58.9	9.3437	58.9	22.5274			58.9	0.291799	58.9	0.806	58.9	2.1592	58.9	5.7766	58.9	13.9728			58.9	0.1384	58.9	0.4825	58.9	1.6319	58.9	4.1083	58.9	8.4784
59	0.4022	59	1.288	59	3.502	59	9.358	59	22.5525			59	0.2893	59	0.8123	59	2.1579	59	5.7849	59	13.985			59	0.1377	59	0.4848	59	1.6363	59	4.1175	59	8.4869
59.1	0.3997	59.1	1.2887	59.1	3.5098	59.1	9.3692	59.1	22.5759			59.1	0.287	59.1	0.8123	59.1	2.1622	59.1	5.794	59.1	13.9999			59.1	0.1359	59.1	0.4827	59.1	1.6421	59.1	4.1226	59.1	8.4974
59.2	0.3959	59.2	1.2895	59.2	3.5127	59.2	9.3821	59.2	22.6029			59.2	0.288	59.2	0.8164	59.2	2.1694	59.2	5.8022	59.2	14.0199			59.2	0.1373	59.2	0.4884	59.2	1.6468	59.2	4.1323	59.2	8.5032
59.3	0.3956	59.3	1.2919	59.3	3.5169	59.3	9.3957	59.3	22.6295			59.3	0.287001	59.3	0.8202	59.3	2.1729	59.3	5.8123	59.3	14.0339			59.3	0.1425	59.3	0.4934	59.3	1.6492	59.3	4.1389	59.3	8.5118
59.4	0.3951	59.4	1.2942	59.4	3.5219	59.4	9.4049	59.4	22.6532			59.4	0.292899	59.4	0.829	59.4	2.1806	59.4	5.8245	59.4	14.0549			59.4	0.1372	59.4	0.4979	59.4	1.6467	59.4	4.1413	59.4	8.5165
59.5	0.3963	59.5	1.2974	59.5	3.5288	59.5	9.4189	59.5	22.6812			59.5	0.2947	59.5	0.8308	59.5	2.1814	59.5	5.8356	59.5	14.0725			59.5	0.1362	59.5	0.5004	59.5	1.6473	59.5	4.1506	59.5	8.5222
59.6	0.3944	59.6	1.3005	59.6	3.5319	59.6	9.4318	59.6	22.7066			59.6	0.2941	59.6	0.8266	59.6	2.181	59.6	5.8464	59.6	14.0881			59.6	0.1397	59.6	0.5	59.6	1.6428	59.6	4.1609	59.6	8.5271
59.7	0.3944	59.7	1.3056	59.7	3.538	59.7	9.45	59.7	22.7342			59.7	0.295201	59.7	0.8267	59.7	2.1834	59.7	5.8539	59.7	14.1016			59.7	0.1358	59.7	0.4986	59.7	1.6445	59.7	4.1691	59.7	8.531
59.8	0.3964	59.8	1.3115	59.8	3.5447	59.8	9.4655	59.8	22.7603			59.8	0.2976	59.8	0.8316	59.8	2.1893	59.8	5.8634	59.8	14.1205			59.8	0.1384	59.8	0.5003	59.8	1.6476	59.8	4.1797	59.8	8.5394
59.9	0.3952	59.9	1.3111	59.9	3.5508	59.9	9.4812	59.9	22.7853			59.9	0.2999	59.9	0.8329	59.9	2.1911	59.9	5.8693	59.9	14.1411			59.9	0.1385	59.9	0.5002	59.9	1.6465	59.9	4.1808	59.9	8.5422
60	0.3977	60	1.3131	60	3.5555	60	9.4947	60	22.8134			60	0.307099	60	0.8377	60	2.2023	60	5.8826	60	14.1614			60	0.1403	60	0.5037	60	1.6493	60	4.1835	60	8.5527
60.1	0.401	60.1	1.3177	60.1	3.5638	60.1	9.5047	60.1	22.8405			60.1	0.3085	60.1	0.838	60.1	2.2075	60.1	5.8926	60.1	14.1767			60.1	0.1375	60.1	0.4999	60.1	1.6485	60.1	4.1802	60.1	8.5567
60.2	0.4004	60.2	1.3156	60.2	3.5672	60.2	9.5159	60.2	22.8648			60.2	0.3093	60.2	0.8404	60.2	2.213	60.2	5.9038	60.2	14.1921			60.2	0.1402	60.2	0.5006	60.2	1.6488	60.2	4.1855	60.2	8.5604
60.3	0.399101	60.3	1.3159	60.3	3.5752	60.3	9.5316	60.3	22.8905			60.3	0.3082	60.3	0.8424	60.3	2.2185	60.3	5.9171	60.3	14.2064			60.3	0.143	60.3	0.4978	60.3	1.6457	60.3	4.1889	60.3	8.5636
60.4	0.399799	60.4	1.3203	60.4	3.5842	60.4	9.5454	60.4	22.9173			60.4	0.3115	60.4	0.8422	60.4	2.2211	60.4	5.9223	60.4	14.2228			60.4	0.1434	60.4	0.496	60.4	1.6413	60.4	4.1926	60.4	8.5657
60.5	0.3993	60.5	1.3263	60.5	3.5882	60.5	9.5558	60.5	22.9377			60.5	0.3145	60.5	0.842	60.5	2.2275	60.5	5.9304	60.5	14.2378			60.5	0.1483	60.5	0.5012	60.5	1.6462	60.5	4.2009	60.5	8.5751
60.6	0.3984	60.6	1.3257	60.6	3.588	60.6	9.5654	60.6	22.9608			60.6	0.3172	60.6	0.8429	60.6	2.2324	60.6	5.9402	60.6	14.254			60.6	0.1449	60.6	0.4945	60.6	1.6434	60.6	4.2055	60.6	8.5755
60.7	0.4011	60.7	1.3264	60.7	3.596	60.7	9.5799	60.7	22.988			60.7	0.3121	60.7	0.8405	60.7	2.2344	60.7	5.9474	60.7	14.2706			60.7	0.1462	60.7	0.4977	60.7	1.6451	60.7	4.2082	60.7	8.5843
60.8	0.4051	60.8	1.33	60.8	3.6068	60.8	9.5942	60.8	23.0143			60.8	0.3095	60.8	0.8428	60.8	2.2379	60.8	5.9546	60.8	14.2855			60.8	0.1481	60.8	0.499	60.8	1.6444	60.8	4.2108	60.8	8.5909
60.9	0.4038	60.9	1.3287	60.9	3.6134	60.9	9.6067	60.9	23.0392			60.9	0.3098	60.9	0.8433	60.9	2.2443	60.9	5.9652	60.9	14.299			60.9	0.1502	60.9	0.503	60.9	1.6465	60.9	4.2177	60.9	8.5993
61	0.406	61	1.3288	61	3.6166	61	9.6179	61	23.0614			61	0.3051	61	0.844	61	2.2466	61	5.9699	61	14.3116			61	0.1565	61	0.5088	61	1.6519	61	4.2252	61	8.6081
61.1	0.405601	61.1	1.3313	61.1	3.6195	61.1	9.6295	61.1	23.0819			61.1	0.3004	61.1	0.8403	61.1	2.2469	61.1	5.9739	61.1	14.3209			61.1	0.159	61.1	0.5167	61.1	1.656	61.1	4.2336	61.1	8.6141
61.2	0.4106	61.2	1.3349	61.2	3.628	61.2	9.6488	61.2	23.1083			61.2	0.3016	61.2	0.839	61.2	2.2508	61.2	5.9846	61.2	14.3353			61.2	0.1604	61.2	0.5182	61.2	1.6589	61.2	4.2425	61.2	8.619
61.3	0.4094	61.3	1.3386	61.3	3.6355	61.3	9.66	61.3	23.1313			61.3	0.302	61.3	0.8429	61.3	2.2561	61.3	5.9941	61.3	14.3508			61.3	0.1594	61.3	0.5184	61.3	1.6597	61.3	4.247	61.3	8.6249
61.4	0.4081	61.4	1.3405	61.4	3.639	61.4	9.6712	61.4	23.1577			61.4	0.3034	61.4	0.8429	61.4	2.261	61.4	6.0039	61.4	14.3655			61.4	0.1583	61.4	0.5191	61.4	1.658	61.4	4.2498	61.4	8.6271
61.5	0.409999	61.5	1.3463	61.5	3.6483	61.5	9.6891	61.5	23.187			61.5	0.3078	61.5	0.8446	61.5	2.2654	61.5	6.015	61.5	14.3777			61.5	0.1603	61.5	0.5178	61.5	1.6601	61.5	4.2554	61.5	8.634
61.6	0.4126	61.6	1.3511	61.6	3.6551	61.6	9.7004	61.6	23.2118			61.6	0.3102	61.6	0.8485	61.6	2.2632	61.6	6.0288	61.6	14.3944			61.6	0.162	61.6	0.5188	61.6	1.6578	61.6	4.2633	61.6	8.6419
61.7	0.4158	61.7	1.3568	61.7	3.6637	61.7	9.7147	61.7	23.238			61.7	0.3099	61.7	0.8481	61.7	2.264	61.7	6.0375	61.7	14.4131			61.7	0.1639	61.7	0.5194	61.7	1.6594	61.7	4.2711	61.7	8.6484
61.8	0.4148	61.8	1.3546	61.8	3.6689	61.8	9.7259	61.8	23.2597			61.8	0.309001	61.8	0.8506	61.8	2.2687	61.8	6.0478	61.8	14.4339			61.8	0.1659	61.8	0.5192	61.8	1.6623	61.8	4.2766	61.8	8.6517
61.9	0.4164	61.9	1.3582	61.9	3.6722	61.9	9.7402	61.9	23.2871			61.9	0.312199	61.9	0.8582	61.9	2.2755	61.9	6.0601	61.9	14.4546			61.9	0.1662	61.9	0.5213	61.9	1.6643	61.9	4.2829	61.9	8.6578
62	0.4156	62	1.3605	62	3.6746	62	9.7511	62	23.311			62	0.3138	62	0.86	62	2.2789	62	6.0688	62	14.4675			62	0.1698	62	0.522	62	1.6686	62	4.2888	62	8.6633
62.1	0.4151	62.1	1.364	62.1	3.6803	62.1	9.7651	62.1	23.3365			62.1	0.3108	62.1	0.8559	62.1	2.2762	62.1	6.0719	62.1	14.4789			62.1	0.1706	62.1	0.5228	62.1	1.667	62.1	4.2911	62.1	8.6676
62.2	0.4191	62.2	1.3682	62.2	3.6865	62.2	9.7795	62.2	23.3633			62.2	0.3134	62.2	0.8578	62.2	2.2756	62.2	6.0801	62.2	14.4956			62.2	0.171	62.2	0.5275	62.2	1.6755	62.2	4.2996	62.2	8.6781
62.3	0.417101	62.3	1.3654	62.3	3.6916	62.3	9.7902	62.3	23.3871			62.3	0.314501	62.3	0.8586	62.3	2.2784	62.3	6.0906	62.3	14.5107			62.3	0.1688	62.3	0.5324	62.3	1.6829	62.3	4.3034	62.3	8.6837
62.4	0.421499	62.4	1.3671	62.4	3.6983	62.4	9.8067	62.4	23.415			62.4	0.317399	62.4	0.8602	62.4	2.2855	62.4	6.1003	62.4	14.5245			62.4	0.1663	62.4	0.5299	62.4	1.6826	62.4	4.3051	62.4	8.6867
62.5	0.4253	62.5	1.3672	62.5	3.7086	62.5	9.8207	62.5	23.4437			62.5	0.319	62.5	0.861	62.5	2.2905	62.5	6.1073	62.5	14.5392			62.5	0.1639	62.5	0.5298	62.5	1.6838	62.5	4.3086	62.5	8.6904
62.6	0.4224	62.6	1.3673	62.6	3.7142	62.6	9.8337	62.6	23.4666			62.6	0.3175	62.6	0.8618	62.6	2.2964	62.6	6.116	62.6	14.5571			62.6	0.1693	62.6	0.5364	62.6	1.692	62.6	4.321	62.6	8.703
62.7	0.4198	62.7	1.3634	62.7	3.7161	62.7	9.8442	62.7	23.489			62.7	0.3114	62.7	0.8599	62.7	2.2973	62.7	6.121	62.7	14.5681			62.7	0.1661	62.7	0.5326	62.7	1.6949	62.7	4.3231	62.7	8.7083
62.8	0.4185	62.8	1.3627	62.8	3.7202	62.8	9.8542	62.8	23.5112			62.8	0.3093	62.8	0.8616	62.8	2.2961	62.8	6.1285	62.8	14.5772			62.8	0.1667	62.8	0.5361	62.8	1.7004	62.8	4.3312	62.8	8.7169
62.9	0.4223	62.9	1.3666	62.9	3.7244	62.9	9.8667	62.9	23.5335			62.9	0.3117	62.9	0.865	62.9	2.2994	62.9	6.1379	62.9	14.5912			62.9	0.1668	62.9	0.5403	62.9	1.7055	62.9	4.3396	62.9	8.7283
63	0.4223	63	1.3679	63	3.7299	63	9.8802	63	23.554			63	0.3148	63	0.8629	63	2.3003	63	6.147	63	14.6036			63	0.1674	63	0.5404	63	1.707	63	4.3437	63	8.7345
63.1	0.4258	63.1	1.3694	63.1	3.7382	63.1	9.8931	63.1	23.5805			63.1	0.3134	63.1	0.868	63.1	2.3031	63.1	6.1502	63.1	14.6171			63.1	0.1673	63.1	0.5407	63.1	1.7069	63.1	4.3486	63.1	8.7403
63.2	0.4272	63.2	1.3729	63.2	3.7454	63.2	9.9093	63.2	23.609			63.2	0.3148	63.2	0.8709	63.2	2.3105	63.2	6.1589	63.2	14.636			63.2	0.1658	63.2	0.5396	63.2	1.7101	63.2	4.3531	63.2	8.7454
63.3	0.4276	63.3	1.3742	63.3	3.7478	63.3	9.921	63.3	23.6331			63.3	0.3142	63.3	0.8701	63.3	2.3157	63.3	6.1682	63.3	14.6478			63.3	0.164	63.3	0.5369	63.3	1.7111	63.3	4.3569	63.3	8.7475
63.4	0.4283	63.4	1.3765	63.4	3.75	63.4	9.9356	63.4	23.6603			63.4	0.3142	63.4	0.8712	63.4	2.3208	63.4	6.1772	63.4	14.664			63.4	0.1626	63.4	0.5395	63.4	1.7194	63.4	4.3607	63.4	8.7553
63.5	0.432899	63.5	1.3795	63.5	3.7586	63.5	9.9536	63.5	23.689			63.5	0.318	63.5	0.8713	63.5	2.3226	63.5	6.1812	63.5	14.6752			63.5	0.1658	63.5	0.543	63.5	1.727	63.5	4.3667	63.5	8.7622
63.6	0.4386	63.6	1.3811	63.6	3.7632	63.6	9.9678	63.6	23.7161			63.6	0.3241	63.6	0.8721	63.6	2.3262	63.6	6.1894	63.6	14.6897			63.6	0.1672	63.6	0.5463	63.6	1.7313	63.6	4.3761	63.6	8.7707
63.7	0.438501	63.7	1.3881	63.7	3.7707	63.7	9.9817	63.7	23.7394			63.7	0.3238	63.7	0.8724	63.7	2.3308	63.7	6.1965	63.7	14.7033			63.7	0.1669	63.7	0.5481	63.7	1.729	63.7	4.3833	63.7	8.7762
63.8	0.4438	63.8	1.3923	63.8	3.777	63.8	9.9973	63.8	23.7673			63.8	0.3282	63.8	0.8726	63.8	2.3366	63.8	6.2095	63.8	14.7217			63.8	0.1672	63.8	0.5536	63.8	1.7309	63.8	4.3871	63.8	8.7799
63.9	0.4431	63.9	1.393	63.9	3.7798	63.9	10.0086	63.9	23.7886			63.9	0.3222	63.9	0.8722	63.9	2.3382	63.9	6.2146	63.9	14.7333			63.9	0.1691	63.9	0.5576	63.9	1.732	63.9	4.3925	63.9	8.788
64	0.444	64	1.3966	64	3.7871	64	10.0179	64	23.8098			64	0.3257	64	0.8765	64	2.3436	64	6.2247	64	14.7528			64	0.1722	64	0.5621	64	1.7371	64	4.4003	64	8.7966
64.1	0.4431	64.1	1.3918	64.1	3.7882	64.1	10.03	64.1	23.8288			64.1	0.3297	64.1	0.8789	64.1	2.3475	64.1	6.2349	64.1	14.7681			64.1	0.1748	64.1	0.5652	64.1	1.7434	64.1	4.4074	64.1	8.8053
64.2	0.4448	64.2	1.394	64.2	3.7939	64.2	10.0397	64.2	23.8538			64.2	0.3287	64.2	0.88	64.2	2.3497	64.2	6.2443	64.2	14.7871			64.2	0.1796	64.2	0.5678	64.2	1.7515	64.2	4.4164	64.2	8.8157
64.3	0.4449	64.3	1.3914	64.3	3.7949	64.3	10.0499	64.3	23.8759			64.3	0.3265	64.3	0.8786	64.3	2.3506	64.3	6.2553	64.3	14.803			64.3	0.1772	64.3	0.567	64.3	1.7528	64.3	4.4208	64.3	8.8182
64.4	0.4443	64.4	1.3951	64.4	3.796	64.4	10.0632	64.4	23.8987			64.4	0.3256	64.4	0.8821	64.4	2.3537	64.4	6.2664	64.4	14.8225			64.4	0.1789	64.4	0.5703	64.4	1.7566	64.4	4.4288	64.4	8.8283
64.5	0.4466	64.5	1.4002	64.5	3.8002	64.5	10.0771	64.5	23.9211			64.5	0.3289	64.5	0.8837	64.5	2.3564	64.5	6.279	64.5	14.8353			64.5	0.1787	64.5	0.5727	64.5	1.7606	64.5	4.436	64.5	8.8329
64.6	0.4524	64.6	1.4055	64.6	3.8064	64.6	10.0935	64.6	23.9461			64.6	0.3323	64.6	0.884	64.6	2.3613	64.6	6.2864	64.6	14.849			64.6	0.1817	64.6	0.5793	64.6	1.7632	64.6	4.4475	64.6	8.841
64.7	0.4489	64.7	1.4076	64.7	3.8085	64.7	10.1055	64.7	23.9662			64.7	0.3297	64.7	0.8816	64.7	2.3637	64.7	6.2925	64.7	14.8605			64.7	0.1853	64.7	0.582	64.7	1.7694	64.7	4.4536	64.7	8.8461
64.8	0.45	64.8	1.4102	64.8	3.8117	64.8	10.1154	64.8	23.9867			64.8	0.3321	64.8	0.8787	64.8	2.364	64.8	6.2952	64.8	14.8738			64.8	0.1874	64.8	0.585	64.8	1.7763	64.8	4.4607	64.8	8.8518
64.9	0.4505	64.9	1.4125	64.9	3.8131	64.9	10.1254	64.9	24.0087			64.9	0.3323	64.9	0.8807	64.9	2.367	64.9	6.3054	64.9	14.8848			64.9	0.1867	64.9	0.5895	64.9	1.7805	64.9	4.466	64.9	8.8589
65	0.4496	65	1.4116	65	3.8166	65	10.1365	65	24.0325			65	0.3296	65	0.8794	65	2.3691	65	6.3129	65	14.8958			65	0.1877	65	0.5933	65	1.7832	65	4.4743	65	8.869
65.1	0.4545	65.1	1.4146	65.1	3.822	65.1	10.1507	65.1	24.0553			65.1	0.3368	65.1	0.874	65.1	2.3752	65.1	6.3228	65.1	14.9144			65.1	0.1876	65.1	0.5924	65.1	1.781	65.1	4.4759	65.1	8.8753
65.2	0.4538	65.2	1.416	65.2	3.8231	65.2	10.1604	65.2	24.0778			65.2	0.3372	65.2	0.8712	65.2	2.3772	65.2	6.3312	65.2	14.9264			65.2	0.1887	65.2	0.5953	65.2	1.7828	65.2	4.4845	65.2	8.8786
65.3	0.4565	65.3	1.4148	65.3	3.8289	65.3	10.1725	65.3	24.0961			65.3	0.3398	65.3	0.869	65.3	2.3797	65.3	6.3426	65.3	14.9383			65.3	0.191	65.3	0.5985	65.3	1.7881	65.3	4.4934	65.3	8.891
65.4	0.4577	65.4	1.4157	65.4	3.836	65.4	10.1861	65.4	24.1193			65.4	0.3407	65.4	0.8691	65.4	2.3825	65.4	6.3463	65.4	14.9529			65.4	0.1898	65.4	0.6029	65.4	1.7938	65.4	4.5019	65.4	8.9012
65.5	0.4591	65.5	1.4157	65.5	3.844	65.5	10.2017	65.5	24.1464			65.5	0.3395	65.5	0.8632	65.5	2.384	65.5	6.3523	65.5	14.9643			65.5	0.1951	65.5	0.604	65.5	1.7994	65.5	4.5126	65.5	8.9091
65.6	0.4566	65.6	1.4097	65.6	3.8439	65.6	10.2105	65.6	24.167			65.6	0.337	65.6	0.864	65.6	2.3894	65.6	6.357	65.6	14.9781			65.6	0.1933	65.6	0.6037	65.6	1.8001	65.6	4.5147	65.6	8.9152
65.7	0.457	65.7	1.4061	65.7	3.8473	65.7	10.2214	65.7	24.187			65.7	0.3381	65.7	0.8662	65.7	2.3978	65.7	6.3608	65.7	14.9918			65.7	0.1889	65.7	0.6072	65.7	1.8056	65.7	4.5178	65.7	8.923
65.8	0.4585	65.8	1.404	65.8	3.8492	65.8	10.2318	65.8	24.211			65.8	0.3349	65.8	0.8668	65.8	2.3986	65.8	6.369	65.8	15.0076			65.8	0.1859	65.8	0.6099	65.8	1.8081	65.8	4.5217	65.8	8.932
65.9	0.4607	65.9	1.4032	65.9	3.8546	65.9	10.2451	65.9	24.2346			65.9	0.3352	65.9	0.8679	65.9	2.4007	65.9	6.3755	65.9	15.0228			65.9	0.1835	65.9	0.6105	65.9	1.809	65.9	4.5229	65.9	8.9366
66	0.4614	66	1.4058	66	3.8601	66	10.2551	66	24.258			66	0.3329	66	0.869	66	2.4016	66	6.3817	66	15.0354			66	0.1864	66	0.6138	66	1.8139	66	4.5328	66	8.9465
66.1	0.4658	66.1	1.4094	66.1	3.8665	66.1	10.2692	66.1	24.2848			66.1	0.3327	66.1	0.8697	66.1	2.4011	66.1	6.3886	66.1	15.0501			66.1	0.1845	66.1	0.6132	66.1	1.8177	66.1	4.5406	66.1	8.9519
66.2	0.4645	66.2	1.4133	66.2	3.873	66.2	10.2843	66.2	24.3088			66.2	0.3348	66.2	0.8713	66.2	2.406	66.2	6.3989	66.2	15.0646			66.2	0.183	66.2	0.6158	66.2	1.8198	66.2	4.5484	66.2	8.9605
66.3	0.4674	66.3	1.4207	66.3	3.8792	66.3	10.2997	66.3	24.3332			66.3	0.3337	66.3	0.8716	66.3	2.4066	66.3	6.407	66.3	15.0789			66.3	0.1832	66.3	0.6181	66.3	1.825	66.3	4.554	66.3	8.9708
66.4	0.465	66.4	1.4211	66.4	3.8814	66.4	10.3069	66.4	24.3546			66.4	0.3347	66.4	0.8701	66.4	2.4067	66.4	6.4117	66.4	15.0939			66.4	0.1808	66.4	0.6208	66.4	1.8306	66.4	4.5625	66.4	8.9756
66.5	0.4629	66.5	1.4194	66.5	3.8853	66.5	10.3214	66.5	24.377			66.5	0.3346	66.5	0.8704	66.5	2.4088	66.5	6.4243	66.5	15.1089			66.5	0.1816	66.5	0.6237	66.5	1.8378	66.5	4.5686	66.5	8.9823
66.6	0.4656	66.6	1.4171	66.6	3.8907	66.6	10.339	66.6	24.4007			66.6	0.3333	66.6	0.8734	66.6	2.4097	66.6	6.4332	66.6	15.1227			66.6	0.1798	66.6	0.623	66.6	1.8371	66.6	4.5734	66.6	8.9858
66.7	0.4678	66.7	1.4235	66.7	3.9015	66.7	10.3538	66.7	24.4303			66.7	0.3298	66.7	0.8731	66.7	2.4117	66.7	6.4375	66.7	15.1341			66.7	0.1803	66.7	0.6261	66.7	1.8398	66.7	4.5735	66.7	8.9933
66.8	0.4671	66.8	1.4259	66.8	3.9047	66.8	10.3669	66.8	24.4497			66.8	0.3345	66.8	0.8741	66.8	2.4138	66.8	6.4472	66.8	15.1468			66.8	0.1799	66.8	0.6204	66.8	1.8388	66.8	4.5763	66.8	8.9951
66.9	0.4662	66.9	1.4269	66.9	3.9103	66.9	10.3788	66.9	24.4712			66.9	0.3373	66.9	0.8752	66.9	2.4195	66.9	6.4554	66.9	15.1605			66.9	0.1793	66.9	0.6194	66.9	1.8436	66.9	4.5814	66.9	8.9984
67	0.470499	67	1.4296	67	3.9161	67	10.3938	67	24.4973			67	0.34	67	0.878	67	2.4246	67	6.4638	67	15.1767			67	0.1791	67	0.6186	67	1.8481	67	4.5901	67	9.0045
67.1	0.4716	67.1	1.431	67.1	3.9218	67.1	10.4054	67.1	24.522			67.1	0.3403	67.1	0.8766	67.1	2.4271	67.1	6.4713	67.1	15.1909			67.1	0.1766	67.1	0.619	67.1	1.8505	67.1	4.5956	67.1	9.0084
67.2	0.4742	67.2	1.431	67.2	3.9288	67.2	10.4192	67.2	24.5492			67.2	0.3444	67.2	0.8761	67.2	2.4335	67.2	6.4846	67.2	15.2068			67.2	0.1775	67.2	0.6198	67.2	1.8561	67.2	4.6004	67.2	9.0147
67.3	0.4733	67.3	1.4327	67.3	3.9311	67.3	10.4318	67.3	24.57			67.3	0.347601	67.3	0.8779	67.3	2.4393	67.3	6.4913	67.3	15.2193			67.3	0.1809	67.3	0.6228	67.3	1.8625	67.3	4.6083	67.3	9.0228
67.4	0.4743	67.4	1.4318	67.4	3.9338	67.4	10.4455	67.4	24.5923			67.4	0.351799	67.4	0.8811	67.4	2.4486	67.4	6.5018	67.4	15.233			67.4	0.1799	67.4	0.6215	67.4	1.8654	67.4	4.6137	67.4	9.0225
67.5	0.4751	67.5	1.4307	67.5	3.9379	67.5	10.4579	67.5	24.6109			67.5	0.3509	67.5	0.8812	67.5	2.4518	67.5	6.5081	67.5	15.2433			67.5	0.1809	67.5	0.6197	67.5	1.8708	67.5	4.6178	67.5	9.0308
67.6	0.478	67.6	1.4327	67.6	3.9389	67.6	10.4698	67.6	24.6351			67.6	0.3514	67.6	0.8849	67.6	2.4537	67.6	6.5162	67.6	15.2548			67.6	0.1778	67.6	0.6161	67.6	1.8695	67.6	4.6208	67.6	9.0332
67.7	0.4759	67.7	1.4338	67.7	3.9395	67.7	10.4815	67.7	24.658			67.7	0.3512	67.7	0.8871	67.7	2.4606	67.7	6.524	67.7	15.2695			67.7	0.1778	67.7	0.6171	67.7	1.8734	67.7	4.6238	67.7	9.037
67.8	0.4727	67.8	1.4319	67.8	3.9419	67.8	10.4939	67.8	24.6786			67.8	0.3524	67.8	0.8857	67.8	2.4621	67.8	6.5324	67.8	15.2814			67.8	0.1762	67.8	0.6186	67.8	1.8744	67.8	4.6297	67.8	9.0409
67.9	0.4722	67.9	1.4355	67.9	3.9463	67.9	10.5065	67.9	24.7002			67.9	0.3511	67.9	0.8862	67.9	2.4653	67.9	6.5418	67.9	15.2911			67.9	0.1732	67.9	0.6182	67.9	1.8761	67.9	4.6326	67.9	9.0465
68	0.4738	68	1.4329	68	3.952	68	10.5184	68	24.7207			68	0.3502	68	0.882	68	2.4654	68	6.5467	68	15.3031			68	0.1725	68	0.6169	68	1.8749	68	4.6339	68	9.0512
68.1	0.4723	68.1	1.4309	68.1	3.953	68.1	10.5268	68.1	24.7413			68.1	0.350901	68.1	0.8811	68.1	2.4668	68.1	6.5531	68.1	15.322			68.1	0.1705	68.1	0.6197	68.1	1.8794	68.1	4.6401	68.1	9.0575
68.2	0.4732	68.2	1.431	68.2	3.9603	68.2	10.539	68.2	24.7684			68.2	0.355	68.2	0.8889	68.2	2.473	68.2	6.5645	68.2	15.3414			68.2	0.1681	68.2	0.6217	68.2	1.8837	68.2	4.6453	68.2	9.0655
68.3	0.4729	68.3	1.4346	68.3	3.9649	68.3	10.5515	68.3	24.7922			68.3	0.3496	68.3	0.8851	68.3	2.4721	68.3	6.5685	68.3	15.3493			68.3	0.1695	68.3	0.6225	68.3	1.8823	68.3	4.6483	68.3	9.0684
68.4	0.4747	68.4	1.4407	68.4	3.9682	68.4	10.5656	68.4	24.8159			68.4	0.3501	68.4	0.8853	68.4	2.4743	68.4	6.5778	68.4	15.3641			68.4	0.1733	68.4	0.6225	68.4	1.8853	68.4	4.6572	68.4	9.0786
68.5	0.4728	68.5	1.4432	68.5	3.974	68.5	10.5758	68.5	24.8382			68.5	0.3478	68.5	0.8847	68.5	2.4747	68.5	6.5832	68.5	15.3789			68.5	0.1744	68.5	0.6225	68.5	1.887	68.5	4.664	68.5	9.0848
68.6	0.4679	68.6	1.4479	68.6	3.9774	68.6	10.5883	68.6	24.8578			68.6	0.3504	68.6	0.889	68.6	2.4798	68.6	6.5975	68.6	15.3968			68.6	0.1735	68.6	0.6216	68.6	1.886	68.6	4.672	68.6	9.0909
68.7	0.469301	68.7	1.4511	68.7	3.985	68.7	10.6025	68.7	24.8815			68.7	0.354301	68.7	0.8922	68.7	2.4846	68.7	6.6095	68.7	15.414			68.7	0.1723	68.7	0.6213	68.7	1.8831	68.7	4.6769	68.7	9.0928
68.8	0.470701	68.8	1.4565	68.8	3.9929	68.8	10.6203	68.8	24.9054			68.8	0.3582	68.8	0.8962	68.8	2.4915	68.8	6.6233	68.8	15.4302			68.8	0.1751	68.8	0.6232	68.8	1.8882	68.8	4.6882	68.8	9.0988
68.9	0.475399	68.9	1.4638	68.9	4.0021	68.9	10.6388	68.9	24.9324			68.9	0.3601	68.9	0.8998	68.9	2.4965	68.9	6.6315	68.9	15.4467			68.9	0.1713	68.9	0.6246	68.9	1.8894	68.9	4.6913	68.9	9.1012
69	0.477799	69	1.4679	69	4.0151	69	10.6534	69	24.9572			69	0.3544	69	0.8983	69	2.498	69	6.6369	69	15.4568			69	0.1716	69	0.6254	69	1.8902	69	4.695	69	9.1017
69.1	0.4757	69.1	1.4674	69.1	4.0207	69.1	10.6674	69.1	24.982			69.1	0.3517	69.1	0.9003	69.1	2.503	69.1	6.6454	69.1	15.4722			69.1	0.1722	69.1	0.6282	69.1	1.8916	69.1	4.7027	69.1	9.106
69.2	0.4772	69.2	1.4696	69.2	4.0254	69.2	10.6821	69.2	25.0087			69.2	0.3572	69.2	0.8983	69.2	2.5088	69.2	6.654	69.2	15.4856			69.2	0.1727	69.2	0.628	69.2	1.8933	69.2	4.7074	69.2	9.1119
69.3	0.4794	69.3	1.4739	69.3	4.0262	69.3	10.6942	69.3	25.0308			69.3	0.3578	69.3	0.8985	69.3	2.5102	69.3	6.6598	69.3	15.4955			69.3	0.1769	69.3	0.6309	69.3	1.8948	69.3	4.7112	69.3	9.1183
69.4	0.4778	69.4	1.4739	69.4	4.0326	69.4	10.7053	69.4	25.0534			69.4	0.3576	69.4	0.8996	69.4	2.5125	69.4	6.6673	69.4	15.5088			69.4	0.1816	69.4	0.6337	69.4	1.8981	69.4	4.7155	69.4	9.124
69.5	0.4796	69.5	1.4745	69.5	4.0346	69.5	10.7148	69.5	25.0711			69.5	0.3593	69.5	0.9036	69.5	2.5143	69.5	6.6751	69.5	15.5232			69.5	0.1795	69.5	0.6298	69.5	1.8944	69.5	4.7194	69.5	9.1246
69.6	0.4813	69.6	1.4812	69.6	4.0419	69.6	10.7255	69.6	25.0934			69.6	0.3553	69.6	0.9049	69.6	2.516	69.6	6.6831	69.6	15.5379			69.6	0.1796	69.6	0.6311	69.6	1.8921	69.6	4.7235	69.6	9.1293
69.7	0.4825	69.7	1.4854	69.7	4.0519	69.7	10.739	69.7	25.1144			69.7	0.3484	69.7	0.9042	69.7	2.517	69.7	6.6902	69.7	15.5489			69.7	0.1783	69.7	0.6309	69.7	1.8923	69.7	4.7238	69.7	9.1317
69.8	0.4822	69.8	1.4829	69.8	4.0582	69.8	10.7515	69.8	25.1367			69.8	0.3514	69.8	0.9089	69.8	2.5222	69.8	6.7007	69.8	15.5645			69.8	0.1792	69.8	0.6319	69.8	1.899	69.8	4.7294	69.8	9.1388
69.9	0.4781	69.9	1.4831	69.9	4.0656	69.9	10.7628	69.9	25.156			69.9	0.3513	69.9	0.9126	69.9	2.5233	69.9	6.7073	69.9	15.5755			69.9	0.1826	69.9	0.6311	69.9	1.9031	69.9	4.7371	69.9	9.1453
70	0.4819	70	1.4876	70	4.0727	70	10.7761	70	25.1822			70	0.354	70	0.9145	70	2.5266	70	6.7221	70	15.5898			70	0.1818	70	0.631	70	1.9091	70	4.7419	70	9.1508
70.1	0.486901	70.1	1.4926	70.1	4.0817	70.1	10.7943	70.1	25.2107			70.1	0.3542	70.1	0.9164	70.1	2.5286	70.1	6.7311	70.1	15.6035			70.1	0.1779	70.1	0.629	70.1	1.9094	70.1	4.7467	70.1	9.1543
70.2	0.491	70.2	1.4979	70.2	4.0917	70.2	10.8049	70.2	25.2386			70.2	0.3583	70.2	0.9192	70.2	2.5311	70.2	6.7413	70.2	15.6192			70.2	0.1735	70.2	0.6293	70.2	1.9099	70.2	4.7495	70.2	9.1585
70.3	0.493601	70.3	1.4984	70.3	4.0946	70.3	10.8173	70.3	25.26			70.3	0.3644	70.3	0.9237	70.3	2.537	70.3	6.7488	70.3	15.6315			70.3	0.1692	70.3	0.6307	70.3	1.9096	70.3	4.7547	70.3	9.1582
70.4	0.499499	70.4	1.5045	70.4	4.1033	70.4	10.8333	70.4	25.2869			70.4	0.3668	70.4	0.9265	70.4	2.5419	70.4	6.7563	70.4	15.6427			70.4	0.1685	70.4	0.6304	70.4	1.9082	70.4	4.7597	70.4	9.1639
70.5	0.5006	70.5	1.5024	70.5	4.1062	70.5	10.8412	70.5	25.3111			70.5	0.3674	70.5	0.9258	70.5	2.5447	70.5	6.7668	70.5	15.6548			70.5	0.1662	70.5	0.6325	70.5	1.9099	70.5	4.7623	70.5	9.1641
70.6	0.5012	70.6	1.5031	70.6	4.1109	70.6	10.855	70.6	25.3363			70.6	0.3648	70.6	0.9259	70.6	2.5483	70.6	6.7729	70.6	15.6702			70.6	0.1663	70.6	0.6366	70.6	1.9107	70.6	4.7661	70.6	9.1655
70.7	0.497801	70.7	1.5038	70.7	4.1156	70.7	10.8641	70.7	25.3578			70.7	0.362501	70.7	0.9245	70.7	2.5499	70.7	6.7796	70.7	15.6854			70.7	0.1667	70.7	0.6369	70.7	1.9149	70.7	4.772	70.7	9.1703
70.8	0.5016	70.8	1.5086	70.8	4.1254	70.8	10.8775	70.8	25.3832			70.8	0.3625	70.8	0.9307	70.8	2.5592	70.8	6.7907	70.8	15.7032			70.8	0.1643	70.8	0.6342	70.8	1.9124	70.8	4.7764	70.8	9.1729
70.9	0.5027	70.9	1.5093	70.9	4.1289	70.9	10.8907	70.9	25.4086			70.9	0.3595	70.9	0.9306	70.9	2.5643	70.9	6.8021	70.9	15.7157			70.9	0.1651	70.9	0.6355	70.9	1.9101	70.9	4.7784	70.9	9.1763
71	0.5064	71	1.5115	71	4.1345	71	10.9046	71	25.4332			71	0.3577	71	0.9332	71	2.5694	71	6.8061	71	15.7316			71	0.1674	71	0.6358	71	1.9099	71	4.7857	71	9.1811
71.1	0.5067	71.1	1.5129	71.1	4.1386	71.1	10.9149	71.1	25.4545			71.1	0.3589	71.1	0.9348	71.1	2.5724	71.1	6.812	71.1	15.7459			71.1	0.1639	71.1	0.6347	71.1	1.908	71.1	4.7842	71.1	9.1803
71.2	0.5043	71.2	1.5134	71.2	4.1427	71.2	10.9245	71.2	25.477			71.2	0.3577	71.2	0.9425	71.2	2.5778	71.2	6.8214	71.2	15.7589			71.2	0.1675	71.2	0.6378	71.2	1.9126	71.2	4.7922	71.2	9.1876
71.3	0.5046	71.3	1.515	71.3	4.1448	71.3	10.9364	71.3	25.4977			71.3	0.3559	71.3	0.9468	71.3	2.5799	71.3	6.8276	71.3	15.7738			71.3	0.1713	71.3	0.6377	71.3	1.9134	71.3	4.7966	71.3	9.19
71.4	0.5036	71.4	1.521	71.4	4.151	71.4	10.9479	71.4	25.5201			71.4	0.3549	71.4	0.9495	71.4	2.5846	71.4	6.8346	71.4	15.7907			71.4	0.1744	71.4	0.6387	71.4	1.9136	71.4	4.7982	71.4	9.19
71.5	0.5028	71.5	1.5256	71.5	4.1582	71.5	10.9586	71.5	25.5422			71.5	0.358599	71.5	0.9521	71.5	2.5932	71.5	6.8475	71.5	15.8059			71.5	0.176	71.5	0.6348	71.5	1.9153	71.5	4.8007	71.5	9.1912
71.6	0.508301	71.6	1.5298	71.6	4.1638	71.6	10.9711	71.6	25.5654			71.6	0.3611	71.6	0.9563	71.6	2.6	71.6	6.8559	71.6	15.8163			71.6	0.1783	71.6	0.6377	71.6	1.9155	71.6	4.8041	71.6	9.1943
71.7	0.514101	71.7	1.5374	71.7	4.174	71.7	10.9907	71.7	25.5918			71.7	0.3624	71.7	0.9574	71.7	2.6053	71.7	6.867	71.7	15.8304			71.7	0.1821	71.7	0.6417	71.7	1.9197	71.7	4.8104	71.7	9.1944
71.8	0.5195	71.8	1.5457	71.8	4.1819	71.8	11.0079	71.8	25.6224			71.8	0.3628	71.8	0.9621	71.8	2.6074	71.8	6.8771	71.8	15.8464			71.8	0.1859	71.8	0.6421	71.8	1.9223	71.8	4.8159	71.8	9.1955
71.9	0.5186	71.9	1.5492	71.9	4.1877	71.9	11.016	71.9	25.6413			71.9	0.3621	71.9	0.9619	71.9	2.6112	71.9	6.8817	71.9	15.8573			71.9	0.1946	71.9	0.6461	71.9	1.9279	71.9	4.8255	71.9	9.2019
72	0.5214	72	1.5537	72	4.1913	72	11.027	72	25.664			72	0.3637	72	0.9602	72	2.612	72	6.891	72	15.8704			72	0.1953	72	0.6486	72	1.9315	72	4.8316	72	9.2074
72.1	0.5207	72.1	1.5542	72.1	4.1902	72.1	11.0374	72.1	25.6842			72.1	0.3633	72.1	0.9588	72.1	2.6137	72.1	6.8996	72.1	15.881			72.1	0.1971	72.1	0.6486	72.1	1.9362	72.1	4.8367	72.1	9.2117
72.2	0.5193	72.2	1.5532	72.2	4.1926	72.2	11.0468	72.2	25.7017			72.2	0.362	72.2	0.9593	72.2	2.6181	72.2	6.9077	72.2	15.8924			72.2	0.198	72.2	0.6498	72.2	1.9377	72.2	4.8386	72.2	9.213
72.3	0.5194	72.3	1.5514	72.3	4.1951	72.3	11.0588	72.3	25.7244			72.3	0.3644	72.3	0.9615	72.3	2.6192	72.3	6.9121	72.3	15.9054			72.3	0.1974	72.3	0.6516	72.3	1.9387	72.3	4.8422	72.3	9.2149
72.4	0.5177	72.4	1.5516	72.4	4.1997	72.4	11.0704	72.4	25.7465			72.4	0.3677	72.4	0.9621	72.4	2.6219	72.4	6.9189	72.4	15.919			72.4	0.1987	72.4	0.6514	72.4	1.9359	72.4	4.845	72.4	9.2146
72.5	0.521099	72.5	1.5557	72.5	4.206	72.5	11.0856	72.5	25.7713			72.5	0.368899	72.5	0.9656	72.5	2.6321	72.5	6.9269	72.5	15.9345			72.5	0.2031	72.5	0.6542	72.5	1.9388	72.5	4.848	72.5	9.2229
72.6	0.526101	72.6	1.5613	72.6	4.2131	72.6	11.0967	72.6	25.7958			72.6	0.375	72.6	0.9697	72.6	2.6415	72.6	6.9363	72.6	15.9493			72.6	0.2044	72.6	0.6571	72.6	1.9386	72.6	4.8518	72.6	9.2296
72.7	0.5254	72.7	1.5678	72.7	4.2198	72.7	11.1074	72.7	25.8208			72.7	0.376	72.7	0.974	72.7	2.6461	72.7	6.9442	72.7	15.9649			72.7	0.2037	72.7	0.6624	72.7	1.9423	72.7	4.8554	72.7	9.2351
72.8	0.5258	72.8	1.5657	72.8	4.2256	72.8	11.1198	72.8	25.8411			72.8	0.3803	72.8	0.9801	72.8	2.6523	72.8	6.955	72.8	15.9805			72.8	0.2005	72.8	0.6636	72.8	1.944	72.8	4.8603	72.8	9.2385
72.9	0.5265	72.9	1.5678	72.9	4.232	72.9	11.1309	72.9	25.866			72.9	0.3825	72.9	0.9868	72.9	2.6583	72.9	6.964	72.9	15.9968			72.9	0.2035	72.9	0.6693	72.9	1.953	72.9	4.8684	72.9	9.2445
73	0.5243	73	1.5722	73	4.2348	73	11.1431	73	25.8868			73	0.3862	73	0.99	73	2.659	73	6.9706	73	16.0121			73	0.2056	73	0.674	73	1.9561	73	4.8747	73	9.2523
73.1	0.520601	73.1	1.572	73.1	4.2356	73.1	11.1522	73.1	25.9036			73.1	0.3886	73.1	0.9937	73.1	2.6647	73.1	6.979	73.1	16.0269			73.1	0.2046	73.1	0.6744	73.1	1.9584	73.1	4.8804	73.1	9.2556
73.2	0.5225	73.2	1.5772	73.2	4.2434	73.2	11.1684	73.2	25.9275			73.2	0.3877	73.2	0.9934	73.2	2.6686	73.2	6.9859	73.2	16.0385			73.2	0.2022	73.2	0.6703	73.2	1.9571	73.2	4.881	73.2	9.2581
73.3	0.5198	73.3	1.5785	73.3	4.2497	73.3	11.1807	73.3	25.9454			73.3	0.3872	73.3	0.9962	73.3	2.6704	73.3	6.9932	73.3	16.0504			73.3	0.1994	73.3	0.6676	73.3	1.9537	73.3	4.8824	73.3	9.2618
73.4	0.5183	73.4	1.5814	73.4	4.2549	73.4	11.19	73.4	25.9661			73.4	0.3878	73.4	1.0004	73.4	2.6742	73.4	7.0042	73.4	16.0626			73.4	0.1982	73.4	0.6679	73.4	1.952	73.4	4.8829	73.4	9.2628
73.5	0.5177	73.5	1.5849	73.5	4.2651	73.5	11.203	73.5	25.9923			73.5	0.3872	73.5	0.9986	73.5	2.6716	73.5	7.0133	73.5	16.0765			73.5	0.201	73.5	0.6726	73.5	1.9538	73.5	4.8875	73.5	9.2701
73.6	0.5166	73.6	1.5873	73.6	4.2726	73.6	11.2145	73.6	26.0188			73.6	0.3847	73.6	0.999	73.6	2.6725	73.6	7.0207	73.6	16.091			73.6	0.2028	73.6	0.6756	73.6	1.9572	73.6	4.8929	73.6	9.2741
73.7	0.5155	73.7	1.5854	73.7	4.2775	73.7	11.2234	73.7	26.039			73.7	0.3859	73.7	0.9998	73.7	2.6796	73.7	7.0303	73.7	16.1087			73.7	0.2024	73.7	0.679	73.7	1.9603	73.7	4.8937	73.7	9.2778
73.8	0.5189	73.8	1.5865	73.8	4.288	73.8	11.2384	73.8	26.0634			73.8	0.3884	73.8	0.9987	73.8	2.6843	73.8	7.0402	73.8	16.1208			73.8	0.2002	73.8	0.6776	73.8	1.9619	73.8	4.8973	73.8	9.2833
73.9	0.5232	73.9	1.5883	73.9	4.2937	73.9	11.2504	73.9	26.0865			73.9	0.3888	73.9	1.0021	73.9	2.688	73.9	7.046	73.9	16.1294			73.9	0.1986	73.9	0.6756	73.9	1.9635	73.9	4.8989	73.9	9.2862
74	0.528499	74	1.5903	74	4.3024	74	11.2632	74	26.1137			74	0.3927	74	1.0049	74	2.6923	74	7.0533	74	16.1444			74	0.203	74	0.6792	74	1.9698	74	4.9077	74	9.2956
74.1	0.5306	74.1	1.5942	74.1	4.3115	74.1	11.2768	74.1	26.1341			74.1	0.3947	74.1	1.0125	74.1	2.7	74.1	7.0623	74.1	16.1595			74.1	0.2056	74.1	0.678	74.1	1.977	74.1	4.9138	74.1	9.3017
74.2	0.5365	74.2	1.5993	74.2	4.3224	74.2	11.2919	74.2	26.157			74.2	0.3932	74.2	1.0158	74.2	2.7045	74.2	7.0668	74.2	16.1719			74.2	0.2048	74.2	0.6766	74.2	1.9791	74.2	4.9161	74.2	9.3057
74.3	0.5371	74.3	1.6015	74.3	4.3236	74.3	11.3031	74.3	26.1736			74.3	0.393501	74.3	1.0164	74.3	2.7081	74.3	7.0756	74.3	16.1839			74.3	0.2072	74.3	0.6763	74.3	1.9795	74.3	4.9222	74.3	9.3121
74.4	0.5384	74.4	1.601	74.4	4.3272	74.4	11.315	74.4	26.1919			74.4	0.400399	74.4	1.0217	74.4	2.7167	74.4	7.0851	74.4	16.2028			74.4	0.2065	74.4	0.6741	74.4	1.9805	74.4	4.9248	74.4	9.3163
74.5	0.5397	74.5	1.6006	74.5	4.3338	74.5	11.3287	74.5	26.2109			74.5	0.4005	74.5	1.024	74.5	2.7219	74.5	7.0913	74.5	16.2149			74.5	0.2052	74.5	0.6755	74.5	1.9812	74.5	4.9307	74.5	9.3158
74.6	0.5411	74.6	1.6037	74.6	4.3387	74.6	11.3421	74.6	26.2309			74.6	0.401	74.6	1.0256	74.6	2.7256	74.6	7.0994	74.6	16.2246			74.6	0.2065	74.6	0.6786	74.6	1.9858	74.6	4.937	74.6	9.3197
74.7	0.5419	74.7	1.6047	74.7	4.3463	74.7	11.3538	74.7	26.2509			74.7	0.3997	74.7	1.0236	74.7	2.7287	74.7	7.1027	74.7	16.2376			74.7	0.2104	74.7	0.6809	74.7	1.99	74.7	4.9435	74.7	9.3252
74.8	0.5406	74.8	1.6066	74.8	4.347	74.8	11.3643	74.8	26.2723			74.8	0.4006	74.8	1.0261	74.8	2.7304	74.8	7.1091	74.8	16.2483			74.8	0.2109	74.8	0.6813	74.8	1.9919	74.8	4.9443	74.8	9.3273
74.9	0.5432	74.9	1.609	74.9	4.3519	74.9	11.3747	74.9	26.2968			74.9	0.4033	74.9	1.0274	74.9	2.7333	74.9	7.1135	74.9	16.2618			74.9	0.211	74.9	0.6831	74.9	1.9924	74.9	4.9448	74.9	9.3272
75	0.5415	75	1.6086	75	4.3561	75	11.3847	75	26.317			75	0.4029	75	1.0283	75	2.7382	75	7.1206	75	16.2749			75	0.2111	75	0.6779	75	1.9912	75	4.9458	75	9.3264
75.1	0.537	75.1	1.6088	75.1	4.3573	75.1	11.3949	75.1	26.3384			75.1	0.4066	75.1	1.0321	75.1	2.7432	75.1	7.1316	75.1	16.2925			75.1	0.2075	75.1	0.6749	75.1	1.9932	75.1	4.951	75.1	9.3319
75.2	0.5392	75.2	1.6166	75.2	4.3644	75.2	11.4069	75.2	26.3626			75.2	0.4102	75.2	1.0342	75.2	2.7461	75.2	7.1396	75.2	16.3067			75.2	0.2054	75.2	0.6724	75.2	1.9942	75.2	4.9535	75.2	9.3346
75.3	0.5379	75.3	1.6185	75.3	4.3685	75.3	11.4171	75.3	26.3792			75.3	0.4072	75.3	1.0365	75.3	2.7465	75.3	7.1459	75.3	16.3201			75.3	0.2068	75.3	0.6744	75.3	1.9961	75.3	4.9593	75.3	9.3387
75.4	0.5391	75.4	1.6193	75.4	4.377	75.4	11.429	75.4	26.4012			75.4	0.4083	75.4	1.0387	75.4	2.7495	75.4	7.1531	75.4	16.3355			75.4	0.2067	75.4	0.6755	75.4	1.9998	75.4	4.966	75.4	9.3407
75.5	0.5416	75.5	1.624	75.5	4.3825	75.5	11.4423	75.5	26.4227			75.5	0.41	75.5	1.0403	75.5	2.7556	75.5	7.1596	75.5	16.3504			75.5	0.2034	75.5	0.678	75.5	2.0052	75.5	4.9746	75.5	9.3473
75.6	0.5417	75.6	1.6265	75.6	4.3882	75.6	11.4565	75.6	26.4451			75.6	0.4128	75.6	1.0408	75.6	2.7636	75.6	7.1702	75.6	16.368			75.6	0.2063	75.6	0.6842	75.6	2.0138	75.6	4.9841	75.6	9.3548
75.7	0.5413	75.7	1.6231	75.7	4.3877	75.7	11.4635	75.7	26.4634			75.7	0.4123	75.7	1.0433	75.7	2.7659	75.7	7.1773	75.7	16.3818			75.7	0.2042	75.7	0.6829	75.7	2.0186	75.7	4.9884	75.7	9.3559
75.8	0.5402	75.8	1.6243	75.8	4.3868	75.8	11.4761	75.8	26.4834			75.8	0.416	75.8	1.0458	75.8	2.7715	75.8	7.1847	75.8	16.3945			75.8	0.2067	75.8	0.6829	75.8	2.0237	75.8	4.9933	75.8	9.3591
75.9	0.541	75.9	1.6305	75.9	4.3917	75.9	11.4905	75.9	26.5062			75.9	0.4144	75.9	1.0459	75.9	2.7739	75.9	7.1899	75.9	16.4074			75.9	0.207	75.9	0.6803	75.9	2.0257	75.9	4.995	75.9	9.3602
76	0.5427	76	1.6333	76	4.3955	76	11.5021	76	26.5265			76	0.414	76	1.0491	76	2.7766	76	7.1973	76	16.4231			76	0.2036	76	0.6806	76	2.0289	76	5.0007	76	9.3644
76.1	0.5439	76.1	1.639	76.1	4.4049	76.1	11.5158	76.1	26.5467			76.1	0.4147	76.1	1.0488	76.1	2.7825	76.1	7.2023	76.1	16.4385			76.1	0.2049	76.1	0.6819	76.1	2.0301	76.1	5.0058	76.1	9.3693
76.2	0.5406	76.2	1.6399	76.2	4.4064	76.2	11.5256	76.2	26.5638			76.2	0.4119	76.2	1.0469	76.2	2.7833	76.2	7.2056	76.2	16.4446			76.2	0.2066	76.2	0.6855	76.2	2.0309	76.2	5.0107	76.2	9.3744
76.3	0.535101	76.3	1.64	76.3	4.4095	76.3	11.541	76.3	26.5819			76.3	0.409	76.3	1.0479	76.3	2.7873	76.3	7.2065	76.3	16.4514			76.3	0.2103	76.3	0.6856	76.3	2.0341	76.3	5.0169	76.3	9.3778
76.4	0.535699	76.4	1.6452	76.4	4.4194	76.4	11.5581	76.4	26.6063			76.4	0.4046	76.4	1.0454	76.4	2.7906	76.4	7.2106	76.4	16.4592			76.4	0.2148	76.4	0.6858	76.4	2.037	76.4	5.0205	76.4	9.3841
76.5	0.5345	76.5	1.6481	76.5	4.4267	76.5	11.5726	76.5	26.6275			76.5	0.4037	76.5	1.0409	76.5	2.791	76.5	7.2136	76.5	16.4703			76.5	0.2164	76.5	0.6888	76.5	2.0408	76.5	5.0268	76.5	9.3878
76.6	0.5358	76.6	1.6525	76.6	4.4341	76.6	11.5899	76.6	26.6472			76.6	0.4062	76.6	1.0429	76.6	2.7924	76.6	7.2189	76.6	16.482			76.6	0.215	76.6	0.6915	76.6	2.044	76.6	5.0328	76.6	9.393
76.7	0.5337	76.7	1.6529	76.7	4.4376	76.7	11.6023	76.7	26.665			76.7	0.4058	76.7	1.0432	76.7	2.7951	76.7	7.225	76.7	16.4941			76.7	0.2157	76.7	0.6922	76.7	2.0476	76.7	5.0406	76.7	9.3982
76.8	0.5312	76.8	1.6555	76.8	4.4421	76.8	11.616	76.8	26.686			76.8	0.4094	76.8	1.0475	76.8	2.8005	76.8	7.2343	76.8	16.5077			76.8	0.2168	76.8	0.6914	76.8	2.0517	76.8	5.0453	76.8	9.401
76.9	0.5332	76.9	1.6583	76.9	4.4478	76.9	11.6301	76.9	26.709			76.9	0.4126	76.9	1.0457	76.9	2.8006	76.9	7.2398	76.9	16.5184			76.9	0.2178	76.9	0.6945	76.9	2.0578	76.9	5.0521	76.9	9.4093
77	0.538199	77	1.6646	77	4.4583	77	11.6481	77	26.7319			77	0.4155	77	1.0499	77	2.8048	77	7.248	77	16.5336			77	0.2173	77	0.695	77	2.0601	77	5.0604	77	9.4154
77.1	0.539601	77.1	1.6662	77.1	4.4619	77.1	11.6621	77.1	26.7562			77.1	0.4148	77.1	1.0488	77.1	2.8023	77.1	7.2552	77.1	16.5442			77.1	0.2194	77.1	0.6985	77.1	2.0691	77.1	5.0673	77.1	9.4207
77.2	0.5408	77.2	1.6706	77.2	4.4713	77.2	11.6778	77.2	26.7787			77.2	0.4154	77.2	1.0532	77.2	2.8049	77.2	7.2661	77.2	16.5561			77.2	0.2212	77.2	0.6995	77.2	2.0769	77.2	5.0729	77.2	9.4262
77.3	0.541401	77.3	1.6729	77.3	4.4766	77.3	11.6922	77.3	26.7994			77.3	0.4159	77.3	1.0516	77.3	2.8101	77.3	7.2765	77.3	16.5721			77.3	0.2201	77.3	0.7037	77.3	2.0769	77.3	5.077	77.3	9.4259
77.4	0.5432	77.4	1.6756	77.4	4.4849	77.4	11.7058	77.4	26.8212			77.4	0.4191	77.4	1.0527	77.4	2.813	77.4	7.2836	77.4	16.5862			77.4	0.2133	77.4	0.7038	77.4	2.0767	77.4	5.0778	77.4	9.4262
77.5	0.5451	77.5	1.6746	77.5	4.4923	77.5	11.7205	77.5	26.8451			77.5	0.4205	77.5	1.0564	77.5	2.813	77.5	7.2885	77.5	16.5969			77.5	0.2132	77.5	0.7048	77.5	2.079	77.5	5.084	77.5	9.4303
77.6	0.5461	77.6	1.6757	77.6	4.4956	77.6	11.7365	77.6	26.8672			77.6	0.4203	77.6	1.0571	77.6	2.8146	77.6	7.2946	77.6	16.6124			77.6	0.212	77.6	0.7067	77.6	2.0822	77.6	5.0888	77.6	9.4326
77.7	0.5398	77.7	1.6746	77.7	4.4973	77.7	11.7486	77.7	26.8813			77.7	0.4211	77.7	1.0568	77.7	2.8172	77.7	7.303	77.7	16.6288			77.7	0.2086	77.7	0.7041	77.7	2.0866	77.7	5.0916	77.7	9.4358
77.8	0.5351	77.8	1.6753	77.8	4.5001	77.8	11.7571	77.8	26.9			77.8	0.4241	77.8	1.0589	77.8	2.816	77.8	7.3067	77.8	16.6392			77.8	0.2047	77.8	0.7002	77.8	2.0886	77.8	5.0933	77.8	9.4424
77.9	0.5325	77.9	1.6757	77.9	4.5086	77.9	11.7673	77.9	26.9182			77.9	0.4264	77.9	1.0584	77.9	2.8174	77.9	7.3152	77.9	16.6521			77.9	0.1985	77.9	0.6971	77.9	2.0919	77.9	5.0952	77.9	9.4461
78	0.5294	78	1.6749	78	4.5118	78	11.7772	78	26.9389			78	0.431099	78	1.0641	78	2.8242	78	7.3295	78	16.6678			78	0.1956	78	0.6961	78	2.0924	78	5.0977	78	9.4499
78.1	0.532101	78.1	1.6766	78.1	4.5225	78.1	11.7912	78.1	26.9605			78.1	0.4319	78.1	1.0713	78.1	2.8341	78.1	7.3372	78.1	16.6837			78.1	0.1935	78.1	0.6939	78.1	2.0948	78.1	5.1007	78.1	9.4529
78.2	0.5355	78.2	1.6822	78.2	4.5361	78.2	11.8076	78.2	26.984			78.2	0.4321	78.2	1.0742	78.2	2.8389	78.2	7.3452	78.2	16.6975			78.2	0.1889	78.2	0.696	78.2	2.0973	78.2	5.102	78.2	9.4555
78.3	0.5355	78.3	1.6869	78.3	4.5412	78.3	11.8216	78.3	27.0056			78.3	0.4295	78.3	1.0698	78.3	2.8353	78.3	7.3475	78.3	16.708			78.3	0.1881	78.3	0.6999	78.3	2.1016	78.3	5.111	78.3	9.4607
78.4	0.5351	78.4	1.6935	78.4	4.5478	78.4	11.8327	78.4	27.0252			78.4	0.4269	78.4	1.0718	78.4	2.8375	78.4	7.3574	78.4	16.723			78.4	0.1898	78.4	0.7035	78.4	2.1072	78.4	5.1159	78.4	9.4652
78.5	0.5348	78.5	1.6941	78.5	4.5532	78.5	11.8422	78.5	27.0443			78.5	0.4236	78.5	1.0728	78.5	2.8391	78.5	7.3636	78.5	16.7322			78.5	0.184	78.5	0.7002	78.5	2.1104	78.5	5.1173	78.5	9.4705
78.6	0.535	78.6	1.6954	78.6	4.5605	78.6	11.8569	78.6	27.0657			78.6	0.4223	78.6	1.0733	78.6	2.8372	78.6	7.3709	78.6	16.743			78.6	0.1828	78.6	0.698	78.6	2.1108	78.6	5.1214	78.6	9.4694
78.7	0.532399	78.7	1.6946	78.7	4.5621	78.7	11.8686	78.7	27.083			78.7	0.417401	78.7	1.0742	78.7	2.8337	78.7	7.3738	78.7	16.7503			78.7	0.1795	78.7	0.6924	78.7	2.1108	78.7	5.1235	78.7	9.4679
78.8	0.5304	78.8	1.691	78.8	4.5628	78.8	11.8761	78.8	27.0966			78.8	0.4216	78.8	1.0756	78.8	2.8398	78.8	7.3839	78.8	16.7594			78.8	0.1823	78.8	0.6937	78.8	2.1156	78.8	5.1317	78.8	9.4724
78.9	0.5328	78.9	1.6989	78.9	4.5681	78.9	11.8905	78.9	27.116			78.9	0.4175	78.9	1.0734	78.9	2.8383	78.9	7.3904	78.9	16.7693			78.9	0.1837	78.9	0.6894	78.9	2.1136	78.9	5.137	78.9	9.4723
79	0.5364	79	1.7015	79	4.5714	79	11.9057	79	27.1351			79	0.4164	79	1.0742	79	2.8393	79	7.3967	79	16.7798			79	0.1817	79	0.6887	79	2.1089	79	5.1393	79	9.4716
79.1	0.5363	79.1	1.7029	79.1	4.5771	79.1	11.9189	79.1	27.1569			79.1	0.4153	79.1	1.0733	79.1	2.8409	79.1	7.4018	79.1	16.7886			79.1	0.1804	79.1	0.6864	79.1	2.1068	79.1	5.1409	79.1	9.4724
79.2	0.5351	79.2	1.7067	79.2	4.5834	79.2	11.9264	79.2	27.1785			79.2	0.416201	79.2	1.0743	79.2	2.8409	79.2	7.4073	79.2	16.7975			79.2	0.1826	79.2	0.6861	79.2	2.1056	79.2	5.1418	79.2	9.4723
79.3	0.5355	79.3	1.7095	79.3	4.5906	79.3	11.9386	79.3	27.2015			79.3	0.4194	79.3	1.0791	79.3	2.8433	79.3	7.4192	79.3	16.8123			79.3	0.1854	79.3	0.6877	79.3	2.1075	79.3	5.1473	79.3	9.4746
79.4	0.5381	79.4	1.7103	79.4	4.5932	79.4	11.9521	79.4	27.2232			79.4	0.4194	79.4	1.0761	79.4	2.8465	79.4	7.4297	79.4	16.8262			79.4	0.1897	79.4	0.6945	79.4	2.1156	79.4	5.1576	79.4	9.4784
79.5	0.539399	79.5	1.7113	79.5	4.5992	79.5	11.9665	79.5	27.2486			79.5	0.4189	79.5	1.0741	79.5	2.8455	79.5	7.4324	79.5	16.8405			79.5	0.1942	79.5	0.6957	79.5	2.1209	79.5	5.1655	79.5	9.4857
79.6	0.5407	79.6	1.714	79.6	4.6013	79.6	11.9795	79.6	27.266			79.6	0.421301	79.6	1.0763	79.6	2.8503	79.6	7.4369	79.6	16.854			79.6	0.1965	79.6	0.6963	79.6	2.1235	79.6	5.1715	79.6	9.4884
79.7	0.5405	79.7	1.7138	79.7	4.6039	79.7	11.9907	79.7	27.2823			79.7	0.4273	79.7	1.0792	79.7	2.8585	79.7	7.4489	79.7	16.8685			79.7	0.1999	79.7	0.6992	79.7	2.1265	79.7	5.1769	79.7	9.4951
79.8	0.5402	79.8	1.7197	79.8	4.6105	79.8	12.004	79.8	27.3034			79.8	0.4251	79.8	1.0795	79.8	2.8582	79.8	7.4527	79.8	16.877			79.8	0.2021	79.8	0.6993	79.8	2.1264	79.8	5.184	79.8	9.5003
79.9	0.5411	79.9	1.7279	79.9	4.6172	79.9	12.0133	79.9	27.3214			79.9	0.4267	79.9	1.0815	79.9	2.862	79.9	7.4582	79.9	16.8882			79.9	0.2047	79.9	0.7036	79.9	2.1291	79.9	5.1914	79.9	9.5067
80	0.543899	80	1.7321	80	4.6249	80	12.0279	80	27.3442			80	0.427	80	1.081	80	2.8664	80	7.4676	80	16.9046			80	0.2075	80	0.7087	80	2.1346	80	5.196	80	9.5121
80.1	0.5439	80.1	1.7368	80.1	4.6309	80.1	12.0404	80.1	27.363			80.1	0.4252	80.1	1.0791	80.1	2.8668	80.1	7.4737	80.1	16.9154			80.1	0.2069	80.1	0.7117	80.1	2.1347	80.1	5.1975	80.1	9.5106
80.2	0.5412	80.2	1.7364	80.2	4.631	80.2	12.052	80.2	27.3856			80.2	0.425	80.2	1.0792	80.2	2.8682	80.2	7.4826	80.2	16.9277			80.2	0.2063	80.2	0.7135	80.2	2.1343	80.2	5.2036	80.2	9.514
80.3	0.536401	80.3	1.7363	80.3	4.6365	80.3	12.0623	80.3	27.4074			80.3	0.428399	80.3	1.0795	80.3	2.8708	80.3	7.4937	80.3	16.9388			80.3	0.2054	80.3	0.7114	80.3	2.1335	80.3	5.2078	80.3	9.5148
80.4	0.539599	80.4	1.742	80.4	4.6478	80.4	12.0765	80.4	27.4316			80.4	0.422601	80.4	1.0758	80.4	2.8702	80.4	7.4943	80.4	16.9457			80.4	0.2053	80.4	0.7142	80.4	2.138	80.4	5.2122	80.4	9.5154
80.5	0.541699	80.5	1.7485	80.5	4.658	80.5	12.0921	80.5	27.4531			80.5	0.4167	80.5	1.0755	80.5	2.8718	80.5	7.4986	80.5	16.9545			80.5	0.2065	80.5	0.7155	80.5	2.1399	80.5	5.2175	80.5	9.5159
80.6	0.547	80.6	1.7547	80.6	4.6686	80.6	12.1091	80.6	27.4776			80.6	0.417	80.6	1.0765	80.6	2.8768	80.6	7.5059	80.6	16.9685			80.6	0.2071	80.6	0.716	80.6	2.1419	80.6	5.2183	80.6	9.5199
80.7	0.547601	80.7	1.7542	80.7	4.6732	80.7	12.1213	80.7	27.4954			80.7	0.4188	80.7	1.0784	80.7	2.8818	80.7	7.5133	80.7	16.9821			80.7	0.205	80.7	0.7163	80.7	2.1429	80.7	5.2219	80.7	9.5243
80.8	0.552701	80.8	1.7583	80.8	4.6824	80.8	12.1373	80.8	27.5181			80.8	0.4177	80.8	1.0808	80.8	2.8832	80.8	7.5218	80.8	16.9903			80.8	0.2019	80.8	0.7189	80.8	2.1445	80.8	5.2259	80.8	9.5263
80.9	0.561099	80.9	1.7615	80.9	4.6965	80.9	12.155	80.9	27.543			80.9	0.4163	80.9	1.0803	80.9	2.887	80.9	7.5282	80.9	16.9984			80.9	0.2036	80.9	0.7199	80.9	2.1481	80.9	5.2333	80.9	9.5323
81	0.5598	81	1.76	81	4.7043	81	12.1663	81	27.5648			81	0.4174	81	1.0826	81	2.8909	81	7.537	81	17.0109			81	0.2041	81	0.7223	81	2.1515	81	5.2409	81	9.5408
81.1	0.5586	81.1	1.7576	81.1	4.7114	81.1	12.176	81.1	27.5838			81.1	0.4198	81.1	1.0858	81.1	2.8925	81.1	7.5459	81.1	17.0233			81.1	0.2037	81.1	0.7258	81.1	2.155	81.1	5.2479	81.1	9.5449
81.2	0.5624	81.2	1.7569	81.2	4.7171	81.2	12.189	81.2	27.6018			81.2	0.4221	81.2	1.0853	81.2	2.8929	81.2	7.5516	81.2	17.0327			81.2	0.2056	81.2	0.727	81.2	2.1583	81.2	5.2536	81.2	9.5454
81.3	0.5624	81.3	1.7562	81.3	4.7194	81.3	12.2022	81.3	27.6185			81.3	0.423	81.3	1.0891	81.3	2.8976	81.3	7.5593	81.3	17.0435			81.3	0.2103	81.3	0.7345	81.3	2.1648	81.3	5.2612	81.3	9.5517
81.4	0.5648	81.4	1.7584	81.4	4.7259	81.4	12.2151	81.4	27.6431			81.4	0.422	81.4	1.0881	81.4	2.901	81.4	7.5655	81.4	17.0536			81.4	0.209	81.4	0.7351	81.4	2.168	81.4	5.2647	81.4	9.5553
81.5	0.563	81.5	1.7569	81.5	4.7289	81.5	12.2236	81.5	27.6572			81.5	0.4204	81.5	1.0889	81.5	2.9072	81.5	7.5763	81.5	17.0654			81.5	0.2063	81.5	0.7367	81.5	2.1711	81.5	5.2686	81.5	9.5619
81.6	0.5626	81.6	1.7556	81.6	4.7377	81.6	12.2346	81.6	27.6768			81.6	0.4201	81.6	1.0886	81.6	2.9079	81.6	7.5837	81.6	17.0736			81.6	0.2072	81.6	0.7389	81.6	2.1722	81.6	5.2718	81.6	9.5649
81.7	0.5624	81.7	1.7555	81.7	4.745	81.7	12.2421	81.7	27.6952			81.7	0.4203	81.7	1.0892	81.7	2.9082	81.7	7.586	81.7	17.079			81.7	0.2084	81.7	0.7406	81.7	2.173	81.7	5.2758	81.7	9.5672
81.8	0.5626	81.8	1.7583	81.8	4.7548	81.8	12.2565	81.8	27.7158			81.8	0.4226	81.8	1.0898	81.8	2.9099	81.8	7.5942	81.8	17.086			81.8	0.2096	81.8	0.7449	81.8	2.1759	81.8	5.2829	81.8	9.5742
81.9	0.5603	81.9	1.7586	81.9	4.7616	81.9	12.2657	81.9	27.7352			81.9	0.4196	81.9	1.0894	81.9	2.9102	81.9	7.6016	81.9	17.0988			81.9	0.2097	81.9	0.7477	81.9	2.177	81.9	5.2875	81.9	9.5784
82	0.5588	82	1.7577	82	4.7658	82	12.2763	82	27.7525			82	0.4233	82	1.0881	82	2.9121	82	7.6084	82	17.1104			82	0.2101	82	0.7501	82	2.1814	82	5.2938	82	9.584
82.1	0.5623	82.1	1.7587	82.1	4.7712	82.1	12.2896	82.1	27.7722			82.1	0.4264	82.1	1.0898	82.1	2.9159	82.1	7.6161	82.1	17.1223			82.1	0.2082	82.1	0.7506	82.1	2.183	82.1	5.297	82.1	9.5877
82.2	0.5603	82.2	1.756	82.2	4.774	82.2	12.3012	82.2	27.7899			82.2	0.4253	82.2	1.0926	82.2	2.9187	82.2	7.6205	82.2	17.13			82.2	0.2038	82.2	0.7486	82.2	2.1818	82.2	5.3014	82.2	9.5871
82.3	0.559801	82.3	1.7571	82.3	4.7779	82.3	12.309	82.3	27.8079			82.3	0.4252	82.3	1.0917	82.3	2.9192	82.3	7.6257	82.3	17.1396			82.3	0.205	82.3	0.7487	82.3	2.1847	82.3	5.3037	82.3	9.588
82.4	0.5663	82.4	1.7603	82.4	4.7847	82.4	12.3201	82.4	27.8313			82.4	0.4287	82.4	1.0935	82.4	2.923	82.4	7.6359	82.4	17.1535			82.4	0.2098	82.4	0.752	82.4	2.1885	82.4	5.3087	82.4	9.596
82.5	0.5653	82.5	1.7587	82.5	4.7865	82.5	12.3275	82.5	27.8481			82.5	0.4283	82.5	1.0926	82.5	2.9223	82.5	7.6477	82.5	17.1659			82.5	0.2097	82.5	0.7517	82.5	2.1897	82.5	5.3121	82.5	9.6012
82.6	0.5643	82.6	1.7581	82.6	4.7886	82.6	12.3343	82.6	27.8626			82.6	0.4302	82.6	1.0982	82.6	2.9285	82.6	7.6587	82.6	17.1801			82.6	0.2104	82.6	0.7526	82.6	2.1929	82.6	5.3152	82.6	9.6061
82.7	0.5672	82.7	1.763	82.7	4.7996	82.7	12.3486	82.7	27.8857			82.7	0.4294	82.7	1.0979	82.7	2.9315	82.7	7.6647	82.7	17.1917			82.7	0.2141	82.7	0.7505	82.7	2.1966	82.7	5.321	82.7	9.6122
82.8	0.5699	82.8	1.7647	82.8	4.8046	82.8	12.3559	82.8	27.9058			82.8	0.4329	82.8	1.1011	82.8	2.9357	82.8	7.6729	82.8	17.2049			82.8	0.2154	82.8	0.7524	82.8	2.2018	82.8	5.3253	82.8	9.6202
82.9	0.5727	82.9	1.7662	82.9	4.8133	82.9	12.3679	82.9	27.9223			82.9	0.432	82.9	1.1017	82.9	2.938	82.9	7.68	82.9	17.2185			82.9	0.2156	82.9	0.7579	82.9	2.2036	82.9	5.3322	82.9	9.6268
83	0.567401	83	1.7627	83	4.8189	83	12.3755	83	27.9342			83	0.432	83	1.1028	83	2.9414	83	7.6865	83	17.2299			83	0.2135	83	0.76	83	2.2046	83	5.3374	83	9.6287
83.1	0.5653	83.1	1.7619	83.1	4.822	83.1	12.3813	83.1	27.9486			83.1	0.4264	83.1	1.1029	83.1	2.9412	83.1	7.6909	83.1	17.239			83.1	0.2156	83.1	0.7615	83.1	2.2077	83.1	5.344	83.1	9.6315
83.2	0.5638	83.2	1.7612	83.2	4.8248	83.2	12.3899	83.2	27.9622			83.2	0.4278	83.2	1.105	83.2	2.9492	83.2	7.6984	83.2	17.253			83.2	0.2139	83.2	0.7642	83.2	2.2063	83.2	5.3485	83.2	9.6341
83.3	0.5604	83.3	1.7616	83.3	4.8263	83.3	12.3996	83.3	27.9772			83.3	0.4303	83.3	1.1056	83.3	2.9529	83.3	7.7021	83.3	17.2659			83.3	0.214	83.3	0.7636	83.3	2.2094	83.3	5.355	83.3	9.6378
83.4	0.5618	83.4	1.7624	83.4	4.8308	83.4	12.4106	83.4	27.9978			83.4	0.4311	83.4	1.1063	83.4	2.9519	83.4	7.7049	83.4	17.2749			83.4	0.2126	83.4	0.7608	83.4	2.2139	83.4	5.3588	83.4	9.6414
83.5	0.5652	83.5	1.7677	83.5	4.837	83.5	12.4243	83.5	28.0166			83.5	0.433899	83.5	1.1139	83.5	2.9597	83.5	7.7182	83.5	17.292			83.5	0.2157	83.5	0.7641	83.5	2.2208	83.5	5.3663	83.5	9.6501
83.6	0.5692	83.6	1.7752	83.6	4.8414	83.6	12.4392	83.6	28.0369			83.6	0.437	83.6	1.1201	83.6	2.9675	83.6	7.7302	83.6	17.3071			83.6	0.2127	83.6	0.7621	83.6	2.2252	83.6	5.3692	83.6	9.6531
83.7	0.570501	83.7	1.7757	83.7	4.8464	83.7	12.4495	83.7	28.0523			83.7	0.437	83.7	1.1239	83.7	2.9691	83.7	7.7375	83.7	17.3174			83.7	0.2134	83.7	0.7635	83.7	2.2254	83.7	5.3719	83.7	9.6557
83.8	0.5742	83.8	1.7807	83.8	4.8534	83.8	12.4618	83.8	28.0753			83.8	0.4364	83.8	1.1297	83.8	2.9709	83.8	7.7425	83.8	17.3273			83.8	0.2149	83.8	0.7646	83.8	2.2269	83.8	5.3765	83.8	9.6593
83.9	0.5761	83.9	1.7821	83.9	4.856	83.9	12.471	83.9	28.0928			83.9	0.4371	83.9	1.1305	83.9	2.9748	83.9	7.7518	83.9	17.3388			83.9	0.2168	83.9	0.7666	83.9	2.2314	83.9	5.3815	83.9	9.6608
84	0.5798	84	1.7841	84	4.8612	84	12.4821	84	28.1087			84	0.4338	84	1.1299	84	2.9776	84	7.7583	84	17.3466			84	0.2211	84	0.7701	84	2.2336	84	5.3849	84	9.6687
84.1	0.5815	84.1	1.787	84.1	4.8664	84.1	12.4979	84.1	28.1251			84.1	0.4321	84.1	1.132	84.1	2.9801	84.1	7.7628	84.1	17.3581			84.1	0.2199	84.1	0.7675	84.1	2.236	84.1	5.386	84.1	9.6684
84.2	0.5772	84.2	1.7867	84.2	4.8666	84.2	12.5108	84.2	28.1395			84.2	0.4307	84.2	1.1308	84.2	2.9779	84.2	7.7693	84.2	17.3677			84.2	0.2215	84.2	0.766	84.2	2.2388	84.2	5.3926	84.2	9.674
84.3	0.5745	84.3	1.7864	84.3	4.8694	84.3	12.5214	84.3	28.1546			84.3	0.428401	84.3	1.131	84.3	2.9788	84.3	7.775	84.3	17.3797			84.3	0.2243	84.3	0.7653	84.3	2.2395	84.3	5.3996	84.3	9.6791
84.4	0.5741	84.4	1.7871	84.4	4.8753	84.4	12.532	84.4	28.1743			84.4	0.431199	84.4	1.1385	84.4	2.9878	84.4	7.7858	84.4	17.3917			84.4	0.2256	84.4	0.768	84.4	2.2414	84.4	5.4004	84.4	9.684
84.5	0.5771	84.5	1.7888	84.5	4.8813	84.5	12.5437	84.5	28.1927			84.5	0.4322	84.5	1.1396	84.5	2.9927	84.5	7.7916	84.5	17.4024			84.5	0.2287	84.5	0.7687	84.5	2.2472	84.5	5.4079	84.5	9.6908
84.6	0.5775	84.6	1.7901	84.6	4.8879	84.6	12.5579	84.6	28.2131			84.6	0.4326	84.6	1.1412	84.6	2.9986	84.6	7.7987	84.6	17.4184			84.6	0.2342	84.6	0.7758	84.6	2.2524	84.6	5.4177	84.6	9.6952
84.7	0.5774	84.7	1.7881	84.7	4.8876	84.7	12.5646	84.7	28.2262			84.7	0.4339	84.7	1.1419	84.7	3.0056	84.7	7.8053	84.7	17.4318			84.7	0.231	84.7	0.7771	84.7	2.254	84.7	5.4223	84.7	9.701
84.8	0.581101	84.8	1.7908	84.8	4.8952	84.8	12.5752	84.8	28.2456			84.8	0.4304	84.8	1.1395	84.8	3.0075	84.8	7.8094	84.8	17.4432			84.8	0.2316	84.8	0.78	84.8	2.2606	84.8	5.4314	84.8	9.7084
84.9	0.583499	84.9	1.795	84.9	4.9051	84.9	12.5895	84.9	28.2692			84.9	0.4265	84.9	1.1382	84.9	3.0084	84.9	7.8143	84.9	17.4561			84.9	0.2303	84.9	0.775	84.9	2.2605	84.9	5.4329	84.9	9.7081
85	0.583	85	1.796	85	4.9096	85	12.6014	85	28.2866			85	0.4291	85	1.137	85	3.0105	85	7.8179	85	17.4695			85	0.234	85	0.7803	85	2.2686	85	5.4408	85	9.7168
85.1	0.5807	85.1	1.7975	85.1	4.9138	85.1	12.6128	85.1	28.3039			85.1	0.4292	85.1	1.1376	85.1	3.0124	85.1	7.826	85.1	17.4823			85.1	0.2356	85.1	0.7819	85.1	2.2765	85.1	5.4484	85.1	9.7235
85.2	0.5825	85.2	1.7968	85.2	4.9199	85.2	12.625	85.2	28.3179			85.2	0.4275	85.2	1.1399	85.2	3.0178	85.2	7.8363	85.2	17.4944			85.2	0.2363	85.2	0.7845	85.2	2.2814	85.2	5.4554	85.2	9.7255
85.3	0.5802	85.3	1.7963	85.3	4.9245	85.3	12.6383	85.3	28.3358			85.3	0.4246	85.3	1.1391	85.3	3.0235	85.3	7.843	85.3	17.5068			85.3	0.2361	85.3	0.7832	85.3	2.2874	85.3	5.4611	85.3	9.7294
85.4	0.577	85.4	1.7977	85.4	4.9273	85.4	12.6475	85.4	28.3495			85.4	0.4248	85.4	1.1383	85.4	3.0238	85.4	7.8453	85.4	17.5162			85.4	0.2401	85.4	0.7839	85.4	2.29	85.4	5.4684	85.4	9.7335
85.5	0.5752	85.5	1.7982	85.5	4.9334	85.5	12.6541	85.5	28.3647			85.5	0.4264	85.5	1.1422	85.5	3.0288	85.5	7.8488	85.5	17.5259			85.5	0.2396	85.5	0.779	85.5	2.2854	85.5	5.4671	85.5	9.7334
85.6	0.5753	85.6	1.8007	85.6	4.9376	85.6	12.6621	85.6	28.3754			85.6	0.4248	85.6	1.1431	85.6	3.0358	85.6	7.8559	85.6	17.534			85.6	0.2361	85.6	0.7786	85.6	2.2828	85.6	5.469	85.6	9.7329
85.7	0.5775	85.7	1.801	85.7	4.9443	85.7	12.6725	85.7	28.3924			85.7	0.4229	85.7	1.144	85.7	3.037	85.7	7.8636	85.7	17.5447			85.7	0.2354	85.7	0.78	85.7	2.2871	85.7	5.4715	85.7	9.7393
85.8	0.5817	85.8	1.8031	85.8	4.952	85.8	12.6826	85.8	28.411			85.8	0.4201	85.8	1.146	85.8	3.0351	85.8	7.868	85.8	17.5539			85.8	0.236	85.8	0.7788	85.8	2.287	85.8	5.4768	85.8	9.7434
85.9	0.5848	85.9	1.8	85.9	4.9579	85.9	12.6927	85.9	28.4287			85.9	0.4156	85.9	1.142	85.9	3.0362	85.9	7.8715	85.9	17.5662			85.9	0.2348	85.9	0.7808	85.9	2.2896	85.9	5.482	85.9	9.748
86	0.5873	86	1.8001	86	4.9612	86	12.7073	86	28.4519			86	0.408101	86	1.1391	86	3.0365	86	7.8748	86	17.5752			86	0.2346	86	0.7799	86	2.2896	86	5.4846	86	9.7492
86.1	0.5862	86.1	1.8031	86.1	4.9643	86.1	12.7156	86.1	28.4685			86.1	0.4068	86.1	1.1431	86.1	3.0384	86.1	7.8804	86.1	17.5837			86.1	0.2329	86.1	0.7757	86.1	2.2878	86.1	5.4875	86.1	9.7516
86.2	0.5872	86.2	1.8041	86.2	4.9695	86.2	12.7275	86.2	28.488			86.2	0.4061	86.2	1.1487	86.2	3.0441	86.2	7.8878	86.2	17.5942			86.2	0.2335	86.2	0.7723	86.2	2.2901	86.2	5.4977	86.2	9.7575
86.3	0.5863	86.3	1.8068	86.3	4.977	86.3	12.738	86.3	28.5083			86.3	0.4052	86.3	1.1485	86.3	3.0466	86.3	7.895	86.3	17.6048			86.3	0.235	86.3	0.7716	86.3	2.2934	86.3	5.4993	86.3	9.7587
86.4	0.5889	86.4	1.8099	86.4	4.9818	86.4	12.7511	86.4	28.5249			86.4	0.4018	86.4	1.1468	86.4	3.046	86.4	7.8999	86.4	17.6111			86.4	0.2365	86.4	0.7749	86.4	2.2947	86.4	5.5026	86.4	9.7625
86.5	0.5905	86.5	1.8125	86.5	4.9843	86.5	12.7615	86.5	28.5447			86.5	0.406099	86.5	1.15	86.5	3.0515	86.5	7.9125	86.5	17.6264			86.5	0.234	86.5	0.7734	86.5	2.2933	86.5	5.5028	86.5	9.7646
86.6	0.590899	86.6	1.81	86.6	4.9874	86.6	12.7698	86.6	28.5636			86.6	0.4088	86.6	1.1488	86.6	3.0535	86.6	7.9233	86.6	17.6363			86.6	0.2333	86.6	0.7726	86.6	2.2956	86.6	5.5121	86.6	9.7701
86.7	0.5837	86.7	1.8048	86.7	4.9886	86.7	12.7756	86.7	28.5785			86.7	0.4084	86.7	1.1491	86.7	3.0532	86.7	7.9306	86.7	17.6483			86.7	0.2321	86.7	0.7704	86.7	2.2967	86.7	5.5204	86.7	9.7721
86.8	0.5859	86.8	1.8092	86.8	4.9953	86.8	12.7888	86.8	28.601			86.8	0.407	86.8	1.1536	86.8	3.0561	86.8	7.9377	86.8	17.6605			86.8	0.2327	86.8	0.7698	86.8	2.2999	86.8	5.5228	86.8	9.7763
86.9	0.583	86.9	1.812	86.9	4.9983	86.9	12.7987	86.9	28.6204			86.9	0.4074	86.9	1.153	86.9	3.0593	86.9	7.9435	86.9	17.6726			86.9	0.2356	86.9	0.7657	86.9	2.3028	86.9	5.5226	86.9	9.7818
87	0.5797	87	1.8139	87	4.9981	87	12.8063	87	28.6382			87	0.407	87	1.1508	87	3.0612	87	7.9507	87	17.6865			87	0.2328	87	0.7612	87	2.3027	87	5.5218	87	9.7807
87.1	0.5831	87.1	1.8192	87.1	5.0047	87.1	12.8185	87.1	28.6583			87.1	0.4032	87.1	1.1474	87.1	3.0589	87.1	7.9543	87.1	17.6939			87.1	0.2337	87.1	0.7605	87.1	2.3059	87.1	5.5274	87.1	9.7842
87.2	0.5869	87.2	1.8253	87.2	5.0081	87.2	12.8321	87.2	28.6767			87.2	0.3997	87.2	1.1453	87.2	3.0587	87.2	7.9608	87.2	17.704			87.2	0.2384	87.2	0.7614	87.2	2.3111	87.2	5.534	87.2	9.7925
87.3	0.5854	87.3	1.8305	87.3	5.0116	87.3	12.8401	87.3	28.6945			87.3	0.3992	87.3	1.1449	87.3	3.0643	87.3	7.9664	87.3	17.7133			87.3	0.2424	87.3	0.7629	87.3	2.3123	87.3	5.5354	87.3	9.7972
87.4	0.584	87.4	1.8339	87.4	5.0171	87.4	12.8467	87.4	28.7121			87.4	0.3976	87.4	1.1436	87.4	3.0653	87.4	7.9718	87.4	17.7267			87.4	0.2446	87.4	0.7601	87.4	2.3125	87.4	5.5383	87.4	9.7993
87.5	0.5856	87.5	1.8372	87.5	5.0253	87.5	12.8574	87.5	28.7275			87.5	0.3967	87.5	1.1448	87.5	3.0678	87.5	7.9802	87.5	17.7414			87.5	0.2501	87.5	0.7611	87.5	2.3168	87.5	5.5452	87.5	9.8007
87.6	0.5854	87.6	1.8405	87.6	5.0325	87.6	12.8719	87.6	28.7466			87.6	0.3974	87.6	1.1467	87.6	3.0671	87.6	7.9862	87.6	17.7506			87.6	0.2515	87.6	0.7584	87.6	2.3175	87.6	5.5463	87.6	9.8029
87.7	0.584901	87.7	1.8448	87.7	5.0326	87.7	12.8815	87.7	28.7635			87.7	0.4011	87.7	1.1482	87.7	3.0719	87.7	7.994	87.7	17.7647			87.7	0.2552	87.7	0.7559	87.7	2.3206	87.7	5.5527	87.7	9.8063
87.8	0.5864	87.8	1.8523	87.8	5.0378	87.8	12.8994	87.8	28.7832			87.8	0.398101	87.8	1.1484	87.8	3.0758	87.8	8.0028	87.8	17.7764			87.8	0.253	87.8	0.7534	87.8	2.3208	87.8	5.5568	87.8	9.8109
87.9	0.5848	87.9	1.8552	87.9	5.0397	87.9	12.9124	87.9	28.7988			87.9	0.401699	87.9	1.1516	87.9	3.0843	87.9	8.0108	87.9	17.7947			87.9	0.2521	87.9	0.75	87.9	2.3195	87.9	5.5567	87.9	9.8102
88	0.5877	88	1.8581	88	5.0444	88	12.9207	88	28.8165			88	0.4054	88	1.1563	88	3.0899	88	8.0173	88	17.8082			88	0.2512	88	0.7458	88	2.3198	88	5.5595	88	9.8138
88.1	0.5924	88.1	1.8621	88.1	5.0504	88.1	12.9332	88.1	28.8412			88.1	0.4073	88.1	1.1592	88.1	3.0973	88.1	8.0242	88.1	17.8202			88.1	0.2494	88.1	0.7464	88.1	2.318	88.1	5.564	88.1	9.8165
88.2	0.5897	88.2	1.866	88.2	5.0566	88.2	12.9454	88.2	28.8627			88.2	0.4099	88.2	1.1604	88.2	3.1043	88.2	8.0328	88.2	17.8313			88.2	0.2526	88.2	0.7443	88.2	2.3191	88.2	5.5649	88.2	9.8161
88.3	0.589901	88.3	1.867	88.3	5.0603	88.3	12.9566	88.3	28.8809			88.3	0.4128	88.3	1.161	88.3	3.1046	88.3	8.0396	88.3	17.8446			88.3	0.2569	88.3	0.7481	88.3	2.3248	88.3	5.5695	88.3	9.821
88.4	0.594899	88.4	1.8739	88.4	5.0696	88.4	12.9756	88.4	28.9002			88.4	0.4186	88.4	1.1642	88.4	3.1099	88.4	8.0473	88.4	17.8576			88.4	0.257	88.4	0.753	88.4	2.3324	88.4	5.5764	88.4	9.8298
88.5	0.5944	88.5	1.8756	88.5	5.0739	88.5	12.9868	88.5	28.9145			88.5	0.4143	88.5	1.1599	88.5	3.1079	88.5	8.0537	88.5	17.8671			88.5	0.2516	88.5	0.7509	88.5	2.3315	88.5	5.5803	88.5	9.8293
88.6	0.5985	88.6	1.8789	88.6	5.0768	88.6	13	88.6	28.931			88.6	0.4152	88.6	1.1626	88.6	3.1116	88.6	8.0594	88.6	17.8779			88.6	0.2465	88.6	0.7511	88.6	2.3315	88.6	5.5849	88.6	9.8301
88.7	0.5995	88.7	1.8806	88.7	5.0807	88.7	13.0132	88.7	28.9488			88.7	0.4147	88.7	1.1626	88.7	3.1111	88.7	8.0642	88.7	17.8878			88.7	0.2449	88.7	0.7509	88.7	2.3345	88.7	5.5878	88.7	9.8326
88.8	0.5947	88.8	1.8813	88.8	5.0798	88.8	13.0193	88.8	28.9613			88.8	0.4151	88.8	1.1675	88.8	3.1169	88.8	8.0731	88.8	17.8996			88.8	0.2443	88.8	0.7515	88.8	2.3354	88.8	5.591	88.8	9.8336
88.9	0.5947	88.9	1.8826	88.9	5.0835	88.9	13.0301	88.9	28.9751			88.9	0.4127	88.9	1.1668	88.9	3.122	88.9	8.0782	88.9	17.9065			88.9	0.2448	88.9	0.7486	88.9	2.3375	88.9	5.5961	88.9	9.8343
89	0.5991	89	1.887	89	5.0877	89	13.0449	89	28.9947			89	0.4141	89	1.1674	89	3.126	89	8.0848	89	17.9154			89	0.2437	89	0.7463	89	2.3379	89	5.5968	89	9.8378
89.1	0.6037	89.1	1.8918	89.1	5.0915	89.1	13.0555	89.1	29.0156			89.1	0.4118	89.1	1.1706	89.1	3.1296	89.1	8.0926	89.1	17.9253			89.1	0.2477	89.1	0.7474	89.1	2.3423	89.1	5.5988	89.1	9.8424
89.2	0.6064	89.2	1.8962	89.2	5.0994	89.2	13.0726	89.2	29.0346			89.2	0.4179	89.2	1.1735	89.2	3.1348	89.2	8.1012	89.2	17.9378			89.2	0.2475	89.2	0.7474	89.2	2.3462	89.2	5.5989	89.2	9.8476
89.3	0.606401	89.3	1.9001	89.3	5.1079	89.3	13.0849	89.3	29.0532			89.3	0.4181	89.3	1.1753	89.3	3.1377	89.3	8.1087	89.3	17.9487			89.3	0.2477	89.3	0.7473	89.3	2.346	89.3	5.5982	89.3	9.8508
89.4	0.612499	89.4	1.9045	89.4	5.1164	89.4	13.099	89.4	29.0769			89.4	0.4158	89.4	1.1747	89.4	3.1392	89.4	8.1152	89.4	17.959			89.4	0.2488	89.4	0.7494	89.4	2.3446	89.4	5.6011	89.4	9.854
89.5	0.6123	89.5	1.9054	89.5	5.1174	89.5	13.1087	89.5	29.0924			89.5	0.4129	89.5	1.1733	89.5	3.1407	89.5	8.1215	89.5	17.967			89.5	0.251	89.5	0.7517	89.5	2.3475	89.5	5.6084	89.5	9.8599
89.6	0.6135	89.6	1.9046	89.6	5.123	89.6	13.1186	89.6	29.1107			89.6	0.411599	89.6	1.1681	89.6	3.1425	89.6	8.1245	89.6	17.9732			89.6	0.2533	89.6	0.7493	89.6	2.349	89.6	5.6119	89.6	9.8593
89.7	0.613201	89.7	1.9035	89.7	5.1272	89.7	13.1285	89.7	29.1246			89.7	0.407899	89.7	1.1608	89.7	3.14	89.7	8.1252	89.7	17.9757			89.7	0.2555	89.7	0.7514	89.7	2.3492	89.7	5.6171	89.7	9.8636
89.8	0.6171	89.8	1.9083	89.8	5.1349	89.8	13.1413	89.8	29.144			89.8	0.4062	89.8	1.1556	89.8	3.1389	89.8	8.1261	89.8	17.9796			89.8	0.2555	89.8	0.7507	89.8	2.3528	89.8	5.6262	89.8	9.8695
89.9	0.615	89.9	1.908	89.9	5.1388	89.9	13.1511	89.9	29.1581			89.9	0.4076	89.9	1.1563	89.9	3.1441	89.9	8.1345	89.9	17.9906			89.9	0.2569	89.9	0.7533	89.9	2.3568	89.9	5.634	89.9	9.8749
90	0.6152	90	1.91	90	5.1465	90	13.1623	90	29.1745			90	0.408999	90	1.1596	90	3.1512	90	8.1436	90	18.0041			90	0.2594	90	0.7552	90	2.3574	90	5.6399	90	9.881
90.1	0.6127	90.1	1.9108	90.1	5.148	90.1	13.1731	90.1	29.1915			90.1	0.4124	90.1	1.1643	90.1	3.1567	90.1	8.1541	90.1	18.0186			90.1	0.2585	90.1	0.7551	90.1	2.3581	90.1	5.6456	90.1	9.8826
90.2	0.6133	90.2	1.9127	90.2	5.1544	90.2	13.1838	90.2	29.2132			90.2	0.4126	90.2	1.1606	90.2	3.1581	90.2	8.161	90.2	18.0288			90.2	0.2553	90.2	0.7558	90.2	2.3574	90.2	5.6515	90.2	9.8867
90.3	0.6132	90.3	1.9141	90.3	5.158	90.3	13.1909	90.3	29.2332			90.3	0.411101	90.3	1.1612	90.3	3.161	90.3	8.1647	90.3	18.0374			90.3	0.2575	90.3	0.7592	90.3	2.3563	90.3	5.6544	90.3	9.8893
90.4	0.6107	90.4	1.9105	90.4	5.1579	90.4	13.1986	90.4	29.2479			90.4	0.414699	90.4	1.165	90.4	3.166	90.4	8.1731	90.4	18.0491			90.4	0.2526	90.4	0.7594	90.4	2.3561	90.4	5.6566	90.4	9.891
90.5	0.6124	90.5	1.9125	90.5	5.1643	90.5	13.2122	90.5	29.2645			90.5	0.4138	90.5	1.1679	90.5	3.1688	90.5	8.1811	90.5	18.0643			90.5	0.2521	90.5	0.7566	90.5	2.3565	90.5	5.6628	90.5	9.8924
90.6	0.6103	90.6	1.909	90.6	5.1655	90.6	13.2237	90.6	29.2789			90.6	0.4166	90.6	1.1676	90.6	3.1681	90.6	8.1876	90.6	18.0737			90.6	0.2504	90.6	0.7536	90.6	2.3546	90.6	5.6635	90.6	9.8931
90.7	0.6093	90.7	1.9084	90.7	5.1683	90.7	13.2336	90.7	29.292			90.7	0.4167	90.7	1.1682	90.7	3.1689	90.7	8.1943	90.7	18.0811			90.7	0.2483	90.7	0.7547	90.7	2.3524	90.7	5.6671	90.7	9.895
90.8	0.6093	90.8	1.9112	90.8	5.1737	90.8	13.2422	90.8	29.3113			90.8	0.416001	90.8	1.1694	90.8	3.1709	90.8	8.2024	90.8	18.0903			90.8	0.2521	90.8	0.7586	90.8	2.3575	90.8	5.6739	90.8	9.9025
90.9	0.6047	90.9	1.9122	90.9	5.1783	90.9	13.2518	90.9	29.3291			90.9	0.422999	90.9	1.178	90.9	3.1815	90.9	8.2171	90.9	18.1056			90.9	0.2535	90.9	0.757	90.9	2.3582	90.9	5.6765	90.9	9.9069
91	0.6036	91	1.9109	91	5.1813	91	13.2625	91	29.3425			91	0.424	91	1.1783	91	3.1826	91	8.2255	91	18.1154			91	0.2523	91	0.7574	91	2.3576	91	5.6804	91	9.9114
91.1	0.6032	91.1	1.9085	91.1	5.1816	91.1	13.2714	91.1	29.3621			91.1	0.427	91.1	1.182	91.1	3.1899	91.1	8.2374	91.1	18.1264			91.1	0.2521	91.1	0.7597	91.1	2.3583	91.1	5.6804	91.1	9.913
91.2	0.6052	91.2	1.908	91.2	5.1887	91.2	13.2795	91.2	29.3827			91.2	0.427	91.2	1.1797	91.2	3.1941	91.2	8.2407	91.2	18.1342			91.2	0.252	91.2	0.758	91.2	2.3552	91.2	5.6834	91.2	9.918
91.3	0.604101	91.3	1.9092	91.3	5.1903	91.3	13.2886	91.3	29.404			91.3	0.4295	91.3	1.179	91.3	3.1964	91.3	8.2475	91.3	18.1456			91.3	0.2564	91.3	0.7608	91.3	2.36	91.3	5.6904	91.3	9.9261
91.4	0.608799	91.4	1.914	91.4	5.1964	91.4	13.3021	91.4	29.4239			91.4	0.4278	91.4	1.1794	91.4	3.1974	91.4	8.2577	91.4	18.1532			91.4	0.2568	91.4	0.7646	91.4	2.363	91.4	5.694	91.4	9.9323
91.5	0.6117	91.5	1.916	91.5	5.1971	91.5	13.3119	91.5	29.4406			91.5	0.4253	91.5	1.1799	91.5	3.2017	91.5	8.2667	91.5	18.1657			91.5	0.253	91.5	0.7642	91.5	2.3647	91.5	5.6968	91.5	9.937
91.6	0.617901	91.6	1.9191	91.6	5.2024	91.6	13.3276	91.6	29.4603			91.6	0.427101	91.6	1.1857	91.6	3.2077	91.6	8.2766	91.6	18.1832			91.6	0.2493	91.6	0.7651	91.6	2.3692	91.6	5.7021	91.6	9.9418
91.7	0.6221	91.7	1.9204	91.7	5.2079	91.7	13.3416	91.7	29.4818			91.7	0.4307	91.7	1.1897	91.7	3.2103	91.7	8.2887	91.7	18.1968			91.7	0.2531	91.7	0.7692	91.7	2.3758	91.7	5.7074	91.7	9.9488
91.8	0.6194	91.8	1.9185	91.8	5.2093	91.8	13.3521	91.8	29.4997			91.8	0.4307	91.8	1.1911	91.8	3.2143	91.8	8.294	91.8	18.2099			91.8	0.2524	91.8	0.7653	91.8	2.3752	91.8	5.7123	91.8	9.9499
91.9	0.6176	91.9	1.9225	91.9	5.2118	91.9	13.3677	91.9	29.5201			91.9	0.435	91.9	1.1927	91.9	3.2171	91.9	8.3012	91.9	18.2225			91.9	0.2491	91.9	0.763	91.9	2.3771	91.9	5.717	91.9	9.9492
92	0.6175	92	1.9259	92	5.2154	92	13.3788	92	29.5366			92	0.437	92	1.196	92	3.2192	92	8.3077	92	18.2305			92	0.2506	92	0.7631	92	2.3813	92	5.7226	92	9.9495
92.1	0.6161	92.1	1.9242	92.1	5.2219	92.1	13.3912	92.1	29.551			92.1	0.4418	92.1	1.2003	92.1	3.2223	92.1	8.3163	92.1	18.2437			92.1	0.2483	92.1	0.7621	92.1	2.3851	92.1	5.7245	92.1	9.9515
92.2	0.6149	92.2	1.9222	92.2	5.2252	92.2	13.4027	92.2	29.5646			92.2	0.4416	92.2	1.1994	92.2	3.2275	92.2	8.3216	92.2	18.2538			92.2	0.2493	92.2	0.765	92.2	2.3894	92.2	5.731	92.2	9.9523
92.3	0.6156	92.3	1.9213	92.3	5.2268	92.3	13.4115	92.3	29.5775			92.3	0.4418	92.3	1.1958	92.3	3.2278	92.3	8.3239	92.3	18.2616			92.3	0.2459	92.3	0.7651	92.3	2.3895	92.3	5.7286	92.3	9.9522
92.4	0.6178	92.4	1.925	92.4	5.2323	92.4	13.4209	92.4	29.5896			92.4	0.4426	92.4	1.1936	92.4	3.2319	92.4	8.3281	92.4	18.2688			92.4	0.2481	92.4	0.7686	92.4	2.3933	92.4	5.7337	92.4	9.9557
92.5	0.6175	92.5	1.9329	92.5	5.2378	92.5	13.4347	92.5	29.6079			92.5	0.443	92.5	1.1946	92.5	3.2395	92.5	8.337	92.5	18.2812			92.5	0.2472	92.5	0.7704	92.5	2.3964	92.5	5.7374	92.5	9.9563
92.6	0.6138	92.6	1.9328	92.6	5.2463	92.6	13.4457	92.6	29.6238			92.6	0.4398	92.6	1.1911	92.6	3.241	92.6	8.339	92.6	18.2898			92.6	0.2498	92.6	0.7724	92.6	2.4024	92.6	5.7453	92.6	9.9574
92.7	0.6076	92.7	1.9341	92.7	5.2497	92.7	13.4571	92.7	29.6367			92.7	0.4409	92.7	1.1937	92.7	3.2439	92.7	8.3458	92.7	18.3019			92.7	0.2489	92.7	0.7742	92.7	2.4062	92.7	5.7475	92.7	9.9604
92.8	0.6091	92.8	1.9388	92.8	5.2563	92.8	13.4698	92.8	29.6553			92.8	0.442	92.8	1.1983	92.8	3.2507	92.8	8.3552	92.8	18.3142			92.8	0.2509	92.8	0.7767	92.8	2.4077	92.8	5.7497	92.8	9.9604
92.9	0.6073	92.9	1.939	92.9	5.2582	92.9	13.4801	92.9	29.6681			92.9	0.4452	92.9	1.1972	92.9	3.2503	92.9	8.3631	92.9	18.3234			92.9	0.2536	92.9	0.7769	92.9	2.4076	92.9	5.7555	92.9	9.9602
93	0.6078	93	1.9399	93	5.2594	93	13.4865	93	29.6841			93	0.4424	93	1.1981	93	3.252	93	8.3662	93	18.3319			93	0.2515	93	0.7768	93	2.4079	93	5.7615	93	9.958
93.1	0.6075	93.1	1.9435	93.1	5.2658	93.1	13.4964	93.1	29.699			93.1	0.4415	93.1	1.1996	93.1	3.256	93.1	8.3673	93.1	18.3415			93.1	0.2551	93.1	0.7804	93.1	2.4116	93.1	5.7684	93.1	9.9662
93.2	0.6088	93.2	1.944	93.2	5.2717	93.2	13.5081	93.2	29.713			93.2	0.441501	93.2	1.1977	93.2	3.2613	93.2	8.3726	93.2	18.3504			93.2	0.2532	93.2	0.7793	93.2	2.4117	93.2	5.7689	93.2	9.9683
93.3	0.6079	93.3	1.9449	93.3	5.2761	93.3	13.516	93.3	29.728			93.3	0.4453	93.3	1.2026	93.3	3.2708	93.3	8.3846	93.3	18.3631			93.3	0.2547	93.3	0.7817	93.3	2.4091	93.3	5.7738	93.3	9.9677
93.4	0.6095	93.4	1.9443	93.4	5.2829	93.4	13.5305	93.4	29.7475			93.4	0.4438	93.4	1.2044	93.4	3.2708	93.4	8.3915	93.4	18.3734			93.4	0.2567	93.4	0.7875	93.4	2.4144	93.4	5.7826	93.4	9.9732
93.5	0.6126	93.5	1.9479	93.5	5.2865	93.5	13.5454	93.5	29.7652			93.5	0.4447	93.5	1.2076	93.5	3.2727	93.5	8.3997	93.5	18.3803			93.5	0.2515	93.5	0.7881	93.5	2.4162	93.5	5.7857	93.5	9.9725
93.6	0.612	93.6	1.9492	93.6	5.2859	93.6	13.5559	93.6	29.78			93.6	0.4453	93.6	1.2086	93.6	3.2732	93.6	8.4046	93.6	18.3888			93.6	0.2467	93.6	0.7877	93.6	2.4159	93.6	5.7866	93.6	9.9717
93.7	0.611901	93.7	1.9498	93.7	5.2895	93.7	13.5656	93.7	29.7963			93.7	0.4472	93.7	1.2097	93.7	3.2775	93.7	8.4107	93.7	18.4017			93.7	0.2466	93.7	0.789	93.7	2.417	93.7	5.7911	93.7	9.974
93.8	0.6147	93.8	1.9516	93.8	5.3005	93.8	13.5782	93.8	29.8128			93.8	0.4446	93.8	1.2143	93.8	3.2766	93.8	8.4175	93.8	18.4106			93.8	0.2471	93.8	0.7914	93.8	2.4183	93.8	5.7915	93.8	9.9749
93.9	0.6173	93.9	1.9509	93.9	5.3055	93.9	13.5901	93.9	29.8302			93.9	0.4435	93.9	1.215	93.9	3.2779	93.9	8.4219	93.9	18.4171			93.9	0.2524	93.9	0.7951	93.9	2.4259	93.9	5.7983	93.9	9.9785
94	0.618299	94	1.9536	94	5.3157	94	13.6026	94	29.8492			94	0.4422	94	1.2149	94	3.2813	94	8.4293	94	18.4238			94	0.253	94	0.7991	94	2.4325	94	5.8059	94	9.9851
94.1	0.6175	94.1	1.9581	94.1	5.3235	94.1	13.6208	94.1	29.8658			94.1	0.4414	94.1	1.2129	94.1	3.2826	94.1	8.4357	94.1	18.4344			94.1	0.256	94.1	0.8067	94.1	2.4378	94.1	5.8165	94.1	9.9927
94.2	0.6199	94.2	1.9607	94.2	5.3324	94.2	13.6335	94.2	29.8787			94.2	0.4402	94.2	1.2137	94.2	3.282	94.2	8.4431	94.2	18.4446			94.2	0.2585	94.2	0.8094	94.2	2.4426	94.2	5.8218	94.2	9.9984
94.3	0.6194	94.3	1.9635	94.3	5.3337	94.3	13.6449	94.3	29.8927			94.3	0.4382	94.3	1.2125	94.3	3.2811	94.3	8.4473	94.3	18.4546			94.3	0.2633	94.3	0.8128	94.3	2.4485	94.3	5.8316	94.3	10.0077
94.4	0.6231	94.4	1.9664	94.4	5.342	94.4	13.6556	94.4	29.9121			94.4	0.4361	94.4	1.2152	94.4	3.2828	94.4	8.4537	94.4	18.4605			94.4	0.2654	94.4	0.8125	94.4	2.4495	94.4	5.8362	94.4	10.0106
94.5	0.6234	94.5	1.9645	94.5	5.3467	94.5	13.6578	94.5	29.9285			94.5	0.4343	94.5	1.2172	94.5	3.2892	94.5	8.4629	94.5	18.4715			94.5	0.2662	94.5	0.8061	94.5	2.4448	94.5	5.8351	94.5	10.0078
94.6	0.6244	94.6	1.9704	94.6	5.3548	94.6	13.6712	94.6	29.9472			94.6	0.4359	94.6	1.2227	94.6	3.2941	94.6	8.4715	94.6	18.4826			94.6	0.269	94.6	0.8055	94.6	2.4473	94.6	5.8355	94.6	10.0105
94.7	0.6229	94.7	1.974	94.7	5.363	94.7	13.6833	94.7	29.9671			94.7	0.4401	94.7	1.2214	94.7	3.2964	94.7	8.4807	94.7	18.4927			94.7	0.2761	94.7	0.8064	94.7	2.4523	94.7	5.8401	94.7	10.0174
94.8	0.6216	94.8	1.9745	94.8	5.3695	94.8	13.6934	94.8	29.9829			94.8	0.4387	94.8	1.2215	94.8	3.301	94.8	8.4866	94.8	18.4999			94.8	0.2785	94.8	0.8074	94.8	2.4567	94.8	5.8472	94.8	10.0255
94.9	0.622	94.9	1.9721	94.9	5.3764	94.9	13.705	94.9	30.0015			94.9	0.4413	94.9	1.2237	94.9	3.3053	94.9	8.4926	94.9	18.5106			94.9	0.2793	94.9	0.8062	94.9	2.4577	94.9	5.8495	94.9	10.0264
95	0.619	95	1.9734	95	5.3824	95	13.7194	95	30.0222			95	0.4433	95	1.2283	95	3.3096	95	8.5002	95	18.5254			95	0.2781	95	0.8093	95	2.4593	95	5.8516	95	10.0303
95.1	0.6153	95.1	1.9725	95.1	5.386	95.1	13.7284	95.1	30.0389			95.1	0.4412	95.1	1.2305	95.1	3.3136	95.1	8.5066	95.1	18.5344			95.1	0.28	95.1	0.8125	95.1	2.4617	95.1	5.8553	95.1	10.033
95.2	0.6165	95.2	1.9748	95.2	5.3879	95.2	13.7428	95.2	30.0576			95.2	0.4391	95.2	1.2272	95.2	3.3119	95.2	8.5133	95.2	18.5429			95.2	0.2819	95.2	0.8137	95.2	2.463	95.2	5.8602	95.2	10.0349
95.3	0.6169	95.3	1.9764	95.3	5.3922	95.3	13.7551	95.3	30.0763			95.3	0.4356	95.3	1.2271	95.3	3.3127	95.3	8.5179	95.3	18.549			95.3	0.2799	95.3	0.8102	95.3	2.4628	95.3	5.8636	95.3	10.0328
95.4	0.6192	95.4	1.9786	95.4	5.3976	95.4	13.766	95.4	30.093			95.4	0.4385	95.4	1.2306	95.4	3.3153	95.4	8.5259	95.4	18.5597			95.4	0.2794	95.4	0.8088	95.4	2.469	95.4	5.8678	95.4	10.0356
95.5	0.6205	95.5	1.9791	95.5	5.4038	95.5	13.7773	95.5	30.1091			95.5	0.4386	95.5	1.2326	95.5	3.3208	95.5	8.5344	95.5	18.5701			95.5	0.2791	95.5	0.808	95.5	2.4696	95.5	5.8713	95.5	10.0369
95.6	0.6261	95.6	1.9814	95.6	5.4174	95.6	13.791	95.6	30.1265			95.6	0.4389	95.6	1.2338	95.6	3.3243	95.6	8.5389	95.6	18.582			95.6	0.279	95.6	0.8068	95.6	2.4706	95.6	5.8708	95.6	10.0365
95.7	0.6207	95.7	1.9814	95.7	5.4223	95.7	13.8017	95.7	30.1382			95.7	0.4373	95.7	1.2322	95.7	3.3227	95.7	8.5428	95.7	18.5862			95.7	0.2749	95.7	0.808	95.7	2.4685	95.7	5.8746	95.7	10.0398
95.8	0.6213	95.8	1.982	95.8	5.4306	95.8	13.8145	95.8	30.1554			95.8	0.439	95.8	1.2342	95.8	3.3265	95.8	8.5502	95.8	18.6005			95.8	0.2759	95.8	0.8079	95.8	2.4737	95.8	5.8797	95.8	10.0431
95.9	0.6235	95.9	1.9874	95.9	5.4366	95.9	13.8267	95.9	30.1761			95.9	0.4411	95.9	1.2391	95.9	3.3342	95.9	8.5618	95.9	18.6134			95.9	0.2769	95.9	0.808	95.9	2.4733	95.9	5.8827	95.9	10.046
96	0.630499	96	1.9923	96	5.4441	96	13.8391	96	30.1957			96	0.4405	96	1.2392	96	3.3379	96	8.566	96	18.625			96	0.2768	96	0.8083	96	2.4736	96	5.8836	96	10.0465
96.1	0.6367	96.1	1.9943	96.1	5.4502	96.1	13.8527	96.1	30.2145			96.1	0.4407	96.1	1.2404	96.1	3.341	96.1	8.5735	96.1	18.6395			96.1	0.2739	96.1	0.8074	96.1	2.4732	96.1	5.8864	96.1	10.0465
96.2	0.6391	96.2	1.996	96.2	5.4589	96.2	13.8639	96.2	30.2302			96.2	0.4384	96.2	1.2393	96.2	3.3424	96.2	8.5748	96.2	18.6456			96.2	0.2744	96.2	0.808	96.2	2.4769	96.2	5.8882	96.2	10.047
96.3	0.6434	96.3	1.9984	96.3	5.4637	96.3	13.8742	96.3	30.2452			96.3	0.4371	96.3	1.2401	96.3	3.3423	96.3	8.5787	96.3	18.6516			96.3	0.2793	96.3	0.8115	96.3	2.4815	96.3	5.8916	96.3	10.0493
96.4	0.6465	96.4	1.9992	96.4	5.4722	96.4	13.8903	96.4	30.2609			96.4	0.4401	96.4	1.2408	96.4	3.3462	96.4	8.5884	96.4	18.6625			96.4	0.2804	96.4	0.8121	96.4	2.4864	96.4	5.8986	96.4	10.0547
96.5	0.652499	96.5	2.0034	96.5	5.4809	96.5	13.9039	96.5	30.2817			96.5	0.4434	96.5	1.2431	96.5	3.3509	96.5	8.5969	96.5	18.6726			96.5	0.2827	96.5	0.8134	96.5	2.489	96.5	5.9029	96.5	10.0575
96.6	0.652701	96.6	2.0049	96.6	5.4836	96.6	13.9145	96.6	30.298			96.6	0.4461	96.6	1.2404	96.6	3.3541	96.6	8.5994	96.6	18.6798			96.6	0.2832	96.6	0.8149	96.6	2.4905	96.6	5.9055	96.6	10.0592
96.7	0.654701	96.7	2.0081	96.7	5.4901	96.7	13.9249	96.7	30.3193			96.7	0.4469	96.7	1.2409	96.7	3.3585	96.7	8.6047	96.7	18.6896			96.7	0.2839	96.7	0.8176	96.7	2.4921	96.7	5.9075	96.7	10.0613
96.8	0.657701	96.8	2.0146	96.8	5.4958	96.8	13.9383	96.8	30.3388			96.8	0.4445	96.8	1.2384	96.8	3.3604	96.8	8.6076	96.8	18.6961			96.8	0.2807	96.8	0.8143	96.8	2.4939	96.8	5.9072	96.8	10.0607
96.9	0.660199	96.9	2.0207	96.9	5.501	96.9	13.9543	96.9	30.3566			96.9	0.4432	96.9	1.2402	96.9	3.3644	96.9	8.6145	96.9	18.7044			96.9	0.2773	96.9	0.8104	96.9	2.4916	96.9	5.9097	96.9	10.0554
97	0.6673	97	2.0224	97	5.504	97	13.9674	97	30.3732			97	0.4423	97	1.2375	97	3.3636	97	8.6178	97	18.713			97	0.2796	97	0.8168	97	2.4954	97	5.9145	97	10.0568
97.1	0.671101	97.1	2.0287	97.1	5.5093	97.1	13.9792	97.1	30.394			97.1	0.4422	97.1	1.2429	97.1	3.368	97.1	8.6241	97.1	18.7226			97.1	0.2819	97.1	0.8215	97.1	2.5012	97.1	5.9208	97.1	10.0585
97.2	0.6747	97.2	2.0362	97.2	5.5207	97.2	13.9907	97.2	30.4121			97.2	0.441101	97.2	1.2418	97.2	3.3701	97.2	8.6301	97.2	18.7307			97.2	0.2808	97.2	0.8209	97.2	2.5054	97.2	5.9273	97.2	10.0606
97.3	0.6746	97.3	2.041	97.3	5.5278	97.3	14.0014	97.3	30.4275			97.3	0.4447	97.3	1.2438	97.3	3.3738	97.3	8.6375	97.3	18.7402			97.3	0.2798	97.3	0.8198	97.3	2.505	97.3	5.9284	97.3	10.0614
97.4	0.6773	97.4	2.0448	97.4	5.5346	97.4	14.0108	97.4	30.4438			97.4	0.4448	97.4	1.2435	97.4	3.3748	97.4	8.6417	97.4	18.7499			97.4	0.2789	97.4	0.8179	97.4	2.5034	97.4	5.9309	97.4	10.0612
97.5	0.6743	97.5	2.0443	97.5	5.5348	97.5	14.017	97.5	30.4576			97.5	0.4446	97.5	1.2474	97.5	3.3757	97.5	8.6448	97.5	18.763			97.5	0.28	97.5	0.8207	97.5	2.5044	97.5	5.9363	97.5	10.0648
97.6	0.6752	97.6	2.0446	97.6	5.5375	97.6	14.03	97.6	30.4746			97.6	0.4451	97.6	1.2502	97.6	3.3795	97.6	8.6493	97.6	18.7719			97.6	0.2816	97.6	0.8277	97.6	2.5107	97.6	5.9423	97.6	10.0693
97.7	0.6737	97.7	2.0494	97.7	5.5452	97.7	14.0408	97.7	30.4917			97.7	0.4444	97.7	1.2491	97.7	3.3821	97.7	8.6553	97.7	18.7744			97.7	0.2845	97.7	0.831	97.7	2.51	97.7	5.9472	97.7	10.0757
97.8	0.672301	97.8	2.0513	97.8	5.546	97.8	14.0502	97.8	30.5058			97.8	0.4404	97.8	1.2496	97.8	3.3814	97.8	8.6593	97.8	18.7796			97.8	0.2802	97.8	0.8295	97.8	2.5085	97.8	5.9506	97.8	10.0754
97.9	0.679899	97.9	2.0617	97.9	5.5572	97.9	14.0662	97.9	30.5268			97.9	0.4412	97.9	1.2516	97.9	3.3838	97.9	8.6681	97.9	18.7884			97.9	0.2802	97.9	0.8346	97.9	2.5113	97.9	5.953	97.9	10.0764
98	0.6827	98	2.0653	98	5.563	98	14.0764	98	30.5403			98	0.4406	98	1.2573	98	3.3925	98	8.6771	98	18.7995			98	0.2835	98	0.8388	98	2.5158	98	5.9572	98	10.0813
98.1	0.6849	98.1	2.0669	98.1	5.568	98.1	14.0883	98.1	30.556			98.1	0.4428	98.1	1.2581	98.1	3.4019	98.1	8.6876	98.1	18.81			98.1	0.2833	98.1	0.8364	98.1	2.5158	98.1	5.9559	98.1	10.0809
98.2	0.686301	98.2	2.0722	98.2	5.5719	98.2	14.0997	98.2	30.5746			98.2	0.4435	98.2	1.2615	98.2	3.4094	98.2	8.6969	98.2	18.8197			98.2	0.2881	98.2	0.8398	98.2	2.519	98.2	5.9599	98.2	10.0852
98.3	0.691201	98.3	2.0781	98.3	5.5796	98.3	14.1142	98.3	30.5965			98.3	0.4492	98.3	1.265	98.3	3.4125	98.3	8.7077	98.3	18.8339			98.3	0.2946	98.3	0.8417	98.3	2.5251	98.3	5.9644	98.3	10.0934
98.4	0.692899	98.4	2.0816	98.4	5.5903	98.4	14.1279	98.4	30.6183			98.4	0.4508	98.4	1.266	98.4	3.4138	98.4	8.7173	98.4	18.8439			98.4	0.2973	98.4	0.8424	98.4	2.5271	98.4	5.9674	98.4	10.0964
98.5	0.695999	98.5	2.0863	98.5	5.5971	98.5	14.1405	98.5	30.6388			98.5	0.4535	98.5	1.2714	98.5	3.4156	98.5	8.7289	98.5	18.858			98.5	0.2987	98.5	0.8421	98.5	2.5263	98.5	5.9718	98.5	10.0978
98.6	0.6974	98.6	2.0819	98.6	5.6002	98.6	14.1489	98.6	30.6536			98.6	0.4541	98.6	1.2727	98.6	3.415	98.6	8.7341	98.6	18.87			98.6	0.3026	98.6	0.8424	98.6	2.5255	98.6	5.9782	98.6	10.1051
98.7	0.701701	98.7	2.082	98.7	5.5995	98.7	14.159	98.7	30.6674			98.7	0.4582	98.7	1.2769	98.7	3.4183	98.7	8.7455	98.7	18.8792			98.7	0.3051	98.7	0.8429	98.7	2.5265	98.7	5.9824	98.7	10.1096
98.8	0.7123	98.8	2.0891	98.8	5.6059	98.8	14.1733	98.8	30.6937			98.8	0.4633	98.8	1.2794	98.8	3.425	98.8	8.755	98.8	18.8904			98.8	0.3065	98.8	0.8448	98.8	2.5307	98.8	5.9857	98.8	10.1123
98.9	0.7158	98.9	2.0911	98.9	5.6111	98.9	14.1854	98.9	30.7097			98.9	0.4641	98.9	1.2785	98.9	3.4263	98.9	8.7596	98.9	18.8961			98.9	0.3107	98.9	0.8498	98.9	2.5376	98.9	5.991	98.9	10.1206
99	0.7155	99	2.088	99	5.6121	99	14.191	99	30.7253			99	0.4603	99	1.2796	99	3.4283	99	8.7628	99	18.9033			99	0.306	99	0.8502	99	2.5379	99	5.9927	99	10.122
99.1	0.7173	99.1	2.0888	99.1	5.6161	99.1	14.2075	99.1	30.7409			99.1	0.4675	99.1	1.2855	99.1	3.436	99.1	8.7755	99.1	18.9175			99.1	0.3035	99.1	0.8528	99.1	2.5383	99.1	5.9949	99.1	10.1256
99.2	0.7168	99.2	2.0906	99.2	5.6183	99.2	14.2179	99.2	30.7548			99.2	0.468701	99.2	1.2883	99.2	3.4378	99.2	8.7848	99.2	18.9281			99.2	0.3016	99.2	0.8551	99.2	2.5409	99.2	6.0003	99.2	10.1274
99.3	0.7137	99.3	2.0961	99.3	5.6216	99.3	14.2267	99.3	30.7681			99.3	0.4745	99.3	1.2971	99.3	3.4456	99.3	8.7944	99.3	18.9415			99.3	0.3034	99.3	0.8598	99.3	2.5445	99.3	6.0072	99.3	10.1299
99.4	0.7108	99.4	2.1002	99.4	5.6245	99.4	14.2359	99.4	30.7843			99.4	0.4727	99.4	1.2944	99.4	3.4459	99.4	8.7959	99.4	18.9514			99.4	0.2977	99.4	0.8568	99.4	2.5469	99.4	6.0093	99.4	10.1325
99.5	0.7093	99.5	2.1014	99.5	5.6271	99.5	14.2456	99.5	30.7976			99.5	0.479199	99.5	1.3001	99.5	3.4539	99.5	8.8077	99.5	18.9659			99.5	0.2941	99.5	0.8537	99.5	2.5461	99.5	6.008	99.5	10.1337
99.6	0.712	99.6	2.1006	99.6	5.6352	99.6	14.2581	99.6	30.8123			99.6	0.4837	99.6	1.2995	99.6	3.4588	99.6	8.8164	99.6	18.9747			99.6	0.2958	99.6	0.8556	99.6	2.5482	99.6	6.013	99.6	10.1416
99.7	0.712101	99.7	2.1033	99.7	5.641	99.7	14.2692	99.7	30.8267			99.7	0.4861	99.7	1.2996	99.7	3.4651	99.7	8.8245	99.7	18.9808			99.7	0.2965	99.7	0.856	99.7	2.5512	99.7	6.0185	99.7	10.1479
99.8	0.7167	99.8	2.1112	99.8	5.6473	99.8	14.2808	99.8	30.8444			99.8	0.4869	99.8	1.3011	99.8	3.4705	99.8	8.8284	99.8	18.9909			99.8	0.2991	99.8	0.8578	99.8	2.5549	99.8	6.0238	99.8	10.1532
99.9	0.719	99.9	2.1141	99.9	5.6505	99.9	14.2947	99.9	30.8606			99.9	0.4891	99.9	1.3005	99.9	3.4782	99.9	8.837	99.9	19.005			99.9	0.2972	99.9	0.8571	99.9	2.5576	99.9	6.0301	99.9	10.1581
100	0.718	100	2.1136	100	5.6544	100	14.3058	100	30.8763			100	0.4923	100	1.301	100	3.4786	100	8.8445	100	19.0185			100	0.2937	100	0.8541	100	2.5559	100	6.0306	100	10.1601
100.1	0.7166	100.1	2.1184	100.1	5.6557	100.1	14.3128	100.1	30.8931			100.1	0.4935	100.1	1.3037	100.1	3.4816	100.1	8.8512	100.1	19.0295			100.1	0.2969	100.1	0.8525	100.1	2.5541	100.1	6.0338	100.1	10.1632
100.2	0.7164	100.2	2.1188	100.2	5.6586	100.2	14.3177	100.2	30.9072			100.2	0.4948	100.2	1.3077	100.2	3.4861	100.2	8.8626	100.2	19.0386			100.2	0.2961	100.2	0.8466	100.2	2.553	100.2	6.0322	100.2	10.1605
100.3	0.7146	100.3	2.1186	100.3	5.658	100.3	14.3244	100.3	30.9223			100.3	0.4939	100.3	1.3096	100.3	3.4906	100.3	8.8713	100.3	19.0498			100.3	0.2957	100.3	0.842	100.3	2.5527	100.3	6.0307	100.3	10.1587
100.4	0.7213	100.4	2.1193	100.4	5.6659	100.4	14.3327	100.4	30.9388			100.4	0.4923	100.4	1.3107	100.4	3.4979	100.4	8.8773	100.4	19.0619			100.4	0.2927	100.4	0.8406	100.4	2.5569	100.4	6.0316	100.4	10.1595
100.5	0.7225	100.5	2.1247	100.5	5.667	100.5	14.3434	100.5	30.9537			100.5	0.4888	100.5	1.3078	100.5	3.5034	100.5	8.8817	100.5	19.0716			100.5	0.2906	100.5	0.8403	100.5	2.5602	100.5	6.0339	100.5	10.1637
100.6	0.7208	100.6	2.127	100.6	5.6683	100.6	14.3551	100.6	30.9694			100.6	0.4898	100.6	1.3109	100.6	3.5033	100.6	8.8891	100.6	19.0804			100.6	0.2881	100.6	0.8419	100.6	2.5644	100.6	6.0432	100.6	10.1678
100.7	0.7184	100.7	2.1216	100.7	5.6652	100.7	14.3651	100.7	30.9802			100.7	0.4936	100.7	1.3133	100.7	3.5073	100.7	8.8952	100.7	19.0892			100.7	0.2854	100.7	0.8426	100.7	2.5659	100.7	6.0491	100.7	10.1674
100.8	0.714801	100.8	2.1188	100.8	5.6651	100.8	14.373	100.8	30.9916			100.8	0.4941	100.8	1.3177	100.8	3.5106	100.8	8.9011	100.8	19.0987			100.8	0.2831	100.8	0.8436	100.8	2.5671	100.8	6.052	100.8	10.167
100.9	0.720999	100.9	2.1269	100.9	5.6721	100.9	14.3894	100.9	31.0125			100.9	0.4953	100.9	1.3228	100.9	3.513	100.9	8.9089	100.9	19.1106			100.9	0.2871	100.9	0.8459	100.9	2.5663	100.9	6.0537	100.9	10.168
101	0.7243	101	2.1326	101	5.673	101	14.4007	101	31.026			101	0.4926	101	1.3205	101	3.5137	101	8.9139	101	19.1206			101	0.2878	101	0.8499	101	2.573	101	6.0571	101	10.1726
101.1	0.7332	101.1	2.1387	101.1	5.6816	101.1	14.4137	101.1	31.0443			101.1	0.4942	101.1	1.3173	101.1	3.5124	101.1	8.9205	101.1	19.1279			101.1	0.289	101.1	0.8514	101.1	2.5772	101.1	6.0593	101.1	10.1761
101.2	0.7348	101.2	2.1424	101.2	5.6871	101.2	14.4229	101.2	31.06			101.2	0.4976	101.2	1.3192	101.2	3.5137	101.2	8.9273	101.2	19.138			101.2	0.2885	101.2	0.8455	101.2	2.5819	101.2	6.0628	101.2	10.1799
101.3	0.737	101.3	2.1436	101.3	5.6913	101.3	14.4319	101.3	31.0737			101.3	0.5026	101.3	1.3221	101.3	3.5204	101.3	8.9332	101.3	19.1507			101.3	0.2851	101.3	0.8443	101.3	2.5853	101.3	6.0669	101.3	10.1834
101.4	0.7381	101.4	2.1435	101.4	5.694	101.4	14.4364	101.4	31.0864			101.4	0.5036	101.4	1.3231	101.4	3.522	101.4	8.9401	101.4	19.1632			101.4	0.2897	101.4	0.8493	101.4	2.5906	101.4	6.0714	101.4	10.1901
101.5	0.737	101.5	2.1475	101.5	5.6951	101.5	14.4457	101.5	31.1025			101.5	0.5031	101.5	1.3235	101.5	3.5261	101.5	8.9457	101.5	19.1719			101.5	0.2929	101.5	0.8527	101.5	2.5938	101.5	6.0799	101.5	10.1945
101.6	0.7354	101.6	2.15	101.6	5.6954	101.6	14.4528	101.6	31.1129			101.6	0.5075	101.6	1.3265	101.6	3.5297	101.6	8.9542	101.6	19.1832			101.6	0.2944	101.6	0.8554	101.6	2.5978	101.6	6.085	101.6	10.1977
101.7	0.7352	101.7	2.1529	101.7	5.699	101.7	14.4655	101.7	31.1269			101.7	0.508801	101.7	1.331	101.7	3.5316	101.7	8.9627	101.7	19.1936			101.7	0.2948	101.7	0.8578	101.7	2.5994	101.7	6.0906	101.7	10.2019
101.8	0.7388	101.8	2.1564	101.8	5.7036	101.8	14.4761	101.8	31.1474			101.8	0.513801	101.8	1.3366	101.8	3.5381	101.8	8.9736	101.8	19.2095			101.8	0.2981	101.8	0.8615	101.8	2.6033	101.8	6.0933	101.8	10.2072
101.9	0.7345	101.9	2.1592	101.9	5.7059	101.9	14.4853	101.9	31.1615			101.9	0.516899	101.9	1.339	101.9	3.5448	101.9	8.9842	101.9	19.2209			101.9	0.2966	101.9	0.861	101.9	2.6004	101.9	6.093	101.9	10.2068
102	0.7301	102	2.1567	102	5.7052	102	14.4911	102	31.1708			102	0.5134	102	1.3391	102	3.5453	102	8.9892	102	19.2312			102	0.2953	102	0.8653	102	2.6034	102	6.0932	102	10.2076
102.1	0.7259	102.1	2.1546	102.1	5.7084	102.1	14.4999	102.1	31.1851			102.1	0.5145	102.1	1.3395	102.1	3.5465	102.1	8.997	102.1	19.2385			102.1	0.293	102.1	0.865	102.1	2.6036	102.1	6.0965	102.1	10.2088
102.2	0.719	102.2	2.1536	102.2	5.7098	102.2	14.5063	102.2	31.1994			102.2	0.5116	102.2	1.3356	102.2	3.5441	102.2	8.9985	102.2	19.2387			102.2	0.2931	102.2	0.8636	102.2	2.6041	102.2	6.0957	102.2	10.2078
102.3	0.7169	102.3	2.155	102.3	5.7112	102.3	14.5155	102.3	31.2134			102.3	0.5138	102.3	1.336	102.3	3.5448	102.3	9.006	102.3	19.2496			102.3	0.2932	102.3	0.8622	102.3	2.6017	102.3	6.0993	102.3	10.208
102.4	0.7178	102.4	2.1605	102.4	5.7159	102.4	14.5291	102.4	31.2284			102.4	0.5169	102.4	1.337	102.4	3.5471	102.4	9.0122	102.4	19.2613			102.4	0.2889	102.4	0.8586	102.4	2.6007	102.4	6.1055	102.4	10.2072
102.5	0.715	102.5	2.1635	102.5	5.7175	102.5	14.5354	102.5	31.2433			102.5	0.5159	102.5	1.3368	102.5	3.5488	102.5	9.02	102.5	19.2712			102.5	0.2877	102.5	0.861	102.5	2.6043	102.5	6.1077	102.5	10.2069
102.6	0.7182	102.6	2.1708	102.6	5.7203	102.6	14.5489	102.6	31.2613			102.6	0.5145	102.6	1.3359	102.6	3.5507	102.6	9.028	102.6	19.2798			102.6	0.2932	102.6	0.8615	102.6	2.6088	102.6	6.1116	102.6	10.2106
102.7	0.7164	102.7	2.1734	102.7	5.724	102.7	14.5578	102.7	31.2728			102.7	0.517401	102.7	1.339	102.7	3.555	102.7	9.0402	102.7	19.2891			102.7	0.2953	102.7	0.8604	102.7	2.6137	102.7	6.1146	102.7	10.2151
102.8	0.7166	102.8	2.1758	102.8	5.7293	102.8	14.5675	102.8	31.2857			102.8	0.5187	102.8	1.3428	102.8	3.5633	102.8	9.0516	102.8	19.2997			102.8	0.295	102.8	0.8606	102.8	2.614	102.8	6.1232	102.8	10.2161
102.9	0.7155	102.9	2.1762	102.9	5.7323	102.9	14.5762	102.9	31.3017			102.9	0.5204	102.9	1.3485	102.9	3.5676	102.9	9.0615	102.9	19.3125			102.9	0.3016	102.9	0.8658	102.9	2.6224	102.9	6.1326	102.9	10.2226
103	0.7136	103	2.1745	103	5.7385	103	14.5807	103	31.3164			103	0.5216	103	1.3478	103	3.569	103	9.0675	103	19.3209			103	0.3078	103	0.8716	103	2.6304	103	6.1392	103	10.2336
103.1	0.7108	103.1	2.1764	103.1	5.7431	103.1	14.5911	103.1	31.3281			103.1	0.5197	103.1	1.3445	103.1	3.5692	103.1	9.0731	103.1	19.327			103.1	0.3063	103.1	0.8693	103.1	2.6336	103.1	6.1404	103.1	10.2355
103.2	0.7084	103.2	2.1746	103.2	5.7467	103.2	14.5984	103.2	31.3405			103.2	0.5202	103.2	1.3407	103.2	3.5715	103.2	9.0805	103.2	19.3365			103.2	0.3059	103.2	0.8693	103.2	2.633	103.2	6.141	103.2	10.2395
103.3	0.7045	103.3	2.1685	103.3	5.7476	103.3	14.606	103.3	31.3524			103.3	0.5182	103.3	1.3425	103.3	3.574	103.3	9.085	103.3	19.3461			103.3	0.3063	103.3	0.8705	103.3	2.6359	103.3	6.1418	103.3	10.2416
103.4	0.7046	103.4	2.1668	103.4	5.747	103.4	14.6146	103.4	31.3619			103.4	0.5148	103.4	1.3431	103.4	3.5734	103.4	9.0902	103.4	19.3547			103.4	0.308	103.4	0.8701	103.4	2.6406	103.4	6.1436	103.4	10.239
103.5	0.708	103.5	2.1688	103.5	5.7529	103.5	14.6267	103.5	31.3739			103.5	0.5125	103.5	1.3453	103.5	3.5755	103.5	9.0978	103.5	19.3604			103.5	0.3065	103.5	0.8708	103.5	2.6429	103.5	6.1464	103.5	10.2397
103.6	0.7175	103.6	2.1727	103.6	5.7655	103.6	14.6432	103.6	31.3908			103.6	0.5138	103.6	1.3428	103.6	3.5778	103.6	9.1025	103.6	19.3671			103.6	0.3028	103.6	0.8674	103.6	2.6406	103.6	6.1462	103.6	10.2371
103.7	0.7197	103.7	2.1709	103.7	5.7765	103.7	14.6537	103.7	31.407			103.7	0.512999	103.7	1.3431	103.7	3.5809	103.7	9.1087	103.7	19.3744			103.7	0.3018	103.7	0.8615	103.7	2.638	103.7	6.1447	103.7	10.2353
103.8	0.719901	103.8	2.1685	103.8	5.7761	103.8	14.6614	103.8	31.4186			103.8	0.511101	103.8	1.3422	103.8	3.5756	103.8	9.1097	103.8	19.3817			103.8	0.3021	103.8	0.8583	103.8	2.6422	103.8	6.1473	103.8	10.2325
103.9	0.7191	103.9	2.1707	103.9	5.7866	103.9	14.6725	103.9	31.4352			103.9	0.513599	103.9	1.3413	103.9	3.5815	103.9	9.1148	103.9	19.3946			103.9	0.3038	103.9	0.8584	103.9	2.6439	103.9	6.1509	103.9	10.2351
104	0.714101	104	2.1678	104	5.7875	104	14.6788	104	31.4458			104	0.5156	104	1.3417	104	3.5877	104	9.1227	104	19.4055			104	0.3013	104	0.8536	104	2.6435	104	6.154	104	10.2373
104.1	0.714801	104.1	2.1667	104.1	5.7928	104.1	14.691	104.1	31.4587			104.1	0.5164	104.1	1.3437	104.1	3.591	104.1	9.1284	104.1	19.4134			104.1	0.3015	104.1	0.854	104.1	2.6454	104.1	6.1568	104.1	10.2398
104.2	0.716299	104.2	2.1714	104.2	5.8014	104.2	14.705	104.2	31.4764			104.2	0.517501	104.2	1.3443	104.2	3.5912	104.2	9.1323	104.2	19.4228			104.2	0.2985	104.2	0.8557	104.2	2.6467	104.2	6.1587	104.2	10.2434
104.3	0.7151	104.3	2.165	104.3	5.8017	104.3	14.7114	104.3	31.4872			104.3	0.5214	104.3	1.3454	104.3	3.594	104.3	9.1415	104.3	19.4347			104.3	0.2951	104.3	0.8571	104.3	2.6503	104.3	6.1665	104.3	10.2417
104.4	0.7106	104.4	2.1625	104.4	5.8062	104.4	14.7181	104.4	31.5001			104.4	0.5192	104.4	1.3431	104.4	3.5954	104.4	9.1446	104.4	19.4418			104.4	0.29	104.4	0.8568	104.4	2.6489	104.4	6.1704	104.4	10.24
104.5	0.7078	104.5	2.1648	104.5	5.8053	104.5	14.7277	104.5	31.5107			104.5	0.5207	104.5	1.3467	104.5	3.6034	104.5	9.1547	104.5	19.4533			104.5	0.2885	104.5	0.8591	104.5	2.6531	104.5	6.1764	104.5	10.2434
104.6	0.7078	104.6	2.1639	104.6	5.8073	104.6	14.7383	104.6	31.5258			104.6	0.5202	104.6	1.3478	104.6	3.61	104.6	9.1587	104.6	19.4586			104.6	0.288	104.6	0.8628	104.6	2.6582	104.6	6.1821	104.6	10.2472
104.7	0.7074	104.7	2.1662	104.7	5.81	104.7	14.7499	104.7	31.5406			104.7	0.5219	104.7	1.3528	104.7	3.6185	104.7	9.1647	104.7	19.4683			104.7	0.2827	104.7	0.864	104.7	2.6656	104.7	6.1847	104.7	10.2455
104.8	0.7066	104.8	2.1669	104.8	5.811	104.8	14.7603	104.8	31.5553			104.8	0.5205	104.8	1.3545	104.8	3.6267	104.8	9.1664	104.8	19.4795			104.8	0.2805	104.8	0.8637	104.8	2.6656	104.8	6.188	104.8	10.244
104.9	0.7054	104.9	2.1688	104.9	5.8131	104.9	14.7681	104.9	31.5625			104.9	0.52	104.9	1.3544	104.9	3.6269	104.9	9.1694	104.9	19.4843			104.9	0.2826	104.9	0.8655	104.9	2.6686	104.9	6.1918	104.9	10.2463
105	0.707899	105	2.177	105	5.8178	105	14.7784	105	31.5789			105	0.5243	105	1.3564	105	3.6288	105	9.1767	105	19.4966			105	0.2775	105	0.8597	105	2.6683	105	6.1933	105	10.2484
105.1	0.7066	105.1	2.1809	105.1	5.8245	105.1	14.7895	105.1	31.5924			105.1	0.529499	105.1	1.3589	105.1	3.6333	105.1	9.184	105.1	19.5095			105.1	0.2819	105.1	0.8616	105.1	2.6749	105.1	6.1965	105.1	10.2528
105.2	0.706501	105.2	2.1825	105.2	5.8322	105.2	14.7971	105.2	31.6062			105.2	0.5256	105.2	1.3534	105.2	3.6283	105.2	9.1855	105.2	19.511			105.2	0.2851	105.2	0.8617	105.2	2.6804	105.2	6.2	105.2	10.2552
105.3	0.7129	105.3	2.1863	105.3	5.8427	105.3	14.8118	105.3	31.6238			105.3	0.526899	105.3	1.3531	105.3	3.6298	105.3	9.1946	105.3	19.5182			105.3	0.284	105.3	0.8635	105.3	2.6786	105.3	6.2001	105.3	10.2546
105.4	0.7162	105.4	2.1845	105.4	5.8434	105.4	14.8216	105.4	31.6373			105.4	0.521601	105.4	1.3495	105.4	3.6264	105.4	9.1971	105.4	19.5252			105.4	0.282	105.4	0.8626	105.4	2.6785	105.4	6.2008	105.4	10.2544
105.5	0.721999	105.5	2.1885	105.5	5.8501	105.5	14.8391	105.5	31.655			105.5	0.5244	105.5	1.3482	105.5	3.6332	105.5	9.2042	105.5	19.5328			105.5	0.2839	105.5	0.863	105.5	2.6828	105.5	6.2038	105.5	10.258
105.6	0.7211	105.6	2.1938	105.6	5.8553	105.6	14.8498	105.6	31.6702			105.6	0.518999	105.6	1.3459	105.6	3.6312	105.6	9.2058	105.6	19.5405			105.6	0.2815	105.6	0.8609	105.6	2.6878	105.6	6.2075	105.6	10.2573
105.7	0.722	105.7	2.1951	105.7	5.8602	105.7	14.8598	105.7	31.6885			105.7	0.5108	105.7	1.343	105.7	3.6283	105.7	9.2029	105.7	19.5468			105.7	0.2792	105.7	0.8616	105.7	2.6907	105.7	6.2094	105.7	10.2574
105.8	0.7202	105.8	2.1948	105.8	5.8663	105.8	14.8706	105.8	31.7043			105.8	0.5111	105.8	1.3467	105.8	3.6316	105.8	9.2112	105.8	19.5605			105.8	0.282	105.8	0.8637	105.8	2.693	105.8	6.2098	105.8	10.2603
105.9	0.719	105.9	2.1916	105.9	5.8687	105.9	14.8808	105.9	31.7151			105.9	0.5055	105.9	1.3464	105.9	3.6318	105.9	9.2166	105.9	19.5659			105.9	0.2811	105.9	0.862	105.9	2.6918	105.9	6.2135	105.9	10.2561
106	0.7213	106	2.1894	106	5.8705	106	14.8884	106	31.7315			106	0.5078	106	1.348	106	3.633	106	9.2201	106	19.572			106	0.2804	106	0.8634	106	2.6939	106	6.2174	106	10.2583
106.1	0.7225	106.1	2.1952	106.1	5.8736	106.1	14.8948	106.1	31.745			106.1	0.5117	106.1	1.3481	106.1	3.6382	106.1	9.2259	106.1	19.5805			106.1	0.2811	106.1	0.8684	106.1	2.6974	106.1	6.2223	106.1	10.261
106.2	0.7235	106.2	2.1922	106.2	5.8753	106.2	14.9086	106.2	31.7551			106.2	0.5082	106.2	1.3472	106.2	3.6387	106.2	9.2274	106.2	19.5866			106.2	0.2799	106.2	0.873	106.2	2.7027	106.2	6.2272	106.2	10.262
106.3	0.726	106.3	2.1925	106.3	5.8801	106.3	14.9218	106.3	31.7683			106.3	0.5084	106.3	1.3491	106.3	3.6395	106.3	9.2301	106.3	19.5949			106.3	0.2762	106.3	0.8751	106.3	2.7038	106.3	6.2337	106.3	10.2649
106.4	0.7278	106.4	2.1958	106.4	5.8879	106.4	14.9349	106.4	31.7804			106.4	0.5097	106.4	1.3538	106.4	3.6423	106.4	9.2364	106.4	19.6021			106.4	0.2748	106.4	0.8772	106.4	2.7077	106.4	6.2397	106.4	10.2647
106.5	0.727	106.5	2.2007	106.5	5.8931	106.5	14.9499	106.5	31.7956			106.5	0.5106	106.5	1.3527	106.5	3.6385	106.5	9.2406	106.5	19.6062			106.5	0.2742	106.5	0.8776	106.5	2.7071	106.5	6.2423	106.5	10.2611
106.6	0.7299	106.6	2.2033	106.6	5.8962	106.6	14.9616	106.6	31.8112			106.6	0.5174	106.6	1.3573	106.6	3.6415	106.6	9.2517	106.6	19.6217			106.6	0.2737	106.6	0.88	106.6	2.7087	106.6	6.2449	106.6	10.2622
106.7	0.7317	106.7	2.2029	106.7	5.9016	106.7	14.9731	106.7	31.8244			106.7	0.5164	106.7	1.3562	106.7	3.6451	106.7	9.2588	106.7	19.6343			106.7	0.275	106.7	0.8807	106.7	2.7105	106.7	6.2467	106.7	10.2626
106.8	0.7316	106.8	2.2044	106.8	5.9084	106.8	14.9822	106.8	31.8391			106.8	0.5156	106.8	1.3549	106.8	3.6492	106.8	9.265	106.8	19.641			106.8	0.2754	106.8	0.8843	106.8	2.7104	106.8	6.2528	106.8	10.2675
106.9	0.7344	106.9	2.2088	106.9	5.9162	106.9	14.9952	106.9	31.8548			106.9	0.5158	106.9	1.3562	106.9	3.6539	106.9	9.2702	106.9	19.6486			106.9	0.2771	106.9	0.8842	106.9	2.7135	106.9	6.2594	106.9	10.2728
107	0.725901	107	2.2049	107	5.9168	107	14.9981	107	31.8633			107	0.5149	107	1.3542	107	3.655	107	9.2737	107	19.6571			107	0.2742	107	0.8851	107	2.7177	107	6.2631	107	10.273
107.1	0.7253	107.1	2.2025	107.1	5.923	107.1	15.0076	107.1	31.8781			107.1	0.5175	107.1	1.3569	107.1	3.6547	107.1	9.2809	107.1	19.665			107.1	0.2744	107.1	0.8844	107.1	2.7164	107.1	6.2701	107.1	10.2781
107.2	0.7212	107.2	2.2	107.2	5.9233	107.2	15.0143	107.2	31.8906			107.2	0.5153	107.2	1.3625	107.2	3.657	107.2	9.2837	107.2	19.6694			107.2	0.2746	107.2	0.8817	107.2	2.7122	107.2	6.2746	107.2	10.2794
107.3	0.7201	107.3	2.1965	107.3	5.9248	107.3	15.0208	107.3	31.9032			107.3	0.5099	107.3	1.3614	107.3	3.6594	107.3	9.2872	107.3	19.6743			107.3	0.2746	107.3	0.8853	107.3	2.7153	107.3	6.2761	107.3	10.279
107.4	0.7193	107.4	2.1983	107.4	5.9325	107.4	15.0316	107.4	31.917			107.4	0.512	107.4	1.3656	107.4	3.6633	107.4	9.2951	107.4	19.6805			107.4	0.275	107.4	0.8875	107.4	2.7138	107.4	6.2753	107.4	10.28
107.5	0.7182	107.5	2.2003	107.5	5.9386	107.5	15.0477	107.5	31.9327			107.5	0.5147	107.5	1.3671	107.5	3.669	107.5	9.3025	107.5	19.6881			107.5	0.2689	107.5	0.8833	107.5	2.7112	107.5	6.2761	107.5	10.2796
107.6	0.7229	107.6	2.2031	107.6	5.9471	107.6	15.0653	107.6	31.9494			107.6	0.5105	107.6	1.3657	107.6	3.6705	107.6	9.3056	107.6	19.6922			107.6	0.2641	107.6	0.8803	107.6	2.7067	107.6	6.2748	107.6	10.2787
107.7	0.7274	107.7	2.2023	107.7	5.9525	107.7	15.0776	107.7	31.9659			107.7	0.5075	107.7	1.3623	107.7	3.6703	107.7	9.309	107.7	19.6958			107.7	0.266	107.7	0.8818	107.7	2.7106	107.7	6.2806	107.7	10.2842
107.8	0.7257	107.8	2.2053	107.8	5.9542	107.8	15.0861	107.8	31.9825			107.8	0.5077	107.8	1.3589	107.8	3.6748	107.8	9.3165	107.8	19.7012			107.8	0.2688	107.8	0.8821	107.8	2.7159	107.8	6.286	107.8	10.2871
107.9	0.726	107.9	2.2064	107.9	5.9557	107.9	15.0958	107.9	31.9964			107.9	0.5051	107.9	1.3583	107.9	3.6795	107.9	9.3223	107.9	19.706			107.9	0.2704	107.9	0.8791	107.9	2.7179	107.9	6.2922	107.9	10.2884
108	0.7286	108	2.2063	108	5.9559	108	15.1056	108	32.0089			108	0.5011	108	1.3578	108	3.6816	108	9.3253	108	19.7105			108	0.2715	108	0.8802	108	2.7205	108	6.2966	108	10.2896
108.1	0.7294	108.1	2.2075	108.1	5.961	108.1	15.1172	108.1	32.0225			108.1	0.5025	108.1	1.3569	108.1	3.6859	108.1	9.3326	108.1	19.7166			108.1	0.2736	108.1	0.8778	108.1	2.723	108.1	6.3032	108.1	10.2903
108.2	0.729101	108.2	2.2111	108.2	5.9637	108.2	15.1294	108.2	32.0387			108.2	0.5047	108.2	1.3564	108.2	3.688	108.2	9.3374	108.2	19.7246			108.2	0.2755	108.2	0.8801	108.2	2.7275	108.2	6.3072	108.2	10.2945
108.3	0.7377	108.3	2.2184	108.3	5.9723	108.3	15.1445	108.3	32.0538			108.3	0.5063	108.3	1.3596	108.3	3.6949	108.3	9.344	108.3	19.7354			108.3	0.2765	108.3	0.8838	108.3	2.736	108.3	6.3184	108.3	10.3039
108.4	0.7396	108.4	2.2192	108.4	5.9751	108.4	15.1557	108.4	32.0706			108.4	0.5006	108.4	1.3604	108.4	3.6982	108.4	9.3515	108.4	19.7406			108.4	0.2788	108.4	0.8865	108.4	2.7427	108.4	6.3231	108.4	10.3095
108.5	0.7402	108.5	2.22	108.5	5.977	108.5	15.1647	108.5	32.0851			108.5	0.500599	108.5	1.3643	108.5	3.7066	108.5	9.3627	108.5	19.7498			108.5	0.2845	108.5	0.8936	108.5	2.7484	108.5	6.33	108.5	10.3162
108.6	0.7444	108.6	2.222	108.6	5.9834	108.6	15.178	108.6	32.1011			108.6	0.4983	108.6	1.3641	108.6	3.7115	108.6	9.3658	108.6	19.7546			108.6	0.285	108.6	0.8927	108.6	2.7479	108.6	6.3347	108.6	10.3162
108.7	0.742	108.7	2.2189	108.7	5.9891	108.7	15.1846	108.7	32.1139			108.7	0.4978	108.7	1.3649	108.7	3.7103	108.7	9.3667	108.7	19.7622			108.7	0.2842	108.7	0.8946	108.7	2.7483	108.7	6.3393	108.7	10.3163
108.8	0.7388	108.8	2.2139	108.8	5.9924	108.8	15.1901	108.8	32.1273			108.8	0.4957	108.8	1.3647	108.8	3.7103	108.8	9.3702	108.8	19.7709			108.8	0.2829	108.8	0.8958	108.8	2.7472	108.8	6.3423	108.8	10.316
108.9	0.7391	108.9	2.2146	108.9	5.9981	108.9	15.2015	108.9	32.1402			108.9	0.4936	108.9	1.3659	108.9	3.7094	108.9	9.3772	108.9	19.7804			108.9	0.2844	108.9	0.8995	108.9	2.7529	108.9	6.3435	108.9	10.3188
109	0.7399	109	2.216	109	6.0029	109	15.2134	109	32.1512			109	0.4997	109	1.369	109	3.7158	109	9.3882	109	19.7892			109	0.281	109	0.896	109	2.7538	109	6.3424	109	10.3189
109.1	0.7391	109.1	2.2173	109.1	6.0046	109.1	15.2287	109.1	32.1627			109.1	0.502701	109.1	1.3696	109.1	3.7165	109.1	9.3966	109.1	19.8009			109.1	0.2776	109.1	0.8943	109.1	2.7519	109.1	6.3425	109.1	10.3155
109.2	0.738	109.2	2.2135	109.2	6.0094	109.2	15.2391	109.2	32.18			109.2	0.5073	109.2	1.3741	109.2	3.7213	109.2	9.4064	109.2	19.8167			109.2	0.2799	109.2	0.8939	109.2	2.751	109.2	6.3448	109.2	10.3189
109.3	0.7388	109.3	2.2161	109.3	6.0143	109.3	15.25	109.3	32.1944			109.3	0.5091	109.3	1.3771	109.3	3.7238	109.3	9.413	109.3	19.8269			109.3	0.2807	109.3	0.8961	109.3	2.7539	109.3	6.3504	109.3	10.3202
109.4	0.7417	109.4	2.2191	109.4	6.0189	109.4	15.2606	109.4	32.2101			109.4	0.5124	109.4	1.379	109.4	3.7255	109.4	9.4193	109.4	19.8351			109.4	0.2804	109.4	0.8954	109.4	2.7532	109.4	6.3552	109.4	10.3217
109.5	0.743399	109.5	2.2254	109.5	6.0289	109.5	15.2737	109.5	32.2288			109.5	0.5112	109.5	1.3806	109.5	3.7326	109.5	9.4263	109.5	19.8432			109.5	0.2794	109.5	0.9032	109.5	2.7573	109.5	6.3629	109.5	10.3287
109.6	0.742399	109.6	2.2259	109.6	6.032	109.6	15.2848	109.6	32.2438			109.6	0.514	109.6	1.3869	109.6	3.7408	109.6	9.4344	109.6	19.8548			109.6	0.2821	109.6	0.9051	109.6	2.7603	109.6	6.368	109.6	10.334
109.7	0.7345	109.7	2.226	109.7	6.0296	109.7	15.2921	109.7	32.253			109.7	0.5116	109.7	1.3873	109.7	3.7438	109.7	9.437	109.7	19.8606			109.7	0.284	109.7	0.9029	109.7	2.7627	109.7	6.3723	109.7	10.3371
109.8	0.7361	109.8	2.2326	109.8	6.0325	109.8	15.3061	109.8	32.2668			109.8	0.511801	109.8	1.3902	109.8	3.7467	109.8	9.4452	109.8	19.8707			109.8	0.286	109.8	0.906	109.8	2.7658	109.8	6.3768	109.8	10.3422
109.9	0.7343	109.9	2.2373	109.9	6.0367	109.9	15.3176	109.9	32.2811			109.9	0.512899	109.9	1.3934	109.9	3.7538	109.9	9.457	109.9	19.8841			109.9	0.2853	109.9	0.9096	109.9	2.7691	109.9	6.3815	109.9	10.3479
110	0.7312	110	2.2391	110	6.0378	110	15.3277	110	32.2937			110	0.5145	110	1.399	110	3.7545	110	9.4645	110	19.8931			110	0.2871	110	0.9115	110	2.7747	110	6.3855	110	10.3526
110.1	0.7323	110.1	2.2436	110.1	6.0427	110.1	15.3408	110.1	32.3104			110.1	0.5121	110.1	1.3975	110.1	3.755	110.1	9.4677	110.1	19.8963			110.1	0.2932	110.1	0.9177	110.1	2.7796	110.1	6.3921	110.1	10.3564
110.2	0.7316	110.2	2.2467	110.2	6.0465	110.2	15.3479	110.2	32.3266			110.2	0.5083	110.2	1.3921	110.2	3.7552	110.2	9.4714	110.2	19.902			110.2	0.2927	110.2	0.9191	110.2	2.7799	110.2	6.3957	110.2	10.3566
110.3	0.729301	110.3	2.2466	110.3	6.0482	110.3	15.3551	110.3	32.3415			110.3	0.504299	110.3	1.3912	110.3	3.7523	110.3	9.4752	110.3	19.9076			110.3	0.2998	110.3	0.9216	110.3	2.7856	110.3	6.405	110.3	10.3628
110.4	0.732399	110.4	2.2544	110.4	6.0566	110.4	15.3672	110.4	32.3573			110.4	0.500001	110.4	1.3904	110.4	3.7505	110.4	9.4766	110.4	19.9087			110.4	0.3054	110.4	0.9238	110.4	2.7873	110.4	6.4092	110.4	10.3688
110.5	0.7353	110.5	2.2542	110.5	6.0587	110.5	15.3788	110.5	32.3697			110.5	0.4971	110.5	1.3916	110.5	3.7522	110.5	9.4851	110.5	19.9173			110.5	0.3074	110.5	0.9242	110.5	2.7893	110.5	6.412	110.5	10.3727
110.6	0.7364	110.6	2.253	110.6	6.0621	110.6	15.3908	110.6	32.3854			110.6	0.5009	110.6	1.3972	110.6	3.7546	110.6	9.4931	110.6	19.9299			110.6	0.3121	110.6	0.9254	110.6	2.7916	110.6	6.4169	110.6	10.3751
110.7	0.7387	110.7	2.2552	110.7	6.0666	110.7	15.4048	110.7	32.3976			110.7	0.5065	110.7	1.3985	110.7	3.7565	110.7	9.5016	110.7	19.9399			110.7	0.3134	110.7	0.927	110.7	2.7964	110.7	6.4229	110.7	10.3763
110.8	0.7375	110.8	2.2574	110.8	6.0675	110.8	15.4111	110.8	32.4085			110.8	0.5074	110.8	1.4009	110.8	3.7595	110.8	9.5077	110.8	19.9475			110.8	0.3193	110.8	0.9256	110.8	2.7952	110.8	6.4234	110.8	10.377
110.9	0.7341	110.9	2.2579	110.9	6.0716	110.9	15.4201	110.9	32.422			110.9	0.5112	110.9	1.4034	110.9	3.7614	110.9	9.5187	110.9	19.9579			110.9	0.3192	110.9	0.9226	110.9	2.7952	110.9	6.423	110.9	10.3803
111	0.7346	111	2.2568	111	6.0772	111	15.4309	111	32.4381			111	0.5083	111	1.4061	111	3.7631	111	9.5259	111	19.9676			111	0.3164	111	0.9204	111	2.7918	111	6.4244	111	10.3798
111.1	0.733	111.1	2.2526	111.1	6.0791	111.1	15.4367	111.1	32.45			111.1	0.507001	111.1	1.4083	111.1	3.7691	111.1	9.5346	111.1	19.977			111.1	0.3201	111.1	0.9207	111.1	2.795	111.1	6.4241	111.1	10.3794
111.2	0.7363	111.2	2.2552	111.2	6.0823	111.2	15.4451	111.2	32.4671			111.2	0.510901	111.2	1.4111	111.2	3.7791	111.2	9.5462	111.2	19.9913			111.2	0.3226	111.2	0.9231	111.2	2.7978	111.2	6.4279	111.2	10.383
111.3	0.7382	111.3	2.2559	111.3	6.0845	111.3	15.4561	111.3	32.4793			111.3	0.5155	111.3	1.4193	111.3	3.7885	111.3	9.5566	111.3	20.0043			111.3	0.3256	111.3	0.9288	111.3	2.8016	111.3	6.435	111.3	10.3894
111.4	0.7332	111.4	2.2536	111.4	6.0807	111.4	15.4578	111.4	32.491			111.4	0.5152	111.4	1.4244	111.4	3.7925	111.4	9.5619	111.4	20.0144			111.4	0.3285	111.4	0.9276	111.4	2.8061	111.4	6.4406	111.4	10.3911
111.5	0.7328	111.5	2.2536	111.5	6.0837	111.5	15.4698	111.5	32.5039			111.5	0.5159	111.5	1.423	111.5	3.7919	111.5	9.5682	111.5	20.018			111.5	0.3295	111.5	0.9292	111.5	2.8084	111.5	6.4422	111.5	10.3959
111.6	0.7299	111.6	2.2502	111.6	6.0873	111.6	15.4785	111.6	32.5155			111.6	0.5145	111.6	1.4218	111.6	3.7928	111.6	9.5735	111.6	20.0213			111.6	0.3353	111.6	0.9351	111.6	2.8123	111.6	6.4488	111.6	10.3992
111.7	0.7352	111.7	2.2478	111.7	6.0922	111.7	15.4904	111.7	32.528			111.7	0.514201	111.7	1.4178	111.7	3.796	111.7	9.579	111.7	20.0247			111.7	0.3355	111.7	0.9372	111.7	2.8116	111.7	6.4534	111.7	10.4017
111.8	0.7342	111.8	2.2486	111.8	6.096	111.8	15.4995	111.8	32.5378			111.8	0.5192	111.8	1.4245	111.8	3.8046	111.8	9.5967	111.8	20.0384			111.8	0.3371	111.8	0.9377	111.8	2.8125	111.8	6.4572	111.8	10.4039
111.9	0.7337	111.9	2.2483	111.9	6.1004	111.9	15.5066	111.9	32.5507			111.9	0.5186	111.9	1.4251	111.9	3.8058	111.9	9.602	111.9	20.0435			111.9	0.3331	111.9	0.9349	111.9	2.8127	111.9	6.4623	111.9	10.4022
112	0.7341	112	2.2505	112	6.1087	112	15.5167	112	32.5703			112	0.5218	112	1.4279	112	3.8096	112	9.6129	112	20.052			112	0.3322	112	0.9392	112	2.8162	112	6.4635	112	10.4094
112.1	0.7308	112.1	2.2548	112.1	6.1136	112.1	15.5307	112.1	32.5839			112.1	0.5175	112.1	1.4261	112.1	3.811	112.1	9.6197	112.1	20.0589			112.1	0.3345	112.1	0.9405	112.1	2.8174	112.1	6.4659	112.1	10.4097
112.2	0.7299	112.2	2.2529	112.2	6.1204	112.2	15.5416	112.2	32.5964			112.2	0.5142	112.2	1.4331	112.2	3.8175	112.2	9.6244	112.2	20.0683			112.2	0.3358	112.2	0.94	112.2	2.8192	112.2	6.4656	112.2	10.4109
112.3	0.731401	112.3	2.2508	112.3	6.1254	112.3	15.5477	112.3	32.6111			112.3	0.517	112.3	1.4346	112.3	3.8197	112.3	9.6344	112.3	20.0764			112.3	0.3372	112.3	0.9418	112.3	2.8224	112.3	6.4656	112.3	10.4163
112.4	0.735299	112.4	2.2575	112.4	6.1319	112.4	15.5617	112.4	32.6303			112.4	0.5177	112.4	1.4343	112.4	3.8245	112.4	9.6414	112.4	20.0835			112.4	0.3419	112.4	0.9483	112.4	2.8288	112.4	6.4676	112.4	10.4233
112.5	0.7362	112.5	2.2582	112.5	6.1367	112.5	15.5722	112.5	32.6459			112.5	0.5161	112.5	1.4306	112.5	3.8277	112.5	9.6467	112.5	20.0906			112.5	0.341	112.5	0.9502	112.5	2.8279	112.5	6.471	112.5	10.4282
112.6	0.7332	112.6	2.2542	112.6	6.1363	112.6	15.5787	112.6	32.655			112.6	0.5206	112.6	1.4344	112.6	3.8364	112.6	9.6553	112.6	20.0999			112.6	0.3417	112.6	0.9548	112.6	2.8265	112.6	6.475	112.6	10.434
112.7	0.7304	112.7	2.2501	112.7	6.1405	112.7	15.5872	112.7	32.6639			112.7	0.5197	112.7	1.4362	112.7	3.8394	112.7	9.6616	112.7	20.1032			112.7	0.3431	112.7	0.9534	112.7	2.8258	112.7	6.4807	112.7	10.4352
112.8	0.7321	112.8	2.2498	112.8	6.1473	112.8	15.5992	112.8	32.6767			112.8	0.523	112.8	1.4391	112.8	3.8434	112.8	9.6701	112.8	20.1087			112.8	0.3449	112.8	0.957	112.8	2.8299	112.8	6.4856	112.8	10.4401
112.9	0.7365	112.9	2.2553	112.9	6.1547	112.9	15.6088	112.9	32.6901			112.9	0.5229	112.9	1.4434	112.9	3.8451	112.9	9.6761	112.9	20.1198			112.9	0.3473	112.9	0.959	112.9	2.8376	112.9	6.4849	112.9	10.4417
113	0.7417	113	2.258	113	6.158	113	15.6186	113	32.7025			113	0.5231	113	1.4467	113	3.8492	113	9.6816	113	20.1332			113	0.3453	113	0.9621	113	2.84	113	6.4844	113	10.4412
113.1	0.751201	113.1	2.262	113.1	6.1659	113.1	15.6341	113.1	32.7204			113.1	0.5275	113.1	1.4514	113.1	3.8588	113.1	9.6955	113.1	20.1458			113.1	0.347	113.1	0.9626	113.1	2.8388	113.1	6.4864	113.1	10.4433
113.2	0.7568	113.2	2.2717	113.2	6.1737	113.2	15.6488	113.2	32.7327			113.2	0.5272	113.2	1.4543	113.2	3.867	113.2	9.7028	113.2	20.1541			113.2	0.3513	113.2	0.9673	113.2	2.8388	113.2	6.49	113.2	10.4458
113.3	0.758701	113.3	2.2765	113.3	6.1788	113.3	15.6602	113.3	32.7437			113.3	0.5281	113.3	1.451	113.3	3.8724	113.3	9.7117	113.3	20.1662			113.3	0.3501	113.3	0.9697	113.3	2.8429	113.3	6.4967	113.3	10.4471
113.4	0.762799	113.4	2.2824	113.4	6.185	113.4	15.675	113.4	32.757			113.4	0.534	113.4	1.451	113.4	3.8757	113.4	9.7197	113.4	20.1773			113.4	0.3531	113.4	0.9725	113.4	2.8436	113.4	6.5026	113.4	10.4478
113.5	0.7643	113.5	2.2856	113.5	6.1899	113.5	15.6879	113.5	32.7745			113.5	0.534	113.5	1.4511	113.5	3.8786	113.5	9.725	113.5	20.1869			113.5	0.357	113.5	0.9741	113.5	2.8477	113.5	6.5104	113.5	10.4511
113.6	0.7649	113.6	2.2884	113.6	6.1966	113.6	15.698	113.6	32.7888			113.6	0.534701	113.6	1.4511	113.6	3.8814	113.6	9.7328	113.6	20.1969			113.6	0.3616	113.6	0.9805	113.6	2.8536	113.6	6.5169	113.6	10.4558
113.7	0.7663	113.7	2.2882	113.7	6.2055	113.7	15.7051	113.7	32.8001			113.7	0.540701	113.7	1.4537	113.7	3.8825	113.7	9.7425	113.7	20.2122			113.7	0.3631	113.7	0.983	113.7	2.8594	113.7	6.5187	113.7	10.4595
113.8	0.763501	113.8	2.2876	113.8	6.2118	113.8	15.7139	113.8	32.8134			113.8	0.5422	113.8	1.4595	113.8	3.8894	113.8	9.7486	113.8	20.2259			113.8	0.3621	113.8	0.9846	113.8	2.8617	113.8	6.522	113.8	10.4609
113.9	0.768099	113.9	2.2895	113.9	6.2218	113.9	15.7267	113.9	32.8305			113.9	0.5427	113.9	1.4633	113.9	3.8927	113.9	9.7547	113.9	20.2359			113.9	0.363	113.9	0.9876	113.9	2.8607	113.9	6.5247	113.9	10.4642
114	0.769699	114	2.2927	114	6.2312	114	15.7403	114	32.8438			114	0.5427	114	1.4651	114	3.8909	114	9.7594	114	20.2421			114	0.3636	114	0.9944	114	2.8659	114	6.5297	114	10.4663
114.1	0.773401	114.1	2.2993	114.1	6.2402	114.1	15.7498	114.1	32.8605			114.1	0.5462	114.1	1.467	114.1	3.8945	114.1	9.7667	114.1	20.2523			114.1	0.3634	114.1	0.9983	114.1	2.8716	114.1	6.5345	114.1	10.4694
114.2	0.7789	114.2	2.3049	114.2	6.2505	114.2	15.7625	114.2	32.8787			114.2	0.5443	114.2	1.4691	114.2	3.8955	114.2	9.7714	114.2	20.2581			114.2	0.3625	114.2	1.0012	114.2	2.8752	114.2	6.5352	114.2	10.4761
114.3	0.7806	114.3	2.3054	114.3	6.2556	114.3	15.7749	114.3	32.8908			114.3	0.5409	114.3	1.4703	114.3	3.897	114.3	9.7767	114.3	20.2655			114.3	0.3626	114.3	1.0009	114.3	2.8769	114.3	6.5372	114.3	10.4782
114.4	0.7791	114.4	2.3015	114.4	6.2597	114.4	15.7841	114.4	32.9025			114.4	0.539	114.4	1.4693	114.4	3.8952	114.4	9.7829	114.4	20.2725			114.4	0.3639	114.4	1.0023	114.4	2.877	114.4	6.5354	114.4	10.482
114.5	0.7798	114.5	2.3038	114.5	6.2643	114.5	15.7954	114.5	32.9143			114.5	0.5438	114.5	1.4715	114.5	3.8971	114.5	9.7872	114.5	20.284			114.5	0.3692	114.5	1.0087	114.5	2.8802	114.5	6.5402	114.5	10.4849
114.6	0.7796	114.6	2.3008	114.6	6.268	114.6	15.8018	114.6	32.9245			114.6	0.5421	114.6	1.4728	114.6	3.8967	114.6	9.7883	114.6	20.2925			114.6	0.3718	114.6	1.0076	114.6	2.8816	114.6	6.5406	114.6	10.4876
114.7	0.7792	114.7	2.3066	114.7	6.273	114.7	15.811	114.7	32.9377			114.7	0.5468	114.7	1.4773	114.7	3.9001	114.7	9.7936	114.7	20.305			114.7	0.3735	114.7	1.0114	114.7	2.885	114.7	6.5414	114.7	10.4895
114.8	0.780701	114.8	2.3072	114.8	6.2797	114.8	15.8237	114.8	32.9498			114.8	0.5452	114.8	1.4775	114.8	3.9073	114.8	9.7985	114.8	20.3125			114.8	0.3738	114.8	1.0128	114.8	2.8869	114.8	6.5445	114.8	10.4936
114.9	0.789799	114.9	2.3174	114.9	6.2921	114.9	15.8434	114.9	32.9684			114.9	0.5482	114.9	1.4842	114.9	3.9134	114.9	9.8045	114.9	20.3192			114.9	0.3745	114.9	1.0122	114.9	2.8855	114.9	6.5476	114.9	10.4928
115	0.793699	115	2.3198	115	6.2988	115	15.8555	115	32.9847			115	0.5502	115	1.4855	115	3.9193	115	9.8066	115	20.326			115	0.3751	115	1.0131	115	2.8829	115	6.5526	115	10.4939
115.1	0.7965	115.1	2.3199	115.1	6.3002	115.1	15.8625	115.1	32.9965			115.1	0.548	115.1	1.4855	115.1	3.9198	115.1	9.8095	115.1	20.3333			115.1	0.3746	115.1	1.0181	115.1	2.8807	115.1	6.5596	115.1	10.497
115.2	0.799401	115.2	2.3221	115.2	6.3079	115.2	15.8723	115.2	33.0116			115.2	0.5428	115.2	1.4877	115.2	3.9228	115.2	9.8158	115.2	20.3419			115.2	0.3723	115.2	1.0184	115.2	2.8844	115.2	6.5595	115.2	10.497
115.3	0.802	115.3	2.3313	115.3	6.3143	115.3	15.8837	115.3	33.026			115.3	0.5407	115.3	1.4903	115.3	3.927	115.3	9.8195	115.3	20.3415			115.3	0.3722	115.3	1.0217	115.3	2.8886	115.3	6.5643	115.3	10.4979
115.4	0.801	115.4	2.3336	115.4	6.3184	115.4	15.8945	115.4	33.039			115.4	0.5401	115.4	1.4898	115.4	3.9307	115.4	9.8264	115.4	20.3484			115.4	0.375	115.4	1.0251	115.4	2.8944	115.4	6.5685	115.4	10.5018
115.5	0.7987	115.5	2.3315	115.5	6.3188	115.5	15.9023	115.5	33.0473			115.5	0.5378	115.5	1.4927	115.5	3.936	115.5	9.8334	115.5	20.3566			115.5	0.3756	115.5	1.0274	115.5	2.8952	115.5	6.572	115.5	10.5053
115.6	0.7972	115.6	2.3293	115.6	6.3192	115.6	15.9128	115.6	33.0571			115.6	0.5411	115.6	1.4961	115.6	3.9406	115.6	9.8406	115.6	20.3669			115.6	0.3763	115.6	1.025	115.6	2.8967	115.6	6.5722	115.6	10.5061
115.7	0.796401	115.7	2.3302	115.7	6.3205	115.7	15.9213	115.7	33.0666			115.7	0.5413	115.7	1.4953	115.7	3.9408	115.7	9.8461	115.7	20.3744			115.7	0.3743	115.7	1.0241	115.7	2.8974	115.7	6.5721	115.7	10.5028
115.8	0.8013	115.8	2.3328	115.8	6.3276	115.8	15.933	115.8	33.0816			115.8	0.5428	115.8	1.4986	115.8	3.9416	115.8	9.8552	115.8	20.3836			115.8	0.3769	115.8	1.0301	115.8	2.899	115.8	6.5755	115.8	10.5033
115.9	0.7977	115.9	2.3318	115.9	6.3279	115.9	15.9367	115.9	33.093			115.9	0.5442	115.9	1.4965	115.9	3.9432	115.9	9.8587	115.9	20.3902			115.9	0.3789	115.9	1.0326	115.9	2.9015	115.9	6.5815	115.9	10.5053
116	0.8027	116	2.3324	116	6.3356	116	15.949	116	33.1054			116	0.5474	116	1.4938	116	3.9465	116	9.8636	116	20.3976			116	0.3792	116	1.0322	116	2.9	116	6.5826	116	10.5061
116.1	0.8063	116.1	2.3287	116.1	6.3398	116.1	15.9579	116.1	33.1152			116.1	0.5459	116.1	1.49	116.1	3.9488	116.1	9.8686	116.1	20.4024			116.1	0.3742	116.1	1.0313	116.1	2.8992	116.1	6.5826	116.1	10.5052
116.2	0.8062	116.2	2.3277	116.2	6.3403	116.2	15.9645	116.2	33.1237			116.2	0.5453	116.2	1.4887	116.2	3.9509	116.2	9.8745	116.2	20.4093			116.2	0.3721	116.2	1.0339	116.2	2.9022	116.2	6.5864	116.2	10.5057
116.3	0.8049	116.3	2.328	116.3	6.3446	116.3	15.9763	116.3	33.134			116.3	0.5451	116.3	1.4884	116.3	3.952	116.3	9.8776	116.3	20.4145			116.3	0.3723	116.3	1.0322	116.3	2.9086	116.3	6.5882	116.3	10.5082
116.4	0.8077	116.4	2.3311	116.4	6.348	116.4	15.9883	116.4	33.1439			116.4	0.5459	116.4	1.4921	116.4	3.9568	116.4	9.8847	116.4	20.4231			116.4	0.3666	116.4	1.0329	116.4	2.9084	116.4	6.5909	116.4	10.5072
116.5	0.8075	116.5	2.3325	116.5	6.351	116.5	15.9979	116.5	33.1568			116.5	0.548	116.5	1.4934	116.5	3.9602	116.5	9.8933	116.5	20.4312			116.5	0.3624	116.5	1.0303	116.5	2.9066	116.5	6.5893	116.5	10.504
116.6	0.8075	116.6	2.3395	116.6	6.3538	116.6	16.0059	116.6	33.1702			116.6	0.5517	116.6	1.4987	116.6	3.9659	116.6	9.8995	116.6	20.4389			116.6	0.3636	116.6	1.0341	116.6	2.9104	116.6	6.5962	116.6	10.5047
116.7	0.8115	116.7	2.3458	116.7	6.3627	116.7	16.0157	116.7	33.1826			116.7	0.5519	116.7	1.4963	116.7	3.9694	116.7	9.9045	116.7	20.4444			116.7	0.3618	116.7	1.0368	116.7	2.9118	116.7	6.5993	116.7	10.5044
116.8	0.8109	116.8	2.3474	116.8	6.3667	116.8	16.0239	116.8	33.1942			116.8	0.5485	116.8	1.4974	116.8	3.9723	116.8	9.9058	116.8	20.4523			116.8	0.3597	116.8	1.0367	116.8	2.9106	116.8	6.5977	116.8	10.5051
116.9	0.8136	116.9	2.3454	116.9	6.3742	116.9	16.0328	116.9	33.2044			116.9	0.5477	116.9	1.4955	116.9	3.9736	116.9	9.911	116.9	20.4574			116.9	0.3569	116.9	1.0399	116.9	2.9128	116.9	6.6035	116.9	10.5104
117	0.818099	117	2.3527	117	6.3821	117	16.0456	117	33.2192			117	0.5466	117	1.4938	117	3.9759	117	9.9147	117	20.4641			117	0.3597	117	1.0474	117	2.9206	117	6.6093	117	10.5174
117.1	0.8192	117.1	2.3536	117.1	6.3872	117.1	16.0528	117.1	33.2303			117.1	0.5475	117.1	1.4945	117.1	3.9801	117.1	9.9207	117.1	20.4734			117.1	0.365	117.1	1.0539	117.1	2.9279	117.1	6.6189	117.1	10.5247
117.2	0.819101	117.2	2.3515	117.2	6.3897	117.2	16.0648	117.2	33.2406			117.2	0.5468	117.2	1.4907	117.2	3.9793	117.2	9.9229	117.2	20.4781			117.2	0.3637	117.2	1.0576	117.2	2.9276	117.2	6.6277	117.2	10.5285
117.3	0.821401	117.3	2.3559	117.3	6.399	117.3	16.084	117.3	33.2535			117.3	0.543599	117.3	1.4898	117.3	3.9805	117.3	9.9297	117.3	20.481			117.3	0.3624	117.3	1.0595	117.3	2.9303	117.3	6.6326	117.3	10.5318
117.4	0.825099	117.4	2.3648	117.4	6.4084	117.4	16.0984	117.4	33.2685			117.4	0.536201	117.4	1.4867	117.4	3.9804	117.4	9.9331	117.4	20.486			117.4	0.3608	117.4	1.057	117.4	2.9309	117.4	6.6322	117.4	10.5313
117.5	0.829599	117.5	2.3678	117.5	6.414	117.5	16.1126	117.5	33.2811			117.5	0.536	117.5	1.4858	117.5	3.9872	117.5	9.9401	117.5	20.4931			117.5	0.3565	117.5	1.0566	117.5	2.9334	117.5	6.6346	117.5	10.5323
117.6	0.8283	117.6	2.3712	117.6	6.4215	117.6	16.123	117.6	33.2963			117.6	0.5388	117.6	1.4897	117.6	3.9963	117.6	9.951	117.6	20.502			117.6	0.3553	117.6	1.0545	117.6	2.9353	117.6	6.6384	117.6	10.5304
117.7	0.8301	117.7	2.3725	117.7	6.4269	117.7	16.1296	117.7	33.3087			117.7	0.538501	117.7	1.4968	117.7	3.9982	117.7	9.9558	117.7	20.5127			117.7	0.3507	117.7	1.0534	117.7	2.9346	117.7	6.6377	117.7	10.5277
117.8	0.8279	117.8	2.3778	117.8	6.4316	117.8	16.1373	117.8	33.3218			117.8	0.5399	117.8	1.5033	117.8	4.0034	117.8	9.9659	117.8	20.5272			117.8	0.3578	117.8	1.0555	117.8	2.9374	117.8	6.6391	117.8	10.5325
117.9	0.8292	117.9	2.3828	117.9	6.4369	117.9	16.1462	117.9	33.3359			117.9	0.5443	117.9	1.5049	117.9	4.007	117.9	9.9702	117.9	20.5351			117.9	0.362	117.9	1.0567	117.9	2.9412	117.9	6.6431	117.9	10.5347
118	0.8318	118	2.3832	118	6.4371	118	16.1571	118	33.3456			118	0.5472	118	1.5077	118	4.0129	118	9.974	118	20.5456			118	0.3645	118	1.0614	118	2.9444	118	6.6491	118	10.5363
118.1	0.834201	118.1	2.3872	118.1	6.4397	118.1	16.1683	118.1	33.3558			118.1	0.547	118.1	1.5049	118.1	4.014	118.1	9.9746	118.1	20.55			118.1	0.3651	118.1	1.0596	118.1	2.9461	118.1	6.6542	118.1	10.5366
118.2	0.8401	118.2	2.3926	118.2	6.4468	118.2	16.1787	118.2	33.3685			118.2	0.5491	118.2	1.5085	118.2	4.0199	118.2	9.9814	118.2	20.5568			118.2	0.3661	118.2	1.0602	118.2	2.9475	118.2	6.6561	118.2	10.5386
118.3	0.8436	118.3	2.394	118.3	6.4522	118.3	16.1898	118.3	33.3862			118.3	0.5527	118.3	1.5083	118.3	4.0242	118.3	9.9947	118.3	20.567			118.3	0.3661	118.3	1.0611	118.3	2.9507	118.3	6.6614	118.3	10.5418
118.4	0.85	118.4	2.4027	118.4	6.4596	118.4	16.2006	118.4	33.3994			118.4	0.5538	118.4	1.5123	118.4	4.0275	118.4	10.0031	118.4	20.5752			118.4	0.367	118.4	1.0607	118.4	2.9523	118.4	6.6683	118.4	10.5429
118.5	0.8452	118.5	2.4013	118.5	6.4624	118.5	16.2039	118.5	33.4101			118.5	0.554	118.5	1.5135	118.5	4.0275	118.5	10.0085	118.5	20.5797			118.5	0.366	118.5	1.0587	118.5	2.9518	118.5	6.6715	118.5	10.5443
118.6	0.845001	118.6	2.4048	118.6	6.4645	118.6	16.2112	118.6	33.4234			118.6	0.5624	118.6	1.5209	118.6	4.0364	118.6	10.0199	118.6	20.5888			118.6	0.3668	118.6	1.06	118.6	2.9546	118.6	6.673	118.6	10.5452
118.7	0.8482	118.7	2.4085	118.7	6.4733	118.7	16.2205	118.7	33.4381			118.7	0.5614	118.7	1.523	118.7	4.0396	118.7	10.0265	118.7	20.5994			118.7	0.3676	118.7	1.0614	118.7	2.9596	118.7	6.6787	118.7	10.5476
118.8	0.8463	118.8	2.4101	118.8	6.4808	118.8	16.2302	118.8	33.4503			118.8	0.5594	118.8	1.5187	118.8	4.0396	118.8	10.031	118.8	20.6083			118.8	0.3667	118.8	1.0643	118.8	2.9627	118.8	6.6837	118.8	10.5512
118.9	0.8421	118.9	2.4145	118.9	6.4822	118.9	16.24	118.9	33.4621			118.9	0.5528	118.9	1.5149	118.9	4.0369	118.9	10.033	118.9	20.6138			118.9	0.3655	118.9	1.0631	118.9	2.9644	118.9	6.6865	118.9	10.5504
119	0.839	119	2.4136	119	6.4838	119	16.249	119	33.4749			119	0.548	119	1.5125	119	4.0392	119	10.0351	119	20.6198			119	0.363	119	1.0597	119	2.9603	119	6.691	119	10.5499
119.1	0.8377	119.1	2.415	119.1	6.4876	119.1	16.2564	119.1	33.4889			119.1	0.5458	119.1	1.5095	119.1	4.0407	119.1	10.0409	119.1	20.6249			119.1	0.362	119.1	1.0577	119.1	2.9597	119.1	6.6924	119.1	10.55
119.2	0.8359	119.2	2.4154	119.2	6.4887	119.2	16.2629	119.2	33.499			119.2	0.5416	119.2	1.5066	119.2	4.0384	119.2	10.0407	119.2	20.6257			119.2	0.3566	119.2	1.0554	119.2	2.9607	119.2	6.6932	119.2	10.5519
119.3	0.8317	119.3	2.4132	119.3	6.4897	119.3	16.2676	119.3	33.5111			119.3	0.5425	119.3	1.5094	119.3	4.0405	119.3	10.0469	119.3	20.6332			119.3	0.3504	119.3	1.0531	119.3	2.9622	119.3	6.6912	119.3	10.5492
119.4	0.831	119.4	2.4142	119.4	6.4935	119.4	16.2782	119.4	33.5258			119.4	0.5435	119.4	1.511	119.4	4.0431	119.4	10.0542	119.4	20.6404			119.4	0.3492	119.4	1.0512	119.4	2.9624	119.4	6.689	119.4	10.5505
119.5	0.83	119.5	2.4132	119.5	6.4964	119.5	16.2886	119.5	33.5403			119.5	0.5408	119.5	1.5116	119.5	4.045	119.5	10.06	119.5	20.6486			119.5	0.3482	119.5	1.0499	119.5	2.9633	119.5	6.6879	119.5	10.5551
119.6	0.8285	119.6	2.4126	119.6	6.499	119.6	16.2953	119.6	33.5486			119.6	0.539	119.6	1.5111	119.6	4.0439	119.6	10.0648	119.6	20.6543			119.6	0.3478	119.6	1.0497	119.6	2.9656	119.6	6.6904	119.6	10.5553
119.7	0.83	119.7	2.414	119.7	6.5006	119.7	16.3028	119.7	33.5613			119.7	0.5392	119.7	1.5159	119.7	4.0477	119.7	10.0718	119.7	20.6634			119.7	0.3482	119.7	1.0522	119.7	2.9685	119.7	6.6945	119.7	10.5585
119.8	0.828	119.8	2.4157	119.8	6.5015	119.8	16.3116	119.8	33.5727			119.8	0.5353	119.8	1.5175	119.8	4.0508	119.8	10.078	119.8	20.6646			119.8	0.3524	119.8	1.055	119.8	2.9726	119.8	6.6998	119.8	10.5633
119.9	0.8306	119.9	2.4221	119.9	6.5067	119.9	16.3219	119.9	33.588			119.9	0.5368	119.9	1.5164	119.9	4.0508	119.9	10.0843	119.9	20.6673			119.9	0.3537	119.9	1.0548	119.9	2.9742	119.9	6.7037	119.9	10.5653
120	0.831	120	2.4236	120	6.5067	120	16.3298	120	33.5978			120	0.5398	120	1.52	120	4.0543	120	10.0926	120	20.6767			120	0.3523	120	1.0537	120	2.9806	120	6.7083	120	10.5663
120.1	0.8334	120.1	2.4286	120.1	6.5121	120.1	16.3415	120.1	33.6136			120.1	0.5405	120.1	1.5218	120.1	4.0596	120.1	10.1003	120.1	20.69			120.1	0.3509	120.1	1.0518	120.1	2.9818	120.1	6.7081	120.1	10.5691
120.2	0.8305	120.2	2.4269	120.2	6.5165	120.2	16.3515	120.2	33.6288			120.2	0.536001	120.2	1.5236	120.2	4.0595	120.2	10.1045	120.2	20.6968			120.2	0.3517	120.2	1.0523	120.2	2.9846	120.2	6.7092	120.2	10.5739
120.3	0.8309	120.3	2.4269	120.3	6.518	120.3	16.3565	120.3	33.6414			120.3	0.5405	120.3	1.5302	120.3	4.0649	120.3	10.1141	120.3	20.7114			120.3	0.349	120.3	1.0516	120.3	2.9877	120.3	6.712	120.3	10.5708
120.4	0.8328	120.4	2.4307	120.4	6.5252	120.4	16.3615	120.4	33.6535			120.4	0.5417	120.4	1.5325	120.4	4.0677	120.4	10.1229	120.4	20.722			120.4	0.3473	120.4	1.0537	120.4	2.9912	120.4	6.7178	120.4	10.5741
120.5	0.8295	120.5	2.4301	120.5	6.5249	120.5	16.3686	120.5	33.6657			120.5	0.5418	120.5	1.5354	120.5	4.0733	120.5	10.1312	120.5	20.7288			120.5	0.3482	120.5	1.0519	120.5	2.9912	120.5	6.7235	120.5	10.5728
120.6	0.8322	120.6	2.4304	120.6	6.5321	120.6	16.3779	120.6	33.6783			120.6	0.5422	120.6	1.5361	120.6	4.0769	120.6	10.137	120.6	20.7321			120.6	0.3452	120.6	1.0493	120.6	2.9926	120.6	6.7269	120.6	10.5735
120.7	0.8328	120.7	2.4331	120.7	6.5378	120.7	16.3877	120.7	33.694			120.7	0.5457	120.7	1.5337	120.7	4.0793	120.7	10.1465	120.7	20.7346			120.7	0.3453	120.7	1.0492	120.7	2.9957	120.7	6.7259	120.7	10.5761
120.8	0.8342	120.8	2.4336	120.8	6.5418	120.8	16.3988	120.8	33.7066			120.8	0.5436	120.8	1.5328	120.8	4.0803	120.8	10.1553	120.8	20.7389			120.8	0.3461	120.8	1.0488	120.8	2.9973	120.8	6.7295	120.8	10.5799
120.9	0.8346	120.9	2.4392	120.9	6.546	120.9	16.4079	120.9	33.7186			120.9	0.5451	120.9	1.535	120.9	4.0838	120.9	10.1654	120.9	20.7474			120.9	0.347	120.9	1.0489	120.9	2.9997	120.9	6.7325	120.9	10.5833
121	0.831601	121	2.4361	121	6.546	121	16.4111	121	33.7257			121	0.5417	121	1.5297	121	4.0825	121	10.1672	121	20.7554			121	0.3446	121	1.0474	121	3.001	121	6.7332	121	10.5856
121.1	0.8289	121.1	2.4375	121.1	6.5469	121.1	16.4203	121.1	33.7354			121.1	0.5374	121.1	1.5308	121.1	4.0856	121.1	10.1754	121.1	20.7603			121.1	0.3446	121.1	1.0459	121.1	3.0047	121.1	6.7346	121.1	10.5861
121.2	0.83	121.2	2.4433	121.2	6.5585	121.2	16.433	121.2	33.7517			121.2	0.5337	121.2	1.5284	121.2	4.0869	121.2	10.178	121.2	20.7664			121.2	0.3497	121.2	1.0472	121.2	3.0119	121.2	6.7384	121.2	10.5874
121.3	0.8317	121.3	2.4444	121.3	6.5602	121.3	16.4423	121.3	33.7642			121.3	0.5375	121.3	1.5309	121.3	4.0899	121.3	10.1806	121.3	20.773			121.3	0.3548	121.3	1.0504	121.3	3.0156	121.3	6.7449	121.3	10.5942
121.4	0.8343	121.4	2.4421	121.4	6.5617	121.4	16.4516	121.4	33.7732			121.4	0.5361	121.4	1.53	121.4	4.0889	121.4	10.1857	121.4	20.7826			121.4	0.3549	121.4	1.0499	121.4	3.0169	121.4	6.7494	121.4	10.5956
121.5	0.8384	121.5	2.4439	121.5	6.5663	121.5	16.4607	121.5	33.7848			121.5	0.5346	121.5	1.5313	121.5	4.0935	121.5	10.1899	121.5	20.7874			121.5	0.3497	121.5	1.0469	121.5	3.0154	121.5	6.7491	121.5	10.5938
121.6	0.845701	121.6	2.4549	121.6	6.5766	121.6	16.4756	121.6	33.8045			121.6	0.5348	121.6	1.5281	121.6	4.0948	121.6	10.1942	121.6	20.7932			121.6	0.3493	121.6	1.0448	121.6	3.0179	121.6	6.7489	121.6	10.5957
121.7	0.8483	121.7	2.4585	121.7	6.5829	121.7	16.4819	121.7	33.8167			121.7	0.5336	121.7	1.526	121.7	4.0961	121.7	10.1997	121.7	20.7969			121.7	0.3509	121.7	1.0424	121.7	3.019	121.7	6.7533	121.7	10.5965
121.8	0.851	121.8	2.4615	121.8	6.5907	121.8	16.4923	121.8	33.8303			121.8	0.532501	121.8	1.5282	121.8	4.0998	121.8	10.2059	121.8	20.803			121.8	0.3496	121.8	1.0431	121.8	3.0213	121.8	6.7581	121.8	10.6008
121.9	0.8539	121.9	2.4616	121.9	6.5958	121.9	16.5	121.9	33.8429			121.9	0.537799	121.9	1.5332	121.9	4.1085	121.9	10.2159	121.9	20.8157			121.9	0.349	121.9	1.0416	121.9	3.0263	121.9	6.7631	121.9	10.6056
122	0.8544	122	2.4609	122	6.6063	122	16.5109	122	33.8545			122	0.539	122	1.5367	122	4.1133	122	10.2212	122	20.8238			122	0.3441	122	1.0383	122	3.0276	122	6.7665	122	10.6067
122.1	0.855501	122.1	2.4642	122.1	6.6104	122.1	16.5202	122.1	33.8691			122.1	0.5385	122.1	1.5399	122.1	4.1155	122.1	10.2265	122.1	20.83			122.1	0.3462	122.1	1.0413	122.1	3.0313	122.1	6.7711	122.1	10.6108
122.2	0.8581	122.2	2.4712	122.2	6.6154	122.2	16.5327	122.2	33.8873			122.2	0.5372	122.2	1.5396	122.2	4.12	122.2	10.233	122.2	20.8394			122.2	0.3468	122.2	1.0412	122.2	3.0331	122.2	6.776	122.2	10.6129
122.3	0.8577	122.3	2.4714	122.3	6.6205	122.3	16.5427	122.3	33.9007			122.3	0.5375	122.3	1.5418	122.3	4.1202	122.3	10.2397	122.3	20.8452			122.3	0.3483	122.3	1.039	122.3	3.0355	122.3	6.777	122.3	10.6156
122.4	0.86	122.4	2.476	122.4	6.6257	122.4	16.5535	122.4	33.9161			122.4	0.5405	122.4	1.543	122.4	4.1248	122.4	10.2501	122.4	20.8536			122.4	0.3466	122.4	1.0415	122.4	3.0344	122.4	6.7801	122.4	10.6162
122.5	0.8602	122.5	2.4756	122.5	6.6328	122.5	16.5623	122.5	33.9286			122.5	0.5422	122.5	1.544	122.5	4.1318	122.5	10.2584	122.5	20.8628			122.5	0.3486	122.5	1.0443	122.5	3.0398	122.5	6.7804	122.5	10.6221
122.6	0.8606	122.6	2.4743	122.6	6.6375	122.6	16.5724	122.6	33.9371			122.6	0.54	122.6	1.5447	122.6	4.1378	122.6	10.263	122.6	20.8734			122.6	0.3493	122.6	1.044	122.6	3.046	122.6	6.7865	122.6	10.6294
122.7	0.8621	122.7	2.4735	122.7	6.6453	122.7	16.5848	122.7	33.9476			122.7	0.5395	122.7	1.5434	122.7	4.1374	122.7	10.2684	122.7	20.8774			122.7	0.3474	122.7	1.0445	122.7	3.0479	122.7	6.7874	122.7	10.6293
122.8	0.8634	122.8	2.4721	122.8	6.652	122.8	16.5968	122.8	33.9599			122.8	0.5349	122.8	1.5417	122.8	4.1374	122.8	10.2689	122.8	20.8798			122.8	0.3438	122.8	1.0379	122.8	3.0471	122.8	6.7848	122.8	10.6283
122.9	0.8648	122.9	2.4757	122.9	6.6597	122.9	16.6047	122.9	33.9748			122.9	0.5337	122.9	1.5375	122.9	4.1362	122.9	10.2757	122.9	20.8827			122.9	0.343	122.9	1.0353	122.9	3.0479	122.9	6.79	122.9	10.6307
123	0.8653	123	2.4804	123	6.6656	123	16.6147	123	33.9908			123	0.5354	123	1.5382	123	4.1354	123	10.2812	123	20.8912			123	0.3404	123	1.0323	123	3.0488	123	6.7912	123	10.6315
123.1	0.8635	123.1	2.4801	123.1	6.6697	123.1	16.6255	123.1	34.0021			123.1	0.5362	123.1	1.5432	123.1	4.1366	123.1	10.2908	123.1	20.8975			123.1	0.3411	123.1	1.0336	123.1	3.0514	123.1	6.7951	123.1	10.6334
123.2	0.859101	123.2	2.4815	123.2	6.6743	123.2	16.637	123.2	34.0098			123.2	0.535201	123.2	1.5455	123.2	4.1378	123.2	10.2974	123.2	20.9031			123.2	0.3386	123.2	1.0287	123.2	3.053	123.2	6.7922	123.2	10.6298
123.3	0.8612	123.3	2.4887	123.3	6.6848	123.3	16.6496	123.3	34.0254			123.3	0.5358	123.3	1.552	123.3	4.1431	123.3	10.3068	123.3	20.91			123.3	0.3413	123.3	1.0313	123.3	3.0579	123.3	6.7924	123.3	10.6305
123.4	0.8611	123.4	2.4873	123.4	6.6868	123.4	16.6546	123.4	34.035			123.4	0.5327	123.4	1.5507	123.4	4.1414	123.4	10.3046	123.4	20.9112			123.4	0.3438	123.4	1.0292	123.4	3.0584	123.4	6.7941	123.4	10.6316
123.5	0.8568	123.5	2.4828	123.5	6.6829	123.5	16.6578	123.5	34.0461			123.5	0.5354	123.5	1.5496	123.5	4.1439	123.5	10.308	123.5	20.9196			123.5	0.3451	123.5	1.0308	123.5	3.0601	123.5	6.8018	123.5	10.6334
123.6	0.8529	123.6	2.4828	123.6	6.6868	123.6	16.6664	123.6	34.0577			123.6	0.531101	123.6	1.5451	123.6	4.1395	123.6	10.3084	123.6	20.922			123.6	0.3498	123.6	1.0348	123.6	3.064	123.6	6.8081	123.6	10.6403
123.7	0.8571	123.7	2.4851	123.7	6.6916	123.7	16.6744	123.7	34.0687			123.7	0.5339	123.7	1.5509	123.7	4.1437	123.7	10.3126	123.7	20.9358			123.7	0.3545	123.7	1.0429	123.7	3.0717	123.7	6.8148	123.7	10.6483
123.8	0.8584	123.8	2.4898	123.8	6.6955	123.8	16.6855	123.8	34.082			123.8	0.5348	123.8	1.5482	123.8	4.1425	123.8	10.3165	123.8	20.9413			123.8	0.3547	123.8	1.0424	123.8	3.0773	123.8	6.82	123.8	10.6551
123.9	0.8593	123.9	2.4906	123.9	6.7	123.9	16.6943	123.9	34.0936			123.9	0.5381	123.9	1.5494	123.9	4.1434	123.9	10.321	123.9	20.9456			123.9	0.3508	123.9	1.0404	123.9	3.0795	123.9	6.8216	123.9	10.6553
124	0.8571	124	2.4891	124	6.7033	124	16.7075	124	34.1071			124	0.5331	124	1.5501	124	4.1452	124	10.3253	124	20.9483			124	0.3492	124	1.042	124	3.0828	124	6.825	124	10.6601
124.1	0.8544	124.1	2.4919	124.1	6.7101	124.1	16.7157	124.1	34.1183			124.1	0.532001	124.1	1.5502	124.1	4.1442	124.1	10.3292	124.1	20.9493			124.1	0.3497	124.1	1.0448	124.1	3.0851	124.1	6.8259	124.1	10.6638
124.2	0.8528	124.2	2.4927	124.2	6.7161	124.2	16.7228	124.2	34.1295			124.2	0.5375	124.2	1.5549	124.2	4.1476	124.2	10.3386	124.2	20.9609			124.2	0.3519	124.2	1.0499	124.2	3.0898	124.2	6.8313	124.2	10.6654
124.3	0.8543	124.3	2.4929	124.3	6.7187	124.3	16.7327	124.3	34.1405			124.3	0.5385	124.3	1.5552	124.3	4.1469	124.3	10.345	124.3	20.971			124.3	0.3524	124.3	1.0518	124.3	3.0936	124.3	6.838	124.3	10.6668
124.4	0.8534	124.4	2.4981	124.4	6.7224	124.4	16.742	124.4	34.151			124.4	0.5364	124.4	1.5535	124.4	4.1424	124.4	10.3489	124.4	20.9728			124.4	0.3577	124.4	1.0562	124.4	3.0943	124.4	6.8447	124.4	10.6697
124.5	0.8502	124.5	2.4971	124.5	6.7253	124.5	16.7515	124.5	34.1636			124.5	0.5334	124.5	1.5494	124.5	4.1456	124.5	10.3519	124.5	20.9772			124.5	0.3569	124.5	1.0563	124.5	3.0968	124.5	6.8456	124.5	10.6682
124.6	0.8554	124.6	2.4999	124.6	6.731	124.6	16.7646	124.6	34.1751			124.6	0.534499	124.6	1.5504	124.6	4.1512	124.6	10.3549	124.6	20.9879			124.6	0.3598	124.6	1.059	124.6	3.1033	124.6	6.8492	124.6	10.6684
124.7	0.8552	124.7	2.5004	124.7	6.737	124.7	16.7731	124.7	34.1852			124.7	0.5299	124.7	1.5437	124.7	4.1458	124.7	10.3538	124.7	20.9906			124.7	0.3627	124.7	1.0611	124.7	3.1089	124.7	6.8535	124.7	10.672
124.8	0.855301	124.8	2.5006	124.8	6.7407	124.8	16.7833	124.8	34.1939			124.8	0.5285	124.8	1.5446	124.8	4.1464	124.8	10.3617	124.8	20.9945			124.8	0.3608	124.8	1.0588	124.8	3.1091	124.8	6.8524	124.8	10.6716
124.9	0.856399	124.9	2.5046	124.9	6.7469	124.9	16.7949	124.9	34.2098			124.9	0.5315	124.9	1.5478	124.9	4.1501	124.9	10.3665	124.9	21.0011			124.9	0.3607	124.9	1.0593	124.9	3.1104	124.9	6.8505	124.9	10.6703
125	0.8618	125	2.5069	125	6.7534	125	16.8062	125	34.224			125	0.5348	125	1.5539	125	4.1556	125	10.3735	125	21.0082			125	0.3597	125	1.0573	125	3.1127	125	6.8507	125	10.6723
125.1	0.8639	125.1	2.5089	125.1	6.7586	125.1	16.8175	125.1	34.2359			125.1	0.5434	125.1	1.5588	125.1	4.161	125.1	10.3854	125.1	21.0162			125.1	0.3609	125.1	1.0613	125.1	3.1173	125.1	6.8536	125.1	10.6768
125.2	0.8579	125.2	2.5095	125.2	6.7623	125.2	16.8267	125.2	34.246			125.2	0.5458	125.2	1.5628	125.2	4.1645	125.2	10.3931	125.2	21.024			125.2	0.3656	125.2	1.0632	125.2	3.1218	125.2	6.8589	125.2	10.6807
125.3	0.858801	125.3	2.5127	125.3	6.7652	125.3	16.8376	125.3	34.258			125.3	0.5496	125.3	1.565	125.3	4.1682	125.3	10.4013	125.3	21.0339			125.3	0.3705	125.3	1.0658	125.3	3.1233	125.3	6.8667	125.3	10.6806
125.4	0.8599	125.4	2.5143	125.4	6.7701	125.4	16.8492	125.4	34.2722			125.4	0.5484	125.4	1.5606	125.4	4.1678	125.4	10.4057	125.4	21.0393			125.4	0.3723	125.4	1.061	125.4	3.1221	125.4	6.8696	125.4	10.6772
125.5	0.8615	125.5	2.5174	125.5	6.7781	125.5	16.8571	125.5	34.2848			125.5	0.5461	125.5	1.5603	125.5	4.1662	125.5	10.4063	125.5	21.0408			125.5	0.3749	125.5	1.0662	125.5	3.1288	125.5	6.8781	125.5	10.6803
125.6	0.866	125.6	2.5241	125.6	6.7843	125.6	16.8647	125.6	34.2946			125.6	0.5475	125.6	1.5623	125.6	4.1703	125.6	10.4138	125.6	21.0472			125.6	0.3743	125.6	1.0685	125.6	3.1304	125.6	6.8831	125.6	10.6824
125.7	0.8695	125.7	2.5286	125.7	6.7901	125.7	16.8758	125.7	34.3071			125.7	0.5491	125.7	1.5651	125.7	4.174	125.7	10.4224	125.7	21.056			125.7	0.3706	125.7	1.068	125.7	3.1293	125.7	6.8831	125.7	10.6826
125.8	0.8715	125.8	2.532	125.8	6.7963	125.8	16.8879	125.8	34.3183			125.8	0.5495	125.8	1.5663	125.8	4.1746	125.8	10.4265	125.8	21.0598			125.8	0.3757	125.8	1.0696	125.8	3.1307	125.8	6.8862	125.8	10.6831
125.9	0.874499	125.9	2.5369	125.9	6.8026	125.9	16.9011	125.9	34.3348			125.9	0.5507	125.9	1.5631	125.9	4.1769	125.9	10.4278	125.9	21.0647			125.9	0.377	125.9	1.069	125.9	3.1309	125.9	6.8905	125.9	10.6821
126	0.8734	126	2.5374	126	6.8004	126	16.91	126	34.344			126	0.5478	126	1.5653	126	4.1791	126	10.434	126	21.0711			126	0.3792	126	1.0735	126	3.1343	126	6.8916	126	10.6831
126.1	0.8704	126.1	2.5365	126.1	6.8033	126.1	16.9155	126.1	34.3497			126.1	0.5469	126.1	1.5654	126.1	4.1825	126.1	10.4383	126.1	21.0758			126.1	0.3814	126.1	1.0759	126.1	3.1366	126.1	6.8944	126.1	10.6846
126.2	0.8715	126.2	2.5365	126.2	6.8069	126.2	16.9202	126.2	34.3573			126.2	0.5475	126.2	1.5689	126.2	4.1845	126.2	10.4447	126.2	21.082			126.2	0.377	126.2	1.0748	126.2	3.1369	126.2	6.8966	126.2	10.6813
126.3	0.8757	126.3	2.5412	126.3	6.8137	126.3	16.9333	126.3	34.3656			126.3	0.5569	126.3	1.5741	126.3	4.19	126.3	10.4539	126.3	21.0908			126.3	0.3781	126.3	1.0753	126.3	3.1387	126.3	6.9012	126.3	10.6826
126.4	0.8738	126.4	2.5418	126.4	6.8184	126.4	16.9466	126.4	34.375			126.4	0.5584	126.4	1.5721	126.4	4.191	126.4	10.456	126.4	21.0916			126.4	0.3797	126.4	1.0766	126.4	3.1376	126.4	6.9042	126.4	10.6859
126.5	0.8764	126.5	2.5396	126.5	6.8208	126.5	16.9573	126.5	34.3826			126.5	0.5571	126.5	1.5689	126.5	4.1926	126.5	10.4606	126.5	21.0939			126.5	0.3768	126.5	1.075	126.5	3.1376	126.5	6.9023	126.5	10.6836
126.6	0.8764	126.6	2.545	126.6	6.8305	126.6	16.9692	126.6	34.3948			126.6	0.5587	126.6	1.569	126.6	4.1945	126.6	10.4659	126.6	21.1014			126.6	0.3734	126.6	1.0737	126.6	3.1359	126.6	6.8995	126.6	10.6841
126.7	0.875201	126.7	2.5502	126.7	6.8325	126.7	16.9798	126.7	34.4063			126.7	0.5606	126.7	1.5723	126.7	4.1999	126.7	10.477	126.7	21.1123			126.7	0.3741	126.7	1.0724	126.7	3.1364	126.7	6.9025	126.7	10.6859
126.8	0.8767	126.8	2.5556	126.8	6.8394	126.8	16.9891	126.8	34.4179			126.8	0.5597	126.8	1.5764	126.8	4.2065	126.8	10.4818	126.8	21.1245			126.8	0.3705	126.8	1.0706	126.8	3.1351	126.8	6.9007	126.8	10.6846
126.9	0.8752	126.9	2.5554	126.9	6.8447	126.9	16.9968	126.9	34.4263			126.9	0.5593	126.9	1.5778	126.9	4.2111	126.9	10.4847	126.9	21.1328			126.9	0.3707	126.9	1.069	126.9	3.1331	126.9	6.9007	126.9	10.6845
127	0.8763	127	2.5572	127	6.8469	127	17.0048	127	34.4366			127	0.5596	127	1.5786	127	4.2096	127	10.4876	127	21.1378			127	0.3675	127	1.0681	127	3.1341	127	6.9011	127	10.6819
127.1	0.88	127.1	2.5655	127.1	6.8543	127.1	17.0194	127.1	34.4528			127.1	0.5641	127.1	1.5832	127.1	4.2175	127.1	10.5016	127.1	21.1465			127.1	0.3677	127.1	1.0718	127.1	3.1407	127.1	6.9055	127.1	10.6857
127.2	0.8824	127.2	2.5642	127.2	6.8574	127.2	17.0276	127.2	34.4622			127.2	0.5657	127.2	1.5791	127.2	4.2205	127.2	10.5056	127.2	21.1542			127.2	0.3649	127.2	1.0703	127.2	3.1416	127.2	6.9081	127.2	10.6892
127.3	0.8811	127.3	2.5647	127.3	6.8601	127.3	17.037	127.3	34.4725			127.3	0.5698	127.3	1.5835	127.3	4.227	127.3	10.514	127.3	21.162			127.3	0.3632	127.3	1.0688	127.3	3.1396	127.3	6.9092	127.3	10.6908
127.4	0.8768	127.4	2.5639	127.4	6.8629	127.4	17.0423	127.4	34.4805			127.4	0.5711	127.4	1.5849	127.4	4.232	127.4	10.5228	127.4	21.1679			127.4	0.3609	127.4	1.0671	127.4	3.1399	127.4	6.9098	127.4	10.687
127.5	0.8742	127.5	2.5656	127.5	6.8659	127.5	17.0498	127.5	34.4864			127.5	0.5698	127.5	1.5858	127.5	4.2362	127.5	10.5304	127.5	21.1786			127.5	0.3573	127.5	1.0682	127.5	3.1415	127.5	6.909	127.5	10.6857
127.6	0.8736	127.6	2.5684	127.6	6.8719	127.6	17.0611	127.6	34.4982			127.6	0.572201	127.6	1.5858	127.6	4.2388	127.6	10.5379	127.6	21.1877			127.6	0.3608	127.6	1.068	127.6	3.1445	127.6	6.9149	127.6	10.6864
127.7	0.8702	127.7	2.5669	127.7	6.8748	127.7	17.0686	127.7	34.5044			127.7	0.577	127.7	1.592	127.7	4.2441	127.7	10.5481	127.7	21.199			127.7	0.3631	127.7	1.0697	127.7	3.1461	127.7	6.9187	127.7	10.687
127.8	0.8666	127.8	2.571	127.8	6.8786	127.8	17.0799	127.8	34.5184			127.8	0.5809	127.8	1.5941	127.8	4.2463	127.8	10.5565	127.8	21.2093			127.8	0.3597	127.8	1.0717	127.8	3.1487	127.8	6.9198	127.8	10.6885
127.9	0.8635	127.9	2.5722	127.9	6.8845	127.9	17.0887	127.9	34.5331			127.9	0.5822	127.9	1.5889	127.9	4.2474	127.9	10.56	127.9	21.2138			127.9	0.3632	127.9	1.0727	127.9	3.1521	127.9	6.9232	127.9	10.689
128	0.8619	128	2.5748	128	6.8867	128	17.0998	128	34.5417			128	0.5814	128	1.5853	128	4.248	128	10.5632	128	21.2158			128	0.3642	128	1.0775	128	3.1555	128	6.9254	128	10.6898
128.1	0.8661	128.1	2.5808	128.1	6.8863	128.1	17.1101	128.1	34.5528			128.1	0.5845	128.1	1.5862	128.1	4.2521	128.1	10.5703	128.1	21.2241			128.1	0.3718	128.1	1.0837	128.1	3.1623	128.1	6.9297	128.1	10.6915
128.2	0.8657	128.2	2.5842	128.2	6.891	128.2	17.1175	128.2	34.5655			128.2	0.584101	128.2	1.5894	128.2	4.2556	128.2	10.5759	128.2	21.2326			128.2	0.3734	128.2	1.0827	128.2	3.1657	128.2	6.9302	128.2	10.6914
128.3	0.864	128.3	2.5841	128.3	6.8954	128.3	17.121	128.3	34.5718			128.3	0.586401	128.3	1.5948	128.3	4.2604	128.3	10.5817	128.3	21.2373			128.3	0.3807	128.3	1.0868	128.3	3.1719	128.3	6.9365	128.3	10.6953
128.4	0.8644	128.4	2.5858	128.4	6.9001	128.4	17.1264	128.4	34.5789			128.4	0.587799	128.4	1.5986	128.4	4.2672	128.4	10.5883	128.4	21.2477			128.4	0.3817	128.4	1.088	128.4	3.17	128.4	6.9373	128.4	10.6958
128.5	0.867899	128.5	2.5883	128.5	6.9082	128.5	17.136	128.5	34.5921			128.5	0.5872	128.5	1.6025	128.5	4.2704	128.5	10.5943	128.5	21.2583			128.5	0.3812	128.5	1.0863	128.5	3.1694	128.5	6.9388	128.5	10.693
128.6	0.8655	128.6	2.5906	128.6	6.9096	128.6	17.1448	128.6	34.6007			128.6	0.589701	128.6	1.6058	128.6	4.2747	128.6	10.6008	128.6	21.2659			128.6	0.3839	128.6	1.0861	128.6	3.17	128.6	6.9436	128.6	10.6938
128.7	0.8638	128.7	2.5962	128.7	6.9168	128.7	17.1544	128.7	34.6144			128.7	0.5971	128.7	1.6111	128.7	4.2793	128.7	10.6097	128.7	21.2758			128.7	0.3895	128.7	1.0877	128.7	3.1718	128.7	6.9471	128.7	10.6926
128.8	0.8623	128.8	2.5991	128.8	6.9215	128.8	17.163	128.8	34.6255			128.8	0.598	128.8	1.6116	128.8	4.2833	128.8	10.6148	128.8	21.2846			128.8	0.3895	128.8	1.0893	128.8	3.173	128.8	6.9505	128.8	10.6973
128.9	0.8598	128.9	2.598	128.9	6.9204	128.9	17.1652	128.9	34.6323			128.9	0.6007	128.9	1.6121	128.9	4.2876	128.9	10.6215	128.9	21.2922			128.9	0.3964	128.9	1.0967	128.9	3.1806	128.9	6.959	128.9	10.7027
129	0.8622	129	2.5966	129	6.9232	129	17.1741	129	34.6406			129	0.5979	129	1.6161	129	4.2908	129	10.6259	129	21.3004			129	0.4001	129	1.1033	129	3.1887	129	6.9659	129	10.7058
129.1	0.863	129.1	2.5959	129.1	6.9277	129.1	17.1843	129.1	34.6505			129.1	0.5932	129.1	1.6152	129.1	4.2946	129.1	10.6318	129.1	21.3067			129.1	0.4055	129.1	1.1087	129.1	3.1944	129.1	6.9725	129.1	10.7108
129.2	0.8673	129.2	2.5997	129.2	6.9326	129.2	17.1908	129.2	34.6562			129.2	0.5932	129.2	1.6162	129.2	4.2993	129.2	10.6377	129.2	21.3118			129.2	0.4049	129.2	1.1092	129.2	3.1952	129.2	6.9739	129.2	10.7123
129.3	0.8701	129.3	2.6023	129.3	6.938	129.3	17.1993	129.3	34.6693			129.3	0.5932	129.3	1.619	129.3	4.3051	129.3	10.6437	129.3	21.3186			129.3	0.405	129.3	1.113	129.3	3.1963	129.3	6.9762	129.3	10.7159
129.4	0.8691	129.4	2.601	129.4	6.937	129.4	17.2057	129.4	34.6769			129.4	0.5905	129.4	1.6187	129.4	4.3057	129.4	10.6436	129.4	21.3227			129.4	0.4021	129.4	1.114	129.4	3.1963	129.4	6.9794	129.4	10.7183
129.5	0.8689	129.5	2.6049	129.5	6.9408	129.5	17.216	129.5	34.6912			129.5	0.593899	129.5	1.6229	129.5	4.3108	129.5	10.6532	129.5	21.3356			129.5	0.3997	129.5	1.118	129.5	3.1999	129.5	6.9847	129.5	10.7169
129.6	0.868401	129.6	2.604	129.6	6.9508	129.6	17.2251	129.6	34.7009			129.6	0.594801	129.6	1.6298	129.6	4.3115	129.6	10.659	129.6	21.3406			129.6	0.3972	129.6	1.1202	129.6	3.2065	129.6	6.9869	129.6	10.7195
129.7	0.8713	129.7	2.6045	129.7	6.9567	129.7	17.2375	129.7	34.7151			129.7	0.598799	129.7	1.6368	129.7	4.32	129.7	10.6681	129.7	21.3529			129.7	0.3971	129.7	1.1209	129.7	3.2082	129.7	6.9845	129.7	10.7213
129.8	0.8692	129.8	2.6031	129.8	6.9602	129.8	17.2454	129.8	34.7282			129.8	0.592701	129.8	1.6305	129.8	4.3155	129.8	10.6699	129.8	21.3536			129.8	0.3968	129.8	1.116	129.8	3.2038	129.8	6.9829	129.8	10.7179
129.9	0.8733	129.9	2.608	129.9	6.9704	129.9	17.2555	129.9	34.7395			129.9	0.593299	129.9	1.6357	129.9	4.3233	129.9	10.6807	129.9	21.3633			129.9	0.3972	129.9	1.1154	129.9	3.2025	129.9	6.9835	129.9	10.7179
130	0.8763	130	2.6085	130	6.9715	130	17.2624	130	34.7493			130	0.5924	130	1.6361	130	4.3272	130	10.6857	130	21.3695			130	0.3988	130	1.1177	130	3.2054	130	6.9875	130	10.7204
130.1	0.8734	130.1	2.6101	130.1	6.9742	130.1	17.269	130.1	34.756			130.1	0.5959	130.1	1.6381	130.1	4.3287	130.1	10.6906	130.1	21.3769			130.1	0.4001	130.1	1.1154	130.1	3.2042	130.1	6.987	130.1	10.7177
130.2	0.8749	130.2	2.6112	130.2	6.9811	130.2	17.2795	130.2	34.7691			130.2	0.5978	130.2	1.6399	130.2	4.3345	130.2	10.7032	130.2	21.3888			130.2	0.4029	130.2	1.1158	130.2	3.2049	130.2	6.9886	130.2	10.7197
130.3	0.877499	130.3	2.6119	130.3	6.9861	130.3	17.2899	130.3	34.7815			130.3	0.5951	130.3	1.6419	130.3	4.3363	130.3	10.7128	130.3	21.3925			130.3	0.4044	130.3	1.1179	130.3	3.2069	130.3	6.9912	130.3	10.7221
130.4	0.870701	130.4	2.611	130.4	6.9878	130.4	17.2967	130.4	34.7911			130.4	0.5957	130.4	1.6479	130.4	4.3427	130.4	10.7196	130.4	21.3983			130.4	0.4035	130.4	1.1169	130.4	3.2065	130.4	6.9921	130.4	10.7208
130.5	0.8693	130.5	2.6094	130.5	6.9885	130.5	17.3043	130.5	34.7988			130.5	0.5954	130.5	1.6514	130.5	4.3503	130.5	10.7214	130.5	21.4083			130.5	0.401	130.5	1.1132	130.5	3.21	130.5	6.9932	130.5	10.7199
130.6	0.8689	130.6	2.6124	130.6	6.9908	130.6	17.316	130.6	34.8098			130.6	0.598	130.6	1.6519	130.6	4.354	130.6	10.7257	130.6	21.4165			130.6	0.3997	130.6	1.1125	130.6	3.2078	130.6	6.996	130.6	10.7224
130.7	0.8672	130.7	2.6093	130.7	6.9914	130.7	17.323	130.7	34.8193			130.7	0.5959	130.7	1.65	130.7	4.3534	130.7	10.7319	130.7	21.4197			130.7	0.4011	130.7	1.1129	130.7	3.2064	130.7	7.0002	130.7	10.7218
130.8	0.8679	130.8	2.6087	130.8	6.9944	130.8	17.3375	130.8	34.8313			130.8	0.5946	130.8	1.6544	130.8	4.357	130.8	10.7382	130.8	21.4292			130.8	0.4016	130.8	1.1145	130.8	3.2083	130.8	7.0069	130.8	10.722
130.9	0.8667	130.9	2.611	130.9	6.9964	130.9	17.3465	130.9	34.8435			130.9	0.5924	130.9	1.6546	130.9	4.3572	130.9	10.7416	130.9	21.4326			130.9	0.4048	130.9	1.1163	130.9	3.2134	130.9	7.0102	130.9	10.7257
131	0.8696	131	2.6142	131	6.998	131	17.3557	131	34.8514			131	0.5903	131	1.6584	131	4.3616	131	10.749	131	21.4381			131	0.4033	131	1.1135	131	3.2122	131	7.0104	131	10.7231
131.1	0.8689	131.1	2.6162	131.1	7.0006	131.1	17.3619	131.1	34.8609			131.1	0.593	131.1	1.6575	131.1	4.3647	131.1	10.7561	131.1	21.4424			131.1	0.4077	131.1	1.119	131.1	3.2132	131.1	7.0135	131.1	10.7248
131.2	0.871301	131.2	2.6224	131.2	7.007	131.2	17.3744	131.2	34.8724			131.2	0.5934	131.2	1.6575	131.2	4.3682	131.2	10.7604	131.2	21.4484			131.2	0.4097	131.2	1.118	131.2	3.2159	131.2	7.0186	131.2	10.7263
131.3	0.8775	131.3	2.6254	131.3	7.0129	131.3	17.3839	131.3	34.8839			131.3	0.5952	131.3	1.6596	131.3	4.3716	131.3	10.7674	131.3	21.4549			131.3	0.406	131.3	1.1157	131.3	3.2136	131.3	7.02	131.3	10.7241
131.4	0.8784	131.4	2.6261	131.4	7.0225	131.4	17.3942	131.4	34.8947			131.4	0.593	131.4	1.6609	131.4	4.3734	131.4	10.7732	131.4	21.4575			131.4	0.4051	131.4	1.1211	131.4	3.22	131.4	7.0211	131.4	10.7278
131.5	0.8796	131.5	2.6291	131.5	7.0275	131.5	17.4062	131.5	34.9043			131.5	0.597299	131.5	1.6654	131.5	4.3799	131.5	10.7812	131.5	21.4683			131.5	0.4074	131.5	1.1296	131.5	3.2271	131.5	7.0269	131.5	10.7373
131.6	0.8819	131.6	2.631	131.6	7.0323	131.6	17.4167	131.6	34.9156			131.6	0.6006	131.6	1.6681	131.6	4.3868	131.6	10.7895	131.6	21.4791			131.6	0.4077	131.6	1.1297	131.6	3.228	131.6	7.0273	131.6	10.7364
131.7	0.8811	131.7	2.6314	131.7	7.0379	131.7	17.428	131.7	34.9288			131.7	0.6007	131.7	1.6674	131.7	4.3888	131.7	10.7914	131.7	21.4858			131.7	0.4081	131.7	1.1326	131.7	3.2328	131.7	7.0314	131.7	10.7377
131.8	0.8801	131.8	2.6299	131.8	7.0415	131.8	17.4338	131.8	34.9391			131.8	0.6017	131.8	1.668	131.8	4.3947	131.8	10.797	131.8	21.4917			131.8	0.41	131.8	1.1368	131.8	3.2364	131.8	7.0353	131.8	10.7406
131.9	0.8806	131.9	2.6271	131.9	7.0407	131.9	17.4382	131.9	34.9445			131.9	0.6018	131.9	1.6666	131.9	4.3945	131.9	10.803	131.9	21.5001			131.9	0.4055	131.9	1.1346	131.9	3.2347	131.9	7.0341	131.9	10.7387
132	0.8808	132	2.6246	132	7.0436	132	17.4433	132	34.9495			132	0.605099	132	1.671	132	4.3987	132	10.8164	132	21.5077			132	0.4036	132	1.1382	132	3.2349	132	7.0355	132	10.74
132.1	0.8839	132.1	2.6278	132.1	7.0537	132.1	17.4533	132.1	34.9602			132.1	0.6061	132.1	1.6706	132.1	4.4017	132.1	10.8254	132.1	21.5163			132.1	0.3996	132.1	1.1354	132.1	3.2328	132.1	7.0381	132.1	10.7373
132.2	0.8818	132.2	2.63	132.2	7.0585	132.2	17.4638	132.2	34.9741			132.2	0.6035	132.2	1.6706	132.2	4.404	132.2	10.8288	132.2	21.5227			132.2	0.3953	132.2	1.1374	132.2	3.2285	132.2	7.0385	132.2	10.7352
132.3	0.8819	132.3	2.6334	132.3	7.0647	132.3	17.4763	132.3	34.9861			132.3	0.6037	132.3	1.6702	132.3	4.4097	132.3	10.8357	132.3	21.5273			132.3	0.3985	132.3	1.1399	132.3	3.2299	132.3	7.0416	132.3	10.7385
132.4	0.8797	132.4	2.6358	132.4	7.0675	132.4	17.4833	132.4	34.9974			132.4	0.6012	132.4	1.6693	132.4	4.4125	132.4	10.8406	132.4	21.533			132.4	0.3961	132.4	1.1383	132.4	3.2265	132.4	7.0429	132.4	10.7366
132.5	0.882199	132.5	2.6415	132.5	7.0726	132.5	17.496	132.5	35.0115			132.5	0.6005	132.5	1.6712	132.5	4.4169	132.5	10.8506	132.5	21.5428			132.5	0.3961	132.5	1.1398	132.5	3.2262	132.5	7.0436	132.5	10.7357
132.6	0.8807	132.6	2.6506	132.6	7.0816	132.6	17.5103	132.6	35.0298			132.6	0.6019	132.6	1.6736	132.6	4.4204	132.6	10.8583	132.6	21.5481			132.6	0.3996	132.6	1.143	132.6	3.2308	132.6	7.0496	132.6	10.7392
132.7	0.884	132.7	2.656	132.7	7.0875	132.7	17.5213	132.7	35.0437			132.7	0.6037	132.7	1.6753	132.7	4.4226	132.7	10.8613	132.7	21.5527			132.7	0.4013	132.7	1.147	132.7	3.2348	132.7	7.0525	132.7	10.7374
132.8	0.884501	132.8	2.6576	132.8	7.0968	132.8	17.5325	132.8	35.0577			132.8	0.5995	132.8	1.6731	132.8	4.4221	132.8	10.8601	132.8	21.5563			132.8	0.3966	132.8	1.1502	132.8	3.2353	132.8	7.0536	132.8	10.7348
132.9	0.886399	132.9	2.6608	132.9	7.1038	132.9	17.5495	132.9	35.0703			132.9	0.5991	132.9	1.6733	132.9	4.4208	132.9	10.8644	132.9	21.5578			132.9	0.3958	132.9	1.1546	132.9	3.2357	132.9	7.0617	132.9	10.7379
133	0.8869	133	2.6613	133	7.1075	133	17.559	133	35.0816			133	0.5991	133	1.6764	133	4.4224	133	10.8709	133	21.562			133	0.3951	133	1.156	133	3.2392	133	7.0689	133	10.7393
133.1	0.8835	133.1	2.6612	133.1	7.1138	133.1	17.5682	133.1	35.0918			133.1	0.5991	133.1	1.6783	133.1	4.4281	133.1	10.8796	133.1	21.5704			133.1	0.3964	133.1	1.1563	133.1	3.2398	133.1	7.0725	133.1	10.7389
133.2	0.881401	133.2	2.6593	133.2	7.1167	133.2	17.5748	133.2	35.1012			133.2	0.5918	133.2	1.6754	133.2	4.4242	133.2	10.8796	133.2	21.5724			133.2	0.4004	133.2	1.1544	133.2	3.2393	133.2	7.0762	133.2	10.7362
133.3	0.8815	133.3	2.6645	133.3	7.122	133.3	17.5872	133.3	35.1139			133.3	0.5944	133.3	1.6778	133.3	4.4233	133.3	10.8844	133.3	21.577			133.3	0.4044	133.3	1.1544	133.3	3.2408	133.3	7.0792	133.3	10.7384
133.4	0.8853	133.4	2.6676	133.4	7.1268	133.4	17.6	133.4	35.1253			133.4	0.592	133.4	1.6778	133.4	4.4217	133.4	10.8904	133.4	21.5817			133.4	0.4047	133.4	1.1545	133.4	3.2411	133.4	7.0811	133.4	10.7385
133.5	0.8891	133.5	2.6724	133.5	7.1335	133.5	17.6102	133.5	35.1371			133.5	0.5917	133.5	1.6769	133.5	4.421	133.5	10.8905	133.5	21.586			133.5	0.4041	133.5	1.1551	133.5	3.2412	133.5	7.0875	133.5	10.7393
133.6	0.8888	133.6	2.6763	133.6	7.141	133.6	17.6184	133.6	35.154			133.6	0.594	133.6	1.6797	133.6	4.4227	133.6	10.8915	133.6	21.589			133.6	0.4058	133.6	1.1576	133.6	3.2415	133.6	7.092	133.6	10.7418
133.7	0.8887	133.7	2.6774	133.7	7.1381	133.7	17.6239	133.7	35.1651			133.7	0.596599	133.7	1.6851	133.7	4.4245	133.7	10.896	133.7	21.5948			133.7	0.4067	133.7	1.1561	133.7	3.2397	133.7	7.0907	133.7	10.7429
133.8	0.888401	133.8	2.6797	133.8	7.1436	133.8	17.6342	133.8	35.1762			133.8	0.5913	133.8	1.6807	133.8	4.4249	133.8	10.8967	133.8	21.5965			133.8	0.4015	133.8	1.1577	133.8	3.2389	133.8	7.0935	133.8	10.7423
133.9	0.892899	133.9	2.6793	133.9	7.1503	133.9	17.6478	133.9	35.1879			133.9	0.5909	133.9	1.6844	133.9	4.4254	133.9	10.8999	133.9	21.6056			133.9	0.4015	133.9	1.1577	133.9	3.2411	133.9	7.0998	133.9	10.7403
134	0.894199	134	2.682	134	7.1545	134	17.66	134	35.2004			134	0.5927	134	1.6878	134	4.4292	134	10.9056	134	21.6162			134	0.3987	134	1.1573	134	3.2407	134	7.1012	134	10.7423
134.1	0.8945	134.1	2.6908	134.1	7.1626	134.1	17.6737	134.1	35.2158			134.1	0.5958	134.1	1.6929	134.1	4.435	134.1	10.9109	134.1	21.6248			134.1	0.3975	134.1	1.1538	134.1	3.2355	134.1	7.1002	134.1	10.7414
134.2	0.8927	134.2	2.6911	134.2	7.1711	134.2	17.6828	134.2	35.2261			134.2	0.5951	134.2	1.6938	134.2	4.4382	134.2	10.9184	134.2	21.6317			134.2	0.3982	134.2	1.1541	134.2	3.2342	134.2	7.1012	134.2	10.7436
134.3	0.8921	134.3	2.6934	134.3	7.1747	134.3	17.6923	134.3	35.2352			134.3	0.5952	134.3	1.6936	134.3	4.4421	134.3	10.9241	134.3	21.6343			134.3	0.3969	134.3	1.1574	134.3	3.235	134.3	7.1061	134.3	10.7435
134.4	0.8919	134.4	2.6982	134.4	7.1793	134.4	17.7071	134.4	35.2492			134.4	0.5954	134.4	1.694	134.4	4.4413	134.4	10.9284	134.4	21.6388			134.4	0.3918	134.4	1.1563	134.4	3.2329	134.4	7.1052	134.4	10.7398
134.5	0.8881	134.5	2.7011	134.5	7.1809	134.5	17.7145	134.5	35.2587			134.5	0.5977	134.5	1.6955	134.5	4.445	134.5	10.9324	134.5	21.6432			134.5	0.3893	134.5	1.1581	134.5	3.2336	134.5	7.1086	134.5	10.7409
134.6	0.8861	134.6	2.6998	134.6	7.181	134.6	17.7188	134.6	35.2654			134.6	0.5971	134.6	1.6975	134.6	4.4476	134.6	10.9357	134.6	21.6481			134.6	0.3901	134.6	1.1624	134.6	3.2358	134.6	7.1108	134.6	10.7451
134.7	0.8846	134.7	2.697	134.7	7.1833	134.7	17.7229	134.7	35.275			134.7	0.5967	134.7	1.6974	134.7	4.4467	134.7	10.94	134.7	21.6558			134.7	0.3864	134.7	1.1608	134.7	3.2326	134.7	7.1104	134.7	10.7429
134.8	0.8871	134.8	2.6962	134.8	7.1844	134.8	17.7305	134.8	35.2829			134.8	0.5969	134.8	1.6942	134.8	4.4467	134.8	10.942	134.8	21.6592			134.8	0.3851	134.8	1.1649	134.8	3.2343	134.8	7.1155	134.8	10.7428
134.9	0.8904	134.9	2.7001	134.9	7.1888	134.9	17.7421	134.9	35.2945			134.9	0.5953	134.9	1.6949	134.9	4.449	134.9	10.9467	134.9	21.6628			134.9	0.3883	134.9	1.1654	134.9	3.2386	134.9	7.1176	134.9	10.7421
135	0.892699	135	2.7049	135	7.1939	135	17.7566	135	35.3082			135	0.594	135	1.7001	135	4.4501	135	10.9556	135	21.6712			135	0.3856	135	1.1642	135	3.2353	135	7.1164	135	10.7406
135.1	0.886	135.1	2.7093	135.1	7.1973	135.1	17.7658	135.1	35.3175			135.1	0.5986	135.1	1.7005	135.1	4.4543	135.1	10.9625	135.1	21.6801			135.1	0.3867	135.1	1.1611	135.1	3.2298	135.1	7.1147	135.1	10.741
135.2	0.8861	135.2	2.7141	135.2	7.2013	135.2	17.7769	135.2	35.3289			135.2	0.6039	135.2	1.7059	135.2	4.4543	135.2	10.9701	135.2	21.6898			135.2	0.3863	135.2	1.1575	135.2	3.2292	135.2	7.1147	135.2	10.7351
135.3	0.8834	135.3	2.712	135.3	7.2051	135.3	17.7871	135.3	35.3399			135.3	0.6021	135.3	1.7053	135.3	4.454	135.3	10.9708	135.3	21.6952			135.3	0.3814	135.3	1.1554	135.3	3.2263	135.3	7.1152	135.3	10.7323
135.4	0.8854	135.4	2.7147	135.4	7.2102	135.4	17.7945	135.4	35.3513			135.4	0.6029	135.4	1.702	135.4	4.4555	135.4	10.9757	135.4	21.7028			135.4	0.3803	135.4	1.1532	135.4	3.2248	135.4	7.1186	135.4	10.7329
135.5	0.8878	135.5	2.7189	135.5	7.2177	135.5	17.803	135.5	35.363			135.5	0.6048	135.5	1.7055	135.5	4.4593	135.5	10.9856	135.5	21.7112			135.5	0.3824	135.5	1.1513	135.5	3.2253	135.5	7.1208	135.5	10.7356
135.6	0.890701	135.6	2.7218	135.6	7.224	135.6	17.8139	135.6	35.3725			135.6	0.6036	135.6	1.7049	135.6	4.4592	135.6	10.9887	135.6	21.714			135.6	0.3791	135.6	1.1488	135.6	3.2205	135.6	7.1203	135.6	10.7372
135.7	0.8967	135.7	2.7273	135.7	7.23	135.7	17.829	135.7	35.3887			135.7	0.604301	135.7	1.7034	135.7	4.4649	135.7	10.9959	135.7	21.7211			135.7	0.3811	135.7	1.1468	135.7	3.2189	135.7	7.1214	135.7	10.7388
135.8	0.8996	135.8	2.734	135.8	7.2377	135.8	17.8402	135.8	35.3991			135.8	0.608301	135.8	1.7056	135.8	4.4701	135.8	11.0035	135.8	21.7272			135.8	0.3794	135.8	1.1465	135.8	3.2177	135.8	7.125	135.8	10.7359
135.9	0.9042	135.9	2.738	135.9	7.2425	135.9	17.8525	135.9	35.4069			135.9	0.612999	135.9	1.7094	135.9	4.4777	135.9	11.0144	135.9	21.7353			135.9	0.3791	135.9	1.1478	135.9	3.2193	135.9	7.1272	135.9	10.7384
136	0.9027	136	2.7393	136	7.2448	136	17.8625	136	35.4167			136	0.6171	136	1.7101	136	4.479	136	11.0184	136	21.7413			136	0.3804	136	1.1482	136	3.2187	136	7.1277	136	10.7374
136.1	0.9032	136.1	2.7427	136.1	7.2532	136.1	17.8777	136.1	35.4298			136.1	0.62	136.1	1.7113	136.1	4.4809	136.1	11.0256	136.1	21.7488			136.1	0.3803	136.1	1.1503	136.1	3.2179	136.1	7.1325	136.1	10.7366
136.2	0.907	136.2	2.7462	136.2	7.255	136.2	17.8864	136.2	35.4395			136.2	0.6214	136.2	1.7098	136.2	4.4868	136.2	11.0325	136.2	21.7562			136.2	0.378	136.2	1.1521	136.2	3.2169	136.2	7.1371	136.2	10.7362
136.3	0.9063	136.3	2.7494	136.3	7.2538	136.3	17.8944	136.3	35.4449			136.3	0.6205	136.3	1.7088	136.3	4.4848	136.3	11.0346	136.3	21.7614			136.3	0.3741	136.3	1.1506	136.3	3.2202	136.3	7.1377	136.3	10.738
136.4	0.9062	136.4	2.7507	136.4	7.2547	136.4	17.9029	136.4	35.4526			136.4	0.6213	136.4	1.7063	136.4	4.4895	136.4	11.0367	136.4	21.7674			136.4	0.3726	136.4	1.1508	136.4	3.2176	136.4	7.1379	136.4	10.7394
136.5	0.9092	136.5	2.7521	136.5	7.2591	136.5	17.9081	136.5	35.4631			136.5	0.616901	136.5	1.7024	136.5	4.488	136.5	11.0383	136.5	21.7681			136.5	0.3726	136.5	1.1539	136.5	3.2186	136.5	7.1433	136.5	10.7437
136.6	0.9107	136.6	2.7586	136.6	7.2665	136.6	17.9162	136.6	35.47			136.6	0.6163	136.6	1.7019	136.6	4.4898	136.6	11.0446	136.6	21.7729			136.6	0.372	136.6	1.1549	136.6	3.2176	136.6	7.1465	136.6	10.7421
136.7	0.910101	136.7	2.7646	136.7	7.2748	136.7	17.9248	136.7	35.48			136.7	0.612801	136.7	1.7025	136.7	4.4891	136.7	11.0487	136.7	21.7768			136.7	0.3718	136.7	1.151	136.7	3.2183	136.7	7.1457	136.7	10.7387
136.8	0.9134	136.8	2.7695	136.8	7.2842	136.8	17.9355	136.8	35.4932			136.8	0.6186	136.8	1.7083	136.8	4.4956	136.8	11.0598	136.8	21.7877			136.8	0.3709	136.8	1.1484	136.8	3.2188	136.8	7.1441	136.8	10.7407
136.9	0.9145	136.9	2.7717	136.9	7.2868	136.9	17.9386	136.9	35.4988			136.9	0.6212	136.9	1.7081	136.9	4.4971	136.9	11.0652	136.9	21.7916			136.9	0.3706	136.9	1.1474	136.9	3.2153	136.9	7.1422	136.9	10.7433
137	0.9175	137	2.7736	137	7.2962	137	17.9488	137	35.5087			137	0.6232	137	1.711	137	4.4989	137	11.0714	137	21.8012			137	0.3737	137	1.152	137	3.2136	137	7.1476	137	10.7466
137.1	0.9172	137.1	2.7733	137.1	7.2997	137.1	17.955	137.1	35.5173			137.1	0.6229	137.1	1.7098	137.1	4.5007	137.1	11.0751	137.1	21.8078			137.1	0.3768	137.1	1.1537	137.1	3.2215	137.1	7.1544	137.1	10.7532
137.2	0.9146	137.2	2.7731	137.2	7.3042	137.2	17.9655	137.2	35.527			137.2	0.6214	137.2	1.7098	137.2	4.5016	137.2	11.0778	137.2	21.8174			137.2	0.3751	137.2	1.1564	137.2	3.2217	137.2	7.1596	137.2	10.7538
137.3	0.9121	137.3	2.7736	137.3	7.3079	137.3	17.9721	137.3	35.5376			137.3	0.619	137.3	1.7092	137.3	4.5015	137.3	11.0842	137.3	21.8208			137.3	0.371	137.3	1.1563	137.3	3.2185	137.3	7.1605	137.3	10.7506
137.4	0.911	137.4	2.7735	137.4	7.3115	137.4	17.9841	137.4	35.5481			137.4	0.6191	137.4	1.7092	137.4	4.5043	137.4	11.088	137.4	21.8271			137.4	0.3728	137.4	1.1607	137.4	3.2206	137.4	7.1677	137.4	10.7542
137.5	0.9087	137.5	2.7745	137.5	7.3142	137.5	17.9941	137.5	35.5594			137.5	0.6201	137.5	1.7114	137.5	4.5062	137.5	11.0936	137.5	21.8373			137.5	0.3734	137.5	1.1563	137.5	3.2185	137.5	7.1697	137.5	10.7573
137.6	0.91	137.6	2.772	137.6	7.3181	137.6	17.9999	137.6	35.5692			137.6	0.6155	137.6	1.7128	137.6	4.5056	137.6	11.0942	137.6	21.8379			137.6	0.3687	137.6	1.1534	137.6	3.2164	137.6	7.1706	137.6	10.7522
137.7	0.9082	137.7	2.7709	137.7	7.3173	137.7	18.0076	137.7	35.5764			137.7	0.6175	137.7	1.7184	137.7	4.5115	137.7	11.1026	137.7	21.8458			137.7	0.3698	137.7	1.1549	137.7	3.2163	137.7	7.1708	137.7	10.7523
137.8	0.9079	137.8	2.7745	137.8	7.3225	137.8	18.0135	137.8	35.5851			137.8	0.6193	137.8	1.7221	137.8	4.5154	137.8	11.1113	137.8	21.8516			137.8	0.3686	137.8	1.1503	137.8	3.216	137.8	7.1745	137.8	10.7508
137.9	0.9094	137.9	2.7794	137.9	7.3292	137.9	18.0265	137.9	35.5944			137.9	0.6203	137.9	1.7227	137.9	4.5172	137.9	11.1175	137.9	21.8584			137.9	0.3677	137.9	1.1476	137.9	3.2169	137.9	7.1783	137.9	10.7527
138	0.905899	138	2.7843	138	7.3404	138	18.0378	138	35.612			138	0.6229	138	1.7223	138	4.5243	138	11.1242	138	21.8653			138	0.366	138	1.1421	138	3.2189	138	7.1834	138	10.7536
138.1	0.9041	138.1	2.7859	138.1	7.3452	138.1	18.0479	138.1	35.6238			138.1	0.6215	138.1	1.7249	138.1	4.5248	138.1	11.1258	138.1	21.8739			138.1	0.3661	138.1	1.1375	138.1	3.2194	138.1	7.1846	138.1	10.751
138.2	0.902601	138.2	2.7855	138.2	7.3488	138.2	18.0547	138.2	35.6325			138.2	0.6239	138.2	1.7264	138.2	4.5293	138.2	11.1277	138.2	21.8811			138.2	0.3659	138.2	1.1371	138.2	3.2194	138.2	7.1851	138.2	10.7508
138.3	0.9098	138.3	2.7937	138.3	7.354	138.3	18.0694	138.3	35.6435			138.3	0.627799	138.3	1.731	138.3	4.5334	138.3	11.1354	138.3	21.8884			138.3	0.3664	138.3	1.132	138.3	3.2176	138.3	7.1844	138.3	10.7513
138.4	0.9098	138.4	2.7919	138.4	7.3522	138.4	18.0772	138.4	35.6504			138.4	0.6262	138.4	1.7271	138.4	4.5294	138.4	11.1328	138.4	21.8938			138.4	0.3693	138.4	1.1305	138.4	3.2194	138.4	7.1874	138.4	10.7529
138.5	0.9098	138.5	2.7906	138.5	7.3516	138.5	18.0824	138.5	35.6561			138.5	0.6258	138.5	1.7272	138.5	4.5297	138.5	11.1385	138.5	21.9027			138.5	0.3702	138.5	1.1327	138.5	3.2213	138.5	7.1896	138.5	10.7565
138.6	0.9083	138.6	2.7884	138.6	7.3535	138.6	18.0844	138.6	35.661			138.6	0.6246	138.6	1.7203	138.6	4.5288	138.6	11.1362	138.6	21.904			138.6	0.3708	138.6	1.1327	138.6	3.2234	138.6	7.1943	138.6	10.7596
138.7	0.9119	138.7	2.7865	138.7	7.3569	138.7	18.0895	138.7	35.6663			138.7	0.6256	138.7	1.723	138.7	4.5316	138.7	11.1363	138.7	21.9121			138.7	0.3725	138.7	1.1322	138.7	3.2246	138.7	7.195	138.7	10.7592
138.8	0.9094	138.8	2.7835	138.8	7.3582	138.8	18.0958	138.8	35.672			138.8	0.6266	138.8	1.7246	138.8	4.5352	138.8	11.1437	138.8	21.9186			138.8	0.3728	138.8	1.1298	138.8	3.2293	138.8	7.1994	138.8	10.7624
138.9	0.9089	138.9	2.7841	138.9	7.3592	138.9	18.0998	138.9	35.6754			138.9	0.6323	138.9	1.7284	138.9	4.5393	138.9	11.149	138.9	21.9236			138.9	0.3745	138.9	1.1273	138.9	3.2322	138.9	7.2026	138.9	10.7667
139	0.9072	139	2.7843	139	7.3624	139	18.1083	139	35.6823			139	0.6333	139	1.7306	139	4.5434	139	11.1559	139	21.9288			139	0.3787	139	1.1272	139	3.2364	139	7.2058	139	10.7647
139.1	0.9113	139.1	2.787	139.1	7.3672	139.1	18.1187	139.1	35.6949			139.1	0.6352	139.1	1.7323	139.1	4.5463	139.1	11.1604	139.1	21.9372			139.1	0.3757	139.1	1.1274	139.1	3.2391	139.1	7.2062	139.1	10.7644
139.2	0.9165	139.2	2.7923	139.2	7.3707	139.2	18.1274	139.2	35.7066			139.2	0.6382	139.2	1.7354	139.2	4.5499	139.2	11.1639	139.2	21.942			139.2	0.3758	139.2	1.1268	139.2	3.2401	139.2	7.2087	139.2	10.7647
139.3	0.9161	139.3	2.7955	139.3	7.374	139.3	18.1367	139.3	35.7161			139.3	0.6435	139.3	1.7381	139.3	4.5568	139.3	11.1719	139.3	21.9487			139.3	0.3763	139.3	1.1279	139.3	3.2442	139.3	7.2114	139.3	10.7676
139.4	0.9182	139.4	2.799	139.4	7.3787	139.4	18.1442	139.4	35.7259			139.4	0.64	139.4	1.7362	139.4	4.5582	139.4	11.174	139.4	21.9505			139.4	0.3774	139.4	1.131	139.4	3.2473	139.4	7.2124	139.4	10.7677
139.5	0.9182	139.5	2.7968	139.5	7.384	139.5	18.1505	139.5	35.7355			139.5	0.6399	139.5	1.7355	139.5	4.5615	139.5	11.1747	139.5	21.9545			139.5	0.3797	139.5	1.1321	139.5	3.2535	139.5	7.215	139.5	10.7704
139.6	0.9197	139.6	2.8014	139.6	7.3885	139.6	18.1639	139.6	35.7467			139.6	0.6367	139.6	1.7359	139.6	4.5659	139.6	11.1787	139.6	21.96			139.6	0.3804	139.6	1.1318	139.6	3.255	139.6	7.2133	139.6	10.7736
139.7	0.923401	139.7	2.8062	139.7	7.3946	139.7	18.1763	139.7	35.7576			139.7	0.6374	139.7	1.7375	139.7	4.5718	139.7	11.1858	139.7	21.9637			139.7	0.3834	139.7	1.1293	139.7	3.2551	139.7	7.2132	139.7	10.777
139.8	0.9288	139.8	2.8088	139.8	7.4068	139.8	18.1918	139.8	35.769			139.8	0.6361	139.8	1.7353	139.8	4.5744	139.8	11.188	139.8	21.9682			139.8	0.3843	139.8	1.1341	139.8	3.2581	139.8	7.2177	139.8	10.7799
139.9	0.9333	139.9	2.8114	139.9	7.408	139.9	18.2023	139.9	35.7815			139.9	0.6382	139.9	1.739	139.9	4.5772	139.9	11.1973	139.9	21.9736			139.9	0.3902	139.9	1.1336	139.9	3.2627	139.9	7.2251	139.9	10.7809
140	0.9337	140	2.8133	140	7.411	140	18.2091	140	35.7887			140	0.6346	140	1.7342	140	4.5813	140	11.2002	140	21.9746			140	0.3961	140	1.1378	140	3.2678	140	7.2281	140	10.7869
140.1	0.9408	140.1	2.8165	140.1	7.4164	140.1	18.2173	140.1	35.798			140.1	0.6323	140.1	1.735	140.1	4.5839	140.1	11.2077	140.1	21.9782			140.1	0.3995	140.1	1.1432	140.1	3.2757	140.1	7.2333	140.1	10.7906
140.2	0.945	140.2	2.8173	140.2	7.4233	140.2	18.2238	140.2	35.8081			140.2	0.631	140.2	1.7318	140.2	4.5838	140.2	11.2156	140.2	21.9854			140.2	0.4002	140.2	1.1447	140.2	3.2829	140.2	7.2386	140.2	10.7923
140.3	0.9464	140.3	2.8196	140.3	7.4277	140.3	18.2345	140.3	35.8165			140.3	0.6322	140.3	1.7358	140.3	4.5866	140.3	11.2217	140.3	21.9879			140.3	0.3959	140.3	1.1442	140.3	3.2859	140.3	7.2386	140.3	10.7922
140.4	0.9482	140.4	2.8185	140.4	7.4315	140.4	18.2433	140.4	35.8257			140.4	0.6329	140.4	1.7344	140.4	4.5866	140.4	11.2277	140.4	21.9963			140.4	0.3955	140.4	1.1444	140.4	3.2893	140.4	7.2391	140.4	10.7949
140.5	0.9515	140.5	2.8177	140.5	7.4365	140.5	18.2501	140.5	35.8356			140.5	0.6337	140.5	1.7322	140.5	4.592	140.5	11.2315	140.5	22.0053			140.5	0.3971	140.5	1.1444	140.5	3.2896	140.5	7.2403	140.5	10.7974
140.6	0.957401	140.6	2.8204	140.6	7.4474	140.6	18.2688	140.6	35.8505			140.6	0.6322	140.6	1.7332	140.6	4.5922	140.6	11.236	140.6	22.0145			140.6	0.3969	140.6	1.1416	140.6	3.2919	140.6	7.2442	140.6	10.7971
140.7	0.961301	140.7	2.8242	140.7	7.4562	140.7	18.2819	140.7	35.8654			140.7	0.6353	140.7	1.7345	140.7	4.594	140.7	11.241	140.7	22.021			140.7	0.3976	140.7	1.1436	140.7	3.2943	140.7	7.249	140.7	10.7995
140.8	0.967	140.8	2.8262	140.8	7.4632	140.8	18.2958	140.8	35.8762			140.8	0.635	140.8	1.7359	140.8	4.5983	140.8	11.2497	140.8	22.0236			140.8	0.4011	140.8	1.146	140.8	3.3012	140.8	7.2545	140.8	10.8015
140.9	0.9691	140.9	2.8301	140.9	7.4685	140.9	18.307	140.9	35.8875			140.9	0.6345	140.9	1.7402	140.9	4.6024	140.9	11.2583	140.9	22.0313			140.9	0.3964	140.9	1.1419	140.9	3.3011	140.9	7.2525	140.9	10.8069
141	0.9691	141	2.8292	141	7.4731	141	18.3135	141	35.899			141	0.6387	141	1.7435	141	4.6063	141	11.2639	141	22.0409			141	0.3933	141	1.1382	141	3.299	141	7.2524	141	10.8076
141.1	0.9701	141.1	2.8335	141.1	7.4792	141.1	18.3214	141.1	35.9091			141.1	0.6413	141.1	1.7441	141.1	4.6119	141.1	11.265	141.1	22.048			141.1	0.3919	141.1	1.1398	141.1	3.3021	141.1	7.2571	141.1	10.8107
141.2	0.9752	141.2	2.8358	141.2	7.4847	141.2	18.3312	141.2	35.9208			141.2	0.639	141.2	1.7467	141.2	4.6145	141.2	11.272	141.2	22.0539			141.2	0.3868	141.2	1.1386	141.2	3.3039	141.2	7.2556	141.2	10.8077
141.3	0.9768	141.3	2.8376	141.3	7.4882	141.3	18.3374	141.3	35.9282			141.3	0.6398	141.3	1.7462	141.3	4.6231	141.3	11.275	141.3	22.0571			141.3	0.3848	141.3	1.1411	141.3	3.3057	141.3	7.2577	141.3	10.814
141.4	0.9754	141.4	2.8352	141.4	7.4889	141.4	18.342	141.4	35.9364			141.4	0.6397	141.4	1.7434	141.4	4.6244	141.4	11.2812	141.4	22.0614			141.4	0.388	141.4	1.1417	141.4	3.3085	141.4	7.2626	141.4	10.8178
141.5	0.9754	141.5	2.8374	141.5	7.4924	141.5	18.3518	141.5	35.9466			141.5	0.6388	141.5	1.7475	141.5	4.6245	141.5	11.2847	141.5	22.0656			141.5	0.3857	141.5	1.141	141.5	3.3094	141.5	7.2637	141.5	10.8163
141.6	0.9742	141.6	2.839	141.6	7.4943	141.6	18.3608	141.6	35.9562			141.6	0.6392	141.6	1.745	141.6	4.6244	141.6	11.2889	141.6	22.0709			141.6	0.3858	141.6	1.1428	141.6	3.3123	141.6	7.2686	141.6	10.817
141.7	0.9734	141.7	2.8394	141.7	7.4972	141.7	18.3625	141.7	35.9636			141.7	0.6402	141.7	1.7428	141.7	4.6281	141.7	11.2977	141.7	22.0765			141.7	0.3878	141.7	1.1411	141.7	3.3164	141.7	7.2731	141.7	10.818
141.8	0.9714	141.8	2.8397	141.8	7.4986	141.8	18.366	141.8	35.9678			141.8	0.642199	141.8	1.7441	141.8	4.6307	141.8	11.3043	141.8	22.0812			141.8	0.387	141.8	1.1396	141.8	3.3137	141.8	7.2735	141.8	10.8136
141.9	0.97	141.9	2.8424	141.9	7.5047	141.9	18.3756	141.9	35.9748			141.9	0.641401	141.9	1.7425	141.9	4.6293	141.9	11.3053	141.9	22.0847			141.9	0.3874	141.9	1.1369	141.9	3.3135	141.9	7.2749	141.9	10.8139
142	0.970099	142	2.8467	142	7.5116	142	18.3845	142	35.9875			142	0.6404	142	1.745	142	4.6288	142	11.31	142	22.0904			142	0.3863	142	1.1364	142	3.3139	142	7.2783	142	10.8155
142.1	0.9662	142.1	2.8441	142.1	7.5091	142.1	18.3916	142.1	35.9944			142.1	0.635	142.1	1.744	142.1	4.6287	142.1	11.3125	142.1	22.0903			142.1	0.3852	142.1	1.1389	142.1	3.3186	142.1	7.2829	142.1	10.8194
142.2	0.9661	142.2	2.8443	142.2	7.5144	142.2	18.4001	142.2	36.0029			142.2	0.6327	142.2	1.7434	142.2	4.6315	142.2	11.3149	142.2	22.0944			142.2	0.3831	142.2	1.1355	142.2	3.3194	142.2	7.2833	142.2	10.8167
142.3	0.9634	142.3	2.8427	142.3	7.5199	142.3	18.4068	142.3	36.0143			142.3	0.6286	142.3	1.7466	142.3	4.6329	142.3	11.319	142.3	22.1011			142.3	0.3836	142.3	1.1363	142.3	3.323	142.3	7.2867	142.3	10.818
142.4	0.9665	142.4	2.8454	142.4	7.5276	142.4	18.4197	142.4	36.0301			142.4	0.6279	142.4	1.7477	142.4	4.6397	142.4	11.3263	142.4	22.1073			142.4	0.3848	142.4	1.137	142.4	3.3232	142.4	7.2896	142.4	10.8158
142.5	0.9658	142.5	2.8496	142.5	7.5382	142.5	18.4313	142.5	36.0393			142.5	0.6268	142.5	1.7512	142.5	4.6443	142.5	11.3301	142.5	22.1169			142.5	0.3863	142.5	1.1363	142.5	3.3291	142.5	7.2955	142.5	10.8177
142.6	0.9637	142.6	2.8501	142.6	7.5433	142.6	18.4385	142.6	36.0459			142.6	0.6334	142.6	1.7525	142.6	4.6497	142.6	11.3364	142.6	22.128			142.6	0.3869	142.6	1.1339	142.6	3.3321	142.6	7.2982	142.6	10.8196
142.7	0.9625	142.7	2.8458	142.7	7.5457	142.7	18.4461	142.7	36.0588			142.7	0.6357	142.7	1.7549	142.7	4.6509	142.7	11.3419	142.7	22.1357			142.7	0.3857	142.7	1.1367	142.7	3.3352	142.7	7.2999	142.7	10.8219
142.8	0.9604	142.8	2.8418	142.8	7.5455	142.8	18.4521	142.8	36.0672			142.8	0.6428	142.8	1.7598	142.8	4.6574	142.8	11.35	142.8	22.1463			142.8	0.385	142.8	1.1392	142.8	3.3397	142.8	7.3036	142.8	10.8271
142.9	0.957	142.9	2.8418	142.9	7.5471	142.9	18.4581	142.9	36.0735			142.9	0.6394	142.9	1.7588	142.9	4.6588	142.9	11.3499	142.9	22.1516			142.9	0.3811	142.9	1.1399	142.9	3.3399	142.9	7.3039	142.9	10.8265
143	0.957799	143	2.8463	143	7.5538	143	18.4707	143	36.0867			143	0.6403	143	1.7649	143	4.6651	143	11.36	143	22.1583			143	0.3796	143	1.1373	143	3.346	143	7.3058	143	10.8281
143.1	0.9616	143.1	2.8489	143.1	7.5579	143.1	18.4811	143.1	36.1006			143.1	0.644601	143.1	1.7662	143.1	4.6765	143.1	11.3667	143.1	22.1651			143.1	0.3746	143.1	1.1346	143.1	3.3486	143.1	7.3063	143.1	10.8241
143.2	0.9625	143.2	2.8485	143.2	7.5621	143.2	18.4902	143.2	36.1124			143.2	0.649	143.2	1.7689	143.2	4.6825	143.2	11.3749	143.2	22.1696			143.2	0.3775	143.2	1.14	143.2	3.3512	143.2	7.3107	143.2	10.8275
143.3	0.963	143.3	2.848	143.3	7.5646	143.3	18.4966	143.3	36.122			143.3	0.6515	143.3	1.774	143.3	4.6894	143.3	11.3819	143.3	22.1756			143.3	0.3765	143.3	1.1376	143.3	3.3559	143.3	7.3113	143.3	10.8297
143.4	0.966	143.4	2.8507	143.4	7.5703	143.4	18.5056	143.4	36.1316			143.4	0.6507	143.4	1.7739	143.4	4.6966	143.4	11.3855	143.4	22.1828			143.4	0.3788	143.4	1.143	143.4	3.3605	143.4	7.3169	143.4	10.833
143.5	0.972399	143.5	2.8598	143.5	7.5804	143.5	18.5153	143.5	36.1452			143.5	0.6475	143.5	1.7751	143.5	4.6974	143.5	11.3904	143.5	22.1857			143.5	0.3801	143.5	1.1459	143.5	3.3646	143.5	7.3179	143.5	10.8367
143.6	0.9763	143.6	2.8623	143.6	7.5862	143.6	18.5211	143.6	36.1515			143.6	0.6498	143.6	1.7757	143.6	4.7003	143.6	11.3919	143.6	22.189			143.6	0.3775	143.6	1.1483	143.6	3.3662	143.6	7.3217	143.6	10.8338
143.7	0.9786	143.7	2.867	143.7	7.5922	143.7	18.5323	143.7	36.1629			143.7	0.6523	143.7	1.7732	143.7	4.7048	143.7	11.3985	143.7	22.1989			143.7	0.3809	143.7	1.1505	143.7	3.369	143.7	7.3246	143.7	10.8388
143.8	0.9793	143.8	2.8717	143.8	7.6002	143.8	18.5461	143.8	36.1734			143.8	0.6501	143.8	1.7687	143.8	4.7019	143.8	11.4035	143.8	22.2037			143.8	0.3801	143.8	1.1456	143.8	3.3698	143.8	7.3258	143.8	10.8385
143.9	0.9804	143.9	2.8703	143.9	7.6027	143.9	18.5596	143.9	36.1814			143.9	0.6494	143.9	1.7669	143.9	4.7011	143.9	11.4084	143.9	22.2064			143.9	0.381	143.9	1.1487	143.9	3.3705	143.9	7.3289	143.9	10.8423
144	0.9797	144	2.87	144	7.6051	144	18.5671	144	36.1892			144	0.6507	144	1.7686	144	4.702	144	11.4111	144	22.2097			144	0.3818	144	1.1499	144	3.3723	144	7.3301	144	10.8428
144.1	0.9856	144.1	2.8728	144.1	7.6067	144.1	18.5753	144.1	36.1962			144.1	0.6495	144.1	1.7742	144.1	4.7025	144.1	11.4146	144.1	22.2148			144.1	0.386	144.1	1.1579	144.1	3.3766	144.1	7.3344	144.1	10.8492
144.2	0.9867	144.2	2.8768	144.2	7.6082	144.2	18.5828	144.2	36.2057			144.2	0.6478	144.2	1.7741	144.2	4.7118	144.2	11.4207	144.2	22.2218			144.2	0.388	144.2	1.1609	144.2	3.3793	144.2	7.3365	144.2	10.8578
144.3	0.9855	144.3	2.8799	144.3	7.6149	144.3	18.5954	144.3	36.2138			144.3	0.6477	144.3	1.7763	144.3	4.7155	144.3	11.4236	144.3	22.2258			144.3	0.3915	144.3	1.1648	144.3	3.385	144.3	7.3417	144.3	10.8647
144.4	0.9822	144.4	2.8773	144.4	7.6194	144.4	18.6018	144.4	36.2246			144.4	0.6485	144.4	1.7796	144.4	4.7184	144.4	11.429	144.4	22.2325			144.4	0.3952	144.4	1.1689	144.4	3.396	144.4	7.3512	144.4	10.8698
144.5	0.985899	144.5	2.8818	144.5	7.6276	144.5	18.6101	144.5	36.2373			144.5	0.654999	144.5	1.7867	144.5	4.727	144.5	11.4388	144.5	22.2367			144.5	0.3946	144.5	1.169	144.5	3.4004	144.5	7.3541	144.5	10.873
144.6	0.9859	144.6	2.8818	144.6	7.6296	144.6	18.6216	144.6	36.2493			144.6	0.651601	144.6	1.7848	144.6	4.7281	144.6	11.4409	144.6	22.2366			144.6	0.3938	144.6	1.1667	144.6	3.4017	144.6	7.3553	144.6	10.8707
144.7	0.9848	144.7	2.8791	144.7	7.6292	144.7	18.6293	144.7	36.2578			144.7	0.651	144.7	1.7916	144.7	4.7305	144.7	11.4479	144.7	22.2452			144.7	0.3968	144.7	1.1682	144.7	3.4042	144.7	7.3598	144.7	10.8727
144.8	0.9791	144.8	2.8752	144.8	7.6288	144.8	18.6315	144.8	36.2656			144.8	0.6509	144.8	1.7901	144.8	4.7333	144.8	11.4577	144.8	22.252			144.8	0.3984	144.8	1.169	144.8	3.4064	144.8	7.3652	144.8	10.8759
144.9	0.9808	144.9	2.8775	144.9	7.6334	144.9	18.6386	144.9	36.2741			144.9	0.6481	144.9	1.7911	144.9	4.7345	144.9	11.4601	144.9	22.2577			144.9	0.3995	144.9	1.1724	144.9	3.4058	144.9	7.3663	144.9	10.8789
145	0.9814	145	2.8806	145	7.6363	145	18.6484	145	36.2842			145	0.6448	145	1.7908	145	4.7351	145	11.4673	145	22.262			145	0.3992	145	1.174	145	3.4057	145	7.3669	145	10.8787
145.1	0.9794	145.1	2.8807	145.1	7.6365	145.1	18.6504	145.1	36.2914			145.1	0.648001	145.1	1.7904	145.1	4.7365	145.1	11.4718	145.1	22.2704			145.1	0.3979	145.1	1.1757	145.1	3.4075	145.1	7.3708	145.1	10.8806
145.2	0.9784	145.2	2.8849	145.2	7.6417	145.2	18.6577	145.2	36.2971			145.2	0.6498	145.2	1.7923	145.2	4.7429	145.2	11.4816	145.2	22.2759			145.2	0.4029	145.2	1.1805	145.2	3.4118	145.2	7.3751	145.2	10.8871
145.3	0.978	145.3	2.8861	145.3	7.6455	145.3	18.6687	145.3	36.3064			145.3	0.6456	145.3	1.7914	145.3	4.7424	145.3	11.4884	145.3	22.2797			145.3	0.4035	145.3	1.184	145.3	3.4141	145.3	7.3771	145.3	10.893
145.4	0.9773	145.4	2.8869	145.4	7.6463	145.4	18.6759	145.4	36.3138			145.4	0.6443	145.4	1.7909	145.4	4.7413	145.4	11.4902	145.4	22.2858			145.4	0.4068	145.4	1.1892	145.4	3.4214	145.4	7.3812	145.4	10.9007
145.5	0.972	145.5	2.8836	145.5	7.6493	145.5	18.6823	145.5	36.3183			145.5	0.648399	145.5	1.7983	145.5	4.7452	145.5	11.5004	145.5	22.2971			145.5	0.403	145.5	1.1889	145.5	3.4238	145.5	7.384	145.5	10.9024
145.6	0.969	145.6	2.8832	145.6	7.6559	145.6	18.691	145.6	36.3268			145.6	0.6502	145.6	1.8006	145.6	4.7495	145.6	11.5083	145.6	22.3062			145.6	0.3966	145.6	1.1886	145.6	3.4198	145.6	7.3853	145.6	10.9033
145.7	0.9709	145.7	2.8833	145.7	7.6651	145.7	18.6975	145.7	36.3352			145.7	0.6561	145.7	1.8015	145.7	4.752	145.7	11.5186	145.7	22.3116			145.7	0.3971	145.7	1.1912	145.7	3.4239	145.7	7.3889	145.7	10.9051
145.8	0.9699	145.8	2.8842	145.8	7.67	145.8	18.7023	145.8	36.3428			145.8	0.6576	145.8	1.8045	145.8	4.7571	145.8	11.5248	145.8	22.3188			145.8	0.3937	145.8	1.1912	145.8	3.4247	145.8	7.3894	145.8	10.9028
145.9	0.9632	145.9	2.8833	145.9	7.6701	145.9	18.7037	145.9	36.3476			145.9	0.6592	145.9	1.8086	145.9	4.7615	145.9	11.5335	145.9	22.328			145.9	0.3954	145.9	1.1897	145.9	3.4278	145.9	7.3906	145.9	10.9041
146	0.9611	146	2.8845	146	7.6776	146	18.7099	146	36.3586			146	0.6639	146	1.8119	146	4.7665	146	11.5354	146	22.3385			146	0.3932	146	1.1899	146	3.428	146	7.3893	146	10.9075
146.1	0.9622	146.1	2.888	146.1	7.6834	146.1	18.7185	146.1	36.3726			146.1	0.6652	146.1	1.8138	146.1	4.7688	146.1	11.5418	146.1	22.347			146.1	0.3897	146.1	1.1872	146.1	3.4276	146.1	7.3891	146.1	10.911
146.2	0.9591	146.2	2.8909	146.2	7.6851	146.2	18.7271	146.2	36.381			146.2	0.6687	146.2	1.8166	146.2	4.7745	146.2	11.5476	146.2	22.3579			146.2	0.3881	146.2	1.187	146.2	3.4281	146.2	7.3909	146.2	10.9103
146.3	0.9582	146.3	2.8886	146.3	7.6847	146.3	18.7321	146.3	36.3874			146.3	0.6676	146.3	1.8188	146.3	4.7748	146.3	11.5494	146.3	22.3639			146.3	0.3884	146.3	1.19	146.3	3.4278	146.3	7.3914	146.3	10.9102
146.4	0.9582	146.4	2.89	146.4	7.6885	146.4	18.7382	146.4	36.3996			146.4	0.6671	146.4	1.8187	146.4	4.7766	146.4	11.5531	146.4	22.3716			146.4	0.3868	146.4	1.1874	146.4	3.4255	146.4	7.3939	146.4	10.911
146.5	0.9552	146.5	2.8888	146.5	7.6911	146.5	18.7461	146.5	36.4086			146.5	0.6673	146.5	1.8196	146.5	4.7822	146.5	11.5562	146.5	22.376			146.5	0.3897	146.5	1.1897	146.5	3.4279	146.5	7.4021	146.5	10.9139
146.6	0.9559	146.6	2.8902	146.6	7.6973	146.6	18.7544	146.6	36.4158			146.6	0.6627	146.6	1.82	146.6	4.781	146.6	11.5628	146.6	22.3798			146.6	0.3908	146.6	1.1915	146.6	3.4333	146.6	7.406	146.6	10.9154
146.7	0.9558	146.7	2.8914	146.7	7.6983	146.7	18.7563	146.7	36.4239			146.7	0.6646	146.7	1.8238	146.7	4.7858	146.7	11.5721	146.7	22.3843			146.7	0.3923	146.7	1.1941	146.7	3.4384	146.7	7.4054	146.7	10.9183
146.8	0.9541	146.8	2.8924	146.8	7.7013	146.8	18.7634	146.8	36.4307			146.8	0.6627	146.8	1.8245	146.8	4.7912	146.8	11.5806	146.8	22.3911			146.8	0.3936	146.8	1.194	146.8	3.4397	146.8	7.4093	146.8	10.9191
146.9	0.9524	146.9	2.897	146.9	7.703	146.9	18.7704	146.9	36.4381			146.9	0.6625	146.9	1.8281	146.9	4.7916	146.9	11.5841	146.9	22.3974			146.9	0.3932	146.9	1.193	146.9	3.4384	146.9	7.4103	146.9	10.9213
147	0.951	147	2.8985	147	7.7068	147	18.7763	147	36.4457			147	0.6595	147	1.8248	147	4.7924	147	11.5855	147	22.3994			147	0.3914	147	1.1945	147	3.4373	147	7.4127	147	10.9187
147.1	0.9539	147.1	2.9017	147.1	7.7098	147.1	18.7834	147.1	36.4535			147.1	0.6572	147.1	1.8222	147.1	4.7944	147.1	11.5891	147.1	22.3994			147.1	0.3917	147.1	1.1964	147.1	3.4366	147.1	7.4164	147.1	10.9196
147.2	0.9556	147.2	2.9029	147.2	7.7107	147.2	18.7907	147.2	36.4623			147.2	0.6576	147.2	1.8251	147.2	4.7944	147.2	11.5981	147.2	22.4038			147.2	0.3923	147.2	1.1952	147.2	3.4364	147.2	7.417	147.2	10.9206
147.3	0.9584	147.3	2.9064	147.3	7.7154	147.3	18.799	147.3	36.4718			147.3	0.6588	147.3	1.8242	147.3	4.7987	147.3	11.6036	147.3	22.4079			147.3	0.3928	147.3	1.1955	147.3	3.4382	147.3	7.4224	147.3	10.925
147.4	0.9626	147.4	2.9084	147.4	7.7201	147.4	18.8117	147.4	36.4845			147.4	0.6589	147.4	1.8267	147.4	4.7991	147.4	11.6128	147.4	22.4149			147.4	0.3944	147.4	1.1966	147.4	3.4384	147.4	7.4251	147.4	10.926
147.5	0.966599	147.5	2.915	147.5	7.7279	147.5	18.8243	147.5	36.4982			147.5	0.6568	147.5	1.8315	147.5	4.8019	147.5	11.6187	147.5	22.4226			147.5	0.397	147.5	1.1975	147.5	3.4421	147.5	7.4257	147.5	10.9243
147.6	0.9696	147.6	2.9153	147.6	7.7339	147.6	18.8334	147.6	36.5075			147.6	0.6588	147.6	1.8289	147.6	4.8072	147.6	11.622	147.6	22.4294			147.6	0.4025	147.6	1.201	147.6	3.4489	147.6	7.4304	147.6	10.9262
147.7	0.968801	147.7	2.9154	147.7	7.7394	147.7	18.8421	147.7	36.5175			147.7	0.6597	147.7	1.8312	147.7	4.8124	147.7	11.6269	147.7	22.4353			147.7	0.4017	147.7	1.1992	147.7	3.451	147.7	7.4309	147.7	10.9243
147.8	0.9727	147.8	2.9233	147.8	7.7465	147.8	18.8599	147.8	36.5278			147.8	0.6587	147.8	1.8333	147.8	4.8151	147.8	11.6314	147.8	22.4406			147.8	0.4036	147.8	1.2025	147.8	3.4529	147.8	7.4325	147.8	10.9261
147.9	0.974	147.9	2.9294	147.9	7.7496	147.9	18.8718	147.9	36.5387			147.9	0.6604	147.9	1.8362	147.9	4.8196	147.9	11.6363	147.9	22.4487			147.9	0.4047	147.9	1.2048	147.9	3.4574	147.9	7.4356	147.9	10.9304
148	0.9746	148	2.9279	148	7.7464	148	18.8786	148	36.5474			148	0.6592	148	1.8383	148	4.8209	148	11.6408	148	22.4526			148	0.4053	148	1.2091	148	3.4618	148	7.4418	148	10.9348
148.1	0.9773	148.1	2.9295	148.1	7.7502	148.1	18.8906	148.1	36.5598			148.1	0.662401	148.1	1.8407	148.1	4.8291	148.1	11.6428	148.1	22.4601			148.1	0.4106	148.1	1.2131	148.1	3.4696	148.1	7.4484	148.1	10.9383
148.2	0.9817	148.2	2.9327	148.2	7.7607	148.2	18.9035	148.2	36.5711			148.2	0.6688	148.2	1.8444	148.2	4.8348	148.2	11.6501	148.2	22.4708			148.2	0.4133	148.2	1.2148	148.2	3.4716	148.2	7.453	148.2	10.936
148.3	0.983601	148.3	2.9368	148.3	7.7644	148.3	18.91	148.3	36.5808			148.3	0.6705	148.3	1.8462	148.3	4.8384	148.3	11.6569	148.3	22.4758			148.3	0.4134	148.3	1.2185	148.3	3.4734	148.3	7.4561	148.3	10.9405
148.4	0.993699	148.4	2.9415	148.4	7.7748	148.4	18.9225	148.4	36.5914			148.4	0.6743	148.4	1.8451	148.4	4.8426	148.4	11.6576	148.4	22.4788			148.4	0.4116	148.4	1.2163	148.4	3.4723	148.4	7.4575	148.4	10.9419
148.5	0.9984	148.5	2.9474	148.5	7.7815	148.5	18.9295	148.5	36.6009			148.5	0.6758	148.5	1.8472	148.5	4.8485	148.5	11.6603	148.5	22.4832			148.5	0.4151	148.5	1.2213	148.5	3.4764	148.5	7.4635	148.5	10.9467
148.6	1.0007	148.6	2.9495	148.6	7.7833	148.6	18.9343	148.6	36.6097			148.6	0.6747	148.6	1.8462	148.6	4.8476	148.6	11.6651	148.6	22.485			148.6	0.4139	148.6	1.2191	148.6	3.4752	148.6	7.4652	148.6	10.9438
148.7	1.0033	148.7	2.9562	148.7	7.7904	148.7	18.9484	148.7	36.6205			148.7	0.6723	148.7	1.8479	148.7	4.85	148.7	11.6676	148.7	22.4931			148.7	0.4111	148.7	1.2176	148.7	3.4743	148.7	7.4635	148.7	10.9426
148.8	1.0035	148.8	2.9601	148.8	7.7975	148.8	18.9555	148.8	36.6309			148.8	0.6727	148.8	1.8448	148.8	4.8506	148.8	11.6735	148.8	22.4974			148.8	0.4147	148.8	1.2159	148.8	3.4757	148.8	7.4651	148.8	10.946
148.9	1.0087	148.9	2.9641	148.9	7.8053	148.9	18.9655	148.9	36.6403			148.9	0.6727	148.9	1.8443	148.9	4.8538	148.9	11.6783	148.9	22.4988			148.9	0.4155	148.9	1.2195	148.9	3.477	148.9	7.4682	148.9	10.9462
149	1.0073	149	2.9673	149	7.8104	149	18.9729	149	36.6511			149	0.672	149	1.8438	149	4.8562	149	11.6837	149	22.501			149	0.4172	149	1.2198	149	3.479	149	7.4756	149	10.9495
149.1	1.0083	149.1	2.9699	149.1	7.8166	149.1	18.9816	149.1	36.6591			149.1	0.6696	149.1	1.8427	149.1	4.8571	149.1	11.6864	149.1	22.5066			149.1	0.4211	149.1	1.226	149.1	3.4787	149.1	7.4807	149.1	10.9494
[truncated: 7,009 more rows]

## Sheet: Figure 2E
Figure 2E. FVIIa binding to platelets using FACS
FVIIa-AlexaFluor-647 (MFI)
Activated platelets			Activated platelets			Resting platelets
[truncated: 2 more rows]
