# Supplementary material for: A bispecific antibody approach for the potential prophylactic treatment of inherited bleeding disorders
Source: Nat Cardiovasc Res. 2024 Feb 8;3(2):166–85. doi: 10.1038/s44161-023-00418-4 (PMC11358003; doi:10.1038/s44161-023-00418-4)
Supplement: Supplementary file 4 — Statistical source data. [file 44161_2023_418_MOESM4_ESM.xlsx]

## Sheet: 3a
Figure 3A. FVII autoactivation
Time (min)	rFVIIa (nM)
	-HMB-001			+HMB-001
60	54.0196	67.3817	68.1683	46.5057	61.3959	64.0828
50	43.417	52.7724	55.9364	36.161	45.1473	43.615
40	33.5455	40.6194	40.8783	27.0663	33.1995	30.1784
30	20.8236	24.798	25.0389	17.143	20.6718	16.5571
20	10.8224	13.4773	13.9847	9.01704	11.9847	7.72079
10	3.02804	6.22556	6.37861	4.30418	5.66485	2.82337
5	1.57663	4.52889	4.19374	3.26462	3.81265	2.22423
0	1.02006	2.17205	2.66664	1.83933	2.12628	1.05152

## Sheet: 3b
Figure 3B. TF-independent FX activation
FX (nM)	Initial velocity (nM Fxa/s)
	-HMB-001			+HMB-001
250	0.00183089	0.00190557	0.00175627	0.001174	0.001276	0.001339
125	0.00181086	0.00165751	0.00153972	0.001343	0.001297	0.001362
62.5	0.001548	0.00148158	0.00143619	0.001401	0.001419	0.001357
31.25	0.000931057	0.000952672	0.000890443	0.001053	0.001076	0.001053
15.625	0.000526497	0.00052587	0.000530115	0.000607	0.000604	0.000667
7.8125	0.000237217	0.000206536	0.00025695	0.000276	0.000266	0.000314
0	9.97792e-07	-2.40809e-05	-4.33795e-05	-2.8e-05	-0.00011	-1.4e-05

## Sheet: 3c
Figure 3C. TF-dependent FX activation
FX (nM)	Initial velocity (nM Fxa/s)
	-HMB-001			+HMB-001
50	0.001729	0.002421	0.002234	0.001666	0.00243	0.002407
25	0.001235	0.001794	0.00162	0.00135	0.001687	0.001784
12.5	0.000917	0.001393	0.001412	0.001021	0.001401	0.001419
6.25	0.000793	0.001078	0.001016	0.000673	0.001024	0.001077
3.125	0.000485	0.000634	0.000692	0.000456	0.000635	0.000737
1.5625	0.000317	0.000333	0.000468	0.000278	0.000363	0.000406
0.78125	0.000224	0.00031	0.000148	0.000248	0.000188	0.000256
0	-7.7e-05	-0.00011	-3.8e-06	-2.3e-05	-0.00019	-2.7e-05

## Sheet: 3d
Figure 3D. FVIIa inactivation by antithrombin (AT)
Time (s)	Residual FVIIa activity (mAU/min)
	-HMB-001			+HMB-001
7200	8.68	3.42848	5.03122	25,75*	8.82771	9.12101
4800	12.92	8.11258	10.9171	14.81	11.3763	11.4894
3000	23.87	21.4695	22.9766	25.79	22.8723	21.4827
1770	41.88	41.813	45.8314	46.94	42.5501	40.9539
1200	60.15	58.5237	61.839	64.6	57.3351	52.3753
600	77.68	73.7569	76.2153	76.54	75.4431	74.9674
300	78.08	73.6547	77.0337	92.06	77.2062	78.5596

## Sheet: 3e
Figure 3E. FVIIa inactivation by TFPI
TFPI (nM)	FXa generation (mAU/min)
	+HMB-001			-HMB-001
20	1.77831	1.07416	1.24293	0.871629	0.465279	0.202782
6.66667	3.9796	4.03881	1.18529	3.00853	2.78341	3.68829
2.22222	15.2543	14.2338	10.6185	9.47529	16.4925	10.6351
0.740741	31.8182	25.6968	26.8963	19.0368	21.5331	24.4061
0.246914	36.9088	35.635	46.1596	29.8789	26.2768	38.7474
0.082305	51.3099	50.3235	48.4008	39.7826	46.0069	46.4348
0.027435	55.2082	53.2949	62.1673	41.8471	47.2137	48.9383
1e-07	60.0027	60.5541	63.639	45.7457	48.25	55.3968
