# Supplementary material for: A bispecific antibody approach for the potential prophylactic treatment of inherited bleeding disorders
Source: Nat Cardiovasc Res. 2024 Feb 8;3(2):166–85. doi: 10.1038/s44161-023-00418-4 (PMC11358003; doi:10.1038/s44161-023-00418-4)
Supplement: Supplementary file 5 — Statistical source data. [file 44161_2023_418_MOESM5_ESM.xlsx]

## Sheet: 4a
Figure 4a. Platelet P-selectin expression
	P-selectin expression (MFI)
	-HMB-001				+HMB-001
PAR-1 AP	1565	1369	2976	1810	1507	1321	2107	1770
PAR-4 AP	2091	2028	3074	1982	2095	1502	2047	1878
ADP	784	711	1006	564	626	603	945	500
CRP-XL	2008	1613	3038	2017	1825	1615	1923	1755
U46619	610	422	1618	675	564	369	1118	445
Isotype	208	115	104	237	82	155	199	110
Unactivated	234	181	127	136	114	136	155	122

## Sheet: 4b
Figure 4b. Fibrinogen binding
	Fibrinogen binding (MFI)
	-HMB-001				+HMB-001
PAR-1 AP	2754	2363	1688	1937	2722	2522	1654	1913
PAR-4 AP	3718	3466	2685	2330	4120	2777	2588	2156
ADP	1818	1964	1067	791	1411	1779	1375	769
CRP-XL	3147	3184	2936	2316	2835	3373	2741	2000
U46619	957	821	1201	717	860	725	1434	567
Isotype	208	147	95	279	107	199	212	109
Unactivated	584	428	189	275	245	349	307	218

## Sheet: 4c
Figure 4c. Platelet aggregation
	Maximum amplitude of aggregation (%)
	-HMB-001			+HMB-001
ADP	90.69	84.31	84.8	78.43	81.86	84.8
Epinephrin	95.59	87.75	85.78	102.9	101.5	88.73
Collagen	97.55	101	88.73	90.69	85.29	87.25
PAR-1 AP	105.4	93.14	92.65	100	91.18	92.16

## Sheet: 4d
Figure 4d. TLT-1 shedding
Time (min)	Fluorescence (A.U.)
	- HMB-001			+ HMB-001
0	107.5	124.35	278.1	75.3	158.85	469.5
5	1201.5	1645	1700	972	1350	1129.5
60	2960	3545	3520	2340	2870	2510
