# Supplementary material for: A bispecific antibody approach for the potential prophylactic treatment of inherited bleeding disorders
Source: Nat Cardiovasc Res. 2024 Feb 8;3(2):166–85. doi: 10.1038/s44161-023-00418-4 (PMC11358003; doi:10.1038/s44161-023-00418-4)
Supplement: Supplementary file 6 — Statistical source data. [file 44161_2023_418_MOESM6_ESM.xlsx]

## Sheet: 6a
SC Low Dose group	Time (day)	HMB-001 (nM)				Average	SD	Total FVII(a) (nM)				Average	SD	FVIIa (nM)				Average	SD
	1	0	0	0	0			4.55	5.8	4.93	3.75	4.7575	0.851406	0.13	0.16	0.08	0.09	0.115	0.0369685
	1.04	5.22	0	0	3.29			5.16	6.13	4.55	5.01			0.14	0.21	0,07*	0.96
	1.25	19	19	16.6	25.4			5.43	7.03	5.73	7.09			0.22	0.22	0.15	0.17
	1.38	20.6	16.1	20.2	33.6			7.09	8.44	6.78	7.94			0.23	0.24	0.16	0.2
	2	35.3	32.1	25.7	32.3				10.5	10.16	9.16			0.73	0.34	0.22	0.27
	3	43.6	47.1	35.9	0			12.31	15.97		11.84			0.59	0.62	0.33	0.6
	4	50.7	48.5	42	48.4	47.4	3.75322	13.63	16.81	14.47	14.09	14.75	1.41563	1.26	0.91	0.78	0.77	0.93	0.229056
	6	39	33.8	36.8	32.5			14.34	17.25	15.38	11.5			0.81	0.7	0.59	0.67
	14	0*	13.1	8,78*	7,89*			3,92*	8.53	6,64*	5,25*			0,11*	0.31	0.18	0,16*
SC Intermediate dose group	Time (day)	HMB-001 (nM)				Average	SD	Total FVII(a) (nM)				Average	SD	FVIIa (nM)				Average	SD
	1	0	0	0	0			2.91	3.06	5.39	5.68	4.26	1.47826	0.08	0.04	0.09	0.1	0.0775	0.0262996
	1.04	7.27	13	5.09	8.64			3.49	3.93	5.98	5.47			0,1*	0,07*	0,11*	0,1*
	1.25	35.6	25	21	37.9			4.8	6.24	10.34	8.84			0.2	0,09*	0.2	0.25
	1.38	28.2	25	21.5	38.1			5.7	6.06	9.38	9.25			0.23	0,13*	0.22	0.4
	2	29	34.6	27.25	38.5			7.91	7.88	14.34				0.35	0.17	0.32	0.41
	3	42	45.05	38.15	39.5			10.56	13.19	17.59	15.91	14.3125	3.08951	0.69	0.41	0.51	0.63
	4	37.15	47.15	39.1	41.45	41.2125	4.33116	11.03	12.38	15.34	16.09			0.62	0.4	0.66	0.61	0.5725	0.117011
	6	36.4	47.05	31.85	35.85			7.46	15.28	16.59	19.22			0.57	0.54	0.59	0.6
	14	11,4*	41	0*	0*			6,72*	15.34	6,34*	4,57*			0,2*	0.37	0,12*	0,1*
SC High dose group	Time (day)	HMB-001 (nM)				Average	SD	Total FVII(a) (nM)				Average	SD	FVIIa (nM)				Average	SD
	1	0	0	0	0			4.05	4.93	3.13	4.58	4.1725	0.783512	0.1	0.09	0.03	0.08	0.075	0.0310913
	1.04	36.8	5.83	11	5.5			5.16	4.52	2,43*	5.26			0.14	0,08*		0,09*
	1.25	161	37.9	58.5	54.2			8.06	7.22	4.33	7.47			0.33	0.23	0,09*	0.28
	1.38	160	50.8	67	71.6			7.44	7.19	3.57	9.06			0.27	0.2	0,08*	0.23
	2	138	60.6	73.75	77.3					6.63	12.25			0.38	0.35	0.17	0.57
	3	156	112	93.85	104.5			16.47	13.97	7.5	21.19			0.99	0.82	0.41	1.14
	4	171	173	153	129	156.5	20.4206	23.34	18.53	12.44	16.53			1.5	1.17	0.6	1.57
	6	160	166	147	124			30.53	22.56	15.91	24.03	23.2575	5.99884	2.1	2.01	0.61	1.62	1.585	0.682569
IV dose group	Time (day)	HMB-001 (nM)				Average	SD	Total FVII(a) (nM)				Average	SD	FVIIa (nM)				Average	SD
	1	0	0	0	0			4.53	4.8	4.9	4.74	4.7425	0.156285	0.1	0.11	0.09	0.1	0.1	0.00816497
	1.04	505	262	234	534	383.75	157.612	5.08	5.73	4.83	5.56			0.19	0.18	0.17	0.18
	1.25	388	282	257	425			7.25	8.03	7.22	7.41			0.25	0.26	0.22	0.26
	1.38	323	227	198	355			8.81	9.38	7.44	7.75			0.27	0.29	0.27	0.28
	2	295	204	201	327			12.78	13.34	11	11.06			0.57	0.57	0.49	0.52
	3	269	181	180	218			17.91	20.53	15.78	18.75			0.85	0.96	0.96	1.04
	4	207	167.5	188	206.5			18.81	19.56	16.81	20.22			1.07	1.25	1.22	1.36
	6	158	131	138.5	165			20.66	21.75	17.81	19.97	20.0475	1.66193	1.63	1.4	1.49	1.9	1.605	0.218251
	14	0*	33,15*	49.25	55*			3,82*	11,19*	11.53	13,91*			0,08*	0,3*	0.5	0.75

## Sheet: 6b
QW_FVIIa								Q2W_FVIIa						Q4W_FVIIa
Time (week)	0.16 mg/kg	0.34 mg/kg	0.67 mg/kg	1.1 mg/kg	5 mg/kg			Time (week)	0.35 mg/kg	0.75 mg/kg	1.5 mg/kg			Time (week)	1.2 mg/kg	2.7 mg/kg	5.4 mg/kg
0	0.067004	0.067004	0.067004	0.0670042	0.0670042			0	0.067004	0.067004	0.067004			0	0.0670042	0.0670042	0.0670042
0.022321	0.067017	0.067049	0.067149	0.067358	0.0718822			0.022321	0.067051	0.067181	0.067607			0.022321	0.0674104	0.0687021	0.072545
0.044643	0.067073	0.067261	0.067854	0.0690794	0.0924641			0.044643	0.067274	0.068042	0.070525			0.044643	0.0693848	0.0766376	0.0954561
0.066964	0.067186	0.067687	0.069273	0.0725156	0.126821			0.066964	0.067723	0.069773	0.076281			0.066964	0.0733167	0.0915394	0.132927
0.089286	0.067355	0.06833	0.071404	0.0776243	0.170174			0.089286	0.068399	0.072369	0.084732			0.089286	0.0791466	0.112347	0.179474
0.111607	0.067577	0.069172	0.074187	0.0842243	0.218844			0.111607	0.069287	0.075755	0.095513			0.111607	0.0866581	0.1377	0.231135
0.133929	0.067845	0.070194	0.077544	0.0920977	0.270386			0.133929	0.070362	0.079831	0.108224			0.133929	0.0955958	0.166381	0.285377
0.15625	0.068154	0.07137	0.081391	0.101033	0.32321			0.15625	0.0716	0.084495	0.122488			0.15625	0.105714	0.19741	0.340598
0.178571	0.068499	0.072679	0.085655	0.110838	0.376274			0.178571	0.072978	0.089657	0.137983			0.178571	0.116792	0.230022	0.395775
0.200893	0.068873	0.074103	0.090268	0.121348	0.428887			0.200893	0.074476	0.095232	0.154432			0.200893	0.128641	0.263631	0.450241
0.223214	0.069274	0.075622	0.09517	0.13242	0.480585			0.223214	0.076075	0.101149	0.171606			0.223214	0.1411	0.297786	0.503561
0.245536	0.069696	0.077223	0.100312	0.143935	0.531061			0.245536	0.077759	0.107346	0.189313			0.245536	0.15403	0.332138	0.555452
0.267857	0.070136	0.078891	0.105647	0.155787	0.580107			0.267857	0.079514	0.113769	0.207396			0.267857	0.167316	0.366418	0.60573
0.290179	0.070592	0.080615	0.111137	0.16789	0.627591			0.290179	0.081328	0.120369	0.225719			0.290179	0.180859	0.400419	0.654283
0.3125	0.07106	0.082385	0.116748	0.180166	0.673432			0.3125	0.083189	0.127106	0.244169			0.3125	0.194573	0.433976	0.701048
0.334821	0.071538	0.084189	0.12245	0.19255	0.717584			0.334821	0.085087	0.133944	0.262653			0.334821	0.208386	0.466963	0.745995
0.357143	0.072023	0.086021	0.128214	0.204984	0.760029			0.357143	0.087014	0.140849	0.281088			0.357143	0.222233	0.49928	0.789121
0.379464	0.072515	0.087873	0.134017	0.217418	0.800769			0.379464	0.08896	0.147793	0.299404			0.379464	0.23606	0.530852	0.83044
0.401786	0.07301	0.089737	0.139838	0.229807	0.83982			0.401786	0.09092	0.154749	0.317543			0.401786	0.249816	0.56162	0.86998
0.424107	0.073507	0.091606	0.145655	0.242112	0.877209			0.424107	0.092886	0.161695	0.335453			0.424107	0.263461	0.59154	0.907777
0.446429	0.074005	0.093476	0.151452	0.254298	0.912969			0.446429	0.094851	0.168608	0.35309			0.446429	0.276957	0.62058	0.943875
0.46875	0.074502	0.09534	0.157211	0.266334	0.947141			0.46875	0.096811	0.17547	0.370417			0.46875	0.29027	0.648718	0.978322
0.491071	0.074996	0.097193	0.162918	0.278194	0.97977			0.491071	0.098758	0.182263	0.387401			0.491071	0.303372	0.675939	1.01117
0.513393	0.075487	0.09903	0.168558	0.289854	1.0109			0.513393	0.10069	0.188972	0.404015			0.513393	0.316238	0.702236	1.04247
0.535714	0.075973	0.100848	0.174121	0.301291	1.04058			0.535714	0.1026	0.195581	0.420236			0.535714	0.328845	0.727606	1.07228
0.558036	0.076453	0.102642	0.179594	0.312489	1.06887			0.558036	0.104485	0.202079	0.436044			0.558036	0.341173	0.752052	1.10065
0.580357	0.076926	0.104408	0.184968	0.32343	1.0958			0.580357	0.106341	0.208453	0.451423			0.580357	0.353208	0.775581	1.12764
0.602679	0.077392	0.106143	0.190233	0.3341	1.12144			0.602679	0.108165	0.214693	0.46636			0.602679	0.364933	0.7982	1.15331
0.625	0.077848	0.107845	0.195381	0.344488	1.14583			0.625	0.109952	0.22079	0.480845			0.625	0.376338	0.819924	1.1777
0.647321	0.078295	0.109509	0.200405	0.354583	1.16901			0.647321	0.111701	0.226735	0.494869			0.647321	0.387411	0.840765	1.20087
0.669643	0.078732	0.111134	0.205298	0.364377	1.19105			0.669643	0.113408	0.232522	0.508426			0.669643	0.398145	0.860739	1.22287
0.691964	0.079158	0.112717	0.210054	0.373862	1.21198			0.691964	0.115071	0.238144	0.521513			0.691964	0.408532	0.879864	1.24375
0.714286	0.079573	0.114257	0.214669	0.383032	1.23185			0.714286	0.116688	0.243595	0.534127			0.714286	0.418567	0.898158	1.26355
0.736607	0.079975	0.11575	0.219138	0.391884	1.2507			0.736607	0.118257	0.24887	0.546267			0.736607	0.428247	0.915639	1.28233
0.758929	0.080365	0.117197	0.223457	0.400413	1.26859			0.758929	0.119777	0.253967	0.557933			0.758929	0.437569	0.932328	1.30013
0.78125	0.080742	0.118595	0.227624	0.408618	1.28554			0.78125	0.121245	0.258881	0.569127			0.78125	0.446531	0.948245	1.317
0.803571	0.081106	0.119943	0.231635	0.416497	1.3016			0.803571	0.122661	0.26361	0.579852			0.803571	0.455132	0.96341	1.33297
0.825893	0.081457	0.12124	0.23549	0.424049	1.31681			0.825893	0.124023	0.268151	0.590112			0.825893	0.463372	0.977843	1.34808
0.848214	0.081793	0.122486	0.239186	0.431275	1.3312			0.848214	0.125331	0.272505	0.59991			0.848214	0.471253	0.991565	1.36238
0.870536	0.082116	0.123679	0.242722	0.438176	1.34482			0.870536	0.126585	0.276668	0.609253			0.870536	0.478777	1.0046	1.37589
0.892857	0.082424	0.12482	0.246098	0.444754	1.35769			0.892857	0.127782	0.280642	0.618144			0.892857	0.485946	1.01696	1.38867
0.915179	0.082719	0.125907	0.249314	0.45101	1.36985			0.915179	0.128924	0.284426	0.626592			0.915179	0.492762	1.02867	1.40073
0.9375	0.082999	0.126941	0.252369	0.456948	1.38132			0.9375	0.130009	0.288021	0.634603			0.9375	0.499231	1.03975	1.41212
0.959821	0.083264	0.127921	0.255264	0.46257	1.39215			0.959821	0.131039	0.291427	0.642183			0.959821	0.505354	1.05022	1.42285
0.982143	0.083515	0.128848	0.258	0.467881	1.40235			0.982143	0.132012	0.294646	0.64934			0.982143	0.511138	1.06009	1.43297
1.00446	0.083758	0.129744	0.260639	0.472988	1.41203			1.00446	0.13293	0.297678	0.656082			1.00446	0.516586	1.0694	1.4425
1.02679	0.084177	0.131274	0.265003	0.480965	1.42293			1.02679	0.133791	0.300526	0.662416			1.02679	0.521705	1.07814	1.45147
1.04911	0.08482	0.133605	0.271476	0.492282	1.43503			1.04911	0.134598	0.303192	0.668352			1.04911	0.526499	1.08635	1.4599
1.07143	0.08564	0.136558	0.279516	0.505919	1.44764			1.07143	0.135349	0.305678	0.673897			1.07143	0.530973	1.09404	1.46782
1.09375	0.086598	0.139985	0.288699	0.521136	1.46039			1.09375	0.136046	0.307987	0.679059			1.09375	0.535135	1.10122	1.47524
1.11607	0.087661	0.143766	0.298698	0.537389	1.47302			1.11607	0.13669	0.31012	0.683847			1.11607	0.538989	1.10792	1.4822
1.13839	0.088801	0.147807	0.309258	0.554282	1.48542			1.13839	0.137281	0.312082	0.688269			1.13839	0.542541	1.11414	1.48871
1.16071	0.089998	0.152032	0.320185	0.571521	1.49747			1.16071	0.13782	0.313874	0.692334			1.16071	0.545799	1.1199	1.49479
1.18304	0.091234	0.15638	0.331327	0.588888	1.50914			1.18304	0.138307	0.3155	0.69605			1.18304	0.548769	1.12523	1.50046
1.20536	0.092496	0.160803	0.342568	0.606221	1.52039			1.20536	0.138744	0.316964	0.699426			1.20536	0.551456	1.13012	1.50574
1.22768	0.093773	0.165263	0.353817	0.623396	1.53121			1.22768	0.139132	0.318268	0.70247			1.22768	0.553867	1.1346	1.51065
1.25	0.095055	0.169729	0.365001	0.640321	1.54158			1.25	0.139471	0.319417	0.70519			1.25	0.55601	1.13868	1.5152
1.27232	0.096335	0.174176	0.376063	0.656927	1.55151			1.27232	0.139763	0.320413	0.707595			1.27232	0.557889	1.14236	1.51941
1.29464	0.097606	0.178582	0.386959	0.673158	1.56101			1.29464	0.140009	0.32126	0.709693			1.29464	0.559512	1.14568	1.52329
1.31696	0.098865	0.182932	0.397652	0.688976	1.57007			1.31696	0.14021	0.321961	0.711491			1.31696	0.560886	1.14862	1.52685
1.33929	0.100105	0.18721	0.408114	0.704351	1.57872			1.33929	0.140366	0.322521	0.712998			1.33929	0.562016	1.15121	1.53011
1.36161	0.101324	0.191405	0.41832	0.719259	1.58696			1.36161	0.14048	0.322944	0.714222			1.36161	0.56291	1.15346	1.53309
1.38393	0.102519	0.195506	0.428252	0.733685	1.59481			1.38393	0.140552	0.323232	0.715171			1.38393	0.563573	1.15538	1.53578
1.40625	0.103686	0.199506	0.437896	0.747618	1.60227			1.40625	0.140584	0.32339	0.715851			1.40625	0.564012	1.15698	1.53821
1.42857	0.104823	0.203398	0.447239	0.761049	1.60937			1.42857	0.140576	0.323421	0.716272			1.42857	0.564234	1.15826	1.54038
1.45089	0.105929	0.207175	0.456272	0.773975	1.61612			1.45089	0.14053	0.323329	0.716439			1.45089	0.564244	1.15925	1.54231
1.47321	0.107002	0.210832	0.464987	0.786394	1.62252			1.47321	0.140447	0.323118	0.716361			1.47321	0.564049	1.15993	1.544
1.49554	0.10804	0.214366	0.473379	0.798307	1.6286			1.49554	0.140328	0.322792	0.716045			1.49554	0.563655	1.16034	1.54546
1.51786	0.109042	0.217772	0.481444	0.809715	1.63436			1.51786	0.140175	0.322354	0.715497			1.51786	0.563067	1.16046	1.5467
1.54018	0.110007	0.221048	0.48918	0.820623	1.63982			1.54018	0.139988	0.321808	0.714724			1.54018	0.562293	1.16032	1.54772
1.5625	0.110934	0.224191	0.496585	0.831034	1.64499			1.5625	0.139769	0.321158	0.713734			1.5625	0.561338	1.15992	1.54855
1.58482	0.111822	0.227201	0.503659	0.840956	1.64989			1.58482	0.13952	0.320407	0.712533			1.58482	0.560207	1.15926	1.54917
1.60714	0.112671	0.230075	0.510402	0.850393	1.65452			1.60714	0.13924	0.319559	0.711128			1.60714	0.558907	1.15835	1.5496
1.62946	0.113481	0.232813	0.516815	0.859355	1.65889			1.62946	0.138932	0.318617	0.709524			1.62946	0.557443	1.15721	1.54985
1.65179	0.11425	0.235414	0.522901	0.867848	1.66302			1.65179	0.138597	0.317586	0.707729			1.65179	0.55582	1.15583	1.54992
1.67411	0.11498	0.237878	0.528662	0.87588	1.66692			1.67411	0.138235	0.316468	0.705748			1.67411	0.554045	1.15423	1.54982
1.69643	0.115669	0.240206	0.534101	0.883461	1.67059			1.69643	0.137848	0.315267	0.703588			1.69643	0.552122	1.15241	1.54954
1.71875	0.116319	0.242398	0.539222	0.890598	1.67405			1.71875	0.137437	0.313986	0.701254			1.71875	0.550057	1.15037	1.54911
1.74107	0.116928	0.244455	0.544028	0.897301	1.6773			1.74107	0.137004	0.312629	0.698752			1.74107	0.547855	1.14812	1.54851
1.76339	0.117498	0.246378	0.548524	0.903579	1.68036			1.76339	0.136548	0.311199	0.696089			1.76339	0.545521	1.14567	1.54776
1.78571	0.118028	0.248167	0.552715	0.909441	1.68322			1.78571	0.136072	0.309699	0.693269			1.78571	0.54306	1.14302	1.54686
1.80804	0.118519	0.249826	0.556605	0.914896	1.68591			1.80804	0.135575	0.308132	0.690298			1.80804	0.540477	1.14018	1.54581
1.83036	0.118971	0.251354	0.5602	0.919955	1.68843			1.83036	0.135061	0.306501	0.687181			1.83036	0.537778	1.13715	1.54462
1.85268	0.119385	0.252755	0.563505	0.924625	1.69077			1.85268	0.134528	0.304811	0.683925			1.85268	0.534966	1.13393	1.54328
1.875	0.119761	0.25403	0.566525	0.928916	1.69296			1.875	0.133979	0.303062	0.680533			1.875	0.532047	1.13054	1.54181
1.89732	0.1201	0.255181	0.569266	0.932837	1.695			1.89732	0.133414	0.301259	0.677012			1.89732	0.529024	1.12697	1.54021
1.91964	0.120402	0.25621	0.571733	0.936397	1.69689			1.91964	0.132834	0.299404	0.673365			1.91964	0.525903	1.12324	1.53847
1.94196	0.120669	0.25712	0.573934	0.939606	1.69864			1.94196	0.13224	0.297501	0.669599			1.94196	0.522688	1.11933	1.5366
1.96429	0.1209	0.257913	0.575872	0.942471	1.70025			1.96429	0.131633	0.295551	0.665717			1.96429	0.519384	1.11527	1.53461
1.98661	0.121097	0.258591	0.577555	0.945002	1.70174			1.98661	0.131014	0.293557	0.661725			1.98661	0.515994	1.11105	1.53249
2.00893	0.121297	0.259274	0.579231	0.94749	1.70316			2.00893	0.130461	0.291778	0.65817			2.00893	0.512522	1.10667	1.53025
2.03125	0.121796	0.260923	0.582865	0.952196	1.70498			2.03125	0.130627	0.292336	0.659398			2.03125	0.508974	1.10215	1.52789
2.05357	0.122592	0.263503	0.58832	0.958877	1.70712			2.05357	0.131525	0.295194	0.66497			2.05357	0.505352	1.09748	1.52541
2.07589	0.123607	0.266768	0.595053	0.966874	1.70944			2.07589	0.133004	0.299803	0.673591			2.07589	0.501661	1.09266	1.52281
2.09821	0.124785	0.270524	0.602663	0.975728	1.71185			2.09821	0.134935	0.30573	0.684337			2.09821	0.497904	1.08771	1.5201
2.12054	0.126079	0.274624	0.610857	0.985111	1.71429			2.12054	0.137213	0.312634	0.696545			2.12054	0.494085	1.08262	1.51727
2.14286	0.127452	0.278955	0.619413	0.99479	1.71673			2.14286	0.139755	0.32025	0.709733			2.14286	0.490208	1.0774	1.51433
2.16518	0.128877	0.283428	0.628169	1.00459	1.71913			2.16518	0.142494	0.328374	0.723551			2.16518	0.486277	1.07205	1.51127
2.1875	0.130332	0.287976	0.636999	1.0144	1.72148			2.1875	0.145375	0.336846	0.737738			2.1875	0.482295	1.06657	1.50811
2.20982	0.131799	0.292547	0.645811	1.02411	1.72377			2.20982	0.148355	0.345542	0.752098			2.20982	0.478265	1.06098	1.50483
2.23214	0.133264	0.297099	0.654532	1.03366	1.72599			2.23214	0.1514	0.354363	0.766486			2.23214	0.474191	1.05526	1.50145
2.25446	0.134716	0.301599	0.663108	1.043	1.72813			2.25446	0.154482	0.363231	0.780789			2.25446	0.470075	1.04942	1.49796
2.27679	0.136147	0.306022	0.671497	1.0521	1.73018			2.27679	0.157578	0.372085	0.794923			2.27679	0.465922	1.04348	1.49436
2.29911	0.13755	0.310349	0.679666	1.06091	1.73216			2.29911	0.160669	0.380875	0.808821			2.29911	0.461734	1.03742	1.49065
2.32143	0.138919	0.314561	0.68759	1.06943	1.73405			2.32143	0.16374	0.389558	0.822432			2.32143	0.457515	1.03126	1.48684
2.34375	0.140249	0.318648	0.69525	1.07764	1.73586			2.34375	0.166776	0.398104	0.835718			2.34375	0.453266	1.02499	1.48292
2.36607	0.141537	0.322597	0.702631	1.08553	1.73759			2.36607	0.169768	0.406483	0.848648			2.36607	0.448992	1.01862	1.47889
2.38839	0.142779	0.326401	0.709722	1.09309	1.73923			2.38839	0.172705	0.414675	0.861199			2.38839	0.444695	1.01215	1.47476
2.41071	0.143973	0.330053	0.716515	1.10031	1.74079			2.41071	0.175581	0.42266	0.873355			2.41071	0.440377	1.00559	1.47053
2.43304	0.145117	0.333548	0.723003	1.1072	1.74228			2.43304	0.178387	0.430422	0.8851			2.43304	0.436042	0.998937	1.46619
2.45536	0.146209	0.336881	0.729182	1.11376	1.74369			2.45536	0.181117	0.437951	0.896428			2.45536	0.431692	0.992193	1.46175
2.47768	0.147247	0.34005	0.73505	1.11997	1.74502			2.47768	0.183768	0.445234	0.90733			2.47768	0.427329	0.985362	1.45721
2.5	0.148232	0.343052	0.740605	1.12585	1.74628			2.5	0.186335	0.452264	0.917804			2.5	0.422957	0.978448	1.45256
2.52232	0.149162	0.345886	0.745848	1.1314	1.74746			2.52232	0.188813	0.459034	0.927848			2.52232	0.418576	0.971452	1.44781
2.54464	0.150037	0.348551	0.750779	1.13662	1.74858			2.54464	0.1912	0.465539	0.937461			2.54464	0.41419	0.964379	1.44296
2.56696	0.150855	0.351047	0.755398	1.14152	1.74963			2.56696	0.193494	0.471774	0.946646			2.56696	0.409802	0.95723	1.43801
2.58929	0.151618	0.353372	0.75971	1.14609	1.75061			2.58929	0.195692	0.477737	0.955403			2.58929	0.405412	0.950009	1.43296
2.61161	0.152326	0.355529	0.763715	1.15035	1.75153			2.61161	0.197792	0.483426	0.963738			2.61161	0.401023	0.942719	1.4278
2.63393	0.152977	0.357518	0.767417	1.1543	1.75239			2.63393	0.199793	0.488839	0.971654			2.63393	0.396638	0.935361	1.42254
2.65625	0.153573	0.359341	0.770821	1.15794	1.75318			2.65625	0.201695	0.493977	0.979157			2.65625	0.392258	0.92794	1.41719
2.67857	0.154115	0.360998	0.773929	1.16128	1.75392			2.67857	0.203496	0.49884	0.986252			2.67857	0.387885	0.920457	1.41173
2.70089	0.154602	0.362492	0.776746	1.16432	1.7546			2.70089	0.205196	0.50343	0.992945			2.70089	0.383521	0.912916	1.40617
2.72321	0.155035	0.363825	0.779276	1.16707	1.75522			2.72321	0.206796	0.507746	0.999242			2.72321	0.379168	0.905319	1.40051
2.74554	0.155415	0.364999	0.781524	1.16954	1.75579			2.74554	0.208295	0.511793	1.00515			2.74554	0.374828	0.897669	1.39475
2.76786	0.155743	0.366016	0.783495	1.17173	1.7563			2.76786	0.209693	0.515571	1.01068			2.76786	0.370501	0.889969	1.38889
2.79018	0.15602	0.36688	0.785193	1.17364	1.75677			2.79018	0.210992	0.519085	1.01583			2.79018	0.366191	0.882222	1.38293
2.8125	0.156246	0.367593	0.786624	1.17529	1.75718			2.8125	0.212192	0.522337	1.02062			2.8125	0.361898	0.87443	1.37687
2.83482	0.156423	0.368158	0.787794	1.17667	1.75755			2.83482	0.213294	0.525331	1.02504			2.83482	0.357624	0.866596	1.37072
2.85714	0.156552	0.368579	0.788706	1.17779	1.75787			2.85714	0.2143	0.52807	1.02912			2.85714	0.35337	0.858723	1.36446
2.87946	0.156633	0.368857	0.789368	1.17866	1.75814			2.87946	0.21521	0.53056	1.03285			2.87946	0.349138	0.850814	1.35811
2.90179	0.156668	0.368997	0.789783	1.17928	1.75837			2.90179	0.216025	0.532804	1.03624			2.90179	0.344929	0.842871	1.35166
2.92411	0.156658	0.369002	0.789957	1.17966	1.75855			2.92411	0.216749	0.534806	1.0393			2.92411	0.340744	0.834897	1.34511
2.94643	0.156605	0.368876	0.789897	1.17981	1.7587			2.94643	0.217381	0.536571	1.04204			2.94643	0.336585	0.826895	1.33847
2.96875	0.156508	0.368621	0.789606	1.17972	1.75879			2.96875	0.217923	0.538104	1.04446			2.96875	0.332453	0.818868	1.33173
2.99107	0.156371	0.368241	0.789091	1.1794	1.75885			2.99107	0.218379	0.53941	1.04658			2.99107	0.328348	0.810818	1.32489
3.01339	0.156286	0.368015	0.788832	1.17932	1.75894			3.01339	0.218748	0.540493	1.04839			3.01339	0.324273	0.802748	1.31796
3.03571	0.156583	0.368913	0.790466	1.18101	1.75928			3.03571	0.219034	0.541359	1.04992			3.03571	0.320227	0.79466	1.31094
3.05804	0.157199	0.370733	0.793599	1.18408	1.75981			3.05804	0.219239	0.542012	1.05115			3.05804	0.316212	0.786557	1.30382
3.08036	0.15805	0.373218	0.797777	1.18806	1.76046			3.08036	0.219363	0.542458	1.05211			3.08036	0.312229	0.778443	1.29661
3.10268	0.15907	0.376174	0.802671	1.19266	1.76119			3.10268	0.21941	0.542702	1.05279			3.10268	0.308278	0.770319	1.2893
3.125	0.160208	0.379455	0.80804	1.19765	1.76196			3.125	0.219381	0.542749	1.0532			3.125	0.304361	0.762187	1.28191
3.14732	0.161426	0.382946	0.813702	1.20287	1.76275			3.14732	0.219279	0.542605	1.05336			3.14732	0.300479	0.754052	1.27442
3.16964	0.162692	0.386563	0.819525	1.2082	1.76355			3.16964	0.219106	0.542273	1.05326			3.16964	0.296631	0.745915	1.26685
3.19196	0.163983	0.39024	0.825409	1.21356	1.76434			3.19196	0.218863	0.54176	1.05291			3.19196	0.292818	0.737778	1.25919
3.21429	0.16528	0.393925	0.831276	1.21888	1.76513			3.21429	0.218554	0.541071	1.05232			3.21429	0.289042	0.729645	1.25144
3.23661	0.16657	0.397578	0.83707	1.22411	1.76589			3.23661	0.21818	0.54021	1.05149			3.23661	0.285303	0.721517	1.2436
3.25893	0.16784	0.40117	0.842744	1.22922	1.76663			3.25893	0.217743	0.539184	1.05043			3.25893	0.281602	0.713397	1.23568
3.28125	0.169082	0.404675	0.848267	1.23418	1.76735			3.28125	0.217246	0.537996	1.04915			3.28125	0.277938	0.705288	1.22767
3.30357	0.170289	0.408075	0.85361	1.23897	1.76804			3.30357	0.21669	0.536652	1.04765			3.30357	0.274313	0.697192	1.21959
3.32589	0.171454	0.411355	0.858753	1.24357	1.76871			3.32589	0.216079	0.535157	1.04593			3.32589	0.270726	0.689111	1.21142
3.34821	0.172573	0.414501	0.863681	1.24798	1.76934			3.34821	0.215413	0.533515	1.04401			3.34821	0.267179	0.681047	1.20317
3.37054	0.173643	0.417506	0.868381	1.25218	1.76994			3.37054	0.214696	0.531733	1.04188			3.37054	0.263672	0.673004	1.19484
3.39286	0.17466	0.420362	0.872845	1.25616	1.77051			3.39286	0.213929	0.529813	1.03955			3.39286	0.260204	0.664982	1.18643
3.41518	0.175622	0.423062	0.877065	1.25993	1.77105			3.41518	0.213114	0.527762	1.03703			3.41518	0.256777	0.656985	1.17795
3.4375	0.176527	0.425602	0.881035	1.26347	1.77156			3.4375	0.212253	0.525584	1.03432			3.4375	0.25339	0.649015	1.1694
3.45982	0.177374	0.427979	0.884754	1.26679	1.77203			3.45982	0.211349	0.523284	1.03143			3.45982	0.250044	0.641073	1.16077
3.48214	0.178162	0.430191	0.888217	1.26989	1.77248			3.48214	0.210404	0.520866	1.02835			3.48214	0.246739	0.633161	1.15207
3.50446	0.17889	0.432235	0.891423	1.27276	1.77289			3.50446	0.209418	0.518334	1.0251			3.50446	0.243476	0.625283	1.14331
3.52679	0.179557	0.434111	0.894373	1.27541	1.77327			3.52679	0.208395	0.515694	1.02168			3.52679	0.240253	0.617439	1.13447
3.54911	0.180164	0.435819	0.897067	1.27784	1.77362			3.54911	0.207336	0.512949	1.01809			3.54911	0.237072	0.609632	1.12557
3.57143	0.180709	0.437358	0.899505	1.28004	1.77395			3.57143	0.206243	0.510103	1.01434			3.57143	0.233932	0.601863	1.11661
3.59375	0.181194	0.438729	0.901688	1.28202	1.77424			3.59375	0.205118	0.507162	1.01043			3.59375	0.230834	0.594135	1.10759
3.61607	0.181619	0.439933	0.903619	1.28379	1.7745			3.61607	0.203962	0.504129	1.00637			3.61607	0.227778	0.586449	1.09851
3.63839	0.181984	0.440972	0.905299	1.28533	1.77473			3.63839	0.202778	0.501009	1.00215			3.63839	0.224763	0.578807	1.08937
3.66071	0.182289	0.441847	0.906732	1.28667	1.77493			3.66071	0.201567	0.497804	0.997792			3.66071	0.221789	0.571211	1.08018
3.68304	0.182537	0.44256	0.90792	1.28779	1.77511			3.68304	0.200331	0.49452	0.993289			3.68304	0.218857	0.563662	1.07093
3.70536	0.182726	0.443113	0.908866	1.2887	1.77526			3.70536	0.199071	0.49116	0.988646			3.70536	0.215967	0.556162	1.06163
3.72768	0.182858	0.443509	0.909574	1.28941	1.77538			3.72768	0.197789	0.487729	0.983869			3.72768	0.213117	0.548713	1.05229
3.75	0.182935	0.44375	0.910046	1.28991	1.77547			3.75	0.196487	0.484228	0.97896			3.75	0.21031	0.541315	1.0429
3.77232	0.182957	0.443839	0.910287	1.29021	1.77553			3.77232	0.195165	0.480664	0.973923			3.77232	0.207543	0.533972	1.03347
3.79464	0.182925	0.443779	0.9103	1.29031	1.77557			3.79464	0.193827	0.477038	0.968762			3.79464	0.204817	0.526683	1.02399
3.81696	0.18284	0.443573	0.910089	1.29022	1.77558			3.81696	0.192472	0.473355	0.96348			3.81696	0.202132	0.51945	1.01448
3.83929	0.182705	0.443224	0.909658	1.28994	1.77557			3.83929	0.191102	0.469617	0.958081			3.83929	0.199488	0.512275	1.00493
3.86161	0.182519	0.442735	0.909011	1.28946	1.77553			3.86161	0.189719	0.46583	0.952568			3.86161	0.196884	0.505159	0.995349
3.88393	0.182285	0.442109	0.908151	1.2888	1.77547			3.88393	0.188325	0.461994	0.946944			3.88393	0.19432	0.498102	0.985737
3.90625	0.182004	0.44135	0.907084	1.28796	1.77538			3.90625	0.186919	0.458115	0.941213			3.90625	0.191797	0.491107	0.976096
3.92857	0.181677	0.440462	0.905813	1.28693	1.77526			3.92857	0.185504	0.454194	0.935379			3.92857	0.189313	0.484174	0.96643
3.95089	0.181305	0.439447	0.904341	1.28573	1.77512			3.95089	0.184081	0.450236	0.929444			3.95089	0.186869	0.477304	0.956741
3.97321	0.18089	0.43831	0.902674	1.28435	1.77496			3.97321	0.182651	0.446243	0.923412			3.97321	0.184464	0.470499	0.947031
3.99554	0.180434	0.437054	0.900816	1.28279	1.77477			3.99554	0.181214	0.442218	0.917286			3.99554	0.182097	0.463758	0.937304
4.01786	0.180111	0.436171	0.899529	1.28173	1.77464			4.01786	0.180136	0.439234	0.912841			4.01786	0.181	0.46094	0.933782
4.04018	0.180209	0.43646	0.900019	1.2822	1.77472			4.04018	0.180034	0.439045	0.912783			4.04018	0.183507	0.468292	0.944064
4.0625	0.180629	0.437627	0.9018	1.28375	1.77493			4.0625	0.180714	0.441008	0.915856			4.0625	0.189154	0.483062	0.962015
4.08482	0.181284	0.439427	0.904483	1.28603	1.77522			4.08482	0.181998	0.444572	0.92111			4.08482	0.197326	0.502882	0.984132
4.10714	0.182108	0.441673	0.907788	1.28882	1.77558			4.10714	0.183742	0.449316	0.92788			4.10714	0.207468	0.526062	1.00847
4.12946	0.183048	0.444225	0.911506	1.29192	1.77597			4.12946	0.185834	0.454921	0.935695			4.12946	0.219116	0.551413	1.03389
4.15179	0.184065	0.446974	0.915485	1.29523	1.77639			4.15179	0.188184	0.461145	0.944214			4.15179	0.231897	0.5781	1.05969
4.17411	0.18513	0.44984	0.919608	1.29864	1.77681			4.17411	0.190721	0.4678	0.953189			4.17411	0.24551	0.60553	1.08544
4.19643	0.186217	0.452759	0.923791	1.30208	1.77724			4.19643	0.193391	0.474743	0.962433			4.19643	0.259719	0.633275	1.11083
4.21875	0.187309	0.455685	0.927966	1.30552	1.77766			4.21875	0.196149	0.481862	0.971809			4.21875	0.274335	0.661026	1.13568
4.24107	0.188391	0.458578	0.932083	1.30889	1.77808			4.24107	0.198961	0.489071	0.981212			4.24107	0.289207	0.688556	1.15987
4.26339	0.189451	0.46141	0.936104	1.31218	1.77849			4.26339	0.201796	0.4963	0.990561			4.26339	0.304212	0.715698	1.18332
4.28571	0.190481	0.464158	0.939999	1.31537	1.77888			4.28571	0.204634	0.503495	0.999794			4.28571	0.319254	0.742329	1.20597
4.30804	0.191474	0.466804	0.943744	1.31843	1.77925			4.30804	0.207454	0.510611	1.00886			4.30804	0.334251	0.768358	1.2278
4.33036	0.192424	0.469333	0.947321	1.32135	1.77961			4.33036	0.210241	0.517614	1.01773			4.33036	0.349137	0.793719	1.2488
4.35268	0.193327	0.471734	0.950716	1.32412	1.77995			4.35268	0.212983	0.524474	1.02637			4.35268	0.363857	0.818365	1.26896
4.375	0.194178	0.473999	0.953918	1.32673	1.78027			4.375	0.215668	0.531168	1.03476			4.375	0.378367	0.842261	1.2883
4.39732	0.194974	0.476119	0.956918	1.32918	1.78057			4.39732	0.218288	0.537677	1.04288			4.39732	0.392628	0.865387	1.30681
4.41964	0.195715	0.478091	0.95971	1.33146	1.78085			4.41964	0.220834	0.543984	1.05071			4.41964	0.406608	0.887728	1.32452
4.44196	0.196398	0.479909	0.962288	1.33357	1.78111			4.44196	0.223301	0.550078	1.05825			4.44196	0.420282	0.909277	1.34144
4.46429	0.197021	0.48157	0.96465	1.33551	1.78135			4.46429	0.225682	0.555946	1.06549			4.46429	0.433626	0.930035	1.3576
4.48661	0.197584	0.483073	0.966792	1.33727	1.78156			4.48661	0.227974	0.561582	1.07242			4.48661	0.446624	0.950002	1.37302
4.50893	0.198086	0.484415	0.968712	1.33885	1.78176			4.50893	0.230172	0.566977	1.07905			4.50893	0.459259	0.969188	1.38772
4.53125	0.198526	0.485596	0.970411	1.34026	1.78194			4.53125	0.232274	0.572128	1.08536			4.53125	0.471519	0.9876	1.40173
4.55357	0.198906	0.486616	0.971887	1.34149	1.78209			4.55357	0.234275	0.577029	1.09135			4.55357	0.483396	1.00525	1.41506
4.57589	0.199224	0.487474	0.97314	1.34254	1.78222			4.57589	0.236176	0.581677	1.09703			4.57589	0.49488	1.02215	1.42775
4.59821	0.199481	0.488172	0.974172	1.34341	1.78233			4.59821	0.237973	0.586071	1.1024			4.59821	0.505967	1.03832	1.43981
4.62054	0.199677	0.488711	0.974984	1.34411	1.78242			4.62054	0.239666	0.59021	1.10745			4.62054	0.516653	1.05377	1.45128
4.64286	0.199813	0.489091	0.975577	1.34463	1.78249			4.64286	0.241254	0.594092	1.1122			4.64286	0.526934	1.06853	1.46216
4.66518	0.19989	0.489315	0.975953	1.34498	1.78254			4.66518	0.242736	0.597719	1.11664			4.66518	0.53681	1.08259	1.4725
4.6875	0.199908	0.489384	0.976114	1.34515	1.78257			4.6875	0.244113	0.601091	1.12078			4.6875	0.54628	1.09599	1.4823
4.70982	0.199869	0.4893	0.976062	1.34516	1.78258			4.70982	0.245384	0.60421	1.12461			4.70982	0.555346	1.10875	1.49159
4.73214	0.199773	0.489067	0.9758	1.34499	1.78257			4.73214	0.246549	0.607077	1.12816			4.73214	0.564009	1.12087	1.50038
4.75446	0.199622	0.488686	0.97533	1.34465	1.78253			4.75446	0.24761	0.609695	1.13141			4.75446	0.572272	1.13238	1.50871
4.77679	0.199416	0.48816	0.974655	1.34415	1.78248			4.77679	0.248567	0.612066	1.13437			4.77679	0.580138	1.14329	1.51659
4.79911	0.199157	0.487492	0.973778	1.34349	1.78241			4.79911	0.249422	0.614193	1.13705			4.79911	0.587612	1.15362	1.52403
4.82143	0.198847	0.486684	0.972701	1.34266	1.78232			4.82143	0.250175	0.61608	1.13945			4.82143	0.594697	1.1634	1.53106
4.84375	0.198486	0.485741	0.971429	1.34167	1.7822			4.84375	0.250827	0.61773	1.14158			4.84375	0.6014	1.17263	1.53769
4.86607	0.198076	0.484665	0.969964	1.34051	1.78207			4.86607	0.251381	0.619147	1.14344			4.86607	0.607725	1.18134	1.54394
4.88839	0.197618	0.483459	0.968309	1.3392	1.78192			4.88839	0.251837	0.620334	1.14503			4.88839	0.613678	1.18954	1.54982
4.91071	0.197114	0.482127	0.966468	1.33774	1.78175			4.91071	0.252199	0.621296	1.14637			4.91071	0.619265	1.19724	1.55536
4.93304	0.196565	0.480672	0.964444	1.33612	1.78155			4.93304	0.252466	0.622037	1.14745			4.93304	0.624493	1.20446	1.56055
4.95536	0.195973	0.479097	0.962241	1.33434	1.78134			4.95536	0.252642	0.622562	1.14828			4.95536	0.629368	1.21122	1.56543
4.97768	0.195339	0.477406	0.959861	1.33242	1.78111			4.97768	0.252729	0.622874	1.14887			4.97768	0.633897	1.21754	1.56999
5	0.194664	0.475602	0.957308	1.33035	1.78086			5	0.252728	0.622978	1.14921			5	0.638087	1.22341	1.57426
5.02232	0.194227	0.474442	0.955689	1.32905	1.78071			5.02232	0.252641	0.622879	1.14932			5.02232	0.641945	1.22887	1.57825
5.04464	0.194213	0.474421	0.955698	1.32908	1.78072			5.04464	0.252471	0.622582	1.1492			5.04464	0.645477	1.23392	1.58196
5.06696	0.194512	0.475229	0.956858	1.33003	1.78083			5.06696	0.252221	0.622091	1.14886			5.06696	0.648692	1.23858	1.58541
5.08929	0.19504	0.476632	0.958824	1.33162	1.78102			5.08929	0.251891	0.621411	1.14829			5.08929	0.651596	1.24285	1.58861
5.11161	0.195731	0.478455	0.961346	1.33364	1.78126			5.11161	0.251486	0.620546	1.1475			5.11161	0.654196	1.24675	1.59157
5.13393	0.196534	0.480564	0.964239	1.33593	1.78153			5.13393	0.251006	0.619502	1.1465			5.13393	0.656501	1.2503	1.5943
5.15625	0.197412	0.482857	0.967367	1.33841	1.78182			5.15625	0.250455	0.618284	1.14529			5.15625	0.658516	1.2535	1.5968
5.17857	0.198333	0.485258	0.970625	1.34098	1.78212			5.17857	0.249834	0.616895	1.14388			5.17857	0.660249	1.25636	1.59909
5.20089	0.199275	0.487708	0.973937	1.34358	1.78243			5.20089	0.249146	0.615342	1.14227			5.20089	0.661707	1.25889	1.60117
5.22321	0.20022	0.49016	0.977242	1.34617	1.78273			5.22321	0.248393	0.613627	1.14046			5.22321	0.662898	1.26111	1.60306
5.24554	0.201154	0.49258	0.980497	1.34872	1.78302			5.24554	0.247578	0.611758	1.13846			5.24554	0.663828	1.26303	1.60475
5.26786	0.202066	0.494938	0.983664	1.3512	1.78331			5.26786	0.246703	0.609737	1.13627			5.26786	0.664505	1.26464	1.60625
5.29018	0.202946	0.497215	0.986718	1.35359	1.78359			5.29018	0.24577	0.60757	1.13389			5.29018	0.664934	1.26597	1.60758
5.3125	0.203789	0.499391	0.989636	1.35587	1.78385			5.3125	0.244782	0.605261	1.13133			5.3125	0.665124	1.26701	1.60874
5.33482	0.204588	0.501455	0.992401	1.35803	1.7841			5.33482	0.24374	0.602815	1.1286			5.33482	0.665081	1.26779	1.60973
5.35714	0.205339	0.503395	0.995002	1.36006	1.78433			5.35714	0.242648	0.600237	1.12569			5.35714	0.664811	1.26829	1.61055
5.37946	0.206038	0.505202	0.997427	1.36196	1.78455			5.37946	0.241507	0.597531	1.12261			5.37946	0.664321	1.26855	1.61123
5.40179	0.206684	0.50687	0.999667	1.36371	1.78476			5.40179	0.240319	0.594701	1.11937			5.40179	0.663617	1.26855	1.61175
5.42411	0.207273	0.508393	1.00172	1.36532	1.78494			5.42411	0.239087	0.591752	1.11596			5.42411	0.662707	1.26831	1.61212
5.44643	0.207804	0.509769	1.00357	1.36678	1.78511			5.44643	0.237814	0.588688	1.11239			5.44643	0.661595	1.26783	1.61236
5.46875	0.208276	0.510992	1.00523	1.36808	1.78526			5.46875	0.2365	0.585514	1.10866			5.46875	0.66029	1.26712	1.61245
5.49107	0.208688	0.512063	1.00669	1.36923	1.7854			5.49107	0.235148	0.582234	1.10478			5.49107	0.658795	1.26619	1.61241
5.51339	0.209039	0.512978	1.00794	1.37023	1.78551			5.51339	0.23376	0.578852	1.10075			5.51339	0.657118	1.26503	1.61225
5.53571	0.209329	0.513738	1.00899	1.37106	1.78561			5.53571	0.232338	0.575372	1.09658			5.53571	0.655264	1.26367	1.61195
5.55804	0.209558	0.514342	1.00983	1.37174	1.78569			5.55804	0.230884	0.571798	1.09225			5.55804	0.65324	1.2621	1.61153
5.58036	0.209726	0.51479	1.01047	1.37227	1.78576			5.58036	0.2294	0.568135	1.08779			5.58036	0.65105	1.26032	1.61099
5.60268	0.209834	0.515083	1.0109	1.37263	1.7858			5.60268	0.227888	0.564385	1.08319			5.60268	0.648701	1.25835	1.61033
5.625	0.209882	0.515222	1.01113	1.37284	1.78583			5.625	0.226349	0.560554	1.07845			5.625	0.646198	1.25618	1.60956
5.64732	0.20987	0.515208	1.01116	1.37289	1.78584			5.64732	0.224786	0.556645	1.07359			5.64732	0.643546	1.25383	1.60868
5.66964	0.2098	0.515043	1.01099	1.37278	1.78583			5.66964	0.2232	0.552662	1.06859			5.66964	0.640751	1.25129	1.60768
5.69196	0.209672	0.514729	1.01061	1.37252	1.78581			5.69196	0.221593	0.548609	1.06347			5.69196	0.637818	1.24857	1.60657
5.71429	0.209487	0.514268	1.01004	1.3721	1.78576			5.71429	0.219967	0.544488	1.05822			5.71429	0.634752	1.24567	1.60536
5.73661	0.209246	0.513662	1.00928	1.37154	1.7857			5.73661	0.218322	0.540305	1.05285			5.73661	0.631558	1.2426	1.60405
5.75893	0.208951	0.512914	1.00832	1.37081	1.78562			5.75893	0.216662	0.536061	1.04736			5.75893	0.628241	1.23937	1.60263
5.78125	0.208603	0.512026	1.00717	1.36994	1.78552			5.78125	0.214987	0.531762	1.04176			5.78125	0.624806	1.23596	1.60111
5.80357	0.208202	0.511001	1.00583	1.36892	1.78541			5.80357	0.213298	0.52741	1.03605			5.80357	0.621258	1.2324	1.59949
5.82589	0.207751	0.509842	1.0043	1.36775	1.78528			5.82589	0.211598	0.523008	1.03022			5.82589	0.6176	1.22868	1.59777
5.84821	0.20725	0.508552	1.00259	1.36643	1.78513			5.84821	0.209887	0.51856	1.02429			5.84821	0.613839	1.2248	1.59595
5.87054	0.206701	0.507133	1.0007	1.36496	1.78496			5.87054	0.208167	0.51407	1.01826			5.87054	0.609978	1.22077	1.59404
5.89286	0.206105	0.50559	0.998633	1.36335	1.78477			5.89286	0.20644	0.509539	1.01212			5.89286	0.606022	1.2166	1.59203
5.91518	0.205465	0.503926	0.996391	1.36159	1.78457			5.91518	0.204706	0.504972	1.00589			5.91518	0.601976	1.21227	1.58993
5.9375	0.20478	0.502143	0.993976	1.3597	1.78435			5.9375	0.202967	0.500372	0.999556			5.9375	0.597842	1.20781	1.58773
5.95982	0.204054	0.500245	0.991391	1.35766	1.78411			5.95982	0.201224	0.49574	0.993132			5.95982	0.593626	1.2032	1.58544
5.98214	0.203287	0.498235	0.988641	1.35548	1.78386			5.98214	0.199478	0.491081	0.986616			5.98214	0.589332	1.19846	1.58306
6.00446	0.202493	0.496149	0.985775	1.3532	1.78359			6.00446	0.197756	0.486468	0.980125			6.00446	0.584964	1.19358	1.58058
6.02679	0.202034	0.494957	0.984167	1.35194	1.78344			6.02679	0.196809	0.484031	0.976912			6.02679	0.580525	1.18856	1.57801
6.04911	0.201981	0.494838	0.984041	1.35186	1.78344			6.04911	0.19681	0.484165	0.977361			6.04911	0.57602	1.18342	1.57536
6.07143	0.202229	0.495498	0.984962	1.3526	1.78353			6.07143	0.197542	0.486215	0.980358			6.07143	0.571452	1.17816	1.57261
6.09375	0.202695	0.496717	0.986618	1.3539	1.78368			6.09375	0.198836	0.48968	0.985133			6.09375	0.566825	1.17276	1.56977
6.11607	0.203316	0.498328	0.98878	1.35559	1.78387			6.11607	0.200556	0.494185	0.991145			6.11607	0.562143	1.16725	1.56684
6.13839	0.204044	0.500204	0.991278	1.35753	1.78409			6.13839	0.202594	0.499444	0.998011			6.13839	0.557409	1.16161	1.56383
6.16071	0.20484	0.502252	0.993988	1.35962	1.78433			6.16071	0.204866	0.505241	1.00545			6.16071	0.552626	1.15586	1.56072
6.18304	0.205678	0.504397	0.996814	1.3618	1.78458			6.18304	0.207308	0.511408	1.01325			6.18304	0.547799	1.14999	1.55752
6.20536	0.206533	0.506584	0.999686	1.36401	1.78483			6.20536	0.209867	0.517817	1.02127			6.20536	0.54293	1.14401	1.55423
6.22768	0.20739	0.50877	1.00255	1.36621	1.78508			6.22768	0.212501	0.52437	1.02938			6.22768	0.538022	1.13792	1.55086
6.25	0.208233	0.510919	1.00536	1.36836	1.78532			6.25	0.215178	0.530986	1.0375			6.25	0.53308	1.13172	1.54739
6.27232	0.209054	0.513007	1.00808	1.37045	1.78556			6.27232	0.217871	0.537606	1.04556			6.27232	0.528105	1.12541	1.54383
6.29464	0.209842	0.515013	1.0107	1.37245	1.78578			6.29464	0.220558	0.544178	1.05351			6.29464	0.523102	1.119	1.54019
6.31696	0.210592	0.516919	1.01319	1.37435	1.786			6.31696	0.223222	0.550664	1.06131			6.31696	0.518072	1.11249	1.53645
6.33929	0.211297	0.518714	1.01553	1.37614	1.7862			6.33929	0.225848	0.557031	1.06892			6.33929	0.51302	1.10588	1.53262
6.36161	0.211955	0.520386	1.01771	1.37782	1.78639			6.36161	0.228423	0.563253	1.07633			6.36161	0.507947	1.09917	1.5287
6.38393	0.212561	0.521928	1.01973	1.37936	1.78656			6.38393	0.230938	0.569309	1.0835			6.38393	0.502857	1.09237	1.5247
6.40625	0.213113	0.523333	1.02157	1.38077	1.78672			6.40625	0.233384	0.575182	1.09043			6.40625	0.497753	1.08547	1.5206
6.42857	0.213609	0.524597	1.02323	1.38205	1.78686			6.42857	0.235754	0.580856	1.09711			6.42857	0.492636	1.07849	1.51641
6.45089	0.214047	0.525715	1.0247	1.38318	1.78699			6.45089	0.238041	0.586321	1.10352			6.45089	0.48751	1.07141	1.51212
6.47321	0.214425	0.526684	1.02598	1.38418	1.78711			6.47321	0.240241	0.591566	1.10965			6.47321	0.482377	1.06425	1.50775
6.49554	0.214744	0.527503	1.02707	1.38502	1.7872			6.49554	0.242349	0.596585	1.11551			6.49554	0.477239	1.05701	1.50328
6.51786	0.215003	0.528171	1.02797	1.38573	1.78728			6.51786	0.244362	0.60137	1.12109			6.51786	0.4721	1.04969	1.49873
6.54018	0.215201	0.528686	1.02867	1.38628	1.78735			6.54018	0.246277	0.605918	1.12638			6.54018	0.46696	1.04228	1.49408
6.5625	0.215339	0.529049	1.02918	1.38669	1.7874			6.5625	0.248091	0.610224	1.13139			6.5625	0.461823	1.03481	1.48933
6.58482	0.215416	0.529259	1.02949	1.38694	1.78743			6.58482	0.249803	0.614286	1.13612			6.58482	0.456691	1.02725	1.4845
6.60714	0.215434	0.529317	1.0296	1.38705	1.78744			6.60714	0.251411	0.618102	1.14056			6.60714	0.451566	1.01963	1.47957
6.62946	0.215392	0.529225	1.02952	1.38701	1.78744			6.62946	0.252914	0.621671	1.14472			6.62946	0.446449	1.01193	1.47454
6.65179	0.215291	0.528983	1.02924	1.38682	1.78742			6.65179	0.254311	0.624993	1.1486			6.65179	0.441344	1.00417	1.46942
6.67411	0.215132	0.528594	1.02878	1.38649	1.78739			6.67411	0.255603	0.628069	1.1522			6.67411	0.436251	0.996346	1.46421
6.69643	0.214916	0.528059	1.02811	1.38601	1.78734			6.69643	0.25679	0.6309	1.15553			6.69643	0.431173	0.988458	1.45891
6.71875	0.214644	0.52738	1.02727	1.38538	1.78727			6.71875	0.257871	0.633486	1.15858			6.71875	0.426111	0.98051	1.45351
6.74107	0.214317	0.526559	1.02623	1.3846	1.78718			6.74107	0.258847	0.63583	1.16136			6.74107	0.421068	0.972505	1.44801
6.76339	0.213936	0.5256	1.025	1.38369	1.78708			6.76339	0.259718	0.637935	1.16388			6.76339	0.416045	0.964446	1.44242
6.78571	0.213503	0.524504	1.0236	1.38262	1.78697			6.78571	0.260487	0.639802	1.16613			6.78571	0.411043	0.956334	1.43673
6.80804	0.213018	0.523274	1.02201	1.38142	1.78683			6.80804	0.261154	0.641435	1.16813			6.80804	0.406065	0.948172	1.43095
6.83036	0.212483	0.521913	1.02024	1.38007	1.78668			6.83036	0.261719	0.642836	1.16987			6.83036	0.401112	0.939963	1.42507
6.85268	0.2119	0.520424	1.01829	1.37858	1.78651			6.85268	0.262186	0.64401	1.17136			6.85268	0.396185	0.931709	1.4191
6.875	0.211269	0.518811	1.01617	1.37695	1.78633			6.875	0.262555	0.64496	1.1726			6.875	0.391285	0.923413	1.41303
6.89732	0.210593	0.517075	1.01388	1.37518	1.78613			6.89732	0.262828	0.645689	1.1736			6.89732	0.386415	0.915078	1.40687
6.91964	0.209872	0.515221	1.01142	1.37328	1.78591			6.91964	0.263007	0.646202	1.17436			6.91964	0.381575	0.906705	1.40061
6.94196	0.209109	0.513251	1.00879	1.37124	1.78568			6.94196	0.263094	0.646503	1.17489			6.94196	0.376767	0.898298	1.39425
6.96429	0.208305	0.51117	1.006	1.36906	1.78543			6.96429	0.26309	0.646595	1.17518			6.96429	0.371991	0.889859	1.3878
6.98661	0.207461	0.508979	1.00304	1.36675	1.78516			6.98661	0.262999	0.646484	1.17525			6.98661	0.36725	0.881391	1.38125
7.00893	0.206626	0.50681	1.00012	1.36445	1.78489			7.00893	0.262821	0.646174	1.1751			7.00893	0.362543	0.872896	1.37461
7.03125	0.206194	0.505705	0.998659	1.36332	1.78477			7.03125	0.26256	0.645668	1.17473			7.03125	0.357873	0.864377	1.36787
7.05357	0.20615	0.505609	0.998566	1.36327	1.78476			7.05357	0.262217	0.644972	1.17415			7.05357	0.353239	0.855837	1.36104
7.07589	0.20639	0.506244	0.999439	1.36396	1.78484			7.07589	0.261795	0.64409	1.17335			7.07589	0.348644	0.847277	1.35412
7.09821	0.206836	0.507401	1.00099	1.36517	1.78498			7.09821	0.261296	0.643027	1.17236			7.09821	0.344088	0.838701	1.34709
7.12054	0.207428	0.508924	1.003	1.36672	1.78516			7.12054	0.260722	0.641787	1.17115			7.12054	0.339571	0.830112	1.33998
7.14286	0.20812	0.510693	1.00532	1.3685	1.78536			7.14286	0.260077	0.640375	1.16975			7.14286	0.335095	0.821511	1.33277
7.16518	0.208876	0.512618	1.00783	1.37041	1.78557			7.16518	0.259361	0.638795	1.16815			7.16518	0.330661	0.812901	1.32547
7.1875	0.209669	0.514631	1.01044	1.3724	1.7858			7.1875	0.258578	0.637053	1.16637			7.1875	0.326268	0.804286	1.31808
7.20982	0.210476	0.516677	1.01309	1.37442	1.78602			7.20982	0.25773	0.635152	1.16439			7.20982	0.321918	0.795667	1.3106
7.23214	0.211282	0.518716	1.01572	1.37641	1.78624			7.23214	0.256819	0.633097	1.16223			7.23214	0.317611	0.787047	1.30302
7.25446	0.212074	0.520716	1.01829	1.37837	1.78646			7.25446	0.255848	0.630893	1.15989			7.25446	0.313349	0.778429	1.29536
7.27679	0.212841	0.522652	1.02079	1.38026	1.78667			7.27679	0.254818	0.628545	1.15737			7.27679	0.309131	0.769814	1.2876
7.29911	0.213574	0.524503	1.02317	1.38206	1.78687			7.29911	0.253733	0.626056	1.15468			7.29911	0.304957	0.761207	1.27976
7.32143	0.214269	0.526255	1.02542	1.38377	1.78706			7.32143	0.252594	0.623432	1.15182			7.32143	0.300829	0.752608	1.27183
7.34375	0.214919	0.527895	1.02754	1.38537	1.78724			7.34375	0.251405	0.620677	1.14879			7.34375	0.296747	0.74402	1.26381
7.36607	0.21552	0.529412	1.02949	1.38685	1.78741			7.36607	0.250166	0.617795	1.14559			7.36607	0.292711	0.735447	1.25571
7.38839	0.21607	0.5308	1.03128	1.38821	1.78756			7.38839	0.248881	0.61479	1.14224			7.38839	0.288722	0.72689	1.24752
7.41071	0.216565	0.532053	1.0329	1.38944	1.7877			7.41071	0.247551	0.611667	1.13873			7.41071	0.284779	0.718351	1.23925
7.43304	0.217004	0.533164	1.03434	1.39054	1.78782			7.43304	0.246179	0.608431	1.13506			7.43304	0.280883	0.709834	1.2309
7.45536	0.217386	0.534132	1.03561	1.39151	1.78793			7.45536	0.244767	0.605085	1.13124			7.45536	0.277035	0.701339	1.22247
7.47768	0.217708	0.534952	1.03668	1.39233	1.78802			7.47768	0.243317	0.601633	1.12727			7.47768	0.273234	0.692871	1.21395
7.5	0.217971	0.535624	1.03757	1.39302	1.7881			7.5	0.241832	0.59808	1.12315			7.5	0.269481	0.684429	1.20536
7.52232	0.218174	0.536146	1.03826	1.39356	1.78816			7.52232	0.240312	0.59443	1.11889			7.52232	0.265776	0.676018	1.1967
7.54464	0.218316	0.536517	1.03877	1.39396	1.78821			7.54464	0.23876	0.590687	1.11449			7.54464	0.262118	0.667639	1.18796
7.56696	0.218399	0.536737	1.03909	1.39422	1.78824			7.56696	0.237178	0.586855	1.10995			7.56696	0.258509	0.659295	1.17914
7.58929	0.218421	0.536807	1.03921	1.39433	1.78825			7.58929	0.235568	0.582937	1.10528			7.58929	0.254947	0.650986	1.17026
7.61161	0.218384	0.536727	1.03914	1.3943	1.78825			7.61161	0.233932	0.578938	1.10048			7.61161	0.251434	0.642716	1.1613
7.63393	0.218287	0.536498	1.03889	1.39412	1.78824			7.63393	0.232272	0.574861	1.09554			7.63393	0.247968	0.634486	1.15228
7.65625	0.218133	0.536122	1.03844	1.39381	1.7882			7.65625	0.230588	0.57071	1.09048			7.65625	0.244551	0.626299	1.14319
7.67857	0.21792	0.5356	1.0378	1.39334	1.78815			7.67857	0.228884	0.566489	1.08529			7.67857	0.241181	0.618155	1.13403
7.70089	0.217652	0.534935	1.03698	1.39274	1.78809			7.70089	0.227161	0.562202	1.07998			7.70089	0.23786	0.610058	1.12482
7.72321	0.217327	0.534127	1.03597	1.39199	1.78801			7.72321	0.225421	0.557851	1.07456			7.72321	0.234586	0.602008	1.11554
7.74554	0.216949	0.533181	1.03477	1.3911	1.78791			7.74554	0.223664	0.553441	1.06901			7.74554	0.231359	0.594008	1.10621
7.76786	0.216517	0.532097	1.0334	1.39007	1.7878			7.76786	0.221893	0.548975	1.06335			7.76786	0.22818	0.58606	1.09682
7.79018	0.216033	0.530878	1.03184	1.3889	1.78767			7.79018	0.220109	0.544456	1.05758			7.79018	0.225048	0.578164	1.08738
7.8125	0.215498	0.529528	1.03011	1.38759	1.78752			7.8125	0.218314	0.539888	1.05171			7.8125	0.221963	0.570323	1.07788
7.83482	0.214914	0.528049	1.0282	1.38614	1.78736			7.83482	0.216509	0.535274	1.04572			7.83482	0.218925	0.562537	1.06834
7.85714	0.214282	0.526444	1.02611	1.38456	1.78718			7.85714	0.214695	0.530617	1.03963			7.85714	0.215934	0.554809	1.05875
7.87946	0.213603	0.524716	1.02386	1.38284	1.78699			7.87946	0.212874	0.52592	1.03344			7.87946	0.212989	0.547141	1.04912
7.90179	0.21288	0.522868	1.02144	1.38098	1.78678			7.90179	0.211047	0.521187	1.02716			7.90179	0.21009	0.539532	1.03944
7.92411	0.212113	0.520903	1.01885	1.37899	1.78656			7.92411	0.209216	0.51642	1.02077			7.92411	0.207237	0.531986	1.02973
7.94643	0.211303	0.518825	1.0161	1.37686	1.78631			7.94643	0.207381	0.511622	1.01429			7.94643	0.204429	0.524502	1.01998
7.96875	0.210453	0.516636	1.01319	1.3746	1.78606			7.96875	0.205544	0.506797	1.00772			7.96875	0.201667	0.517082	1.01019
7.99107	0.209565	0.514341	1.01012	1.37221	1.78578			7.99107	0.203706	0.501947	1.00107			7.99107	0.198949	0.509728	1.00038
8.01339	0.208744	0.512222	1.00729	1.37001	1.78553			8.01339	0.202086	0.497693	0.99527			8.01339	0.197	0.504663	0.993962
8.03571	0.208365	0.511263	1.00604	1.36906	1.78542			8.03571	0.20147	0.4962	0.993493			8.03571	0.198622	0.509576	1.00086
8.05804	0.208353	0.511252	1.00606	1.36909	1.78543			8.05804	0.201719	0.496995	0.994827			8.05804	0.203574	0.522337	1.01587
8.08036	0.208609	0.511925	1.00698	1.36981	1.78551			8.08036	0.202633	0.499487	0.99833			8.08036	0.211203	0.540434	1.03531
8.10268	0.209059	0.513086	1.00852	1.371	1.78565			8.10268	0.204054	0.503231	1.00335			8.10268	0.220919	0.562082	1.05714
8.125	0.209646	0.514588	1.01048	1.37251	1.78582			8.125	0.205858	0.50789	1.00942			8.125	0.232229	0.586035	1.08019
8.14732	0.210325	0.516316	1.01273	1.37422	1.78601			8.14732	0.207948	0.513209	1.01621			8.14732	0.244734	0.611424	1.10375
8.16964	0.211063	0.518186	1.01515	1.37606	1.78621			8.16964	0.210245	0.518994	1.02348			8.16964	0.258119	0.637633	1.12736
8.19196	0.211833	0.520133	1.01765	1.37796	1.78643			8.19196	0.212691	0.525094	1.03104			8.19196	0.272135	0.664222	1.15072
8.21429	0.212615	0.522105	1.02019	1.37987	1.78664			8.21429	0.215237	0.531396	1.03877			8.21429	0.286583	0.690871	1.17364
8.23661	0.213393	0.524065	1.0227	1.38176	1.78685			8.23661	0.217845	0.537807	1.04657			8.23661	0.301305	0.717348	1.19599
8.25893	0.214155	0.52598	1.02515	1.38361	1.78705			8.25893	0.220485	0.544259	1.05434			8.25893	0.316175	0.743481	1.21769
8.28125	0.21489	0.527828	1.02751	1.38539	1.78725			8.28125	0.223133	0.550693	1.06204			8.28125	0.331091	0.769144	1.23868
8.30357	0.215591	0.52959	1.02976	1.38709	1.78744			8.30357	0.225767	0.557066	1.06962			8.30357	0.345969	0.794244	1.25893
8.32589	0.216252	0.53125	1.03188	1.38869	1.78761			8.32589	0.228372	0.563341	1.07704			8.32589	0.360742	0.818713	1.27842
8.34821	0.216868	0.532797	1.03386	1.39018	1.78778			8.34821	0.230934	0.569489	1.08427			8.34821	0.375354	0.842503	1.29716
8.37054	0.217434	0.534221	1.03569	1.39156	1.78793			8.37054	0.233442	0.575485	1.09129			8.37054	0.389758	0.865577	1.31513
8.39286	0.217949	0.535516	1.03735	1.39281	1.78807			8.39286	0.235886	0.58131	1.09809			8.39286	0.403916	0.887914	1.33236
8.41518	0.218409	0.536675	1.03884	1.39394	1.7882			8.41518	0.238258	0.586949	1.10464			8.41518	0.417795	0.909499	1.34884
8.4375	0.218812	0.537693	1.04015	1.39494	1.78831			8.4375	0.240551	0.592386	1.11094			8.4375	0.431368	0.930323	1.36461
8.45982	0.219158	0.538568	1.04129	1.3958	1.78841			8.45982	0.242759	0.597613	1.11698			8.45982	0.444614	0.950385	1.37967
8.48214	0.219445	0.539296	1.04224	1.39653	1.78849			8.48214	0.244879	0.60262	1.12275			8.48214	0.457514	0.969687	1.39404
8.50446	0.219672	0.539877	1.043	1.39712	1.78855			8.50446	0.246905	0.607401	1.12826			8.50446	0.470052	0.988235	1.40776
8.52679	0.219839	0.540308	1.04358	1.39757	1.78861			8.52679	0.248835	0.611948	1.13348			8.52679	0.482217	1.00604	1.42083
8.54911	0.219947	0.540589	1.04397	1.39788	1.78864			8.54911	0.250665	0.616259	1.13844			8.54911	0.493998	1.0231	1.43327
8.57143	0.219994	0.540721	1.04417	1.39805	1.78866			8.57143	0.252395	0.62033	1.14311			8.57143	0.505389	1.03945	1.44512
8.59375	0.219981	0.540703	1.04418	1.39808	1.78867			8.59375	0.254021	0.624159	1.14751			8.59375	0.516382	1.05508	1.45639
8.61607	0.21991	0.540537	1.044	1.39796	1.78866			8.61607	0.255543	0.627745	1.15164			8.61607	0.526975	1.07002	1.46709
8.63839	0.219779	0.540223	1.04364	1.39771	1.78863			8.63839	0.256961	0.631086	1.15549			8.63839	0.537165	1.08429	1.47727
8.66071	0.219591	0.539763	1.04308	1.39731	1.78859			8.66071	0.258273	0.634183	1.15906			8.66071	0.54695	1.09789	1.48692
8.68304	0.219345	0.539158	1.04234	1.39677	1.78853			8.68304	0.259479	0.637036	1.16237			8.68304	0.55633	1.11084	1.49608
8.70536	0.219043	0.538411	1.04142	1.39609	1.78846			8.70536	0.26058	0.639647	1.16541			8.70536	0.565307	1.12317	1.50477
8.72768	0.218686	0.537524	1.04031	1.39527	1.78837			8.72768	0.261576	0.642018	1.16818			8.72768	0.573883	1.13489	1.51299
8.75	0.218275	0.536498	1.03902	1.39431	1.78827			8.75	0.262467	0.644149	1.17069			8.75	0.582059	1.14601	1.52078
8.77232	0.217811	0.535336	1.03754	1.39321	1.78814			8.77232	0.263254	0.646044	1.17294			8.77232	0.589839	1.15656	1.52814
8.79464	0.217296	0.534042	1.0359	1.39197	1.78801			8.79464	0.26394	0.647705	1.17494			8.79464	0.597228	1.16654	1.5351
8.81696	0.21673	0.532616	1.03407	1.39059	1.78786			8.81696	0.264523	0.649136	1.17668			8.81696	0.60423	1.17598	1.54167
8.83929	0.216115	0.531064	1.03207	1.38908	1.78769			8.83929	0.265007	0.650339	1.17818			8.83929	0.61085	1.1849	1.54787
8.86161	0.215453	0.529386	1.0299	1.38743	1.7875			8.86161	0.265392	0.651318	1.17944			8.86161	0.617094	1.1933	1.55371
8.88393	0.214745	0.527587	1.02757	1.38565	1.78731			8.88393	0.265681	0.652076	1.18045			8.88393	0.622966	1.20121	1.5592
8.90625	0.213992	0.525669	1.02506	1.38374	1.78709			8.90625	0.265874	0.652618	1.18123			8.90625	0.628474	1.20864	1.56437
8.92857	0.213197	0.523636	1.02239	1.38169	1.78686			8.92857	0.265975	0.652947	1.18178			8.92857	0.633624	1.2156	1.56922
8.95089	0.212359	0.521491	1.01956	1.37951	1.78661			8.95089	0.265984	0.653067	1.1821			8.95089	0.638422	1.22211	1.57377
8.97321	0.211482	0.519236	1.01657	1.37719	1.78635			8.97321	0.265904	0.652983	1.18219			8.97321	0.642874	1.22819	1.57803
8.99554	0.210566	0.516876	1.01343	1.37475	1.78607			8.99554	0.265738	0.652699	1.18206			8.99554	0.646989	1.23384	1.58201
9.01786	0.209798	0.514904	1.01081	1.37272	1.78584			9.01786	0.265486	0.652219	1.18172			9.01786	0.650773	1.23909	1.58572
9.04018	0.209484	0.514116	1.00981	1.37197	1.78575			9.04018	0.265152	0.651548	1.18117			9.04018	0.654232	1.24393	1.58918
9.0625	0.209515	0.514218	1.00998	1.37212	1.78577			9.0625	0.264738	0.650689	1.1804			9.0625	0.657375	1.2484	1.59238
9.08482	0.2098	0.51496	1.01098	1.3729	1.78586			9.08482	0.264245	0.649649	1.17943			9.08482	0.660208	1.25249	1.59535
9.10714	0.210266	0.516159	1.01256	1.37411	1.786			9.10714	0.263677	0.64843	1.17826			9.10714	0.662738	1.25622	1.5981
9.12946	0.210859	0.517672	1.01453	1.37562	1.78617			9.12946	0.263036	0.647038	1.1769			9.12946	0.664973	1.2596	1.60062
9.15179	0.211538	0.519394	1.01675	1.37731	1.78636			9.15179	0.262323	0.645478	1.17533			9.15179	0.666919	1.26264	1.60293
9.17411	0.21227	0.521244	1.01913	1.37911	1.78656			9.17411	0.261542	0.643753	1.17358			9.17411	0.668585	1.26535	1.60504
9.19643	0.21303	0.523159	1.02159	1.38096	1.78676			9.19643	0.260695	0.641869	1.17164			9.19643	0.669976	1.26775	1.60695
9.21875	0.213798	0.525093	1.02406	1.38283	1.78697			9.21875	0.259784	0.639829	1.16952			9.21875	0.671101	1.26984	1.60867
9.24107	0.21456	0.527007	1.02651	1.38467	1.78717			9.24107	0.258811	0.637639	1.16722			9.24107	0.671966	1.27162	1.61021
9.26339	0.215303	0.528872	1.02888	1.38645	1.78737			9.26339	0.25778	0.635303	1.16474			9.26339	0.672578	1.27312	1.61158
9.28571	0.216019	0.530667	1.03117	1.38817	1.78756			9.28571	0.256691	0.632825	1.16209			9.28571	0.672944	1.27433	1.61277
9.30804	0.216699	0.532372	1.03334	1.3898	1.78774			9.30804	0.255548	0.63021	1.15926			9.30804	0.673071	1.27527	1.6138
9.33036	0.217338	0.533974	1.03538	1.39134	1.78791			9.33036	0.254353	0.627462	1.15627			9.33036	0.672965	1.27595	1.61467
9.35268	0.217931	0.535462	1.03728	1.39277	1.78807			9.35268	0.253108	0.624586	1.15312			9.35268	0.672633	1.27636	1.61539
9.375	0.218474	0.536825	1.03902	1.39408	1.78821			9.375	0.251816	0.621587	1.14981			9.375	0.672082	1.27653	1.61596
9.39732	0.218965	0.538058	1.0406	1.39527	1.78834			9.39732	0.250478	0.618467	1.14633			9.39732	0.671318	1.27644	1.61639
9.41964	0.219401	0.539155	1.042	1.39633	1.78846			9.41964	0.249097	0.615232	1.14271			9.41964	0.670347	1.27612	1.61668
9.44196	0.219781	0.540112	1.04324	1.39726	1.78857			9.44196	0.247674	0.611886	1.13893			9.44196	0.669176	1.27557	1.61683
9.46429	0.220102	0.540924	1.04429	1.39806	1.78866			9.46429	0.246213	0.608433	1.135			9.46429	0.667811	1.27479	1.61685
9.48661	0.220365	0.541591	1.04516	1.39873	1.78873			9.48661	0.244715	0.604877	1.13092			9.48661	0.666257	1.27379	1.61674
9.50893	0.220568	0.542109	1.04584	1.39926	1.78879			9.50893	0.243183	0.601223	1.1267			9.50893	0.664522	1.27258	1.6165
9.53125	0.220711	0.542479	1.04634	1.39965	1.78883			9.53125	0.241617	0.597474	1.12234			9.53125	0.66261	1.27116	1.61614
9.55357	0.220794	0.5427	1.04665	1.3999	1.78886			9.55357	0.240021	0.593633	1.11785			9.55357	0.660528	1.26953	1.61567
9.57589	0.220817	0.542771	1.04678	1.40001	1.78888			9.57589	0.238396	0.589707	1.11321			9.57589	0.658281	1.2677	1.61508
9.59821	0.220781	0.542694	1.04671	1.39998	1.78888			9.59821	0.236744	0.585697	1.10845			9.59821	0.655875	1.26568	1.61437
9.62054	0.220686	0.542469	1.04646	1.39981	1.78886			9.62054	0.235066	0.581608	1.10355			9.62054	0.653315	1.26347	1.61355
9.64286	0.220532	0.542097	1.04602	1.39949	1.78883			9.64286	0.233366	0.577443	1.09853			9.64286	0.650607	1.26108	1.61263
9.66518	0.22032	0.541579	1.04539	1.39904	1.78878			9.66518	0.231644	0.573207	1.09338			9.66518	0.647755	1.2585	1.61159
9.6875	0.220051	0.540918	1.04458	1.39845	1.78872			9.6875	0.229902	0.568902	1.08811			9.6875	0.644766	1.25574	1.61046
9.70982	0.219727	0.540115	1.04358	1.39772	1.78864			9.70982	0.228142	0.564534	1.08272			9.70982	0.641644	1.25281	1.60922
9.73214	0.219348	0.539173	1.04241	1.39685	1.78854			9.73214	0.226366	0.560104	1.07721			9.73214	0.638394	1.24972	1.60787
9.75446	0.218915	0.538093	1.04105	1.39584	1.78843			9.75446	0.224574	0.555617	1.07159			9.75446	0.635021	1.24645	1.60643
9.77679	0.218429	0.536878	1.03951	1.39469	1.78831			9.77679	0.222769	0.551075	1.06585			9.77679	0.631531	1.24302	1.60489
9.79911	0.217893	0.535531	1.0378	1.3934	1.78817			9.79911	0.220953	0.546483	1.06001			9.79911	0.627927	1.23943	1.60325
9.82143	0.217306	0.534055	1.03591	1.39198	1.78801			9.82143	0.219125	0.541844	1.05405			9.82143	0.624214	1.23569	1.60152
9.84375	0.216671	0.532452	1.03385	1.39042	1.78784			9.84375	0.217289	0.53716	1.048			9.84375	0.620397	1.23179	1.59969
9.86607	0.215989	0.530726	1.03162	1.38873	1.78765			9.86607	0.215445	0.532435	1.04184			9.86607	0.616481	1.22775	1.59777
9.88839	0.215261	0.528878	1.02922	1.38691	1.78744			9.88839	0.213595	0.527672	1.03558			9.88839	0.61247	1.22355	1.59575
9.91071	0.214489	0.526913	1.02666	1.38495	1.78722			9.91071	0.21174	0.522875	1.02922			9.91071	0.608368	1.21921	1.59364
9.93304	0.213674	0.524834	1.02393	1.38286	1.78699			9.93304	0.209881	0.518045	1.02277			9.93304	0.604179	1.21473	1.59144
9.95536	0.212818	0.522643	1.02105	1.38063	1.78674			9.95536	0.208019	0.513187	1.01623			9.95536	0.599908	1.21011	1.58915
9.97768	0.211923	0.520344	1.01801	1.37828	1.78647			9.97768	0.206156	0.508302	1.0096			9.97768	0.595559	1.20535	1.58677
10	0.210989	0.517941	1.01481	1.3758	1.78618			10	0.204293	0.503394	1.00288			10	0.591135	1.20046	1.5843
10.0223	0.210304	0.516188	1.0125	1.37402	1.78598			10.0223	0.203021	0.500123	0.998569			10.0223	0.586641	1.19544	1.58174
10.0446	0.210058	0.515579	1.01173	1.37345	1.78592			10.0446	0.202758	0.49958	0.998117			10.0446	0.582081	1.19029	1.57909
10.067	0.210138	0.515804	1.01206	1.37373	1.78595			10.067	0.203276	0.501068	1.00034			10.067	0.577457	1.18502	1.57635
10.0893	0.210456	0.51663	1.01317	1.37458	1.78605			10.0893	0.204393	0.504059	1.00444			10.0893	0.572775	1.17961	1.57352
10.1116	0.210943	0.517879	1.01481	1.37584	1.78619			10.1116	0.205966	0.508156	1.00984			10.1116	0.568037	1.17409	1.5706
10.1339	0.211549	0.519421	1.01681	1.37736	1.78637			10.1339	0.20788	0.513058	1.01615			10.1339	0.563248	1.16845	1.5676
10.1562	0.212233	0.521153	1.01904	1.37906	1.78655			10.1562	0.210046	0.518535	1.02307			10.1562	0.558409	1.16269	1.56451
10.1786	0.212965	0.522999	1.02141	1.38085	1.78675			10.1786	0.212396	0.524414	1.03039			10.1786	0.553526	1.15682	1.56132
10.2009	0.21372	0.524901	1.02384	1.38268	1.78696			10.2009	0.214873	0.530559	1.03794			10.2009	0.548602	1.15083	1.55805
10.2232	0.214481	0.526813	1.02628	1.38452	1.78716			10.2232	0.217435	0.536867	1.04562			10.2232	0.543639	1.14474	1.5547
10.2455	0.215233	0.5287	1.02869	1.38632	1.78736			10.2455	0.220047	0.543255	1.05333			10.2455	0.53864	1.13853	1.55125
10.2679	0.215964	0.530533	1.03102	1.38807	1.78755			10.2679	0.222679	0.549659	1.06099			10.2679	0.53361	1.13222	1.54771
10.2902	0.216666	0.532291	1.03325	1.38975	1.78774			10.2902	0.225311	0.556027	1.06857			10.2902	0.528551	1.12581	1.54409
10.3125	0.217332	0.533958	1.03537	1.39134	1.78791			10.3125	0.227923	0.56232	1.076			10.3125	0.523465	1.11929	1.54037
10.3348	0.217955	0.535519	1.03736	1.39283	1.78808			10.3348	0.2305	0.568502	1.08327			10.3348	0.518357	1.11268	1.53657
10.3571	0.218532	0.536964	1.0392	1.39421	1.78823			10.3571	0.233029	0.574548	1.09034			10.3571	0.513229	1.10596	1.53268
10.3795	0.219058	0.538284	1.04088	1.39548	1.78837			10.3795	0.2355	0.580434	1.09719			10.3795	0.508083	1.09916	1.5287
10.4018	0.219532	0.539472	1.0424	1.39662	1.78849			10.4018	0.237904	0.586143	1.10382			10.4018	0.502922	1.09226	1.52463
10.4241	0.21995	0.540524	1.04375	1.39764	1.78861			10.4241	0.240232	0.591661	1.1102			10.4241	0.497749	1.08527	1.52046
10.4464	0.220311	0.541434	1.04492	1.39853	1.78871			10.4464	0.24248	0.596974	1.11633			10.4464	0.492567	1.07819	1.51621
10.4688	0.220614	0.542201	1.04591	1.39929	1.78879			10.4688	0.244641	0.602074	1.12219			10.4688	0.487378	1.07103	1.51187
10.4911	0.220859	0.542821	1.04672	1.39991	1.78886			10.4911	0.246712	0.606951	1.12779			10.4911	0.482184	1.06378	1.50743
10.5134	0.221043	0.543293	1.04735	1.40039	1.78891			10.5134	0.248688	0.6116	1.13312			10.5134	0.476988	1.05645	1.5029
10.5357	0.221168	0.543617	1.04779	1.40073	1.78895			10.5357	0.250566	0.616015	1.13818			10.5357	0.471793	1.04904	1.49829
10.558	0.221233	0.543792	1.04804	1.40094	1.78898			10.558	0.252344	0.620193	1.14296			10.558	0.4666	1.04155	1.49357
10.5804	0.221238	0.543818	1.0481	1.40101	1.78899			10.5804	0.254021	0.624131	1.14747			10.5804	0.461412	1.03399	1.48877
10.6027	0.221183	0.543696	1.04798	1.40093	1.78898			10.6027	0.255594	0.627826	1.1517			10.6027	0.456231	1.02636	1.48388
10.625	0.22107	0.543426	1.04767	1.40072	1.78896			10.625	0.257062	0.631279	1.15566			10.625	0.451058	1.01866	1.47889
10.6473	0.220899	0.54301	1.04718	1.40037	1.78892			10.6473	0.258425	0.634488	1.15935			10.6473	0.445897	1.01089	1.4738
10.6696	0.220669	0.542449	1.04649	1.39987	1.78887			10.6696	0.259683	0.637453	1.16277			10.6696	0.440748	1.00305	1.46863
10.692	0.220384	0.541745	1.04563	1.39924	1.7888			10.692	0.260835	0.640177	1.16592			10.692	0.435615	0.995154	1.46336
10.7143	0.220042	0.540899	1.04458	1.39847	1.78872			10.7143	0.261882	0.642659	1.16881			10.7143	0.430498	0.987195	1.45799
10.7366	0.219646	0.539915	1.04335	1.39756	1.78862			10.7366	0.262824	0.644901	1.17143			10.7366	0.425399	0.979178	1.45253
10.7589	0.219197	0.538795	1.04194	1.39651	1.78851			10.7589	0.263662	0.646907	1.17379			10.7589	0.420321	0.971106	1.44698
10.7812	0.218695	0.53754	1.04035	1.39532	1.78838			10.7812	0.264397	0.648678	1.1759			10.7812	0.415264	0.962981	1.44133
10.8036	0.218143	0.536154	1.03859	1.394	1.78823			10.8036	0.26503	0.650216	1.17776			10.8036	0.410231	0.954805	1.43559
10.8259	0.217541	0.534639	1.03665	1.39254	1.78807			10.8259	0.265562	0.651526	1.17937			10.8259	0.405223	0.946581	1.42975
10.8482	0.21689	0.532998	1.03454	1.39095	1.7879			10.8482	0.265995	0.652611	1.18073			10.8482	0.400242	0.938312	1.42381
10.8705	0.216193	0.531234	1.03227	1.38922	1.7877			10.8705	0.26633	0.653473	1.18185			10.8705	0.395288	0.929999	1.41778
10.8929	0.215451	0.529351	1.02982	1.38736	1.78749			10.8929	0.266569	0.654117	1.18274			10.8929	0.390363	0.921646	1.41166
10.9152	0.214665	0.52735	1.02721	1.38537	1.78727			10.9152	0.266714	0.654546	1.18339			10.9152	0.385469	0.913255	1.40543
10.9375	0.213837	0.525236	1.02444	1.38324	1.78703			10.9375	0.266766	0.654765	1.18382			10.9375	0.380607	0.904829	1.39912
10.9598	0.212967	0.523012	1.02151	1.38098	1.78677			10.9598	0.266729	0.654778	1.18401			10.9598	0.375778	0.89637	1.39271
10.9821	0.212059	0.52068	1.01843	1.3786	1.7865			10.9821	0.266603	0.654588	1.18399			10.9821	0.370983	0.88788	1.3862
11.0045	0.211125	0.518277	1.01523	1.37612	1.78622			11.0045	0.266391	0.6542	1.18375			11.0045	0.366224	0.879363	1.37959
11.0268	0.210533	0.51677	1.01326	1.37461	1.78605			11.0268	0.266095	0.653619	1.18329			11.0268	0.361501	0.870821	1.3729
11.0491	0.210356	0.516339	1.01274	1.37423	1.78601			11.0491	0.265718	0.652849	1.18263			11.0491	0.356815	0.862256	1.3661
11.0714	0.210485	0.51669	1.01323	1.37462	1.78606			11.0714	0.265261	0.651894	1.18176			11.0714	0.352167	0.853671	1.35922
11.0938	0.210838	0.517601	1.01444	1.37556	1.78616			11.0938	0.264728	0.650759	1.18068			11.0938	0.347559	0.845069	1.35223
11.1161	0.211348	0.518907	1.01615	1.37687	1.78631			11.1161	0.26412	0.649448	1.17941			11.1161	0.342991	0.836452	1.34516
11.1384	0.211969	0.520483	1.01819	1.37842	1.78648			11.1384	0.263439	0.647966	1.17794			11.1384	0.338464	0.827824	1.33799
11.1607	0.21266	0.522233	1.02044	1.38012	1.78667			11.1607	0.262689	0.646318	1.17629			11.1607	0.333979	0.819185	1.33073
11.183	0.213395	0.524084	1.02281	1.38191	1.78687			11.183	0.261871	0.644508	1.17444			11.183	0.329535	0.810539	1.32337
11.2054	0.214149	0.52598	1.02523	1.38374	1.78707			11.2054	0.260987	0.64254	1.1724			11.2054	0.325135	0.801889	1.31592
11.2277	0.214905	0.527879	1.02765	1.38555	1.78727			11.2277	0.260041	0.640419	1.17019			11.2277	0.320779	0.793237	1.30839
11.25	0.21565	0.529747	1.03003	1.38734	1.78747			11.25	0.259035	0.63815	1.1678			11.25	0.316467	0.784586	1.30076
11.2723	0.216372	0.531556	1.03233	1.38906	1.78766			11.2723	0.25797	0.635737	1.16523			11.2723	0.3122	0.775937	1.29304
11.2946	0.217064	0.533288	1.03453	1.39071	1.78784			11.2946	0.25685	0.633184	1.1625			11.2946	0.307978	0.767295	1.28523
11.317	0.217718	0.534924	1.03661	1.39227	1.78801			11.317	0.255676	0.630497	1.15959			11.317	0.303802	0.75866	1.27734
11.3393	0.218329	0.536453	1.03855	1.39373	1.78817			11.3393	0.254451	0.627679	1.15652			11.3393	0.299672	0.750036	1.26935
11.3616	0.218892	0.537864	1.04034	1.39508	1.78832			11.3616	0.253178	0.624734	1.15329			11.3616	0.295588	0.741425	1.26128
11.3839	0.219405	0.539149	1.04198	1.39631	1.78846			11.3839	0.251857	0.621668	1.14989			11.3839	0.291552	0.732829	1.25313
11.4062	0.219864	0.540301	1.04345	1.39742	1.78858			11.4062	0.250493	0.618484	1.14634			11.4062	0.287562	0.724251	1.24489
11.4286	0.220267	0.541316	1.04475	1.3984	1.78869			11.4286	0.249086	0.615187	1.14264			11.4286	0.283621	0.715693	1.23657
11.4509	0.220614	0.542189	1.04588	1.39925	1.78879			11.4509	0.247638	0.61178	1.13879			11.4509	0.279727	0.707157	1.22817
11.4732	0.220902	0.542917	1.04682	1.39997	1.78887			11.4732	0.246153	0.608269	1.13479			11.4732	0.275881	0.698647	1.21969
11.4955	0.221131	0.5435	1.04758	1.40055	1.78893			11.4955	0.244632	0.604656	1.13064			11.4955	0.272083	0.690163	1.21113
11.5179	0.2213	0.543934	1.04816	1.401	1.78898			11.5179	0.243077	0.600947	1.12636			11.5179	0.268333	0.681708	1.20249
11.5402	0.22141	0.54422	1.04855	1.40131	1.78902			11.5402	0.241491	0.597144	1.12193			11.5402	0.264632	0.673285	1.19377
11.5625	0.221459	0.544356	1.04876	1.40148	1.78904			11.5625	0.239874	0.593253	1.11737			11.5625	0.260979	0.664895	1.18499
11.5848	0.221449	0.544345	1.04877	1.40151	1.78904			11.5848	0.23823	0.589276	1.11267			11.5848	0.257374	0.65654	1.17613
11.6071	0.22138	0.544185	1.0486	1.4014	1.78903			11.6071	0.236559	0.585218	1.10784			11.6071	0.253818	0.648223	1.16719
11.6295	0.221251	0.543878	1.04825	1.40115	1.78901			11.6295	0.234864	0.581083	1.10288			11.6295	0.250311	0.639946	1.15819
11.6518	0.221065	0.543425	1.04771	1.40076	1.78897			11.6518	0.233146	0.576874	1.0978			11.6518	0.246852	0.631711	1.14913
11.6741	0.220821	0.542828	1.04698	1.40024	1.78891			11.6741	0.231408	0.572595	1.09259			11.6741	0.243441	0.623519	1.13999
11.6964	0.220521	0.542088	1.04607	1.39957	1.78884			11.6964	0.229651	0.56825	1.08726			11.6964	0.240079	0.615372	1.1308
11.7188	0.220166	0.541207	1.04497	1.39876	1.78875			11.7188	0.227876	0.563841	1.08182			11.7188	0.236765	0.607273	1.12154
11.7411	0.219756	0.540189	1.0437	1.39782	1.78865			11.7411	0.226086	0.559374	1.07625			11.7411	0.233499	0.599223	1.11222
11.7634	0.219293	0.539034	1.04224	1.39674	1.78853			11.7634	0.224281	0.55485	1.07058			11.7634	0.23028	0.591223	1.10285
11.7857	0.218778	0.537746	1.04061	1.39552	1.7884			11.7857	0.222464	0.550274	1.06479			11.7857	0.22711	0.583276	1.09342
11.808	0.218213	0.536326	1.03881	1.39416	1.78825			11.808	0.220635	0.545648	1.05889			11.808	0.223987	0.575383	1.08394
11.8304	0.217598	0.534779	1.03683	1.39267	1.78809			11.8304	0.218797	0.540977	1.05289			11.8304	0.220911	0.567545	1.07441
11.8527	0.216935	0.533107	1.03468	1.39105	1.78791			11.8527	0.21695	0.536262	1.04678			11.8527	0.217883	0.559765	1.06484
11.875	0.216226	0.531313	1.03236	1.38929	1.78771			11.875	0.215096	0.531508	1.04058			11.875	0.214901	0.552043	1.05521
11.8973	0.215472	0.529399	1.02988	1.3874	1.7875			11.8973	0.213237	0.526718	1.03427			11.8973	0.211966	0.544381	1.04554
11.9196	0.214675	0.527369	1.02723	1.38537	1.78727			11.9196	0.211373	0.521893	1.02787			11.9196	0.209077	0.536781	1.03584
11.942	0.213835	0.525227	1.02442	1.38322	1.78703			11.942	0.209506	0.517039	1.02137			11.942	0.206235	0.529243	1.02609
11.9643	0.212956	0.522974	1.02145	1.38093	1.78677			11.9643	0.207637	0.512156	1.01479			11.9643	0.203437	0.521769	1.01631
11.9866	0.212037	0.520615	1.01833	1.37852	1.78649			11.9866	0.205767	0.507249	1.00811			11.9866	0.200685	0.51436	1.0065
12.0089	0.211128	0.518281	1.01523	1.37612	1.78622			12.0089	0.203996	0.5026	1.00178			12.0089	0.198303	0.508024	0.998235
12.0312	0.210627	0.517011	1.01358	1.37486	1.78608			12.0312	0.203152	0.500504	0.999174			12.0312	0.199168	0.510954	1.00274
12.0536	0.210517	0.516752	1.01328	1.37465	1.78606			12.0536	0.203221	0.500834	0.999894			12.0536	0.203496	0.522321	1.01639
12.0759	0.210694	0.517224	1.01393	1.37517	1.78612			12.0759	0.203993	0.502966	1.00293			12.0759	0.210632	0.539453	1.03501
12.0982	0.211081	0.51822	1.01525	1.37618	1.78623			12.0982	0.205304	0.506428	1.00759			12.0982	0.219967	0.560436	1.05633
12.1205	0.211615	0.519584	1.01703	1.37754	1.78639			12.1205	0.207021	0.510866	1.01337			12.1205	0.230986	0.583933	1.07905
12.1429	0.21225	0.521195	1.01911	1.37912	1.78656			12.1429	0.209042	0.516009	1.01993			12.1429	0.243273	0.609014	1.1024
12.1652	0.21295	0.522965	1.02139	1.38084	1.78675			12.1652	0.211285	0.521653	1.027			12.1652	0.256497	0.63502	1.12588
12.1875	0.213688	0.524824	1.02377	1.38263	1.78695			12.1875	0.213688	0.527639	1.03441			12.1875	0.270396	0.661481	1.14917
12.2098	0.214442	0.526718	1.02618	1.38445	1.78715			12.2098	0.2162	0.533848	1.04201			12.2098	0.284763	0.688059	1.17205
12.2321	0.215195	0.528608	1.02859	1.38626	1.78735			12.2321	0.218782	0.540184	1.04968			12.2321	0.299432	0.714506	1.19438
12.2545	0.215934	0.53046	1.03094	1.38803	1.78755			12.2545	0.221402	0.546572	1.05736			12.2545	0.314272	0.74064	1.21609
12.2768	0.21665	0.532251	1.03321	1.38973	1.78773			12.2768	0.224033	0.552955	1.06497			12.2768	0.329176	0.766329	1.23709
12.2991	0.217332	0.533959	1.03538	1.39136	1.78791			12.2991	0.226656	0.559286	1.07247			12.2991	0.344057	0.791472	1.25737
12.3214	0.217976	0.53557	1.03743	1.39289	1.78808			12.3214	0.229252	0.565526	1.07982			12.3214	0.358845	0.815999	1.27691
12.3438	0.218576	0.537071	1.03934	1.39432	1.78824			12.3438	0.231808	0.571644	1.08699			12.3438	0.373482	0.839856	1.29568
12.3661	0.219127	0.538452	1.04109	1.39564	1.78839			12.3661	0.234312	0.577617	1.09395			12.3661	0.387919	0.863006	1.3137
12.3884	0.219628	0.539706	1.04269	1.39684	1.78852			12.3884	0.236753	0.583423	1.1007			12.3884	0.402117	0.885425	1.33098
12.4107	0.220074	0.540827	1.04412	1.39792	1.78864			12.4107	0.239124	0.589046	1.10721			12.4107	0.416042	0.907095	1.34752
12.433	0.220465	0.541808	1.04538	1.39887	1.78874			12.433	0.241418	0.594472	1.11347			12.433	0.429666	0.928009	1.36334
12.4554	0.220798	0.542648	1.04646	1.39969	1.78883			12.4554	0.243629	0.59969	1.11947			12.4554	0.442967	0.948162	1.37845
12.4777	0.221072	0.543343	1.04737	1.40038	1.78891			12.4777	0.245751	0.604691	1.12522			12.4777	0.455924	0.967557	1.39288
12.5	0.221288	0.543892	1.04808	1.40093	1.78897			12.5	0.24778	0.609467	1.13069			12.5	0.468523	0.986199	1.40664
12.5223	0.221443	0.544292	1.04862	1.40135	1.78902			12.5223	0.249714	0.614013	1.1359			12.5223	0.48075	1.00409	1.41977
12.5446	0.221539	0.544544	1.04897	1.40162	1.78905			12.5446	0.25155	0.618323	1.14083			12.5446	0.492596	1.02125	1.43227
12.567	0.221575	0.544647	1.04913	1.40176	1.78907			12.567	0.253284	0.622395	1.14548			12.567	0.504053	1.03769	1.44416
12.5893	0.221551	0.544601	1.0491	1.40176	1.78907			12.5893	0.254916	0.626227	1.14987			12.5893	0.515113	1.05342	1.45548
12.6116	0.221469	0.544407	1.04889	1.40162	1.78906			12.6116	0.256444	0.629816	1.15398			12.6116	0.525774	1.06845	1.46624
12.6339	0.221327	0.544067	1.04849	1.40134	1.78903			12.6339	0.257868	0.633162	1.15781			12.6339	0.536031	1.0828	1.47646
12.6562	0.221128	0.543581	1.04791	1.40092	1.78899			12.6562	0.259186	0.636264	1.16138			12.6562	0.545885	1.09649	1.48617
12.6786	0.220871	0.542951	1.04714	1.40036	1.78893			12.6786	0.260398	0.639124	1.16468			12.6786	0.555333	1.10954	1.49537
12.7009	0.220558	0.54218	1.04619	1.39966	1.78885			12.7009	0.261505	0.641742	1.16771			12.7009	0.564379	1.12195	1.5041
12.7232	0.22019	0.541268	1.04505	1.39883	1.78876			12.7232	0.262507	0.644119	1.17048			12.7232	0.573022	1.13375	1.51237
12.7455	0.219768	0.540218	1.04374	1.39785	1.78866			12.7455	0.263404	0.646258	1.17299			12.7455	0.581265	1.14495	1.5202
12.7679	0.219293	0.539032	1.04224	1.39674	1.78853			12.7679	0.264197	0.648162	1.17524			12.7679	0.589113	1.15558	1.52761
12.7902	0.218766	0.537714	1.04057	1.39549	1.7884			12.7902	0.264888	0.649831	1.17723			12.7902	0.596568	1.16564	1.5346
12.8125	0.218189	0.536266	1.03873	1.3941	1.78824			12.8125	0.265477	0.65127	1.17898			12.8125	0.603635	1.17516	1.54121
12.8348	0.217563	0.53469	1.03671	1.39258	1.78808			12.8348	0.265967	0.652482	1.18048			12.8348	0.610319	1.18415	1.54745
12.8571	0.21689	0.53299	1.03452	1.39093	1.78789			12.8571	0.266357	0.653469	1.18174			12.8571	0.616626	1.19262	1.55333
12.8795	0.21617	0.531168	1.03217	1.38914	1.78769			12.8795	0.26665	0.654236	1.18276			12.8795	0.622561	1.2006	1.55886
12.9018	0.215406	0.529227	1.02965	1.38722	1.78748			12.9018	0.266849	0.654787	1.18354			12.9018	0.628131	1.2081	1.56406
12.9241	0.214599	0.527171	1.02697	1.38517	1.78725			12.9241	0.266953	0.655125	1.18409			12.9241	0.633341	1.21513	1.56895
12.9464	0.21375	0.525003	1.02412	1.38299	1.787			12.9464	0.266967	0.655253	1.18441			12.9464	0.638198	1.2217	1.57353
12.9688	0.21286	0.522726	1.02112	1.38067	1.78674			12.9688	0.26689	0.655178	1.18452			12.9688	0.642708	1.22784	1.57782
12.9911	0.211932	0.520344	1.01796	1.37823	1.78646			12.9911	0.266727	0.654902	1.1844			12.9911	0.64688	1.23356	1.58183
13.0134	0.211074	0.518139	1.01504	1.37597	1.7862			13.0134	0.266478	0.65443	1.18406			13.0134	0.650719	1.23886	1.58557
13.0357	0.210659	0.517095	1.0137	1.37496	1.78609			13.0357	0.266147	0.653766	1.18352			13.0357	0.654233	1.24377	1.58905
13.058	0.210612	0.516998	1.01361	1.37491	1.78609			13.058	0.265735	0.652915	1.18276			13.058	0.657428	1.24829	1.59229
13.0804	0.210836	0.517587	1.01441	1.37554	1.78616			13.0804	0.265244	0.651881	1.1818			13.0804	0.660313	1.25243	1.59529
13.1027	0.211255	0.518665	1.01583	1.37663	1.78628			13.1027	0.264678	0.65067	1.18064			13.1027	0.662894	1.25622	1.59806
13.125	0.211812	0.520084	1.01768	1.37803	1.78644			13.125	0.264038	0.649284	1.17929			13.125	0.665178	1.25965	1.6006
13.1473	0.212462	0.52173	1.0198	1.37965	1.78662			13.1473	0.263326	0.647729	1.17774			13.1473	0.667173	1.26274	1.60294
13.1696	0.21317	0.52352	1.0221	1.38138	1.78681			13.1696	0.262545	0.64601	1.176			13.1696	0.668885	1.26551	1.60507
13.192	0.213912	0.525387	1.02449	1.38318	1.78701			13.192	0.261698	0.64413	1.17407			13.192	0.670322	1.26795	1.60701
13.2143	0.214666	0.527281	1.0269	1.38499	1.78721			13.2143	0.260787	0.642096	1.17196			13.2143	0.671491	1.27008	1.60875
13.2366	0.215416	0.529162	1.0293	1.38679	1.78741			13.2366	0.259814	0.63991	1.16967			13.2366	0.672399	1.27192	1.61032
13.2589	0.21615	0.531001	1.03163	1.38855	1.7876			13.2589	0.258781	0.637577	1.1672			13.2589	0.673053	1.27346	1.6117
13.2812	0.216859	0.532774	1.03388	1.39023	1.78779			13.2812	0.257692	0.635103	1.16456			13.2812	0.673459	1.27472	1.61292
13.3036	0.217533	0.534462	1.03602	1.39184	1.78797			13.3036	0.256547	0.632491	1.16175			13.3036	0.673625	1.2757	1.61397
13.3259	0.218167	0.536049	1.03804	1.39335	1.78813			13.3259	0.25535	0.629745	1.15878			13.3259	0.673558	1.27642	1.61487
13.3482	0.218757	0.537524	1.03991	1.39476	1.78829			13.3482	0.254103	0.626871	1.15563			13.3482	0.673263	1.27687	1.61561
13.3705	0.219298	0.538878	1.04164	1.39605	1.78843			13.3705	0.252808	0.623873	1.15233			13.3705	0.672748	1.27707	1.6162
13.3929	0.219786	0.540103	1.0432	1.39722	1.78856			13.3929	0.251467	0.620754	1.14888			13.3929	0.672018	1.27703	1.61664
13.4152	0.220221	0.541194	1.04459	1.39827	1.78868			13.4152	0.250082	0.61752	1.14526			13.4152	0.671081	1.27675	1.61695
13.4375	0.220599	0.542145	1.04581	1.3992	1.78878			13.4375	0.248657	0.614173	1.14149			13.4375	0.669942	1.27623	1.61712
13.4598	0.22092	0.542954	1.04686	1.39999	1.78887			13.4598	0.247192	0.61072	1.13758			13.4598	0.668609	1.27549	1.61716
13.4821	0.221182	0.543617	1.04772	1.40065	1.78894			13.4821	0.24569	0.607163	1.13352			13.4821	0.667086	1.27453	1.61707
13.5045	0.221384	0.544134	1.0484	1.40117	1.789			13.5045	0.244153	0.603506	1.12931			13.5045	0.66538	1.27335	1.61685
13.5268	0.221527	0.544502	1.04889	1.40155	1.78904			13.5268	0.242582	0.599755	1.12496			13.5268	0.663496	1.27196	1.61651
13.5491	0.22161	0.544722	1.0492	1.4018	1.78907			13.5491	0.240981	0.595912	1.12048			13.5491	0.661441	1.27037	1.61605
13.5714	0.221633	0.544793	1.04932	1.40191	1.78909			13.5714	0.239351	0.591982	1.11586			13.5714	0.65922	1.26858	1.61548
13.5938	0.221597	0.544716	1.04925	1.40188	1.78909			13.5938	0.237693	0.587968	1.11111			13.5938	0.656839	1.26659	1.61479
13.6161	0.221501	0.544491	1.049	1.40171	1.78907			13.6161	0.23601	0.583875	1.10622			13.6161	0.654303	1.26441	1.61399
13.6384	0.221347	0.544119	1.04856	1.4014	1.78904			13.6384	0.234304	0.579706	1.10121			13.6384	0.651618	1.26204	1.61308
13.6607	0.221135	0.543602	1.04794	1.40095	1.78899			13.6607	0.232576	0.575464	1.09608			13.6607	0.648789	1.2595	1.61207
13.683	0.220867	0.542942	1.04713	1.40036	1.78893			13.683	0.230828	0.571154	1.09082			13.683	0.645821	1.25677	1.61095
13.7054	0.220542	0.54214	1.04614	1.39963	1.78885			13.7054	0.229061	0.566779	1.08544			13.7054	0.642719	1.25387	1.60972
13.7277	0.220162	0.541198	1.04497	1.39876	1.78876			13.7277	0.227278	0.562343	1.07994			13.7277	0.639488	1.2508	1.6084
13.75	0.219728	0.540119	1.04361	1.39776	1.78865			13.75	0.225479	0.557849	1.07433			13.75	0.636134	1.24756	1.60697
13.7723	0.219242	0.538905	1.04208	1.39662	1.78852			13.7723	0.223668	0.5533	1.06861			13.7723	0.632661	1.24416	1.60545
13.7946	0.218705	0.537559	1.04038	1.39534	1.78838			13.7946	0.221843	0.548699	1.06277			13.7946	0.629074	1.2406	1.60383
13.817	0.218117	0.536083	1.03849	1.39393	1.78823			13.817	0.220009	0.544051	1.05683			13.817	0.625377	1.23689	1.60211
13.8393	0.217481	0.53448	1.03644	1.39238	1.78805			13.8393	0.218165	0.539359	1.05079			13.8393	0.621576	1.23302	1.6003
13.8616	0.216797	0.532754	1.03422	1.3907	1.78787			13.8616	0.216313	0.534624	1.04464			13.8616	0.617674	1.229	1.59839
13.8839	0.216068	0.530906	1.03183	1.38888	1.78766			13.8839	0.214455	0.529852	1.03839			13.8839	0.613676	1.22483	1.59639
13.9062	0.215294	0.528941	1.02927	1.38693	1.78745			13.9062	0.212592	0.525044	1.03204			13.9062	0.609587	1.22051	1.5943
13.9286	0.214477	0.52686	1.02656	1.38485	1.78721			13.9286	0.210725	0.520204	1.0256			13.9286	0.60541	1.21606	1.59212
13.9509	0.213619	0.524669	1.02368	1.38264	1.78696			13.9509	0.208855	0.515334	1.01907			13.9509	0.60115	1.21146	1.58984
13.9732	0.212721	0.522369	1.02065	1.3803	1.7867			13.9732	0.206984	0.510438	1.01244			13.9732	0.596811	1.20673	1.58748
13.9955	0.211785	0.519963	1.01746	1.37784	1.78641			13.9955	0.205112	0.505518	1.00573			13.9955	0.592397	1.20186	1.58502
14.0179	0.210998	0.517947	1.01479		1.78618			14.0179	0.203625	0.501658	1.00057			14.0179	0.587912	1.19687	1.58248
14.0402	0.210665	0.517115	1.01373					14.0402	0.203173	0.500615	0.999436			14.0402	0.58336	1.19174	1.57985
14.0625	0.210679	0.517173	1.01385					14.0625	0.203544	0.501728	1.00118			14.0625	0.578744	1.18648	1.57712
14.0848	0.210947	0.517872	1.01479					14.0848	0.204549	0.504438	1.00493			14.0848	0.574068	1.18111	1.57431
14.1071	0.211397	0.519027	1.01631					14.1071	0.206035	0.508325	1.01008			14.1071	0.569336	1.17561	1.57141
14.1295	0.211975	0.520497	1.01821					14.1295	0.207883	0.513069	1.0162			14.1295	0.564552	1.16999	1.56843
14.1518	0.212638	0.522177	1.02038					14.1518	0.210001	0.518431	1.02299			14.1518	0.559719	1.16425	1.56535
14.1741	0.213355	0.523985	1.0227					14.1741	0.212314	0.524225	1.03021			14.1741	0.55484	1.1584	1.56219
14.1964	0.2141	0.52586	1.02509					14.1964	0.214765	0.53031	1.0377			14.1964	0.549919	1.15243	1.55893
14.2188	0.214854	0.527753	1.0275					14.2188	0.217308	0.536576	1.04533			14.2188	0.544959	1.14635	1.55559
14.2411	0.215601	0.529627	1.02989					14.2411	0.219908	0.542938	1.05301			14.2411	0.539963	1.14017	1.55216
14.2634	0.216331	0.531453	1.03221					14.2634	0.222534	0.549327	1.06066			14.2634	0.534935	1.13388	1.54865
14.2857	0.217032	0.533209	1.03443					14.2857	0.225163	0.555691	1.06823			14.2857	0.529876	1.12748	1.54504
14.308	0.217699	0.534876	1.03655					14.308	0.227776	0.561986	1.07567			14.308	0.524792	1.12098	1.54134
14.3304	0.218324	0.53644	1.03854					14.3304	0.230357	0.568178	1.08294			14.3304	0.519684	1.11439	1.53756
14.3527	0.218903	0.53789	1.04038					14.3527	0.232893	0.574237	1.09003			14.3527	0.514555	1.10769	1.53369
14.375	0.219433	0.539218	1.04207					14.375	0.235372	0.580143	1.0969			14.375	0.509408	1.1009	1.52972
14.3973	0.219911	0.540415	1.0436					14.3973	0.237785	0.585874	1.10355			14.3973	0.504246	1.09402	1.52567
14.4196	0.220334	0.541477	1.04495					14.4196	0.240125	0.591417	1.10995			14.4196	0.499071	1.08705	1.52152
14.442	0.2207	0.542399	1.04614					14.442	0.242385	0.596758	1.11611			14.442	0.493886	1.07999	1.51729
14.4643	0.221009	0.543177	1.04714					14.4643	0.24456	0.601887	1.122			14.4643	0.488694	1.07284	1.51297
14.4866	0.221258	0.543811	1.04797					14.4866	0.246645	0.606796	1.12763			14.4866	0.483498	1.0656	1.50855
14.5089	0.221449	0.544296	1.04861					14.5089	0.248636	0.611478	1.133			14.5089	0.478298	1.05829	1.50404
14.5312	0.221579	0.544634	1.04906					14.5312	0.25053	0.615927	1.13809			14.5312	0.473098	1.05089	1.49944
14.5536	0.22165	0.544823	1.04933					14.5536	0.252324	0.62014	1.14291			14.5536	0.467901	1.04342	1.49475
14.5759	0.22166	0.544863	1.04941					14.5759	0.254017	0.624114	1.14745			14.5759	0.462708	1.03587	1.48997
14.5982	0.221612	0.544755	1.04931					14.5982	0.255607	0.627846	1.15172			14.5982	0.457521	1.02825	1.48509
14.6205	0.221504	0.544499	1.04902					14.6205	0.257092	0.631335	1.15572			14.6205	0.452343	1.02056	1.48012
14.6429	0.221338	0.544098	1.04854					14.6429	0.258472	0.634581	1.15944			14.6429	0.447176	1.01281	1.47506
14.6652	0.221114	0.543551	1.04788					14.6652	0.259747	0.637584	1.1629			14.6652	0.442021	1.00498	1.4699
14.6875	0.220834	0.542861	1.04703					14.6875	0.260917	0.640345	1.16608			14.6875	0.43688	0.997094	1.46465
14.7098	0.220497	0.54203	1.04601					14.7098	0.261981	0.642864	1.16901			14.7098	0.431756	0.989146	1.45931
14.7321	0.220106	0.54106	1.04479					14.7321	0.26294	0.645144	1.17167			14.7321	0.42665	0.981139	1.45387
14.7545	0.219662	0.539952	1.0434					14.7545	0.263795	0.647186	1.17407			14.7545	0.421564	0.973076	1.44833
14.7768	0.219165	0.538711	1.04184					14.7768	0.264546	0.648993	1.17622			14.7768	0.4165	0.96496	1.44271
14.7991	0.218617	0.537338	1.04009					14.7991	0.265195	0.650568	1.17811			14.7991	0.411458	0.956792	1.43698
14.8214	0.218019	0.535835	1.03818					14.8214	0.265743	0.651914	1.17975			14.8214	0.406441	0.948576	1.43116
14.8438	0.217372	0.534206	1.03609					14.8438	0.266192	0.653033	1.18115			14.8438	0.401451	0.940314	1.42525
14.8661	0.216679	0.532454	1.03383					14.8661	0.266543	0.65393	1.18231			14.8661	0.396488	0.932008	1.41924
14.8884	0.21594	0.530582	1.03141					14.8884	0.266797	0.654608	1.18323			14.8884	0.391554	0.923661	1.41313
14.9107	0.215158	0.528593	1.02882					14.9107	0.266957	0.655071	1.18392			14.9107	0.386651	0.915276	1.40693
14.933	0.214332	0.526489	1.02607					14.933	0.267024	0.655323	1.18438			14.933	0.381779	0.906854	1.40064
14.9554	0.213466	0.524275	1.02316					14.9554	0.267	0.655368	1.18461			14.9554	0.37694	0.8984	1.39425
14.9777	0.21256	0.521952	1.02009					14.9777	0.266888	0.65521	1.18462			14.9777	0.372135	0.889914	1.38776
15	0.211616	0.519526	1.01687					15	0.26669	0.654853	1.18441			15	0.367365	0.8814	1.38118
15.0223	0.21092	0.51775	1.01454					15.0223	0.266407	0.654302	1.18399			15.0223	0.362631	0.872861	1.3745
15.0446	0.210665	0.517118	1.01375					15.0446	0.266042	0.653561	1.18336			15.0446	0.357935	0.864299	1.36772
15.067	0.210736	0.517321	1.01405					15.067	0.265598	0.652635	1.18252			15.067	0.353276	0.855716	1.36086
15.0893	0.211045	0.518124	1.01512					15.0893	0.265076	0.651528	1.18148			15.0893	0.348657	0.847115	1.3539
15.1116	0.211524	0.519351	1.01673					15.1116	0.264479	0.650244	1.18024			15.1116	0.344078	0.838499	1.34684
15.1339	0.212122	0.520871	1.0187					15.1339	0.263809	0.648789	1.17881			15.1339	0.33954	0.82987	1.33969
15.1562	0.212798	0.522581	1.0209					15.1562	0.263069	0.647167	1.17718			15.1562	0.335043	0.821231	1.33245
15.1786	0.213522	0.524406	1.02324					15.1786	0.262261	0.645381	1.17536			15.1786	0.330588	0.812584	1.32511
15.2009	0.21427	0.526287	1.02564					15.2009	0.261387	0.643438	1.17336			15.2009	0.326177	0.803933	1.31769
15.2232	0.215023	0.528178	1.02805					15.2232	0.26045	0.64134	1.17117			15.2232	0.321809	0.795279	1.31017
15.2455	0.215768	0.530044	1.03042					15.2455	0.259452	0.639094	1.16881			15.2455	0.317485	0.786625	1.30256
15.2679	0.216492	0.531857	1.03272					15.2679	0.258396	0.636703	1.16627			15.2679	0.313206	0.777973	1.29486
15.2902	0.217187	0.533595	1.03493					15.2902	0.257283	0.634171	1.16356			15.2902	0.308972	0.769327	1.28707
15.3125	0.217845	0.535242	1.03702					15.3125	0.256116	0.631504	1.16069			15.3125	0.304784	0.760688	1.27919
15.3348	0.218461	0.536784	1.03897					15.3348	0.254898	0.628705	1.15764			15.3348	0.300642	0.752059	1.27123
15.3571	0.219031	0.53821	1.04079					15.3571	0.253631	0.62578	1.15444			15.3571	0.296546	0.743443	1.26318
15.3795	0.219551	0.539511	1.04244					15.3795	0.252317	0.622731	1.15107			15.3795	0.292498	0.734841	1.25504
15.4018	0.220017	0.540681	1.04393					15.4018	0.250957	0.619565	1.14755			15.4018	0.288496	0.726257	1.24682
15.4241	0.220429	0.541715	1.04526					15.4241	0.249556	0.616284	1.14387			15.4241	0.284543	0.717693	1.23852
15.4464	0.220783	0.542607	1.0464					15.4464	0.248113	0.612893	1.14004			15.4464	0.280636	0.70915	1.23013
15.4688	0.22108	0.543356	1.04737					15.4688	0.246633	0.609396	1.13607			15.4688	0.276778	0.700631	1.22167
15.4911	0.221317	0.543959	1.04816					15.4911	0.245116	0.605798	1.13195			15.4911	0.272968	0.692139	1.21312
15.5134	0.221495	0.544415	1.04876					15.5134	0.243565	0.602102	1.12769			15.5134	0.269206	0.683676	1.2045
15.5357	0.221614	0.544722	1.04918					15.5357	0.241981	0.598312	1.12328			15.5357	0.265493	0.675243	1.1958
15.558	0.221672	0.544881	1.04941					15.558	0.240367	0.594433	1.11874			15.558	0.261828	0.666844	1.18703
15.5804	0.22167	0.544891	1.04946					15.5804	0.238725	0.590468	1.11407			15.5804	0.258211	0.65848	1.17819
15.6027	0.22161	0.544753	1.04931					15.6027	0.237057	0.586421	1.10926			15.6027	0.254643	0.650152	1.16927
15.625	0.22149	0.544467	1.04899					15.625	0.235364	0.582295	1.10433			15.625	0.251124	0.641865	1.16028
15.6473	0.221312	0.544036	1.04847					15.6473	0.233648	0.578096	1.09926			15.6473	0.247653	0.633618	1.15123
15.6696	0.221077	0.54346	1.04777					15.6696	0.231911	0.573825	1.09408			15.6696	0.244231	0.625414	1.14211
15.692	0.220785	0.542741	1.04689					15.692	0.230155	0.569488	1.08877			15.692	0.240856	0.617256	1.13293
15.7143	0.220437	0.541881	1.04582					15.7143	0.228381	0.565087	1.08334			15.7143	0.237531	0.609144	1.12368
15.7366	0.220035	0.540883	1.04457					15.7366	0.226591	0.560626	1.0778			15.7366	0.234253	0.601081	1.11438
15.7589	0.21958	0.539748	1.04315					15.7589	0.224786	0.556108	1.07214			15.7589	0.231023	0.593068	1.10502
15.7812	0.219072	0.53848	1.04154					15.7812	0.222969	0.551537	1.06638			15.7812	0.227841	0.585108	1.0956
15.8036	0.218514	0.53708	1.03977					15.8036	0.22114	0.546917	1.0605			15.8036	0.224707	0.577201	1.08613
15.8259	0.217906	0.535551	1.03781					15.8259	0.219301	0.542249	1.05451			15.8259	0.22162	0.569349	1.07661
15.8482	0.21725	0.533897	1.03569					15.8482	0.217453	0.537539	1.04843			15.8482	0.21858	0.561554	1.06704
15.8705	0.216547	0.532121	1.0334					15.8705	0.215598	0.532788	1.04224			15.8705	0.215587	0.553818	1.05743
15.8929	0.2158	0.530224	1.03094					15.8929	0.213737	0.528	1.03595			15.8929	0.212641	0.546141	1.04777
15.9152	0.215008	0.528211	1.02832					15.9152	0.211872	0.523178	1.02956			15.9152	0.209741	0.538525	1.03807
15.9375	0.214174	0.526085	1.02554					15.9375	0.210003	0.518324	1.02308			15.9375	0.206887	0.530972	1.02833
15.9598	0.213299	0.523848	1.0226					15.9598	0.208132	0.513443	1.01651			15.9598	0.204079	0.523482	1.01856
15.9821	0.212385	0.521504	1.0195					15.9821	0.20626	0.508536	1.00985			15.9821	0.201316	0.516058	1.00875
16.0045	0.211446	0.519089	1.01629					16.0045	0.204413	0.503678	1.00322			16.0045	0.19868	0.508955	0.999325
16.0268	0.210849	0.517571	1.01431					16.0268	0.203355	0.501001	0.999782			16.0268	0.198778	0.509809	1.00121
16.0491	0.210667	0.517128	1.01377					16.0491	0.203258	0.500897	0.999924			16.0491	0.202465	0.519724	1.01345
16.0714	0.210792	0.517467	1.01425					16.0714	0.203903	0.502706	1.00256			16.0714	0.20909	0.535875	1.03128
16.0938	0.21114	0.518367	1.01544					16.0938	0.205116	0.50593	1.00693			16.0938	0.218029	0.556205	1.05217
16.1161	0.211646	0.519662	1.01713					16.1161	0.206759	0.510193	1.01251			16.1161	0.228747	0.57928	1.07469
16.1384	0.212262	0.521226	1.01916					16.1384	0.208725	0.515208	1.01893			16.1384	0.240809	0.604098	1.09795
16.1607	0.21295	0.522965	1.02139					16.1607	0.210928	0.520761	1.02591			16.1607	0.253868	0.629956	1.12142
16.183	0.213681	0.524805	1.02375					16.183	0.213302	0.526686	1.03325			16.183	0.26765	0.656351	1.14475
16.2054	0.214431	0.526691	1.02615					16.2054	0.215795	0.532854	1.04081			16.2054	0.281937	0.682923	1.16772
16.2277	0.215183	0.528579	1.02856					16.2277	0.218365	0.539167	1.04847			16.2277	0.296557	0.709407	1.19016
16.25	0.215924	0.530436	1.03092					16.25	0.220978	0.545546	1.05614			16.25	0.311371	0.73561	1.21199
16.2723	0.216643	0.532235	1.0332					16.2723	0.223608	0.55193	1.06377			16.2723	0.326269	0.761391	1.23313
16.2946	0.217331	0.533956	1.03538					16.2946	0.226232	0.55827	1.07128			16.2946	0.34116	0.786645	1.25355
16.317	0.217981	0.535583	1.03745					16.317	0.228834	0.564527	1.07866			16.317	0.355971	0.811294	1.27322
16.3393	0.218588	0.537102	1.03938					16.3393	0.231398	0.570668	1.08586			16.3393	0.370641	0.835283	1.29214
16.3616	0.219148	0.538503	1.04116					16.3616	0.233912	0.576668	1.09286			16.3616	0.385121	0.858573	1.31031
16.3839	0.219657	0.539778	1.04278					16.3839	0.236365	0.582505	1.09964			16.3839	0.399369	0.881134	1.32772
16.4062	0.220113	0.540921	1.04424					16.4062	0.23875	0.588162	1.1062			16.4062	0.41335	0.902951	1.3444
16.4286	0.220513	0.541926	1.04553					16.4286	0.241058	0.593624	1.1125			16.4286	0.427035	0.924012	1.36036
16.4509	0.220856	0.54279	1.04664					16.4509	0.243285	0.598881	1.11855			16.4509	0.440401	0.944313	1.3756
16.4732	0.22114	0.543509	1.04757					16.4732	0.245424	0.603922	1.12434			16.4732	0.453428	0.963856	1.39016
16.4955	0.221366	0.544083	1.04832					16.4955	0.247471	0.60874	1.12986			16.4955	0.466099	0.982643	1.40405
16.5179	0.221532	0.544509	1.04889					16.5179	0.249424	0.613329	1.13512			16.5179	0.478401	1.00068	1.4173
16.5402	0.221638	0.544786	1.04927					16.5402	0.251278	0.617684	1.1401			16.5402	0.490323	1.01799	1.42992
16.5625	0.221684	0.544914	1.04946					16.5625	0.253031	0.6218	1.1448			16.5625	0.501856	1.03456	1.44193
16.5848	0.221671	0.544894	1.04947					16.5848	0.254683	0.625677	1.14924			16.5848	0.512995	1.05043	1.45336
16.6071	0.221598	0.544726	1.04929					16.6071	0.256231	0.629311	1.1534			16.6071	0.523735	1.0656	1.46422
16.6295	0.221467	0.544411	1.04892					16.6295	0.257674	0.632702	1.15728			16.6295	0.534073	1.08008	1.47454
16.6518	0.221277	0.543951	1.04837					16.6518	0.259012	0.635851	1.1609			16.6518	0.544006	1.0939	1.48435
16.6741	0.22103	0.543346	1.04763					16.6741	0.260245	0.638756	1.16425			16.6741	0.553535	1.10707	1.49365
16.6964	0.220727	0.542598	1.04671					16.6964	0.261372	0.641419	1.16733			16.6964	0.56266	1.1196	1.50247
16.7188	0.220368	0.54171	1.04561					16.7188	0.262393	0.643842	1.17014			16.7188	0.571382	1.13152	1.51082
16.7411	0.219955	0.540684	1.04432					16.7411	0.26331	0.646026	1.1727			16.7411	0.579705	1.14284	1.51873
16.7634	0.219489	0.539522	1.04286					16.7634	0.264123	0.647973	1.175			16.7634	0.58763	1.15358	1.52622
16.7857	0.218972	0.538227	1.04122					16.7857	0.264834	0.649686	1.17704			16.7857	0.595163	1.16375	1.5333
16.808	0.218403	0.536801	1.03941					16.808	0.265442	0.651169	1.17883			16.808	0.602306	1.17337	1.53998
16.8304	0.217785	0.535247	1.03743					16.8304	0.26595	0.652423	1.18038			16.8304	0.609066	1.18246	1.54629
16.8527	0.21712	0.533568	1.03527					16.8527	0.266359	0.653452	1.18168			16.8527	0.615447	1.19104	1.55223
16.875	0.216408	0.531767	1.03294					16.875	0.266671	0.654261	1.18274			16.875	0.621455	1.19911	1.55783
16.8973	0.215651	0.529847	1.03045					16.8973	0.266887	0.654852	1.18357			16.8973	0.627097	1.2067	1.56309
16.9196	0.214851	0.52781	1.0278					16.9196	0.267009	0.65523	1.18417			16.9196	0.632377	1.21382	1.56804
16.942	0.214008	0.525661	1.02498					16.942	0.26704	0.655398	1.18453			16.942	0.637303	1.22048	1.57268
16.9643	0.213126	0.523403	1.02201					16.9643	0.26698	0.65536	1.18468			16.9643	0.641882	1.22671	1.57703
16.9866	0.212204	0.521038	1.01888					16.9866	0.266833	0.655122	1.1846			16.9866	0.64612	1.2325	1.58109
17.0089	0.211293	0.518697	1.01577					17.0089	0.2666	0.654686	1.1843			17.0089	0.650025	1.23789	1.58488
17.0312	0.210789	0.517422	1.01412					17.0312	0.266284	0.654058	1.1838			17.0312	0.653602	1.24287	1.58842
17.0536	0.210676	0.517156	1.01381					17.0536	0.265887	0.653242	1.18308			17.0536	0.65686	1.24746	1.5917
17.0759	0.210852	0.517622	1.01445					17.0759	0.265411	0.652243	1.18216			17.0759	0.659806	1.25168	1.59474
17.0982	0.211236	0.518613	1.01576					17.0982	0.264859	0.651064	1.18104			17.0982	0.662446	1.25554	1.59755
17.1205	0.211768	0.51997	1.01753					17.1205	0.264232	0.649711	1.17972			17.1205	0.664788	1.25904	1.60014
17.1429	0.212401	0.521576	1.01961					17.1429	0.263534	0.648188	1.17821			17.1429	0.66684	1.2622	1.60252
17.1652	0.213099	0.52334	1.02187					17.1652	0.262766	0.646499	1.1765			17.1652	0.668607	1.26503	1.60469
17.1875	0.213835	0.525193	1.02424					17.1875	0.261931	0.64465	1.17461			17.1875	0.670098	1.26753	1.60667
17.2098	0.214587	0.527082	1.02665					17.2098	0.261031	0.642644	1.17253			17.2098	0.67132	1.26973	1.60845
17.2321	0.215338	0.528966	1.02905					17.2321	0.26007	0.640486	1.17028			17.2321	0.672279	1.27162	1.61005
17.2545	0.216075	0.530813	1.0314					17.2545	0.259048	0.638181	1.16785			17.2545	0.672982	1.27322	1.61147
17.2768	0.216788	0.532598	1.03366					17.2768	0.257968	0.635732	1.16524			17.2768	0.673437	1.27453	1.61272
17.2991	0.217469	0.534301	1.03582					17.2991	0.256834	0.633146	1.16246			17.2991	0.67365	1.27557	1.6138
17.3214	0.218111	0.535907	1.03786					17.3214	0.255646	0.630425	1.15952			17.3214	0.673628	1.27633	1.61473
17.3438	0.218709	0.537403	1.03976					17.3438	0.254408	0.627575	1.15641			17.3438	0.673378	1.27684	1.61549
17.3661	0.219259	0.538779	1.04151					17.3661	0.253121	0.624599	1.15314			17.3661	0.672905	1.27709	1.61611
17.3884	0.219757	0.540028	1.0431					17.3884	0.251789	0.621503	1.14971			17.3884	0.672218	1.2771	1.61659
17.4107	0.220202	0.541144	1.04452					17.4107	0.250412	0.618289	1.14612			17.4107	0.671321	1.27686	1.61692
17.433	0.22059	0.542121	1.04578					17.433	0.248994	0.614964	1.14238			17.433	0.670222	1.27639	1.61712
17.4554	0.220922	0.542956	1.04685					17.4554	0.247535	0.61153	1.1385			17.4554	0.668926	1.27569	1.61718
17.4777	0.221194	0.543647	1.04775					17.4777	0.24604	0.607991	1.13446			17.4777	0.66744	1.27477	1.61711
17.5	0.221408	0.54419	1.04846					17.5	0.244509	0.604353	1.13029			17.5	0.66577	1.27364	1.61692
17.5223	0.221562	0.544586	1.04899					17.5223	0.242944	0.600619	1.12597			17.5223	0.663921	1.27229	1.61661
17.5446	0.221656	0.544834	1.04933					17.5446	0.241348	0.596793	1.12151			17.5446	0.661899	1.27074	1.61617
17.567	0.22169	0.544932	1.04949					17.567	0.239723	0.592878	1.11691			17.567	0.65971	1.26898	1.61562
17.5893	0.221665	0.544882	1.04946					17.5893	0.23807	0.58888	1.11219			17.5893	0.657361	1.26703	1.61496
17.6116	0.22158	0.544685	1.04924					17.6116	0.236391	0.584801	1.10733			17.6116	0.654855	1.26489	1.61418
17.6339	0.221437	0.54434	1.04884					17.6339	0.234689	0.580645	1.10234			17.6339	0.652199	1.26256	1.61329
17.6562	0.221236	0.54385	1.04825					17.6562	0.232964	0.576416	1.09723			17.6562	0.649397	1.26005	1.6123
17.6786	0.220978	0.543217	1.04747					17.6786	0.231219	0.572118	1.09199			17.6786	0.646456	1.25736	1.6112
17.7009	0.220663	0.542441	1.04652					17.7009	0.229455	0.567755	1.08664			17.7009	0.64338	1.2545	1.60999
17.7232	0.220294	0.541525	1.04538					17.7232	0.227675	0.563329	1.08116			17.7232	0.640175	1.25146	1.60869
17.7455	0.21987	0.540472	1.04406					17.7455	0.225878	0.558845	1.07557			17.7455	0.636845	1.24826	1.60728
17.7679	0.219393	0.539283	1.04256					17.7679	0.224068	0.554305	1.06987			17.7679	0.633395	1.24489	1.60578
17.7902	0.218865	0.537961	1.04089					17.7902	0.222246	0.549714	1.06406			17.7902	0.629829	1.24136	1.60417
17.8125	0.218287	0.536509	1.03904					17.8125	0.220413	0.545074	1.05814			17.8125	0.626154	1.23767	1.60248
17.8348	0.217659	0.534929	1.03702					17.8348	0.21857	0.540388	1.05211			17.8348	0.622373	1.23383	1.60068
17.8571	0.216984	0.533226	1.03483					17.8571	0.216719	0.535661	1.04598			17.8571	0.61849	1.22984	1.5988
17.8795	0.216263	0.5314	1.03247					17.8795	0.214862	0.530895	1.03975			17.8795	0.614511	1.2257	1.59681
17.9018	0.215497	0.529456	1.02994					17.9018	0.212999	0.526092	1.03343			17.9018	0.610439	1.22142	1.59474
17.9241	0.214689	0.527397	1.02726					17.9241	0.211132	0.521257	1.027			17.9241	0.606279	1.21699	1.59258
17.9464	0.213838	0.525226	1.02441					17.9464	0.209262	0.516392	1.02049			17.9464	0.602035	1.21242	1.59032
17.9688	0.212947	0.522946	1.02141					17.9688	0.20739	0.5115	1.01388			17.9688	0.597711	1.20772	1.58797
17.9911	0.212018	0.52056	1.01825					17.9911	0.205517	0.506583	1.00719			17.9911	0.593312	1.20288	1.58554
18.0134	0.211158	0.518352	1.01532					18.0134	0.203865	0.502265	1.00135			18.0134	0.58884	1.1979	1.58301
18.0357	0.210742	0.517305	1.01398					18.0357	0.20322	0.500708	0.999501			18.0357	0.5843	1.1928	1.58039
18.058	0.210694	0.517205	1.01388					18.058	0.203443	0.501438	1.00075			18.058	0.579697	1.18757	1.57769
18.0804	0.210917	0.517791	1.01468					18.0804	0.204334	0.503865	1.00415			18.0804	0.575032	1.18222	1.5749
18.1027	0.211335	0.518866	1.01609					18.1027	0.205734	0.507544	1.00906			18.1027	0.570311	1.17674	1.57202
18.125	0.21189	0.520282	1.01794					18.125	0.207518	0.512137	1.01501			18.125	0.565537	1.17115	1.56905
18.1473	0.212539	0.521925	1.02006					18.1473	0.209587	0.51739	1.02168			18.1473	0.560713	1.16543	1.56599
18.1696	0.213247	0.523712	1.02235					18.1696	0.211866	0.523109	1.02883			18.1696	0.555843	1.1596	1.56284
18.192	0.213987	0.525576	1.02473					18.192	0.214293	0.529145	1.03628			18.192	0.550929	1.15366	1.55961
18.2143	0.21474	0.527467	1.02714					18.2143	0.216821	0.535381	1.04389			18.2143	0.545977	1.1476	1.55628
18.2366	0.215489	0.529346	1.02953					18.2366	0.219412	0.541728	1.05156			18.2366	0.540987	1.14144	1.55287
18.2589	0.216222	0.531182	1.03186					18.2589	0.222034	0.548116	1.05922			18.2589	0.535965	1.13517	1.54937
18.2812	0.21693	0.532952	1.03411					18.2812	0.224665	0.554487	1.0668			18.2812	0.530912	1.1288	1.54578
18.3036	0.217603	0.534637	1.03625					18.3036	0.227282	0.560798	1.07427			18.3036	0.525832	1.12232	1.54211
18.3259	0.218237	0.536221	1.03826					18.3259	0.22987	0.567012	1.08158			18.3259	0.520728	1.11574	1.53834
18.3482	0.218825	0.537694	1.04013					18.3482	0.232415	0.573099	1.0887			18.3482	0.515603	1.10907	1.53448
18.3705	0.219365	0.539046	1.04185					18.3705	0.234906	0.579036	1.09562			18.3705	0.510459	1.1023	1.53054
18.3929	0.219853	0.540268	1.04341					18.3929	0.237333	0.584802	1.10231			18.3929	0.505299	1.09543	1.5265
18.4152	0.220286	0.541356	1.0448					18.4152	0.239688	0.590383	1.10876			18.4152	0.500127	1.08848	1.52238
18.4375	0.220663	0.542305	1.04601					18.4375	0.241964	0.595765	1.11497			18.4375	0.494944	1.08143	1.51816
18.4598	0.220983	0.543111	1.04705					18.4598	0.244156	0.600936	1.12091			18.4598	0.489753	1.0743	1.51385
18.4821	0.221244	0.543773	1.04791					18.4821	0.246259	0.605888	1.1266			18.4821	0.484556	1.06708	1.50946
18.5045	0.221446	0.544287	1.04859					18.5045	0.248269	0.610615	1.13201			18.5045	0.479357	1.05978	1.50497
18.5268	0.221588	0.544653	1.04908					18.5268	0.250182	0.61511	1.13715			18.5268	0.474157	1.0524	1.50039
18.5491	0.22167	0.54487	1.04939					18.5491	0.251996	0.61937	1.14203			18.5491	0.468959	1.04495	1.49571
18.5714	0.221692	0.544939	1.0495					18.5714	0.253709	0.623391	1.14662			18.5714	0.463764	1.03742	1.49095
18.5938	0.221655	0.54486	1.04944					18.5938	0.255319	0.62717	1.15095			18.5938	0.458576	1.02981	1.48609
18.6161	0.221559	0.544633	1.04918					18.6161	0.256825	0.630707	1.155			18.6161	0.453395	1.02213	1.48114
18.6384	0.221404	0.544259	1.04874					18.6384	0.258226	0.634001	1.15877			18.6384	0.448225	1.01439	1.4761
18.6607	0.221191	0.54374	1.04811					18.6607	0.259522	0.637052	1.16228			18.6607	0.443068	1.00658	1.47096
18.683	0.220921	0.543078	1.0473					18.683	0.260712	0.63986	1.16552			18.683	0.437924	0.998701	1.46573
18.7054	0.220596	0.542274	1.04631					18.7054	0.261797	0.642427	1.1685			18.7054	0.432796	0.990765	1.4604
18.7277	0.220215	0.54133	1.04513					18.7277	0.262777	0.644754	1.17121			18.7277	0.427686	0.982769	1.45498
18.75	0.219781	0.540249	1.04378					18.75	0.263652	0.646842	1.17366			18.75	0.422596	0.974717	1.44947
18.7723	0.219294	0.539033	1.04225					18.7723	0.264424	0.648696	1.17586			18.7723	0.417526	0.966611	1.44386
18.7946	0.218755	0.537685	1.04054					18.7946	0.265093	0.650316	1.1778			18.7946	0.41248	0.958454	1.43815
18.817	0.218167	0.536207	1.03865					18.817	0.265661	0.651707	1.17949			18.817	0.407458	0.950247	1.43235
18.8393	0.21753	0.534603	1.0366					18.8393	0.266129	0.652871	1.18094			18.8393	0.402462	0.941994	1.42646
18.8616	0.216845	0.532874	1.03437					18.8616	0.266499	0.653811	1.18215			18.8616	0.397493	0.933696	1.42047
18.8839	0.216115	0.531025	1.03198					18.8839	0.266772	0.654532	1.18311			18.8839	0.392553	0.925357	1.41438
18.9062	0.215341	0.529058	1.02943					18.9062	0.266951	0.655037	1.18385			18.9062	0.387643	0.916979	1.4082
18.9286	0.214523	0.526976	1.02671					18.9286	0.267036	0.65533	1.18435			18.9286	0.382765	0.908565	1.40192
18.9509	0.213665	0.524783	1.02383					18.9509	0.26703	0.655415	1.18463			18.9509	0.377919	0.900116	1.39555
18.9732	0.212766	0.522481	1.02079					18.9732	0.266935	0.655297	1.18468			18.9732	0.373107	0.891637	1.38908
18.9955	0.211829	0.520074	1.0176					18.9955	0.266754	0.654979	1.18451			18.9955	0.368329	0.883128	1.38252
19.0179	0.211041	0.518056	1.01493					19.0179	0.266487	0.654466	1.18414			19.0179	0.363588	0.874594	1.37586
19.0402	0.210708	0.517222	1.01388					19.0402	0.266139	0.653762	1.18355			19.0402	0.358884	0.866036	1.3691
19.0625	0.210721	0.517278	1.01399					19.0625	0.26571	0.652872	1.18275			19.0625	0.354218	0.857456	1.36226
19.0848	0.210988	0.517976	1.01492					19.0848	0.265203	0.6518	1.18175			19.0848	0.34959	0.848859	1.35531
19.1071	0.211438	0.51913	1.01644					19.1071	0.26462	0.650551	1.18054			19.1071	0.345003	0.840245	1.34828
19.1295	0.212015	0.520599	1.01835					19.1295	0.263965	0.64913	1.17915			19.1295	0.340456	0.831619	1.34115
19.1518	0.212678	0.522277	1.02051					19.1518	0.263238	0.647539	1.17755			19.1518	0.335951	0.822981	1.33392
19.1741	0.213394	0.524084	1.02283					19.1741	0.262443	0.645786	1.17578			19.1741	0.331487	0.814336	1.32661
19.1964	0.214139	0.525957	1.02522					19.1964	0.261582	0.643873	1.17381			19.1964	0.327067	0.805685	1.3192
19.2188	0.214892	0.527848	1.02763					19.2188	0.260657	0.641806	1.17166			19.2188	0.32269	0.797031	1.3117
19.2411	0.215639	0.52972	1.03001					19.2411	0.259671	0.639588	1.16933			19.2411	0.318357	0.788377	1.30411
19.2634	0.216368	0.531545	1.03232					19.2634	0.258626	0.637225	1.16683			19.2634	0.314069	0.779725	1.29642
19.2857	0.217069	0.5333	1.03455					19.2857	0.257524	0.634721	1.16416			19.2857	0.309826	0.771077	1.28865
19.308	0.217734	0.534965	1.03666					19.308	0.256368	0.63208	1.16131			19.308	0.305628	0.762436	1.28079
19.3304	0.218359	0.536528	1.03865					19.3304	0.25516	0.629307	1.1583			19.3304	0.301477	0.753805	1.27285
19.3527	0.218938	0.537977	1.04049					19.3527	0.253902	0.626406	1.15512			19.3527	0.297372	0.745186	1.26481
19.375	0.219468	0.539304	1.04218					19.375	0.252597	0.623381	1.15179			19.375	0.293314	0.736581	1.25669
19.3973	0.219945	0.5405	1.0437					19.3973	0.251246	0.620237	1.1483			19.3973	0.289303	0.727993	1.24849
19.4196	0.220367	0.54156	1.04506					19.4196	0.249852	0.616979	1.14465			19.4196	0.285339	0.719424	1.2402
19.442	0.220733	0.542481	1.04624					19.442	0.248418	0.613609	1.14085			19.442	0.281423	0.710876	1.23184
19.4643	0.221041	0.543258	1.04724					19.4643	0.246944	0.610133	1.13691			19.4643	0.277555	0.702353	1.22339
19.4866	0.22129	0.54389	1.04807					19.4866	0.245434	0.606554	1.13282			19.4866	0.273735	0.693855	1.21486
19.5089	0.22148	0.544375	1.04871					19.5089	0.243889	0.602877	1.12858			19.5089	0.269964	0.685386	1.20625
19.5312	0.22161	0.544711	1.04916					19.5312	0.242312	0.599105	1.12421			19.5312	0.26624	0.676947	1.19757
19.5536	0.22168	0.544899	1.04943					19.5536	0.240704	0.595243	1.11969			19.5536	0.262566	0.66854	1.18881
19.5759	0.22169	0.544938	1.04951					19.5759	0.239067	0.591294	1.11505			19.5759	0.258939	0.660168	1.17998
19.5982	0.221641	0.544829	1.0494					19.5982	0.237404	0.587263	1.11027			19.5982	0.255361	0.651833	1.17108
19.6205	0.221533	0.544572	1.04911					19.6205	0.235715	0.583153	1.10536			19.6205	0.251832	0.643537	1.16211
19.6429	0.221367	0.544169	1.04863					19.6429	0.234004	0.578967	1.10032			19.6429	0.248351	0.635282	1.15307
19.6652	0.221143	0.543621	1.04797					19.6652	0.232271	0.574711	1.09516			19.6652	0.244919	0.62707	1.14396
19.6875	0.220862	0.54293	1.04712					19.6875	0.230518	0.570386	1.08987			19.6875	0.241535	0.618902	1.13479
19.7098	0.220525	0.542098	1.04609					19.7098	0.228747	0.565997	1.08447			19.7098	0.238199	0.61078	1.12556
19.7321	0.220133	0.541127	1.04488					19.7321	0.22696	0.561547	1.07895			19.7321	0.234912	0.602707	1.11627
19.7545	0.219688	0.540019	1.04349					19.7545	0.225158	0.55704	1.07331			19.7545	0.231672	0.594684	1.10692
19.7768	0.219191	0.538776	1.04192					19.7768	0.223343	0.55248	1.06757			19.7768	0.228481	0.586713	1.09751
19.7991	0.218643	0.537402	1.04018					19.7991	0.221516	0.547868	1.06171			19.7991	0.225337	0.578795	1.08805
19.8214	0.218044	0.535899	1.03826					19.8214	0.219679	0.54321	1.05575			19.8214	0.22224	0.570932	1.07854
19.8438	0.217398	0.534269	1.03617					19.8438	0.217832	0.538507	1.04968			19.8438	0.219191	0.563125	1.06898
19.8661	0.216704	0.532516	1.03391					19.8661	0.215979	0.533764	1.04351			19.8661	0.216188	0.555377	1.05937
19.8884	0.215965	0.530643	1.03149					19.8884	0.214119	0.528983	1.03724			19.8884	0.213232	0.547688	1.04973
19.9107	0.215181	0.528653	1.0289					19.9107	0.212254	0.524167	1.03088			19.9107	0.210323	0.54006	1.04003
19.933	0.214356	0.526548	1.02615					19.933	0.210386	0.519319	1.02442			19.933	0.20746	0.532493	1.0303
19.9554	0.213489	0.524333	1.02323					19.9554	0.208515	0.514443	1.01786			19.9554	0.204643	0.524991	1.02054
19.9777	0.212582	0.52201	1.02017					19.9777	0.206643	0.50954	1.01122			19.9777	0.201871	0.517553	1.01074
20	0.211638	0.519582	1.01695					20	0.20477	0.504615	1.00449			20	0.199144	0.51018	1.0009
20.0223	0.210942	0.517805	1.01461					20.0223	0.20349	0.501327	1.00017			20.0223	0.198458	0.508824	0.999814
20.0446	0.210687	0.517173	1.01382					20.0446	0.203219	0.500766	0.999695			20.0446	0.201477	0.517178	1.01046
20.067	0.210758	0.517375	1.01412					20.067	0.203731	0.502237	1.0019			20.067	0.207567	0.532269	1.02743
20.0893	0.211066	0.518177	1.01519					20.0893	0.204842	0.505212	1.00596			20.0893	0.216089	0.551895	1.04785
20.1116	0.211545	0.519404	1.0168					20.1116	0.206409	0.509291	1.01134			20.1116	0.226489	0.574512	1.07012
20.1339	0.212143	0.520922	1.01876					20.1339	0.208318	0.514175	1.01761			20.1339	0.238312	0.599046	1.09328
20.1562	0.212818	0.522632	1.02096					20.1562	0.210479	0.519635	1.0245			20.1562	0.251196	0.624741	1.11674
20.1786	0.213542	0.524456	1.0233					20.1786	0.212824	0.525496	1.03179			20.1786	0.264852	0.651061	1.14012
20.2009	0.21429	0.526336	1.0257					20.2009	0.215296	0.531624	1.03931			20.2009	0.279053	0.677621	1.16318
20.2232	0.215043	0.528227	1.02811					20.2232	0.217853	0.537915	1.04696			20.2232	0.293618	0.704139	1.18573
20.2455	0.215787	0.530092	1.03048					20.2455	0.22046	0.544286	1.05463			20.2455	0.308403	0.730411	1.20769
20.2679	0.216511	0.531904	1.03278					20.2679	0.223088	0.550673	1.06227			20.2679	0.323292	0.756285	1.22897
20.2902	0.217205	0.533642	1.03499					20.2902	0.225715	0.557025	1.06981			20.2902	0.338191	0.781651	1.24954
20.3125	0.217863	0.535288	1.03707					20.3125	0.228323	0.563301	1.07722			20.3125	0.353023	0.806426	1.26936
20.3348	0.218479	0.536829	1.03903					20.3348	0.230895	0.569467	1.08445			20.3348	0.367726	0.830551	1.28843
20.3571	0.219049	0.538254	1.04084					20.3571	0.23342	0.575496	1.0915			20.3571	0.382248	0.853982	1.30675
20.3795	0.219568	0.539555	1.0425					20.3795	0.235886	0.581367	1.09833			20.3795	0.396545	0.876691	1.32431
20.4018	0.220034	0.540724	1.04399					20.4018	0.238285	0.587061	1.10492			20.4018	0.410581	0.898657	1.34113
20.4241	0.220446	0.541757	1.04531					20.4241	0.24061	0.592563	1.11128			20.4241	0.424328	0.919869	1.35723
20.4464	0.2208	0.542649	1.04646					20.4464	0.242853	0.597862	1.11738			20.4464	0.437759	0.940322	1.37262
20.4688	0.221096	0.543398	1.04743					20.4688	0.245009	0.602947	1.12322			20.4688	0.450855	0.960016	1.38731
20.4911	0.221334	0.544	1.04821					20.4911	0.247075	0.60781	1.1288			20.4911	0.463598	0.978954	1.40134
20.5134	0.221511	0.544455	1.04881					20.5134	0.249047	0.612444	1.1341			20.5134	0.475975	0.997142	1.41471
20.5357	0.221629	0.544762	1.04923					20.5357	0.250921	0.616846	1.13914			20.5357	0.487973	1.01459	1.42745
20.558	0.221688	0.54492	1.04946					20.558	0.252695	0.62101	1.1439			20.558	0.499585	1.03131	1.43958
20.5804	0.221686	0.544929	1.0495					20.5804	0.254367	0.624935	1.14839			20.5804	0.510804	1.04732	1.45112
20.6027	0.221625	0.54479	1.04936					20.6027	0.255935	0.628617	1.1526			20.6027	0.521624	1.06262	1.4621
20.625	0.221505	0.544504	1.04903					20.625	0.2574	0.632057	1.15654			20.625	0.532042	1.07724	1.47253
20.6473	0.221327	0.544072	1.04852					20.6473	0.258759	0.635253	1.16021			20.6473	0.542056	1.09119	1.48243
20.6696	0.221091	0.543496	1.04782					20.6696	0.260012	0.638207	1.16361			20.6696	0.551666	1.10449	1.49183
20.692	0.220799	0.542777	1.04693					20.692	0.26116	0.640918	1.16675			20.692	0.560871	1.11715	1.50075
20.7143	0.220451	0.541916	1.04587					20.7143	0.262203	0.643389	1.16962			20.7143	0.569674	1.12919	1.50919
20.7366	0.220049	0.540917	1.04462					20.7366	0.263141	0.64562	1.17222			20.7366	0.578076	1.14063	1.51719
20.7589	0.219594	0.539782	1.04319					20.7589	0.263974	0.647614	1.17457			20.7589	0.586081	1.15148	1.52476
20.7812	0.219086	0.538513	1.04159					20.7812	0.264705	0.649374	1.17667			20.7812	0.593691	1.16176	1.53192
20.8036	0.218527	0.537113	1.03981					20.8036	0.265334	0.650902	1.17851			20.8036	0.600912	1.17149	1.53868
20.8259	0.217919	0.535584	1.03786					20.8259	0.265862	0.652202	1.1801			20.8259	0.607748	1.18069	1.54506
20.8482	0.217263	0.533929	1.03573					20.8482	0.26629	0.653276	1.18145			20.8482	0.614205	1.18937	1.55107
20.8705	0.21656	0.532152	1.03344					20.8705	0.266621	0.654128	1.18256			20.8705	0.620287	1.19754	1.55674
20.8929	0.215812	0.530255	1.03098					20.8929	0.266856	0.654762	1.18344			20.8929	0.626001	1.20522	1.56207
20.9152	0.21502	0.528242	1.02836					20.9152	0.266997	0.655182	1.18408			20.9152	0.631353	1.21244	1.56708
20.9375	0.214186	0.526115	1.02558					20.9375	0.267045	0.655391	1.18449			20.9375	0.63635	1.21919	1.57178
20.9598	0.213311	0.523878	1.02264					20.9598	0.267004	0.655394	1.18468			20.9598	0.640997	1.2255	1.57618
20.9821	0.212397	0.521534	1.01954					20.9821	0.266874	0.655196	1.18464			20.9821	0.645303	1.23138	1.5803
21.0045	0.211457	0.519118	1.01633					21.0045	0.266658	0.654799	1.18439			21.0045	0.649273	1.23685	1.58415
21.0268	0.21086	0.5176	1.01435					21.0268	0.266359	0.654209	1.18393			21.0268	0.652916	1.24191	1.58773
21.0491	0.210678	0.517157	1.0138					21.0491	0.265977	0.65343	1.18325			21.0491	0.656237	1.24658	1.59106
21.0714	0.210803	0.517495	1.01428					21.0714	0.265517	0.652467	1.18237			21.0714	0.659244	1.25087	1.59415
21.0938	0.211151	0.518394	1.01548					21.0938	0.26498	0.651324	1.18129			21.0938	0.661945	1.2548	1.59701
21.1161	0.211657	0.519689	1.01717					21.1161	0.264367	0.650005	1.18001			21.1161	0.664346	1.25837	1.59965
21.1384	0.212273	0.521253	1.01919					21.1384	0.263683	0.648515	1.17853			21.1384	0.666455	1.2616	1.60206
21.1607	0.212961	0.522991	1.02143					21.1607	0.262929	0.646859	1.17687			21.1607	0.668279	1.26449	1.60428
21.183	0.213691	0.524831	1.02378					21.183	0.262107	0.645041	1.17501			21.183	0.669825	1.26706	1.60629
21.2054	0.214441	0.526716	1.02619					21.2054	0.26122	0.643066	1.17297			21.2054	0.6711	1.26932	1.60811
21.2277	0.215193	0.528604	1.02859					21.2277	0.260271	0.640938	1.17075			21.2277	0.67211	1.27127	1.60974
21.25	0.215934	0.53046	1.03095					21.25	0.259261	0.638662	1.16836			21.25	0.672864	1.27292	1.6112
21.2723	0.216653	0.532259	1.03323					21.2723	0.258193	0.636242	1.16578			21.2723	0.673368	1.27429	1.61248
21.2946	0.21734	0.53398	1.03541					21.2946	0.257069	0.633682	1.16304			21.2946	0.673629	1.27538	1.6136
21.317	0.21799	0.535606	1.03748					21.317	0.255892	0.630988	1.16013			21.317	0.673654	1.2762	1.61455
21.3393	0.218597	0.537125	1.03941					21.3393	0.254663	0.628163	1.15705			21.3393	0.673448	1.27676	1.61535
21.3616	0.219157	0.538525	1.04119					21.3616	0.253386	0.625212	1.15381			21.3616	0.67302	1.27706	1.616
21.3839	0.219666	0.5398	1.04281					21.3839	0.252062	0.622139	1.15041			21.3839	0.672375	1.27712	1.61651
21.4062	0.220121	0.540943	1.04427					21.4062	0.250694	0.618949	1.14686			21.4062	0.67152	1.27693	1.61687
21.4286	0.220521	0.541948	1.04556					21.4286	0.249284	0.615645	1.14315			21.4286	0.67046	1.27651	1.61709
21.4509	0.220864	0.542811	1.04667					21.4509	0.247833	0.612233	1.1393			21.4509	0.669203	1.27585	1.61718
21.4732	0.221149	0.543531	1.0476					21.4732	0.246345	0.608715	1.13529			21.4732	0.667755	1.27498	1.61714
21.4955	0.221374	0.544104	1.04835					21.4955	0.244821	0.605096	1.13114			21.4955	0.666121	1.27388	1.61697
21.5179	0.22154	0.544529	1.04891					21.5179	0.243263	0.601381	1.12685			21.5179	0.664307	1.27258	1.61668
21.5402	0.221646	0.544806	1.04929					21.5402	0.241673	0.597572	1.12242			21.5402	0.662319	1.27107	1.61627
21.5625	0.221692	0.544934	1.04949					21.5625	0.240053	0.593675	1.11785			21.5625	0.660164	1.26935	1.61574
21.5848	0.221679	0.544914	1.04949					21.5848	0.238406	0.589693	1.11315			21.5848	0.657845	1.26744	1.6151
21.6071	0.221606	0.544746	1.04931					21.6071	0.236732	0.58563	1.10832			21.6071	0.65537	1.26534	1.61434
21.6295	0.221474	0.54443	1.04894					21.6295	0.235034	0.581489	1.10336			21.6295	0.652744	1.26305	1.61348
21.6518	0.221285	0.543969	1.04839					21.6518	0.233314	0.577275	1.09827			21.6518	0.649971	1.26057	1.6125
21.6741	0.221038	0.543364	1.04765					21.6741	0.231572	0.57299	1.09306			21.6741	0.647058	1.25792	1.61143
21.6964	0.220734	0.542616	1.04673					21.6964	0.229812	0.568639	1.08773			21.6964	0.644008	1.25509	1.61024
21.7188	0.220376	0.541728	1.04563					21.7188	0.228035	0.564226	1.08228			21.7188	0.640828	1.25208	1.60896
21.7411	0.219963	0.540702	1.04435					21.7411	0.226241	0.559753	1.07671			21.7411	0.637523	1.24891	1.60757
21.7634	0.219496	0.53954	1.04289					21.7634	0.224434	0.555224	1.07103			21.7634	0.634096	1.24558	1.60609
21.7857	0.218978	0.538244	1.04125					21.7857	0.222614	0.550642	1.06524			21.7857	0.630554	1.24208	1.6045
21.808	0.21841	0.536818	1.03943					21.808	0.220783	0.546012	1.05934			21.808	0.6269	1.23843	1.60282
21.8304	0.217792	0.535264	1.03745					21.8304	0.218942	0.541335	1.05333			21.8304	0.623139	1.23462	1.60105
21.8527	0.217126	0.533584	1.03529					21.8527	0.217092	0.536616	1.04723			21.8527	0.619277	1.23065	1.59918
21.875	0.216414	0.531783	1.03296					21.875	0.215236	0.531857	1.04102			21.875	0.615316	1.22654	1.59722
21.8973	0.215657	0.529862	1.03047					21.8973	0.213374	0.527061	1.03471			21.8973	0.611263	1.22229	1.59516
21.9196	0.214857	0.527826	1.02782					21.9196	0.211508	0.522232	1.0283			21.9196	0.60712	1.21789	1.59302
21.942	0.214014	0.525677	1.025					21.942	0.209638	0.517373	1.02181			21.942	0.602892	1.21335	1.59078
21.9643	0.213132	0.523418	1.02203					21.9643	0.207766	0.512486	1.01522			21.9643	0.598584	1.20867	1.58845
21.9866	0.21221	0.521053	1.0189					21.9866	0.205894	0.507574	1.00854			21.9866	0.594199	1.20386	1.58603
22.0089	0.211299	0.518712	1.01579					22.0089	0.204121	0.502921	1.0022			22.0089	0.589742	1.19891	1.58352
22.0312	0.210795	0.517436	1.01414					22.0312	0.203275	0.500819	0.999593			22.0312	0.585215	1.19383	1.58093
22.0536	0.210682	0.51717	1.01383					22.0536	0.203342	0.501145	1.00031			22.0536	0.580624	1.18863	1.57824
22.0759	0.210857	0.517636	1.01447					22.0759	0.204113	0.503272	1.00334			22.0759	0.575972	1.1833	1.57546
22.0982	0.211241	0.518627	1.01578					22.0982	0.205422	0.506731	1.00798			22.0982	0.571262	1.17785	1.5726
22.1205	0.211773	0.519984	1.01755					22.1205	0.207137	0.511164	1.01376			22.1205	0.566498	1.17228	1.56965
22.1429	0.212406	0.521589	1.01962					22.1429	0.209157	0.516302	1.02031			22.1429	0.561683	1.16659	1.56661
22.1652	0.213104	0.523353	1.02189					22.1652	0.211399	0.521941	1.02738			22.1652	0.556822	1.16078	1.56348
22.1875	0.21384	0.525206	1.02426					22.1875	0.2138	0.527923	1.03478			22.1875	0.551917	1.15486	1.56026
22.2098	0.214592	0.527095	1.02667					22.2098	0.216312	0.534127	1.04236			22.2098	0.546972	1.14883	1.55696
22.2321	0.215343	0.528979	1.02906					22.2321	0.218892	0.540458	1.05003			22.2321	0.541989	1.14268	1.55356
22.2545	0.21608	0.530826	1.03141					22.2545	0.221511	0.546843	1.0577			22.2545	0.536973	1.13644	1.55008
22.2768	0.216793	0.53261	1.03368					22.2768	0.224141	0.553221	1.0653			22.2768	0.531926	1.13008	1.54651
22.2991	0.217474	0.534313	1.03584					22.2991	0.226762	0.559547	1.07279			22.2991	0.526852	1.12362	1.54285
22.3214	0.218116	0.535919	1.03788					22.3214	0.229357	0.565783	1.08014			22.3214	0.521752	1.11707	1.5391
22.3438	0.218713	0.537415	1.03977					22.3438	0.231912	0.571897	1.0873			22.3438	0.516631	1.11041	1.53526
22.3661	0.219263	0.538791	1.04152					22.3661	0.234414	0.577866	1.09426			22.3661	0.511491	1.10366	1.53133
22.3884	0.219762	0.54004	1.04312					22.3884	0.236855	0.583668	1.10099			22.3884	0.506334	1.09681	1.52732
22.4107	0.220206	0.541155	1.04454					22.4107	0.239225	0.589287	1.1075			22.4107	0.501164	1.08988	1.52321
22.433	0.220595	0.542132	1.04579					22.433	0.241517	0.594709	1.11375			22.433	0.495982	1.08285	1.51901
22.4554	0.220926	0.542967	1.04687					22.4554	0.243726	0.599923	1.11975			22.4554	0.490793	1.07573	1.51472
22.4777	0.221199	0.543657	1.04776					22.4777	0.245847	0.60492	1.12548			22.4777	0.485597	1.06853	1.51034
22.5	0.221412	0.544201	1.04848					22.5	0.247876	0.609692	1.13095			22.5	0.480398	1.06125	1.50587
22.5223	0.221566	0.544597	1.049					22.5223	0.249809	0.614234	1.13615			22.5223	0.475198	1.05389	1.50131
22.5446	0.22166	0.544844	1.04935					22.5446	0.251643	0.618541	1.14108			22.5446	0.469999	1.04645	1.49666
22.567	0.221694	0.544942	1.0495					22.567	0.253376	0.62261	1.14573			22.567	0.464804	1.03893	1.49191
22.5893	0.221669	0.544892	1.04947					22.5893	0.255007	0.626437	1.15011			22.5893	0.459614	1.03134	1.48707
22.6116	0.221584	0.544695	1.04925					22.6116	0.256534	0.630023	1.15421			22.6116	0.454432	1.02368	1.48214
22.6339	0.221441	0.54435	1.04885					22.6339	0.257956	0.633365	1.15804			22.6339	0.44926	1.01594	1.47711
22.6562	0.22124	0.54386	1.04826					22.6562	0.259273	0.636465	1.16161			22.6562	0.444099	1.00815	1.47199
22.6786	0.220982	0.543226	1.04748					22.6786	0.260484	0.639321	1.1649			22.6786	0.438953	1.00028	1.46678
22.7009	0.220667	0.54245	1.04653					22.7009	0.26159	0.641936	1.16793			22.7009	0.433821	0.992359	1.46147
22.7232	0.220297	0.541534	1.04539					22.7232	0.262591	0.644311	1.17069			22.7232	0.428708	0.984375	1.45607
22.7455	0.219874	0.540481	1.04407					22.7455	0.263487	0.646447	1.17319			22.7455	0.423613	0.976334	1.45058
22.7679	0.219397	0.539291	1.04257					22.7679	0.264279	0.648347	1.17544			22.7679	0.41854	0.968238	1.44499
22.7902	0.218869	0.53797	1.0409					22.7902	0.264969	0.650014	1.17743			22.7902	0.413488	0.960091	1.4393
22.8125	0.21829	0.536517	1.03905					22.8125	0.265557	0.65145	1.17918			22.8125	0.408461	0.951894	1.43352
22.8348	0.217663	0.534938	1.03703					22.8348	0.266045	0.652659	1.18067			22.8348	0.40346	0.94365	1.42764
22.8571	0.216988	0.533234	1.03484					22.8571	0.266434	0.653644	1.18193			22.8571	0.398486	0.935361	1.42167
22.8795	0.216267	0.531409	1.03248					22.8795	0.266727	0.654408	1.18294			22.8795	0.39354	0.92703	1.41561
22.9018	0.215501	0.529465	1.02995					22.9018	0.266924	0.654956	1.18372			22.9018	0.388624	0.918659	1.40944
22.9241	0.214692	0.527405	1.02727					22.9241	0.267028	0.655291	1.18427			22.9241	0.383739	0.910252	1.40319
22.9464	0.213841	0.525234	1.02442					22.9464	0.26704	0.655418	1.18459			22.9464	0.378886	0.90181	1.39683
22.9688	0.21295	0.522954	1.02142					22.9688	0.266963	0.655339	1.18469			22.9688	0.374067	0.893337	1.39038
22.9911	0.212021	0.520568	1.01825					22.9911	0.266798	0.655061	1.18457			22.9911	0.369283	0.884834	1.38384
23.0134	0.211161	0.51836	1.01533					23.0134	0.266549	0.654587	1.18423			23.0134	0.364534	0.876304	1.3772
23.0357	0.210745	0.517312	1.01398					23.0357	0.266216	0.653921	1.18368			23.0357	0.359823	0.86775	1.37046
23.058	0.210697	0.517213	1.01389					23.058	0.265803	0.653067	1.18293			23.058	0.355149	0.859175	1.36363
23.0804	0.21092	0.517799	1.01469					23.0804	0.265311	0.652032	1.18196			23.0804	0.350514	0.850581	1.35671
23.1027	0.211337	0.518873	1.0161					23.1027	0.264744	0.650818	1.1808			23.1027	0.345918	0.841971	1.34969
23.125	0.211893	0.520289	1.01795					23.125	0.264103	0.64943	1.17944			23.125	0.341363	0.833347	1.34258
23.1473	0.212541	0.521932	1.02007					23.1473	0.26339	0.647873	1.17789			23.1473	0.336849	0.824711	1.33538
23.1696	0.213249	0.523719	1.02236					23.1696	0.262608	0.646152	1.17615			23.1696	0.332377	0.816067	1.32808
23.192	0.21399	0.525583	1.02474					23.192	0.26176	0.64427	1.17422			23.192	0.327948	0.807417	1.32069
23.2143	0.214743	0.527473	1.02715					23.2143	0.260848	0.642234	1.17211			23.2143	0.323563	0.798764	1.3132
23.2366	0.215492	0.529352	1.02954					23.2366	0.259874	0.640046	1.16982			23.2366	0.319221	0.790109	1.30563
23.2589	0.216225	0.531189	1.03187					23.2589	0.258841	0.637711	1.16735			23.2589	0.314924	0.781456	1.29797
23.2812	0.216932	0.532958	1.03412					23.2812	0.25775	0.635235	1.16471			23.2812	0.310671	0.772807	1.29022
23.3036	0.217606	0.534643	1.03626					23.3036	0.256604	0.632621	1.16189			23.3036	0.306465	0.764165	1.28237
23.3259	0.218239	0.536228	1.03827					23.3259	0.255406	0.629874	1.15892			23.3259	0.302304	0.755532	1.27444
23.3482	0.218827	0.5377	1.04014					23.3482	0.254158	0.626998	1.15577			23.3482	0.29819	0.74691	1.26643
23.3705	0.219367	0.539051	1.04186					23.3705	0.252862	0.623998	1.15247			23.3705	0.294122	0.738302	1.25833
23.3929	0.219855	0.540274	1.04341					23.3929	0.25152	0.620878	1.14901			23.3929	0.290102	0.72971	1.25014
23.4152	0.220288	0.541362	1.0448					23.4152	0.250135	0.617641	1.1454			23.4152	0.286129	0.721137	1.24187
23.4375	0.220666	0.542311	1.04602					23.4375	0.248709	0.614294	1.14163			23.4375	0.282203	0.712585	1.23352
23.4598	0.220985	0.543117	1.04706					23.4598	0.247243	0.610838	1.13771			23.4598	0.278326	0.704057	1.22508
23.4821	0.221246	0.543778	1.04792					23.4821	0.24574	0.60728	1.13365			23.4821	0.274496	0.695554	1.21657
23.5045	0.221448	0.544292	1.0486					23.5045	0.244202	0.603622	1.12944			23.5045	0.270715	0.687078	1.20798
23.5268	0.22159	0.544658	1.04909					23.5268	0.242631	0.599869	1.12509			23.5268	0.266982	0.678633	1.19931
23.5491	0.221672	0.544876	1.04939					23.5491	0.241029	0.596024	1.12061			23.5491	0.263297	0.67022	1.19057
23.5714	0.221694	0.544944	1.04951					23.5714	0.239398	0.592093	1.11599			23.5714	0.259661	0.661841	1.18175
23.5938	0.221657	0.544865	1.04944					23.5938	0.237739	0.588078	1.11123			23.5938	0.256074	0.653499	1.17287
23.6161	0.221561	0.544638	1.04919					23.6161	0.236056	0.583983	1.10635			23.6161	0.252535	0.645195	1.16391
23.6384	0.221406	0.544264	1.04875					23.6384	0.234349	0.579812	1.10134			23.6384	0.249044	0.636931	1.15488
23.6607	0.221193	0.543745	1.04812					23.6607	0.23262	0.575569	1.0962			23.6607	0.245602	0.62871	1.14579
23.683	0.220923	0.543082	1.04731					23.683	0.230871	0.571258	1.09094			23.683	0.242208	0.620533	1.13663
23.7054	0.220598	0.542278	1.04632					23.7054	0.229103	0.566881	1.08556			23.7054	0.238863	0.612402	1.12741
23.7277	0.220217	0.541335	1.04514					23.7277	0.227319	0.562444	1.08006			23.7277	0.235566	0.604319	1.11813
23.75	0.219783	0.540254	1.04378					23.75	0.22552	0.557948	1.07445			23.75	0.232317	0.596286	1.10879
23.7723	0.219296	0.539038	1.04225					23.7723	0.223708	0.553398	1.06873			23.7723	0.229116	0.588304	1.0994
23.7946	0.218757	0.53769	1.04054					23.7946	0.221883	0.548796	1.06289			23.7946	0.225962	0.580375	1.08995
23.817	0.218169	0.536212	1.03866					23.817	0.220048	0.544147	1.05695			23.817	0.222856	0.572501	1.08045
23.8393	0.217532	0.534607	1.0366					23.8393	0.218203	0.539453	1.0509			23.8393	0.219797	0.564683	1.0709
23.8616	0.216847	0.532879	1.03438					23.8616	0.216351	0.534717	1.04476			23.8616	0.216785	0.556923	1.0613
23.8839	0.216117	0.531029	1.03199					23.8839	0.214492	0.529943	1.03851			23.8839	0.21382	0.549222	1.05166
23.9062	0.215342	0.529062	1.02943					23.9062	0.212628	0.525134	1.03216			23.9062	0.210902	0.541581	1.04198
23.9286	0.214525	0.52698	1.02671					23.9286	0.21076	0.520292	1.02572			23.9286	0.208029	0.534003	1.03225
23.9509	0.213666	0.524787	1.02383					23.9509	0.20889	0.515422	1.01918			23.9509	0.205203	0.526487	1.02249
23.9732	0.212768	0.522485	1.0208					23.9732	0.207018	0.510524	1.01256			23.9732	0.202422	0.519036	1.0127
23.9955	0.211831	0.520078	1.01761					23.9955	0.205145	0.505603	1.00585			23.9955	0.199686	0.511651	1.00287
24.0179	0.211043	0.51806	1.01494					24.0179	0.203658	0.501742	1.00068			24.0179	0.198281	0.508212	0.998853
24.0402	0.210709	0.517226	1.01388					24.0402	0.203205	0.500698	0.999546			24.0402	0.200606	0.514885	1.0077
24.0625	0.210723	0.517282	1.01399					24.0625	0.203576	0.501809	1.00129			24.0625	0.206135	0.528829	1.02369
24.0848	0.21099	0.51798	1.01493					24.0848	0.20458	0.504518	1.00503			24.0848	0.214218	0.54769	1.04358
24.1071	0.211439	0.519133	1.01644					24.1071	0.206066	0.508404	1.01018			24.1071	0.224282	0.569807	1.06557
24.1295	0.212016	0.520602	1.01835					24.1295	0.207914	0.513147	1.0163			24.1295	0.235853	0.594026	1.08861
24.1518	0.212679	0.522281	1.02051					24.1518	0.210031	0.518508	1.02309			24.1518	0.248549	0.619538	1.11205
24.1741	0.213395	0.524087	1.02283					24.1741	0.212343	0.5243	1.03031			24.1741	0.262071	0.645768	1.13547
24.1964	0.21414	0.52596	1.02522					24.1964	0.214794	0.530384	1.0378			24.1964	0.276179	0.672305	1.1586
24.2188	0.214893	0.527851	1.02763					24.2188	0.217337	0.536649	1.04543			24.2188	0.290684	0.69885	1.18127
24.2411	0.21564	0.529724	1.03001					24.2411	0.219937	0.543009	1.0531			24.2411	0.305435	0.725185	1.20335
24.2634	0.216369	0.531549	1.03233					24.2634	0.222563	0.549398	1.06075			24.2634	0.320311	0.751149	1.22477
24.2857	0.21707	0.533303	1.03455					24.2857	0.225192	0.55576	1.06831			24.2857	0.335215	0.776624	1.24548
24.308	0.217736	0.534969	1.03667					24.308	0.227804	0.562054	1.07575			24.308	0.350066	0.801522	1.26546
24.3304	0.21836	0.536532	1.03865					24.3304	0.230385	0.568245	1.08302			24.3304	0.364799	0.825781	1.28468
24.3527	0.218939	0.537981	1.04049					24.3527	0.23292	0.574304	1.09011			24.3527	0.37936	0.849353	1.30314
24.375	0.219469	0.539307	1.04218					24.375	0.235399	0.580208	1.09698			24.375	0.393705	0.872208	1.32086
24.3973	0.219946	0.540503	1.04371					24.3973	0.237812	0.585938	1.10362			24.3973	0.407797	0.894324	1.33783
24.4196	0.220369	0.541563	1.04506					24.4196	0.240151	0.59148	1.11003			24.4196	0.421603	0.915688	1.35407
24.442	0.220734	0.542484	1.04624					24.442	0.242411	0.59682	1.11618			24.442	0.4351	0.936293	1.3696
24.4643	0.221042	0.543261	1.04725					24.4643	0.244586	0.601948	1.12207			24.4643	0.448264	0.956138	1.38443
24.4866	0.221291	0.543893	1.04807					24.4866	0.24667	0.606856	1.1277			24.4866	0.461079	0.975227	1.39859
24.5089	0.221481	0.544377	1.04871					24.5089	0.248661	0.611537	1.13306			24.5089	0.47353	0.993565	1.41209
24.5312	0.221611	0.544714	1.04916					24.5312	0.250554	0.615985	1.13816			24.5312	0.485605	1.01116	1.42495
24.5536	0.221681	0.544901	1.04943					24.5536	0.252349	0.620197	1.14297			24.5536	0.497295	1.02803	1.4372
24.5759	0.221692	0.54494	1.04951					24.5759	0.254041	0.62417	1.14751			24.5759	0.508592	1.04417	1.44886
24.5982	0.221642	0.544831	1.04941					24.5982	0.25563	0.627901	1.15178			24.5982	0.519492	1.05962	1.45995
24.6205	0.221534	0.544575	1.04911					24.6205	0.257116	0.631389	1.15578			24.6205	0.529991	1.07437	1.47048
24.6429	0.221368	0.544172	1.04864					24.6429	0.258496	0.634635	1.1595			24.6429	0.540086	1.08846	1.48049
24.6652	0.221144	0.543624	1.04797					24.6652	0.25977	0.637637	1.16295			24.6652	0.549777	1.10188	1.48999
24.6875	0.220863	0.542933	1.04712					24.6875	0.260939	0.640396	1.16614			24.6875	0.559063	1.11467	1.499
24.7098	0.220526	0.542101	1.04609					24.7098	0.262003	0.642915	1.16906			24.7098	0.567946	1.12683	1.50754
24.7321	0.220134	0.541129	1.04488					24.7321	0.262962	0.645194	1.17172			24.7321	0.576428	1.13839	1.51563
24.7545	0.219689	0.540021	1.04349					24.7545	0.263816	0.647235	1.17412			24.7545	0.584512	1.14936	1.52328
24.7768	0.219192	0.538779	1.04192					24.7768	0.264567	0.649042	1.17627			24.7768	0.592201	1.15975	1.53052
24.7991	0.218643	0.537404	1.04018					24.7991	0.265216	0.650616	1.17816			24.7991	0.599499	1.16959	1.53736
24.8214	0.218045	0.535901	1.03826					24.8214	0.265764	0.651961	1.1798			24.8214	0.606412	1.17889	1.54381
24.8438	0.217398	0.534271	1.03617					24.8438	0.266213	0.65308	1.1812			24.8438	0.612944	1.18767	1.5499
24.8661	0.216705	0.532518	1.03391					24.8661	0.266563	0.653976	1.18236			24.8661	0.6191	1.19594	1.55563
24.8884	0.215966	0.530645	1.03149					24.8884	0.266817	0.654653	1.18328			24.8884	0.624888	1.20373	1.56103
24.9107	0.215182	0.528655	1.0289					24.9107	0.266976	0.655115	1.18397			24.9107	0.630311	1.21103	1.5661
24.933	0.214357	0.52655	1.02615					24.933	0.267043	0.655367	1.18443			24.933	0.635379	1.21788	1.57086
24.9554	0.21349	0.524335	1.02324					24.9554	0.26702	0.655411	1.18466			24.9554	0.640096	1.22427	1.57533
24.9777	0.212583	0.522012	1.02017					24.9777	0.266907	0.655252	1.18467			24.9777	0.644469	1.23024	1.5795
25	0.211639	0.519584	1.01695					25	0.266708	0.654895	1.18446			25	0.648506	1.23579	1.5834
25.0223	0.210943	0.517807	1.01461					25.0223	0.266425	0.654343	1.18404			25.0223	0.652213	1.24093	1.58704
25.0446	0.210687	0.517175	1.01382					25.0446	0.26606	0.653602	1.18341			25.0446	0.655598	1.24568	1.59042
25.067	0.210758	0.517377	1.01412					25.067	0.265616	0.652675	1.18257			25.067	0.658668	1.25004	1.59356
25.0893	0.211067	0.518179	1.01519					25.0893	0.265093	0.651567	1.18152			25.0893	0.661429	1.25404	1.59646
25.1116	0.211546	0.519406	1.0168					25.1116	0.264496	0.650283	1.18028			25.1116	0.66389	1.25768	1.59914
25.1339	0.212143	0.520924	1.01877					25.1339	0.263826	0.648827	1.17885			25.1339	0.666057	1.26098	1.6016
25.1562	0.212819	0.522634	1.02097					25.1562	0.263086	0.647204	1.17722			25.1562	0.667937	1.26394	1.60385
25.1786	0.213543	0.524458	1.0233					25.1786	0.262277	0.645418	1.1754			25.1786	0.669538	1.26657	1.6059
25.2009	0.21429	0.526338	1.0257					25.2009	0.261403	0.643474	1.1734			25.2009	0.670866	1.26889	1.60776
25.2232	0.215044	0.528228	1.02811					25.2232	0.260466	0.641376	1.17121			25.2232	0.671929	1.2709	1.60943
25.2455	0.215788	0.530093	1.03048					25.2455	0.259468	0.639129	1.16885			25.2455	0.672734	1.27262	1.61092
25.2679	0.216512	0.531906	1.03278					25.2679	0.258411	0.636738	1.16631			25.2679	0.673287	1.27404	1.61224
25.2902	0.217206	0.533644	1.03499					25.2902	0.257298	0.634206	1.1636			25.2902	0.673596	1.27519	1.61339
25.3125	0.217864	0.53529	1.03708					25.3125	0.256131	0.631538	1.16072			25.3125	0.673668	1.27606	1.61438
25.3348	0.21848	0.536831	1.03903					25.3348	0.254913	0.628739	1.15768			25.3348	0.673508	1.27667	1.61521
25.3571	0.219049	0.538256	1.04084					25.3571	0.253646	0.625813	1.15447			25.3571	0.673123	1.27702	1.61589
25.3795	0.219569	0.539556	1.0425					25.3795	0.252331	0.622764	1.15111			25.3795	0.672521	1.27713	1.61642
25.4018	0.220035	0.540726	1.04399					25.4018	0.250972	0.619597	1.14758			25.4018	0.671707	1.27699	1.61681
25.4241	0.220446	0.541759	1.04531					25.4241	0.249569	0.616316	1.14391			25.4241	0.670688	1.27661	1.61706
25.4464	0.220801	0.542651	1.04646					25.4464	0.248127	0.612924	1.14008			25.4464	0.66947	1.276	1.61717
25.4688	0.221097	0.543399	1.04743					25.4688	0.246646	0.609427	1.1361			25.4688	0.66806	1.27517	1.61716
25.4911	0.221334	0.544002	1.04821					25.4911	0.245129	0.605828	1.13198			25.4911	0.666462	1.27412	1.61702
25.5134	0.221512	0.544457	1.04882					25.5134	0.243577	0.602132	1.12772			25.5134	0.664684	1.27286	1.61675
25.5357	0.22163	0.544763	1.04923					25.5357	0.241994	0.598342	1.12332			25.5357	0.662731	1.27139	1.61636
25.558	0.221688	0.544921	1.04946					25.558	0.24038	0.594462	1.11878			25.558	0.660608	1.26971	1.61586
25.5804	0.221686	0.54493	1.04951					25.5804	0.238738	0.590497	1.1141			25.5804	0.658322	1.26784	1.61524
25.6027	0.221625	0.544792	1.04936					25.6027	0.237069	0.586449	1.10929			25.6027	0.655878	1.26577	1.6145
25.625	0.221506	0.544506	1.04903					25.625	0.235376	0.582324	1.10436			25.625	0.653281	1.26352	1.61366
25.6473	0.221327	0.544074	1.04852					25.6473	0.23366	0.578124	1.0993			25.6473	0.650537	1.26108	1.61271
25.6696	0.221092	0.543497	1.04782					25.6696	0.231922	0.573853	1.09411			25.6696	0.647651	1.25846	1.61165
25.692	0.2208	0.542778	1.04693					25.692	0.230166	0.569515	1.0888			25.692	0.644629	1.25567	1.61049
25.7143	0.220452	0.541918	1.04587					25.7143	0.228392	0.565114	1.08338			25.7143	0.641475	1.2527	1.60922
25.7366	0.22005	0.540919	1.04462					25.7366	0.226601	0.560652	1.07783			25.7366	0.638194	1.24956	1.60786
25.7589	0.219594	0.539783	1.04319					25.7589	0.224797	0.556134	1.07218			25.7589	0.634791	1.24626	1.60639
25.7812	0.219086	0.538514	1.04159					25.7812	0.222979	0.551563	1.06641			25.7812	0.631271	1.24279	1.60483
25.8036	0.218528	0.537114	1.03981					25.8036	0.22115	0.546942	1.06053			25.8036	0.627639	1.23917	1.60317
25.8259	0.21792	0.535585	1.03786					25.8259	0.219311	0.542274	1.05455			25.8259	0.6239	1.23539	1.60141
25.8482	0.217263	0.533931	1.03573					25.8482	0.217463	0.537563	1.04846			25.8482	0.620057	1.23146	1.59956
25.8705	0.216561	0.532153	1.03344					25.8705	0.215608	0.532812	1.04227			25.8705	0.616116	1.22738	1.59762
25.8929	0.215812	0.530256	1.03099					25.8929	0.213747	0.528024	1.03598			25.8929	0.612081	1.22315	1.59558
25.9152	0.215021	0.528243	1.02836					25.9152	0.211881	0.523201	1.02959			25.9152	0.607955	1.21878	1.59345
25.9375	0.214186	0.526116	1.02558					25.9375	0.210012	0.518348	1.02311			25.9375	0.603745	1.21427	1.59123
25.9598	0.213312	0.523879	1.02264					25.9598	0.208141	0.513466	1.01654			25.9598	0.599452	1.20962	1.58892
25.9821	0.212397	0.521535	1.01954					25.9821	0.206269	0.508559	1.00988			25.9821	0.595082	1.20483	1.58652
26.0045	0.211458	0.519119	1.01633					26.0045	0.204421	0.5037	1.00325			26.0045	0.590639	1.19991	1.58403
26.0268	0.210861	0.517601	1.01435					26.0268	0.203364	0.501023	0.999811			26.0268	0.586126	1.19486	1.58145
26.0491	0.210679	0.517158	1.01381					26.0491	0.203266	0.500918	0.999953			26.0491	0.581547	1.18968	1.57878
26.0714	0.210803	0.517496	1.01428					26.0714	0.203911	0.502728	1.00258			26.0714	0.576907	1.18438	1.57603
26.0938	0.211151	0.518395	1.01548					26.0938	0.205124	0.505951	1.00695			26.0938	0.572208	1.17895	1.57318
26.1161	0.211657	0.51969	1.01717					26.1161	0.206767	0.510213	1.01253			26.1161	0.567455	1.1734	1.57025
26.1384	0.212273	0.521254	1.01919					26.1384	0.208733	0.515229	1.01895			26.1384	0.56265	1.16773	1.56722
26.1607	0.212961	0.522992	1.02143					26.1607	0.210936	0.520782	1.02593			26.1607	0.557798	1.16195	1.56411
26.183	0.213691	0.524831	1.02378					26.183	0.21331	0.526706	1.03328			26.183	0.552901	1.15605	1.56091
26.2054	0.214441	0.526717	1.02619					26.2054	0.215803	0.532874	1.04084			26.2054	0.547964	1.15004	1.55762
26.2277	0.215194	0.528604	1.02859					26.2277	0.218372	0.539186	1.04849			26.2277	0.542989	1.14392	1.55425
26.25	0.215934	0.530461	1.03095					26.25	0.220985	0.545565	1.05617			26.25	0.537979	1.13769	1.55078
26.2723	0.216653	0.53226	1.03323					26.2723	0.223615	0.551949	1.06379			26.2723	0.532938	1.13136	1.54723
26.2946	0.217341	0.533981	1.03541					26.2946	0.22624	0.558288	1.07131			26.2946	0.527869	1.12492	1.54359
26.317	0.217991	0.535607	1.03748					26.317	0.228841	0.564545	1.07868			26.317	0.522774	1.11839	1.53986
26.3393	0.218598	0.537125	1.03941					26.3393	0.231405	0.570686	1.08588			26.3393	0.517657	1.11175	1.53604
26.3616	0.219157	0.538526	1.04119					26.3616	0.233919	0.576685	1.09288			26.3616	0.51252	1.10502	1.53213
26.3839	0.219666	0.539801	1.04281					26.3839	0.236372	0.582522	1.09966			26.3839	0.507366	1.09819	1.52813
26.4062	0.220122	0.540943	1.04427					26.4062	0.238757	0.588179	1.10621			26.4062	0.502199	1.09127	1.52404
26.4286	0.220522	0.541948	1.04556					26.4286	0.241065	0.593641	1.11252			26.4286	0.497019	1.08426	1.51986
26.4509	0.220865	0.542812	1.04667					26.4509	0.243292	0.598897	1.11857			26.4509	0.491831	1.07716	1.51559
26.4732	0.221149	0.543531	1.0476					26.4732	0.245431	0.603938	1.12436			26.4732	0.486637	1.06998	1.51123
26.4955	0.221375	0.544104	1.04835					26.4955	0.247478	0.608756	1.12988			26.4955	0.481438	1.06271	1.50677
26.5179	0.22154	0.54453	1.04891					26.5179	0.24943	0.613344	1.13513			26.5179	0.476238	1.05537	1.50223
26.5402	0.221646	0.544807	1.04929					26.5402	0.251284	0.617699	1.14011			26.5402	0.471039	1.04794	1.49759
26.5625	0.221693	0.544935	1.04949					26.5625	0.253038	0.621815	1.14482			26.5625	0.465843	1.04044	1.49287
26.5848	0.221679	0.544915	1.04949					26.5848	0.254689	0.625691	1.14925			26.5848	0.460651	1.03286	1.48805
26.6071	0.221606	0.544746	1.04931					26.6071	0.256237	0.629326	1.15341			26.6071	0.455468	1.02521	1.48313
26.6295	0.221475	0.544431	1.04895					26.6295	0.25768	0.632717	1.1573			26.6295	0.450293	1.0175	1.47813
26.6518	0.221285	0.54397	1.04839					26.6518	0.259018	0.635865	1.16091			26.6518	0.44513	1.00971	1.47302
26.6741	0.221038	0.543365	1.04766					26.6741	0.260251	0.63877	1.16426			26.6741	0.439981	1.00186	1.46783
26.6964	0.220735	0.542617	1.04673					26.6964	0.261377	0.641433	1.16734			26.6964	0.434846	0.993948	1.46254
26.7188	0.220376	0.541729	1.04563					26.7188	0.262399	0.643855	1.17016			26.7188	0.429729	0.985976	1.45716
26.7411	0.219963	0.540703	1.04435					26.7411	0.263316	0.646039	1.17271			26.7411	0.424631	0.977947	1.45168
26.7634	0.219497	0.53954	1.04289					26.7634	0.264129	0.647986	1.17501			26.7634	0.419553	0.969862	1.44611
26.7857	0.218979	0.538245	1.04125					26.7857	0.264839	0.649699	1.17705			26.7857	0.414497	0.961725	1.44045
26.808	0.21841	0.536818	1.03943					26.808	0.265448	0.651181	1.17885			26.808	0.409465	0.953537	1.43468
26.8304	0.217792	0.535264	1.03745					26.8304	0.265955	0.652435	1.18039			26.8304	0.404458	0.945302	1.42883
26.8527	0.217127	0.533585	1.03529					26.8527	0.266364	0.653465	1.18169			26.8527	0.399478	0.937022	1.42287
26.875	0.216415	0.531784	1.03296					26.875	0.266676	0.654273	1.18276			26.875	0.394527	0.928699	1.41683
26.8973	0.215658	0.529863	1.03047					26.8973	0.266892	0.654864	1.18358			26.8973	0.389604	0.920337	1.41068
26.9196	0.214857	0.527827	1.02782					26.9196	0.267014	0.655241	1.18418			26.9196	0.384713	0.911936	1.40444
26.942	0.214015	0.525677	1.025					26.942	0.267045	0.655409	1.18454			26.942	0.379854	0.903501	1.39811
26.9643	0.213132	0.523419	1.02203					26.9643	0.266985	0.655371	1.18469			26.9643	0.375028	0.895034	1.39168
26.9866	0.21221	0.521053	1.0189					26.9866	0.266838	0.655133	1.18461			26.9866	0.370237	0.886537	1.38515
27.0089	0.211251	0.518585	1.01562					27.0089	0.266605	0.654697	1.18432			27.0089	0.365481	0.878012	1.37853
27.0312	0.210256	0.516017	1.01218					27.0312	0.266289	0.654069	1.18381			27.0312	0.360762	0.869463	1.37182
27.0536	0.209227	0.513352	1.0086					27.0536	0.265892	0.653253	1.18309			27.0536	0.356081	0.860892	1.36501
27.0759	0.208165	0.510595	1.00488					27.0759	0.265416	0.652253	1.18217			27.0759	0.351438	0.852302	1.3581
27.0982	0.207071	0.507747	1.00101					27.0982	0.264863	0.651075	1.18105			27.0982	0.346834	0.843694	1.3511
27.1205	0.205948	0.504813	0.997					27.1205	0.264237	0.649721	1.17973			27.1205	0.342271	0.835072	1.34401
27.1429	0.204797	0.501796	0.992855					27.1429	0.263538	0.648198	1.17822			27.1429	0.337749	0.826439	1.33682
27.1652	0.203619	0.498698	0.988576					27.1652	0.26277	0.646509	1.17651			27.1652	0.333268	0.817797	1.32954
27.1875	0.202415	0.495524	0.984165					27.1875	0.261935	0.644659	1.17462			27.1875	0.328831	0.809148	1.32217
27.2098	0.201188	0.492277	0.979626					27.2098	0.261036	0.642653	1.17254			27.2098	0.324436	0.800495	1.31471
27.2321	0.199938	0.488959	0.974961					27.2321	0.260074	0.640495	1.17029			27.2321	0.320086	0.79184	1.30715
27.2545	0.198668	0.485575	0.970173					27.2545	0.259052	0.63819	1.16786			27.2545	0.315779	0.783187	1.29951
27.2768	0.197377	0.482127	0.965265					27.2768	0.257973	0.635742	1.16525			27.2768	0.311518	0.774537	1.29177
27.2991	0.196069	0.478618	0.96024					27.2991	0.256838	0.633155	1.16247			27.2991	0.307302	0.765893	1.28395
27.3214	0.194743	0.475051	0.9551					27.3214	0.25565	0.630434	1.15953			27.3214	0.303132	0.757258	1.27604
27.3438	0.193402	0.47143	0.949848					27.3438	0.254412	0.627584	1.15642			27.3438	0.299009	0.748633	1.26804
27.3661	0.192046	0.467758	0.944488					27.3661	0.253125	0.624608	1.15315			27.3661	0.294932	0.740022	1.25995
27.3884	0.190677	0.464037	0.939021					27.3884	0.251792	0.621511	1.14972			27.3884	0.290902	0.731427	1.25178
27.4107	0.189296	0.460271	0.933452					27.4107	0.250416	0.618298	1.14613			27.4107	0.28692	0.722851	1.24353
27.433	0.187904	0.456462	0.927782					27.433	0.248997	0.614972	1.14239			27.433	0.282985	0.714294	1.23519
27.4554	0.186503	0.452613	0.922014					27.4554	0.247539	0.611538	1.13851			27.4554	0.279097	0.705761	1.22678
27.4777	0.185093	0.448728	0.916152					27.4777	0.246043	0.608	1.13447			27.4777	0.275258	0.697252	1.21828
27.5	0.183676	0.444808	0.910199					27.5	0.244512	0.604361	1.1303			27.5	0.271467	0.688771	1.20971
27.5223	0.182253	0.440857	0.904156					27.5223	0.242948	0.600627	1.12597			27.5223	0.267725	0.68032	1.20105
27.5446	0.180824	0.436877	0.898027					27.5446	0.241352	0.596801	1.12152			27.5446	0.26403	0.6719	1.19232
27.567	0.179391	0.43287	0.891815					27.567	0.239726	0.592886	1.11692			27.567	0.260385	0.663514	1.18352
27.5893	0.177954	0.42884	0.885522					27.5893	0.238073	0.588887	1.1122			27.5893	0.256787	0.655164	1.17465
27.6116	0.176515	0.424789	0.879152					27.6116	0.236395	0.584808	1.10734			27.6116	0.253239	0.646852	1.1657
27.6339	0.175075	0.420719	0.872707					27.6339	0.234692	0.580652	1.10235			27.6339	0.249738	0.638581	1.15669
27.6562	0.173633	0.416633	0.86619					27.6562	0.232967	0.576424	1.09724			27.6562	0.246287	0.630351	1.14761
27.6786	0.172192	0.412533	0.859604					27.6786	0.231222	0.572126	1.092			27.6786	0.242883	0.622165	1.13847
27.7009	0.170752	0.408421	0.852952					27.7009	0.229458	0.567762	1.08665			27.7009	0.239528	0.614024	1.12926
27.7232	0.169314	0.4043	0.846236					27.7232	0.227677	0.563336	1.08117			27.7232	0.236222	0.605932	1.11999
27.7455	0.167879	0.400171	0.83946					27.7455	0.225881	0.558852	1.07558			27.7455	0.232963	0.597888	1.11066
27.7679	0.166446	0.396038	0.832626					27.7679	0.224071	0.554312	1.06988			27.7679	0.229752	0.589896	1.10128
27.7902	0.165018	0.391901	0.825737					27.7902	0.222249	0.54972	1.06407			27.7902	0.226589	0.581957	1.09184
27.8125	0.163594	0.387763	0.818796					27.8125	0.220415	0.54508	1.05815			27.8125	0.223473	0.574072	1.08235
27.8348	0.162176	0.383625	0.811806					27.8348	0.218573	0.540395	1.05212			27.8348	0.220405	0.566242	1.07281
27.8571	0.160764	0.379491	0.804769					27.8571	0.216722	0.535667	1.04599			27.8571	0.217384	0.55847	1.06322
27.8795	0.159358	0.375361	0.797689					27.8795	0.214864	0.530901	1.03976			27.8795	0.21441	0.550757	1.05359
27.9018	0.157959	0.371237	0.790567					27.9018	0.213001	0.526099	1.03344			27.9018	0.211482	0.543105	1.04392
27.9241	0.156567	0.367122	0.783407					27.9241	0.211134	0.521263	1.02701			27.9241	0.2086	0.535513	1.0342
27.9464	0.155184	0.363016	0.776212					27.9464	0.209264	0.516398	1.0205			27.9464	0.205765	0.527985	1.02445
27.9688	0.153809	0.358921	0.768984					27.9688	0.207392	0.511506	1.01389			27.9688	0.202974	0.520521	1.01466
27.9911	0.152443	0.35484	0.761726					27.9911	0.20552	0.506589	1.00719			27.9911	0.20023	0.513123	1.00484
28.0134	0.151087	0.350773	0.754441					28.0134	0.203648	0.501651	1.00041			28.0134	0.19753	0.50579	0.994992
28.0357	0.149741	0.346722	0.747131					28.0357	0.201777	0.496695	0.99355			28.0357	0.194875	0.498526	0.985116
28.058	0.148405	0.342688	0.739799					28.058	0.199909	0.491722	0.986606			28.058	0.192264	0.491329	0.975215
28.0804	0.147079	0.338673	0.732447					28.0804	0.198044	0.486736	0.979584			28.0804	0.189697	0.484203	0.965293
28.1027	0.145765	0.334678	0.725079					28.1027	0.196184	0.481738	0.972486			28.1027	0.187173	0.477146	0.955351
28.125	0.144462	0.330704	0.717697					28.125	0.194329	0.476732	0.965316			28.125	0.184692	0.470161	0.945394
28.1473	0.14317	0.326752	0.710303					28.1473	0.19248	0.47172	0.958075			28.1473	0.182254	0.463249	0.935424
28.1696	0.141891	0.322824	0.702901					28.1696	0.190639	0.466705	0.950766			28.1696	0.179858	0.456408	0.925443
28.192	0.140623	0.318921	0.695492					28.192	0.188804	0.461688	0.943392			28.192	0.177504	0.449642	0.915454
28.2143	0.139368	0.315044	0.688078					28.2143	0.186979	0.456671	0.935955			28.2143	0.175192	0.442949	0.905461
28.2366	0.138126	0.311193	0.680664					28.2366	0.185163	0.451658	0.928458			28.2366	0.17292	0.436332	0.895465
28.2589	0.136897	0.30737	0.67325					28.2589	0.183356	0.44665	0.920904			28.2589	0.170688	0.429789	0.88547
28.2812	0.13568	0.303576	0.66584					28.2812	0.181561	0.441648	0.913294			28.2812	0.168497	0.423323	0.875479
28.3036	0.134477	0.299811	0.658435					28.3036	0.179776	0.436656	0.905632			28.3036	0.166345	0.416932	0.865495
28.3259	0.133287	0.296077	0.651039					28.3259	0.178003	0.431675	0.897921			28.3259	0.164232	0.410618	0.855519
28.3482	0.132111	0.292374	0.643653					28.3482	0.176243	0.426707	0.890162			28.3482	0.162158	0.404381	0.845556
28.3705	0.130948	0.288703	0.636279					28.3705	0.174495	0.421753	0.882359			28.3705	0.160122	0.398221	0.835607
28.3929	0.1298	0.285064	0.62892					28.3929	0.172761	0.416816	0.874514			28.3929	0.158124	0.392139	0.825676
28.4152	0.128665	0.281459	0.621579					28.4152	0.171041	0.411897	0.86663			28.4152	0.156163	0.386134	0.815765
28.4375	0.127544	0.277887	0.614256					28.4375	0.169335	0.406998	0.858709			28.4375	0.154238	0.380207	0.805878
28.4598	0.126437	0.27435	0.606955					28.4598	0.167643	0.40212	0.850754			28.4598	0.15235	0.374358	0.796015
28.4821	0.125345	0.270848	0.599677					28.4821	0.165967	0.397266	0.842768			28.4821	0.150497	0.368587	0.786182
28.5045	0.124266	0.267381	0.592425					28.5045	0.164306	0.392436	0.834753			28.5045	0.14868	0.362894	0.776379
28.5268	0.123202	0.263951	0.5852					28.5268	0.162661	0.387631	0.826712			28.5268	0.146898	0.357279	0.76661
28.5491	0.122152	0.260556	0.578004					28.5491	0.161032	0.382854	0.818647			28.5491	0.145149	0.351742	0.756877
28.5714	0.121116	0.257199	0.57084					28.5714	0.15942	0.378106	0.810561			28.5714	0.143435	0.346282	0.747182
28.5938	0.120095	0.253879	0.563708					28.5938	0.157824	0.373387	0.802458			28.5938	0.141754	0.340901	0.737529
28.6161	0.119087	0.250596	0.556612					28.6161	0.156245	0.368699	0.794338			28.6161	0.140105	0.335597	0.727919
28.6384	0.118095	0.247351	0.549552					28.6384	0.154683	0.364044	0.786205			28.6384	0.138489	0.33037	0.718355
28.6607	0.117116	0.244144	0.54253					28.6607	0.153139	0.359421	0.778062			28.6607	0.136905	0.32522	0.70884
28.683	0.116152	0.240975	0.535548					28.683	0.151612	0.354834	0.76991			28.683	0.135353	0.320147	0.699375
28.7054	0.115201	0.237845	0.528608					28.7054	0.150103	0.350281	0.761753			28.7054	0.133831	0.31515	0.689963
28.7277	0.114265	0.234753	0.521711					28.7277	0.148611	0.345765	0.753593			28.7277	0.132339	0.31023	0.680606
28.75	0.113343	0.2317	0.514858					28.75	0.147138	0.341286	0.745433			28.75	0.130878	0.305385	0.671306
28.7723	0.112436	0.228686	0.508052					28.7723	0.145683	0.336845	0.737274			28.7723	0.129446	0.300616	0.662065
28.7946	0.111542	0.225711	0.501293					28.7946	0.144246	0.332444	0.72912			28.7946	0.128043	0.295922	0.652885
28.817	0.110662	0.222775	0.494582					28.817	0.142827	0.328081	0.720973			28.817	0.126668	0.291302	0.643768
28.8393	0.109795	0.219879	0.487922					28.8393	0.141427	0.32376	0.712835			28.8393	0.125322	0.286757	0.634717
28.8616	0.108943	0.217021	0.481313					28.8616	0.140045	0.319479	0.704708			28.8616	0.124003	0.282284	0.625732
28.8839	0.108104	0.214202	0.474757					28.8839	0.138682	0.31524	0.696596			28.8839	0.122711	0.277885	0.616816
28.9062	0.107279	0.211423	0.468255					28.9062	0.137337	0.311044	0.6885			28.9062	0.121446	0.273559	0.607971
28.9286	0.106467	0.208682	0.461807					28.9286	0.136011	0.30689	0.680422			28.9286	0.120207	0.269304	0.599197
28.9509	0.105669	0.205981	0.455415					28.9509	0.134703	0.30278	0.672365			28.9509	0.118994	0.265121	0.590497
28.9732	0.104884	0.203318	0.44908					28.9732	0.133413	0.298714	0.664331			28.9732	0.117807	0.261008	0.581872
28.9955	0.104112	0.200695	0.442803					28.9955	0.132142	0.294692	0.656322			28.9955	0.116644	0.256966	0.573323
29.0179	0.103353	0.198109	0.436585					29.0179	0.13089	0.290715	0.648341			29.0179	0.115505	0.252993	0.564852
29.0402	0.102607	0.195563	0.430426					29.0402	0.129656	0.286783	0.640389			29.0402	0.114391	0.249089	0.55646
29.0625	0.101874	0.193054	0.424327					29.0625	0.12844	0.282896	0.632468			29.0625	0.1133	0.245253	0.548149
29.0848	0.101153	0.190584	0.41829					29.0848	0.127242	0.279055	0.624581			29.0848	0.112233	0.241484	0.53992
29.1071	0.100445	0.188152	0.412314					29.1071	0.126063	0.27526	0.61673			29.1071	0.111188	0.237783	0.531773
29.1295	0.09975	0.185757	0.4064					29.1295	0.124902	0.271511	0.608915			29.1295	0.110166	0.234147	0.523709
29.1518	0.099066	0.1834	0.40055					29.1518	0.123759	0.267808	0.60114			29.1518	0.109165	0.230577	0.515731
29.1741	0.098395	0.181081	0.394763					29.1741	0.122633	0.264153	0.593406			29.1741	0.108186	0.227071	0.507838
29.1964	0.097736	0.178798	0.389041					29.1964	0.121526	0.260543	0.585715			29.1964	0.107229	0.22363	0.500031
29.2188	0.097089	0.176552	0.383383					29.2188	0.120436	0.256981	0.578069			29.2188	0.106292	0.220251	0.492312
29.2411	0.096453	0.174343	0.37779					29.2411	0.119364	0.253465	0.570469			29.2411	0.105375	0.216935	0.484681
29.2634	0.095829	0.17217	0.372262					29.2634	0.118309	0.249996	0.562916			29.2634	0.104478	0.213681	0.477138
29.2857	0.095217	0.170033	0.3668					29.2857	0.117271	0.246574	0.555414			29.2857	0.103601	0.210487	0.469684
29.308	0.094616	0.167931	0.361404					29.308	0.116251	0.243199	0.547962			29.308	0.102743	0.207354	0.462321
29.3304	0.094026	0.165865	0.356074					29.3304	0.115248	0.23987	0.540563			29.3304	0.101904	0.20428	0.455047
29.3527	0.093447	0.163834	0.350811					29.3527	0.114262	0.236588	0.533218			29.3527	0.101084	0.201264	0.447864
29.375	0.092879	0.161838	0.345614					29.375	0.113292	0.233353	0.525928			29.375	0.100281	0.198307	0.440772
29.3973	0.092321	0.159875	0.340484					29.3973	0.112339	0.230165	0.518695			29.3973	0.0994964	0.195406	0.433771
29.4196	0.091774	0.157947	0.335421					29.4196	0.111403	0.227023	0.51152			29.4196	0.0987291	0.192562	0.426862
29.442	0.091238	0.156053	0.330425					29.442	0.110482	0.223927	0.504404			29.442	0.0979789	0.189773	0.420044
29.4643	0.090712	0.154192	0.325496					29.4643	0.109578	0.220877	0.497348			29.4643	0.0972455	0.187038	0.413318
29.4866	0.090196	0.152364	0.320634					29.4866	0.10869	0.217873	0.490354			29.4866	0.0965284	0.184358	0.406683
29.5089	0.08969	0.150568	0.315838					29.5089	0.107817	0.214914	0.483423			29.5089	0.0958275	0.18173	0.400141
29.5312	0.089194	0.148804	0.31111					29.5312	0.10696	0.212001	0.476555			29.5312	0.0951423	0.179155	0.393691
29.5536	0.088708	0.147073	0.306448					29.5536	0.106119	0.209134	0.469751			29.5536	0.0944725	0.176632	0.387332
29.5759	0.088231	0.145373	0.301852					29.5759	0.105293	0.206311	0.463014			29.5759	0.0938178	0.174159	0.381065
29.5982	0.087764	0.143704	0.297323					29.5982	0.104481	0.203533	0.456342			29.5982	0.093178	0.171736	0.374889
29.6205	0.087305	0.142065	0.29286					29.6205	0.103685	0.200799	0.449738			29.6205	0.0925526	0.169362	0.368804
29.6429	0.086856	0.140457	0.288463					29.6429	0.102903	0.198109	0.443201			29.6429	0.0919415	0.167036	0.362811
29.6652	0.086416	0.138879	0.284132					29.6652	0.102136	0.195463	0.436733			29.6652	0.0913443	0.164758	0.356908
29.6875	0.085985	0.137331	0.279866					29.6875	0.101383	0.19286	0.430334			29.6875	0.0907607	0.162527	0.351095
29.7098	0.085563	0.135811	0.275665					29.7098	0.100644	0.1903	0.424005			29.7098	0.0901905	0.160342	0.345373
29.7321	0.085149	0.134321	0.271529					29.7321	0.09992	0.187783	0.417747			29.7321	0.0896333	0.158203	0.33974
29.7545	0.084743	0.132858	0.267458					29.7545	0.099209	0.185308	0.411559			29.7545	0.089089	0.156107	0.334195
29.7768	0.084346	0.131424	0.26345					29.7768	0.098511	0.182875	0.405443			29.7768	0.0885571	0.154056	0.32874
29.7991	0.083957	0.130017	0.259506					29.7991	0.097827	0.180483	0.399398			29.7991	0.0880375	0.152048	0.323372
29.8214	0.083576	0.128638	0.255625					29.8214	0.097156	0.178133	0.393426			29.8214	0.0875299	0.150082	0.318092
29.8438	0.083202	0.127285	0.251807					29.8438	0.096498	0.175823	0.387526			29.8438	0.0870341	0.148157	0.312899
29.8661	0.082837	0.125958	0.248051					29.8661	0.095853	0.173554	0.381698			29.8661	0.0865497	0.146274	0.307792
29.8884	0.082479	0.124658	0.244356					29.8884	0.09522	0.171324	0.375944			29.8884	0.0860766	0.144431	0.302771
29.9107	0.082128	0.123383	0.240724					29.9107	0.0946	0.169134	0.370263			29.9107	0.0856145	0.142627	0.297835
29.933	0.081785	0.122134	0.237151					29.933	0.093992	0.166983	0.364655			29.933	0.0851631	0.140861	0.292983
29.9554	0.081449	0.120909	0.23364					29.9554	0.093396	0.164871	0.35912			29.9554	0.0847223	0.139134	0.288215
29.9777	0.08112	0.119709	0.230188					29.9777	0.092812	0.162796	0.353659			29.9777	0.0842918	0.137444	0.283529
30	0.080798	0.118533	0.226795					30	0.092239	0.160759	0.348271			30	0.0838714	0.135791	0.278925
