# Supplementary material for: A bispecific antibody approach for the potential prophylactic treatment of inherited bleeding disorders
Source: Nat Cardiovasc Res. 2024 Feb 8;3(2):166–85. doi: 10.1038/s44161-023-00418-4 (PMC11358003; doi:10.1038/s44161-023-00418-4)
Supplement: Supplementary file 7 — Statistical source data. [file 44161_2023_418_MOESM7_ESM.xlsx]

## Sheet: 7a
Figure 7a. Plasma FVII activity in 13 PwGT using PT-based activity assay
	Person with GT	FVII activity (%)
	Pt1	132.436		2.5th - 97.5th percentile in 50 healthy donors:
	Pt2	115.591		2.5th: 65%
	Pt3	104.379		97.5th: 140%
	Pt4	67.5374
	Pt5	91.102
	Pt6	82.8265
	Pt7	107.99
	Pt8	121.228
	Pt9	133.34
	Pt10	72.7847
	Pt11	91.102
	Pt12	63.0961
	Pt13	58.5473

## Sheet: 7b
Figure 7b. Plasma FVIIa levels in 13 PwGT using ELISA
	Person with GT	FVII activity (pM)
	Pt1	409.408		2.5th - 97.5th percentile in 50 healthy donors:
	Pt2	302.352		2.5th: 122 pM
	Pt3	258.736		97.5th: 428 pM
	Pt4	319.198
	Pt5	354.184
	Pt6	294.273
	Pt7	331.597
	Pt8	514.109
	Pt9	322.715
	Pt10	167.365
	Pt11	253.628
	Pt12	177.893
	Pt13	327.06

## Sheet: 7c
Figure 7c. TLT-1 expression in 4 PwGT using FACS
Group	Healthy	GT	Healthy	GT	Healthy	GT	Healthy	GT	Healthy	GT	Healthy	GT	Healthy	GT
Activator	PAR-1 AP		PAR-4 AP		ADP		CRP-XL		U46619		IgG4		Unactivated
	1155	755	1156	803	651	338	1171	363	1165	684	160	138	144	115
	745	914	906	1002	321	520	796	1609	702	980	112	229	107	130
	827	1428	897	1331	335	1025	824	2018	253	1874	136	213	123	147
	905	837	991	810	457	637	968	1194	748	1212	127	239	128	110
	828		986		505		386		947		146		122
	824		1076		302		796		377		120		106
	1193		1238		560		535		731		138		115
	822		946		541		681		714		134		85
	895		1089		411		556		803		133		122
	880		1033		544		715		1108		128		116
	781		1002		335		527		515		120		127
	805		969		389		240		820		121		116
	1099		1131		496		675		852		159		145
	977		1074		445		687		1006		165		148
	968		1227		576		793		800		180		171
	1111		1120		632		285		1114		145		143
	977		1007		477		494		916		135		101
	914		1002		438		173		699		111		109
	939		883		350		173		652		111		96
	889		938		314		252		545		111		133
	1076		1127		628		618		1066		132		119
	989		1139		499		327		996		134		121
	937		1112		483		151		871		143		115
	982		1060		528		493		898		170		152
	1109		1171		485		341		940		134		102
	883		957		352		261		531		114		118
	1045		1157		455		237		678		131		95
	1073		1115		499		376		973		183		171
	1022		1073		574		649		849		138		91
	1233		1328		537		454		838		222		146
	948		1023		521		441		620		141		121
	1025		892		607		327		1017		159		160
	882		895		465		607		995		117		101
	1140		1199		560		442		1232		198		158
	983		966		448		444		709		168		120
	1015		1013		429		219		965		168		120
	1115		1055		494		524		943		154		108
	998		978		615		755		1020		139		121
	1046		1033		488		583		1011		143		109
	891		979		441		268		885		147		119
	970		1898		579		550		1031		138		168
	1005		1073		501		414		1056		175		149
	920		915		535		348		893		131		113
	848		711		387		407		681		140		116
	1060		1081		618		517		981		146		140
	877		939		505		225		739		130		113
	1227		962		596		551		705		233		190
	976		1035		450		417		958		149		114
	1078		1051		479		195		1033		125		99
	1115		1113		505		408		1024		148		125
	1014		983		687		476		996		167		119

## Sheet: 7d
Figure 7d. Fibrin-dependent platelet aggregation in 4 PwGT
	Represetative traces of 1 PwGT						Lagtime (min)
	Time (min)	10 nM FVIIa	10 nM FVIIa + 10 nM HMB-001	Baseline	10 nM HMB-001		- HMB-001	+ HMB-001
	0.008333	0	0	0	0		22.99	14.7	vertical lines for lagtime representative donor
	0.016667	0	-0.4902	0	0		23.06	11.14
	0.025	0	-0.4902	0	0		17.16	9537
	0.033333	0	-0.4902	0	0		20.27	10.14
	0.041667	0	-0.4902	0	0
	0.05	0	-0.4902	0	0		Max amplitude (%)
	0.058333	0	-0.4902	0	0		- HMB-001	+ HMB-001
	0.066667	0	-0.4902	0	0		88.84	93.58
	0.075	0	-0.4902	0	0		72.87	80.72
	0.083333	0	-0.4902	0.490196	0		99.02	103
	0.091667	0	-0.4902	0.490196	0		96.12	101
	0.1	0	0	0.490196	0
	0.108333	0	0	0.490196	0
	0.116667	0	0	0.490196	0
	0.125	0	0	0.490196	0
	0.133333	0	-0.4902	0.490196	0
	0.141667	0	0	0	0
	0.15	0	0	0.490196	0
	0.158333	0	0	0.490196	0
	0.166667	0	0	0.490196	0
	0.175	0	0	0.490196	0
	0.183333	0	0	0.490196	0
	0.191667	0	0	0.490196	0
	0.2	0	0	0.490196	0
	0.208333	0	0	0.490196	0
	0.216667	0	0	0.490196	0
	0.225	0	0	0.490196	0
	0.233333	0	0	0.490196	0
	0.241667	0	0	0.490196	0
	0.25	0	0	0.490196	0
	0.258333	0	0	0.490196	0
	0.266667	0	0	0.490196	0
	0.275	0	0	0.490196	0
	0.283333	0	0	0.490196	0
	0.291667	0	0	0.490196	0
	0.3	0	0	0.490196	0
	0.308333	0	0	0.490196	0.490196
	0.316667	0	0	0.490196	0.490196
	0.325	0	0	0.490196	0
	0.333333	0	0	0.490196	0.490196
	0.341667	0	0	0.490196	0.490196
	0.35	0	0	0.490196	0.490196
	0.358333	0	0	0.490196	0.490196
	0.366667	0	0	0.490196	0.490196
	0.375	0.490196	0	0.490196	0.490196
	0.383333	0	0	0.490196	0.490196
	0.391667	0	0	0.490196	0.490196
	0.4	0	0	0.490196	0.490196
	0.408333	0.490196	0	0.490196	0.490196
	0.416667	0	0	0.490196	0.490196
	0.425	0	0	0.490196	0.490196
	0.433333	0	0	0.490196	0.490196
	0.441667	0.490196	0	0.490196	0.490196
	0.45	0.490196	0	0.490196	0.490196
	0.458333	0	0	0.490196	0.490196
	0.466667	0.490196	0	0.490196	0.490196
	0.475	0.490196	0	0.490196	0.490196
	0.483333	0.490196	0	0.490196	0.490196
	0.491667	0.490196	0	0.490196	0.490196
	0.5	0.490196	0	0.490196	0.490196
	0.508333	0.490196	0	0.490196	0.490196
	0.516667	0	0	0.490196	0.490196
	0.525	0.490196	0	0.490196	0.490196
	0.533333	0.490196	0	0.490196	0.490196
	0.541667	0.490196	0	0.490196	0.490196
	0.55	0.490196	0	0.490196	0.490196
	0.558333	0.490196	0	0.490196	0.490196
	0.566667	0.490196	0	0.490196	0.490196
	0.575	0.490196	0	0.490196	0.490196
	0.583333	0.490196	0	0.980392	0.490196
	0.591667	0.490196	0	0.980392	0.490196
	0.6	0.490196	0.490196	0.490196	0.490196
	0.608333	0.490196	0.490196	0.490196	0.490196
	0.616667	1.47059	0	0.490196	0.490196
	0.625	3.43137	0.490196	0.980392	0.490196
	0.633333	3.92157	0.490196	0.980392	0.490196
	0.641667	3.92157	0.490196	0.980392	0.490196
	0.65	3.92157	0.490196	0.980392	0.490196
	0.658333	3.92157	0.490196	0.980392	0.980392
	0.666667	3.92157	0	0.980392	0.980392
	0.675	3.92157	0	0.980392	0.980392
	0.683333	3.92157	0.490196	0.980392	0.490196
	0.691667	3.92157	0.490196	0.980392	0.980392
	0.7	3.92157	0.490196	0.980392	0.980392
	0.708333	3.92157	0.490196	0.490196	0.490196
	0.716667	3.92157	0.490196	0.980392	0.490196
	0.725	3.92157	0.490196	0.980392	0.980392
	0.733333	3.92157	0.490196	0.980392	0.980392
	0.741667	3.92157	0.490196	0.980392	0.980392
	0.75	3.92157	0.490196	0.980392	0.980392
	0.758333	3.92157	0.490196	0.980392	0.490196
	0.766667	3.92157	0.490196	0.980392	0.490196
	0.775	3.92157	0.490196	0.980392	0.980392
	0.783333	3.92157	0.490196	0.980392	0.980392
	0.791667	3.92157	0.980392	0.980392	0.980392
	0.8	3.92157	1.96078	0.980392	0.980392
	0.808333	3.92157	3.43137	0.980392	0.980392
	0.816667	3.92157	3.43137	0.980392	0.490196
	0.825	3.92157	3.43137	0.980392	0.490196
	0.833333	4.41176	3.43137	0.980392	0.980392
	0.841667	3.92157	3.43137	0.980392	0.980392
	0.85	4.41176	3.43137	0.980392	0.980392
	0.858333	4.41176	3.43137	0.980392	0.980392
	0.866667	4.41176	3.92157	0.980392	0.980392
	0.875	4.41176	3.92157	0.980392	0.980392
	0.883333	4.41176	3.92157	0.980392	0.980392
	0.891667	4.41176	3.92157	0.980392	0.980392
	0.9	4.41176	3.92157	0.980392	0.980392
	0.908333	4.41176	3.92157	0.980392	0.980392
	0.916667	4.41176	3.92157	0.980392	0.980392
	0.925	4.41176	3.92157	0.980392	0.980392
	0.933333	4.41176	4.41176	0.980392	0.980392
	0.941667	4.41176	4.41176	0.980392	0.980392
	0.95	4.41176	4.41176	0.980392	0.980392
	0.958333	4.41176	4.41176	0.980392	0.980392
	0.966667	4.41176	4.41176	1.96078	0.980392
	0.975	4.41176	4.41176	3.92157	0.980392
	0.983333	4.41176	4.41176	4.41176	0.980392
	0.991667	4.41176	4.41176	4.41176	0.980392
	1	4.41176	4.41176	4.41176	0.980392
	1.00833	4.41176	4.41176	4.41176	0.980392
	1.01667	4.41176	4.41176	4.41176	0.980392
	1.025	4.41176	4.41176	4.41176	0.980392
	1.03333	4.41176	4.41176	4.41176	0.980392
	1.04167	4.41176	4.41176	4.41176	0.980392
	1.05	4.41176	4.41176	4.41176	0.980392
	1.05833	4.41176	4.41176	4.90196	0.980392
	1.06667	4.41176	4.41176	4.90196	0.980392
	1.075	4.41176	4.41176	4.90196	0.980392
	1.08333	4.41176	4.41176	4.90196	0.980392
	1.09167	4.41176	4.41176	4.90196	0.980392
	1.1	4.41176	4.41176	4.90196	0.980392
	1.10833	4.41176	4.41176	4.90196	0.980392
	1.11667	4.41176	4.41176	4.90196	0.980392
	1.125	4.41176	4.41176	4.90196	1.96078
	1.13333	4.41176	4.41176	4.90196	3.92157
	1.14167	4.41176	4.41176	4.90196	4.90196
	1.15	4.41176	4.41176	4.90196	4.90196
	1.15833	4.41176	4.41176	4.90196	4.90196
	1.16667	4.41176	4.41176	4.90196	4.90196
	1.175	4.41176	4.41176	4.90196	4.90196
	1.18333	4.41176	4.41176	4.90196	4.90196
	1.19167	4.41176	4.41176	4.90196	4.90196
	1.2	4.41176	4.41176	4.90196	4.90196
	1.20833	4.41176	4.41176	4.90196	4.90196
	1.21667	4.41176	4.41176	4.90196	4.90196
	1.225	4.41176	4.41176	4.90196	4.90196
	1.23333	4.41176	4.41176	4.90196	4.90196
	1.24167	4.41176	4.41176	4.90196	4.90196
	1.25	4.41176	4.41176	4.90196	4.90196
	1.25833	4.41176	4.41176	4.90196	4.90196
	1.26667	4.41176	4.41176	4.90196	4.90196
	1.275	4.41176	4.90196	4.90196	4.90196
	1.28333	4.41176	4.90196	4.90196	4.90196
	1.29167	4.41176	4.90196	4.90196	4.90196
	1.3	4.41176	4.90196	4.90196	4.90196
	1.30833	4.41176	4.90196	4.90196	4.90196
	1.31667	4.90196	4.90196	4.90196	4.90196
	1.325	4.90196	4.90196	4.90196	5.39216
	1.33333	4.90196	4.90196	4.90196	4.90196
	1.34167	4.90196	4.90196	4.90196	5.39216
	1.35	4.90196	4.90196	5.39216	5.39216
	1.35833	4.41176	4.90196	4.90196	5.39216
	1.36667	4.41176	4.90196	4.90196	5.39216
	1.375	4.90196	4.90196	4.90196	5.39216
	1.38333	4.90196	4.90196	4.90196	5.39216
	1.39167	4.90196	4.90196	4.90196	4.90196
	1.4	4.90196	4.90196	4.90196	5.39216
	1.40833	4.41176	4.90196	4.90196	5.39216
	1.41667	4.90196	4.90196	4.90196	5.39216
	1.425	4.90196	4.90196	4.90196	5.39216
	1.43333	4.90196	4.90196	5.39216	5.39216
	1.44167	4.90196	4.90196	5.39216	5.39216
	1.45	4.90196	4.90196	4.90196	5.39216
	1.45833	4.90196	5.39216	5.39216	5.39216
	1.46667	4.90196	5.39216	4.90196	5.39216
	1.475	4.90196	4.90196	4.90196	5.39216
	1.48333	4.90196	4.90196	4.90196	5.39216
	1.49167	4.90196	4.90196	4.90196	5.39216
	1.5	4.90196	4.90196	4.90196	5.39216
	1.50833	4.90196	4.90196	4.90196	5.39216
	1.51667	4.90196	4.90196	5.39216	5.39216
	1.525	4.90196	4.90196	5.39216	5.39216
	1.53333	4.90196	4.90196	5.39216	5.39216
	1.54167	4.90196	4.90196	4.90196	5.39216
	1.55	4.90196	4.90196	5.39216	5.39216
	1.55833	4.90196	4.90196	4.90196	5.39216
	1.56667	4.90196	4.90196	4.90196	5.39216
	1.575	4.90196	4.90196	5.39216	5.39216
	1.58333	4.90196	4.90196	5.39216	5.39216
	1.59167	4.90196	4.90196	5.39216	5.39216
	1.6	4.90196	4.90196	5.39216	5.39216
	1.60833	4.90196	4.90196	4.90196	5.39216
	1.61667	4.41176	4.90196	5.39216	5.39216
	1.625	4.41176	4.90196	5.39216	5.39216
	1.63333	4.41176	4.90196	4.90196	5.39216
	1.64167	4.41176	4.90196	5.39216	5.39216
	1.65	4.41176	4.90196	5.39216	5.39216
	1.65833	3.92157	4.90196	4.90196	5.39216
	1.66667	3.92157	4.90196	4.90196	5.39216
	1.675	3.92157	4.90196	5.39216	5.39216
	1.68333	3.92157	5.39216	5.39216	5.39216
	1.69167	3.92157	4.90196	4.90196	5.39216
	1.7	3.92157	5.39216	4.90196	5.39216
	1.70833	3.92157	5.39216	5.39216	5.39216
	1.71667	4.41176	5.39216	5.39216	5.39216
	1.725	4.41176	5.39216	4.90196	5.39216
	1.73333	4.41176	5.39216	5.39216	5.39216
	1.74167	4.41176	5.39216	5.39216	5.39216
	1.75	4.41176	4.90196	4.90196	5.39216
	1.75833	4.41176	4.90196	5.39216	5.39216
	1.76667	4.90196	4.90196	5.39216	5.39216
	1.775	4.90196	4.90196	5.39216	5.39216
	1.78333	4.90196	4.41176	5.39216	5.39216
	1.79167	4.90196	4.41176	5.39216	5.39216
	1.8	5.39216	4.41176	5.39216	5.39216
	1.80833	5.39216	4.41176	5.39216	5.39216
	1.81667	5.39216	4.41176	5.39216	5.39216
	1.825	5.88235	4.41176	5.39216	5.39216
	1.83333	5.88235	4.41176	5.39216	5.39216
	1.84167	5.88235	4.41176	5.39216	5.39216
	1.85	5.88235	4.41176	5.39216	5.39216
	1.85833	5.88235	4.41176	4.90196	5.39216
	1.86667	6.37255	4.41176	5.39216	5.39216
	1.875	6.37255	4.41176	4.90196	5.39216
	1.88333	6.37255	4.90196	4.90196	5.39216
	1.89167	6.86275	4.90196	4.90196	5.88235
	1.9	6.86275	4.90196	4.90196	5.88235
	1.90833	6.86275	4.90196	4.90196	5.39216
	1.91667	6.86275	4.90196	4.41176	5.39216
	1.925	7.35294	5.39216	4.41176	5.88235
	1.93333	7.35294	5.39216	4.41176	5.88235
	1.94167	7.35294	5.39216	4.41176	5.88235
	1.95	7.84314	5.39216	4.41176	5.88235
	1.95833	7.84314	5.39216	4.41176	5.88235
	1.96667	7.84314	5.88235	4.41176	5.88235
	1.975	7.84314	5.88235	4.41176	5.88235
	1.98333	8.33333	6.37255	4.90196	5.88235
	1.99167	8.33333	6.37255	4.90196	5.88235
	2	8.33333	6.37255	4.90196	5.88235
	2.00833	8.33333	6.37255	4.90196	5.88235
	2.01667	8.82353	6.86275	4.90196	5.88235
	2.025	8.82353	6.86275	5.39216	5.88235
	2.03333	8.82353	6.86275	5.39216	5.88235
	2.04167	8.82353	6.86275	5.39216	5.88235
	2.05	9.31372	6.86275	5.39216	5.39216
	2.05833	9.31372	7.35294	5.39216	5.39216
	2.06667	9.31372	7.35294	5.88235	5.39216
	2.075	9.31372	7.35294	5.88235	5.39216
	2.08333	9.31372	7.84314	5.88235	5.39216
	2.09167	9.80392	7.84314	6.37255	4.90196
	2.1	9.80392	7.84314	6.37255	4.90196
	2.10833	9.80392	8.33333	6.37255	4.90196
	2.11667	9.80392	8.33333	6.37255	4.90196
	2.125	9.80392	8.33333	6.86275	4.90196
	2.13333	10.2941	8.33333	6.86275	4.90196
	2.14167	10.2941	8.82353	7.35294	4.90196
	2.15	10.7843	8.82353	7.35294	4.90196
	2.15833	10.7843	8.82353	7.35294	4.90196
	2.16667	10.7843	9.31372	7.84314	4.90196
	2.175	10.7843	9.31372	7.84314	5.39216
	2.18333	10.7843	9.31372	7.84314	5.39216
	2.19167	11.2745	9.31372	7.84314	5.39216
	2.2	11.2745	9.80392	8.33333	5.39216
	2.20833	11.2745	9.80392	8.33333	5.39216
	2.21667	11.2745	9.80392	8.33333	5.88235
	2.225	11.2745	9.80392	8.33333	5.88235
	2.23333	11.7647	10.2941	8.82353	5.88235
	2.24167	11.7647	10.2941	8.82353	5.88235
	2.25	11.7647	10.2941	8.82353	6.37255
	2.25833	11.7647	10.2941	9.31372	6.37255
	2.26667	11.7647	10.2941	9.31372	6.37255
	2.275	11.7647	10.7843	9.31372	6.37255
	2.28333	12.2549	10.7843	9.31372	6.86275
	2.29167	12.2549	10.7843	9.80392	6.86275
	2.3	12.2549	11.2745	9.80392	6.86275
	2.30833	12.2549	11.2745	9.80392	7.35294
	2.31667	12.2549	11.2745	9.80392	7.35294
	2.325	12.7451	11.2745	10.2941	7.35294
	2.33333	12.7451	11.2745	10.2941	7.35294
	2.34167	12.7451	11.7647	10.2941	7.84314
	2.35	12.7451	11.7647	10.2941	7.84314
	2.35833	12.7451	11.7647	10.7843	7.84314
	2.36667	12.7451	11.7647	10.7843	8.33333
	2.375	12.7451	12.2549	10.7843	8.33333
	2.38333	12.7451	12.2549	10.7843	8.33333
	2.39167	13.2353	12.2549	10.7843	8.82353
	2.4	13.2353	12.2549	10.7843	8.82353
	2.40833	13.2353	12.2549	11.2745	8.82353
	2.41667	13.2353	12.7451	11.2745	8.82353
	2.425	13.2353	12.7451	11.2745	9.31372
	2.43333	13.2353	12.7451	11.2745	9.31372
	2.44167	13.7255	12.7451	11.7647	9.31372
	2.45	13.7255	12.7451	11.7647	9.31372
	2.45833	13.7255	12.7451	11.7647	9.80392
	2.46667	13.7255	12.7451	11.7647	9.80392
	2.475	13.7255	13.2353	12.2549	9.80392
	2.48333	13.7255	13.2353	12.2549	9.80392
	2.49167	13.7255	13.2353	12.2549	10.2941
	2.5	13.7255	13.2353	12.2549	10.2941
	2.50833	14.2157	13.7255	12.2549	10.2941
	2.51667	14.2157	13.7255	12.2549	10.7843
	2.525	14.2157	13.7255	12.7451	10.7843
	2.53333	14.2157	13.7255	12.7451	10.7843
	2.54167	14.2157	13.7255	12.7451	10.7843
	2.55	14.2157	13.7255	12.7451	11.2745
	2.55833	14.2157	13.7255	13.2353	10.7843
	2.56667	14.2157	14.2157	13.2353	11.2745
	2.575	14.2157	14.2157	13.2353	11.2745
	2.58333	14.7059	14.2157	13.2353	11.7647
	2.59167	14.7059	14.2157	13.2353	11.7647
	2.6	14.7059	14.2157	13.2353	11.7647
	2.60833	14.7059	14.2157	13.7255	11.7647
	2.61667	14.7059	14.2157	13.7255	11.7647
	2.625	14.7059	14.2157	13.7255	12.2549
	2.63333	14.7059	14.7059	13.7255	12.2549
	2.64167	14.7059	14.7059	13.7255	12.2549
	2.65	14.7059	14.7059	13.7255	12.2549
	2.65833	14.7059	14.7059	13.7255	12.7451
	2.66667	14.7059	14.7059	14.2157	12.7451
	2.675	15.1961	14.7059	14.2157	12.7451
	2.68333	15.1961	14.7059	14.2157	12.7451
	2.69167	15.1961	15.1961	14.2157	12.7451
	2.7	15.1961	15.1961	14.2157	12.7451
	2.70833	15.1961	15.1961	14.2157	12.7451
	2.71667	15.1961	15.1961	14.7059	13.2353
	2.725	15.1961	15.1961	14.7059	13.2353
	2.73333	15.1961	15.1961	14.7059	13.2353
	2.74167	15.1961	15.1961	14.7059	13.7255
	2.75	15.1961	15.1961	14.7059	13.7255
	2.75833	15.1961	15.1961	14.7059	13.7255
	2.76667	15.1961	15.1961	14.7059	13.7255
	2.775	15.6863	15.6863	14.7059	13.7255
	2.78333	15.6863	15.6863	15.1961	14.2157
	2.79167	15.6863	15.6863	15.1961	13.7255
	2.8	15.6863	15.6863	15.1961	14.2157
	2.80833	15.6863	15.6863	15.1961	14.2157
	2.81667	15.6863	15.6863	15.1961	14.2157
	2.825	15.6863	15.6863	15.1961	14.2157
	2.83333	15.6863	15.6863	15.1961	14.2157
	2.84167	15.6863	15.6863	15.1961	14.7059
	2.85	15.6863	16.1765	15.1961	14.7059
	2.85833	15.6863	16.1765	15.1961	14.7059
	2.86667	15.6863	16.1765	15.6863	14.7059
	2.875	15.6863	16.1765	15.6863	14.7059
	2.88333	16.1765	16.1765	15.6863	14.7059
	2.89167	16.1765	16.1765	15.6863	15.1961
	2.9	15.6863	16.1765	15.6863	15.1961
	2.90833	15.6863	16.1765	15.6863	15.1961
	2.91667	16.1765	16.1765	15.6863	15.1961
	2.925	16.1765	16.1765	15.6863	15.1961
	2.93333	16.1765	16.1765	15.6863	15.1961
	2.94167	16.1765	16.1765	15.6863	15.1961
	2.95	16.1765	16.1765	16.1765	15.1961
	2.95833	16.1765	16.6667	16.1765	15.1961
	2.96667	16.1765	16.1765	16.1765	15.6863
	2.975	16.1765	16.1765	16.1765	15.6863
	2.98333	16.1765	16.6667	16.1765	15.6863
	2.99167	16.1765	16.6667	16.1765	15.6863
	3	16.1765	16.6667	16.1765	15.6863
	3.00833	16.1765	16.6667	16.1765	15.6863
	3.01667	16.1765	16.6667	16.1765	15.6863
	3.025	16.1765	16.6667	16.1765	15.6863
	3.03333	16.1765	16.6667	16.6667	15.6863
	3.04167	16.6667	16.6667	16.6667	16.1765
	3.05	16.6667	16.6667	16.1765	16.1765
	3.05833	16.1765	16.6667	16.6667	16.1765
	3.06667	16.6667	16.6667	16.6667	16.1765
	3.075	16.6667	16.6667	16.6667	16.1765
	3.08333	16.6667	16.6667	16.6667	16.1765
	3.09167	16.6667	16.6667	16.6667	16.1765
	3.1	16.6667	16.6667	16.6667	16.1765
	3.10833	16.6667	17.1569	16.6667	16.1765
	3.11667	16.6667	17.1569	16.6667	16.1765
	3.125	16.6667	17.1569	16.6667	16.6667
	3.13333	16.6667	17.1569	16.6667	16.6667
	3.14167	16.6667	17.1569	16.6667	16.6667
	3.15	16.6667	17.1569	16.6667	16.6667
	3.15833	16.6667	17.1569	16.6667	16.6667
	3.16667	16.6667	17.1569	17.1569	16.6667
	3.175	16.6667	17.1569	17.1569	16.6667
	3.18333	16.6667	17.1569	17.1569	16.6667
	3.19167	16.6667	17.1569	17.1569	16.6667
	3.2	16.6667	17.1569	17.1569	16.6667
	3.20833	16.6667	17.1569	17.1569	16.6667
	3.21667	16.6667	17.1569	17.1569	17.1569
	3.225	16.6667	17.1569	17.1569	17.1569
	3.23333	17.1569	17.1569	17.1569	17.1569
	3.24167	17.1569	17.1569	17.1569	17.1569
	3.25	17.1569	17.1569	17.1569	17.1569
	3.25833	17.1569	17.1569	17.1569	17.1569
	3.26667	17.1569	17.1569	17.1569	17.1569
	3.275	17.1569	17.6471	17.1569	17.1569
	3.28333	17.1569	17.1569	17.1569	17.1569
	3.29167	17.1569	17.1569	17.1569	17.1569
	3.3	17.1569	17.1569	17.1569	17.1569
	3.30833	17.1569	17.6471	17.1569	17.1569
	3.31667	17.1569	17.6471	17.1569	17.6471
	3.325	17.1569	17.6471	17.6471	17.1569
	3.33333	17.1569	17.6471	17.6471	17.6471
	3.34167	17.1569	17.6471	17.6471	17.6471
	3.35	17.1569	17.6471	17.6471	17.6471
	3.35833	17.1569	17.6471	17.6471	17.6471
	3.36667	17.1569	17.6471	17.6471	17.6471
	3.375	17.1569	17.6471	17.6471	17.6471
	3.38333	17.1569	17.6471	17.6471	17.6471
	3.39167	17.1569	17.6471	17.6471	17.6471
	3.4	17.1569	17.6471	17.6471	17.6471
	3.40833	17.1569	17.6471	17.6471	17.6471
	3.41667	17.1569	17.6471	17.6471	17.6471
	3.425	17.1569	17.6471	17.6471	17.6471
	3.43333	17.1569	17.6471	17.6471	17.6471
	3.44167	17.1569	17.6471	17.6471	17.6471
	3.45	17.1569	17.6471	17.6471	17.6471
	3.45833	17.1569	17.6471	17.6471	17.6471
	3.46667	17.6471	17.6471	17.6471	17.6471
	3.475	17.1569	18.1373	17.6471	17.6471
	3.48333	17.6471	18.1373	17.6471	17.6471
	3.49167	17.6471	18.1373	17.6471	17.6471
	3.5	17.6471	18.1373	17.6471	17.6471
	3.50833	17.6471	18.1373	17.6471	17.6471
	3.51667	17.6471	18.1373	17.6471	17.6471
	3.525	17.6471	18.1373	17.6471	17.6471
	3.53333	17.6471	18.1373	17.6471	17.6471
	3.54167	17.6471	18.1373	17.6471	17.6471
	3.55	17.6471	18.1373	18.1373	17.6471
	3.55833	17.6471	18.1373	18.1373	18.1373
	3.56667	17.6471	18.1373	18.1373	17.6471
	3.575	17.6471	18.1373	18.1373	17.6471
	3.58333	17.6471	18.1373	18.1373	18.1373
	3.59167	17.6471	18.1373	18.1373	18.1373
	3.6	17.6471	18.1373	18.1373	18.1373
	3.60833	17.6471	18.1373	18.1373	18.1373
	3.61667	17.6471	18.1373	18.1373	18.1373
	3.625	17.6471	18.1373	18.1373	18.1373
	3.63333	17.6471	18.1373	18.1373	18.1373
	3.64167	17.6471	18.1373	18.1373	18.1373
	3.65	17.6471	18.1373	18.1373	18.1373
	3.65833	17.6471	18.1373	18.1373	18.1373
	3.66667	17.6471	18.1373	18.1373	18.1373
	3.675	17.6471	18.1373	18.1373	18.1373
	3.68333	17.6471	18.1373	18.1373	18.1373
	3.69167	17.6471	18.1373	18.1373	18.1373
	3.7	17.6471	18.1373	18.1373	18.1373
	3.70833	17.6471	18.1373	18.1373	18.1373
	3.71667	17.6471	18.1373	18.1373	18.1373
	3.725	18.1373	18.1373	18.1373	18.1373
	3.73333	17.6471	18.1373	18.1373	18.6274
	3.74167	17.6471	18.1373	18.1373	18.6274
	3.75	17.6471	18.1373	18.6274	18.1373
	3.75833	17.6471	18.6274	18.1373	18.6274
	3.76667	17.6471	18.6274	18.1373	18.1373
	3.775	17.6471	18.6274	18.1373	18.6274
	3.78333	17.6471	18.6274	18.6274	18.6274
	3.79167	17.6471	18.1373	18.1373	18.6274
	3.8	17.6471	18.1373	18.1373	18.1373
	3.80833	18.1373	18.6274	18.6274	18.1373
	3.81667	18.1373	18.6274	18.6274	18.6274
	3.825	18.1373	18.6274	18.6274	18.6274
	3.83333	18.1373	18.6274	18.6274	18.6274
	3.84167	18.1373	18.6274	18.6274	18.6274
	3.85	18.1373	18.6274	18.6274	18.6274
	3.85833	18.1373	18.6274	18.6274	18.6274
	3.86667	18.1373	18.6274	18.6274	18.6274
	3.875	18.1373	18.6274	18.6274	18.6274
	3.88333	18.1373	18.6274	18.6274	18.6274
	3.89167	18.1373	18.6274	18.6274	18.6274
	3.9	18.1373	18.6274	18.6274	18.6274
	3.90833	18.1373	18.6274	18.6274	18.6274
	3.91667	18.1373	18.6274	18.6274	18.6274
	3.925	18.1373	18.6274	18.6274	18.6274
	3.93333	18.1373	18.6274	18.6274	18.6274
	3.94167	18.1373	18.6274	18.6274	18.6274
	3.95	18.1373	18.6274	18.6274	18.6274
	3.95833	18.1373	18.6274	18.6274	19.1177
	3.96667	18.1373	18.6274	18.6274	19.1177
	3.975	18.1373	18.6274	18.6274	19.1177
	3.98333	18.1373	18.6274	18.6274	19.1177
	3.99167	18.1373	18.6274	18.6274	19.1177
	4	18.1373	18.6274	18.6274	19.1177
	4.00833	18.1373	18.6274	18.6274	19.1177
	4.01667	18.1373	18.6274	18.6274	19.1177
	4.025	18.1373	19.1177	18.6274	19.1177
	4.03333	18.1373	18.6274	18.6274	19.1177
	4.04167	18.1373	18.6274	18.6274	19.1177
	4.05	18.1373	18.6274	19.1177	19.1177
	4.05833	18.1373	19.1177	19.1177	19.1177
	4.06667	18.1373	19.1177	19.1177	19.1177
	4.075	18.1373	19.1177	18.6274	19.1177
	4.08333	18.1373	18.6274	19.1177	19.1177
	4.09167	18.1373	18.6274	19.1177	19.1177
	4.1	18.1373	18.6274	19.1177	19.1177
	4.10833	18.1373	19.1177	19.1177	19.1177
	4.11667	18.1373	19.1177	19.1177	19.1177
	4.125	18.1373	19.1177	19.1177	19.1177
	4.13333	18.1373	19.1177	19.1177	19.1177
	4.14167	18.1373	19.1177	19.1177	19.1177
	4.15	18.1373	19.1177	18.6274	19.1177
	4.15833	18.1373	19.1177	19.1177	19.1177
	4.16667	18.6274	19.1177	19.1177	19.1177
	4.175	18.1373	19.1177	19.1177	19.1177
	4.18333	18.1373	19.1177	19.1177	19.1177
	4.19167	18.1373	19.1177	19.1177	19.1177
	4.2	18.1373	19.1177	19.1177	19.1177
	4.20833	18.6274	19.1177	19.1177	19.1177
	4.21667	18.6274	19.1177	19.1177	19.1177
	4.225	18.6274	19.1177	19.1177	19.1177
	4.23333	18.6274	19.1177	19.1177	19.1177
	4.24167	18.6274	19.1177	19.1177	19.1177
	4.25	18.6274	19.1177	19.1177	19.6078
	4.25833	18.6274	19.1177	19.1177	19.6078
	4.26667	18.6274	19.1177	19.1177	19.6078
	4.275	18.6274	19.1177	19.1177	19.1177
	4.28333	18.6274	19.1177	19.1177	19.6078
	4.29167	18.6274	19.1177	19.1177	19.6078
	4.3	18.6274	19.1177	19.1177	19.6078
	4.30833	18.6274	19.1177	19.1177	19.1177
	4.31667	18.6274	19.1177	19.1177	19.6078
	4.325	18.6274	19.1177	19.1177	19.6078
	4.33333	18.6274	19.1177	19.1177	19.6078
	4.34167	18.6274	19.1177	19.1177	19.6078
	4.35	18.6274	19.1177	19.1177	19.6078
	4.35833	18.6274	19.1177	19.1177	19.6078
	4.36667	18.6274	19.1177	19.1177	19.6078
	4.375	18.6274	19.1177	19.1177	19.6078
	4.38333	18.6274	19.1177	19.1177	19.6078
	4.39167	18.6274	19.1177	19.1177	19.6078
	4.4	18.6274	19.6078	19.1177	19.6078
	4.40833	18.6274	19.1177	19.6078	19.6078
	4.41667	18.6274	19.1177	19.1177	19.6078
	4.425	18.6274	19.1177	19.1177	19.6078
	4.43333	18.6274	19.1177	19.1177	19.6078
	4.44167	18.6274	19.6078	19.6078	19.6078
	4.45	18.6274	19.1177	19.6078	19.6078
	4.45833	18.6274	19.6078	19.6078	19.6078
	4.46667	18.6274	19.6078	19.6078	19.6078
	4.475	18.6274	19.6078	19.6078	19.6078
	4.48333	18.6274	19.6078	19.6078	19.6078
	4.49167	18.6274	19.6078	19.6078	19.6078
	4.5	18.6274	19.6078	19.6078	19.6078
	4.50833	18.6274	19.6078	19.6078	19.6078
	4.51667	18.6274	19.6078	19.6078	19.6078
	4.525	18.6274	19.6078	19.6078	19.6078
	4.53333	18.6274	19.6078	19.6078	19.6078
	4.54167	18.6274	19.1177	19.6078	19.6078
	4.55	18.6274	19.6078	19.6078	19.6078
	4.55833	18.6274	19.6078	19.6078	20.098
	4.56667	18.6274	19.6078	19.6078	20.098
	4.575	18.6274	19.6078	19.6078	19.6078
	4.58333	18.6274	19.6078	19.6078	19.6078
	4.59167	18.6274	19.6078	19.6078	19.6078
	4.6	18.6274	19.6078	19.6078	19.6078
	4.60833	18.6274	19.6078	19.6078	19.6078
	4.61667	18.6274	19.6078	19.6078	19.6078
	4.625	18.6274	19.6078	19.6078	20.098
	4.63333	18.6274	19.6078	19.6078	19.6078
	4.64167	18.6274	19.6078	19.6078	20.098
	4.65	19.1177	19.6078	19.6078	20.098
	4.65833	18.6274	19.6078	19.6078	20.098
	4.66667	18.6274	19.6078	19.6078	20.098
	4.675	18.6274	19.6078	19.6078	20.098
	4.68333	18.6274	19.6078	19.6078	20.098
	4.69167	19.1177	19.6078	19.6078	20.098
	4.7	18.6274	19.6078	19.6078	20.098
	4.70833	18.6274	19.6078	19.6078	20.098
	4.71667	18.6274	19.6078	19.6078	20.098
	4.725	19.1177	19.6078	19.6078	20.098
	4.73333	18.6274	19.6078	19.6078	20.098
	4.74167	19.1177	19.6078	19.6078	20.098
	4.75	19.1177	19.6078	19.6078	20.098
	4.75833	18.6274	19.6078	19.6078	20.098
	4.76667	19.1177	19.6078	19.6078	20.098
	4.775	19.1177	19.6078	19.6078	20.098
	4.78333	19.1177	19.6078	19.6078	20.098
	4.79167	18.6274	19.6078	19.6078	20.098
	4.8	19.1177	19.6078	19.6078	20.098
	4.80833	19.1177	19.6078	19.6078	20.098
	4.81667	19.1177	19.6078	19.6078	20.098
	4.825	19.1177	19.6078	19.6078	20.098
	4.83333	19.1177	19.6078	19.6078	20.098
	4.84167	19.1177	19.6078	19.6078	20.098
	4.85	19.1177	19.6078	19.6078	20.098
	4.85833	19.1177	19.6078	20.098	20.098
	4.86667	19.1177	19.6078	19.6078	20.098
	4.875	19.1177	19.6078	19.6078	20.098
	4.88333	19.1177	19.6078	19.6078	20.098
	4.89167	19.1177	19.6078	19.6078	20.098
	4.9	19.1177	19.6078	19.6078	20.098
	4.90833	19.1177	20.098	19.6078	20.098
	4.91667	19.1177	20.098	19.6078	20.098
	4.925	19.1177	20.098	19.6078	20.098
	4.93333	19.1177	20.098	19.6078	20.098
	4.94167	19.1177	20.098	19.6078	20.098
	4.95	19.1177	20.098	19.6078	20.098
	4.95833	19.1177	19.6078	19.6078	20.098
	4.96667	19.1177	20.098	19.6078	20.098
	4.975	19.1177	20.098	19.6078	20.098
	4.98333	19.1177	20.098	19.6078	20.098
	4.99167	19.1177	20.098	19.6078	20.098
	5	19.1177	20.098	19.6078	20.098
	5.00833	19.1177	20.098	19.6078	20.098
	5.01667	19.1177	20.098	19.6078	20.098
	5.025	19.1177	20.098	19.6078	20.5882
	5.03333	19.1177	20.098	19.6078	20.5882
	5.04167	19.1177	20.098	19.6078	20.5882
	5.05	19.1177	20.098	19.6078	20.5882
	5.05833	19.1177	20.098	19.6078	20.5882
	5.06667	19.1177	20.098	20.098	20.5882
	5.075	19.1177	20.098	20.098	20.5882
	5.08333	19.1177	20.098	20.098	20.5882
	5.09167	19.1177	20.098	20.098	20.5882
	5.1	19.1177	20.098	20.098	20.5882
	5.10833	19.1177	20.098	20.098	20.5882
	5.11667	19.1177	20.098	20.098	20.5882
	5.125	19.1177	20.098	20.098	20.5882
	5.13333	19.1177	20.098	20.098	20.5882
	5.14167	19.1177	20.098	20.098	20.5882
	5.15	19.1177	20.098	20.098	20.5882
	5.15833	19.1177	20.098	20.098	20.5882
	5.16667	19.1177	20.098	20.098	20.5882
	5.175	19.1177	20.098	20.098	20.5882
	5.18333	19.1177	20.098	20.098	20.5882
	5.19167	19.1177	20.098	20.098	20.5882
	5.2	19.1177	20.098	20.098	20.5882
	5.20833	19.1177	20.098	20.098	20.5882
	5.21667	19.1177	20.098	20.098	20.5882
	5.225	19.1177	20.098	20.098	20.5882
	5.23333	19.1177	20.098	20.098	20.5882
	5.24167	19.1177	20.098	20.098	20.5882
	5.25	19.1177	20.098	20.098	20.5882
	5.25833	19.1177	20.098	20.098	20.5882
	5.26667	19.1177	20.098	20.098	20.5882
	5.275	19.1177	20.098	20.098	20.5882
	5.28333	19.1177	20.098	20.098	20.5882
	5.29167	19.1177	20.098	20.098	20.5882
	5.3	19.1177	20.098	20.098	20.5882
	5.30833	19.1177	20.098	20.098	20.5882
	5.31667	19.1177	20.098	20.098	20.5882
	5.325	19.1177	20.098	20.098	20.5882
	5.33333	19.1177	20.098	20.098	20.5882
	5.34167	19.1177	20.098	20.098	20.5882
	5.35	19.1177	20.098	20.098	20.5882
	5.35833	19.1177	20.098	20.098	20.5882
	5.36667	19.1177	20.098	19.6078	20.5882
	5.375	19.1177	20.098	20.098	20.5882
	5.38333	19.6078	20.098	20.098	20.5882
	5.39167	19.6078	20.098	20.098	20.5882
	5.4	19.1177	20.098	20.098	20.5882
	5.40833	19.6078	20.098	20.098	20.5882
	5.41667	19.6078	20.098	20.098	20.5882
	5.425	19.1177	20.098	20.098	20.5882
	5.43333	19.1177	20.098	20.098	20.5882
	5.44167	19.1177	20.098	20.098	20.5882
	5.45	19.6078	20.098	20.098	20.5882
	5.45833	19.6078	20.098	20.098	20.5882
	5.46667	19.6078	20.098	20.098	20.5882
	5.475	19.6078	20.098	20.098	20.5882
	5.48333	19.6078	20.098	20.098	20.5882
	5.49167	19.6078	20.098	20.098	20.5882
	5.5	19.6078	20.098	20.098	20.5882
	5.50833	19.1177	20.098	20.5882	20.5882
	5.51667	19.6078	20.098	20.098	20.5882
	5.525	19.6078	20.098	20.098	20.5882
	5.53333	19.6078	20.098	20.098	20.5882
	5.54167	19.1177	20.098	20.098	20.5882
	5.55	19.6078	20.098	20.098	20.5882
	5.55833	19.6078	20.098	20.098	20.5882
	5.56667	19.6078	20.098	20.098	20.5882
	5.575	19.1177	20.5882	20.098	20.5882
	5.58333	19.6078	20.098	20.098	20.5882
	5.59167	19.6078	20.098	20.5882	20.5882
	5.6	19.6078	20.098	20.5882	20.5882
	5.60833	19.6078	20.098	20.5882	20.5882
	5.61667	19.6078	20.098	20.098	20.5882
	5.625	19.6078	20.098	20.098	20.5882
	5.63333	19.6078	20.098	20.098	20.5882
	5.64167	19.6078	20.5882	20.098	21.0784
	5.65	19.6078	20.5882	20.5882	20.5882
	5.65833	19.6078	20.098	20.098	20.5882
	5.66667	19.6078	20.098	20.5882	20.5882
	5.675	19.6078	20.098	20.5882	21.0784
	5.68333	19.6078	20.5882	20.098	21.0784
	5.69167	19.6078	20.098	20.5882	20.5882
	5.7	19.6078	20.5882	20.5882	21.0784
	5.70833	19.6078	20.5882	20.5882	20.5882
	5.71667	19.6078	20.5882	20.098	20.5882
	5.725	19.6078	20.5882	20.098	21.0784
	5.73333	19.6078	20.5882	20.098	20.5882
	5.74167	19.6078	20.5882	20.5882	20.5882
	5.75	19.6078	20.5882	20.098	21.0784
	5.75833	19.6078	20.5882	20.098	20.5882
	5.76667	19.6078	20.098	20.5882	20.5882
	5.775	19.6078	20.5882	20.5882	20.5882
	5.78333	19.6078	20.5882	20.5882	20.5882
	5.79167	19.6078	20.5882	20.098	21.0784
	5.8	19.6078	20.5882	20.5882	21.0784
	5.80833	19.6078	20.5882	20.098	21.0784
	5.81667	19.6078	20.5882	20.5882	21.0784
	5.825	19.6078	20.5882	20.5882	20.5882
	5.83333	19.6078	20.5882	20.5882	21.0784
	5.84167	19.6078	20.5882	20.5882	21.0784
	5.85	19.6078	20.5882	20.098	21.0784
	5.85833	19.6078	20.5882	20.5882	21.0784
	5.86667	19.6078	20.5882	20.5882	21.0784
	5.875	19.6078	20.5882	20.5882	21.0784
	5.88333	19.6078	20.5882	20.5882	21.0784
	5.89167	19.6078	20.5882	20.5882	21.0784
	5.9	19.6078	20.5882	20.5882	21.0784
	5.90833	19.6078	20.5882	20.5882	21.0784
	5.91667	19.6078	20.5882	20.5882	21.0784
	5.925	19.6078	20.5882	20.5882	21.0784
	5.93333	19.6078	20.5882	20.5882	21.0784
	5.94167	19.6078	20.5882	20.5882	21.0784
	5.95	19.6078	20.5882	20.5882	21.0784
	5.95833	19.6078	20.5882	20.5882	21.0784
	5.96667	19.6078	20.5882	20.5882	21.0784
	5.975	19.6078	20.5882	20.5882	21.0784
	5.98333	19.6078	20.5882	20.5882	21.0784
	5.99167	19.6078	20.5882	20.5882	21.0784
	6	19.6078	20.5882	20.5882	21.0784
	6.00833	19.6078	20.5882	20.5882	21.0784
	6.01667	19.6078	20.5882	20.5882	21.0784
	6.025	19.6078	20.5882	20.5882	21.0784
	6.03333	19.6078	20.5882	20.5882	21.0784
	6.04167	19.6078	20.5882	20.5882	21.0784
	6.05	19.6078	20.5882	20.5882	21.0784
	6.05833	19.6078	20.5882	20.5882	21.0784
	6.06667	19.6078	20.5882	20.5882	21.0784
	6.075	19.6078	20.5882	20.5882	21.0784
	6.08333	19.6078	20.5882	20.5882	21.0784
	6.09167	19.6078	20.5882	20.5882	21.0784
	6.1	19.6078	20.5882	20.5882	21.0784
	6.10833	19.6078	20.5882	20.5882	21.0784
	6.11667	19.6078	20.5882	20.5882	21.0784
	6.125	19.6078	20.5882	20.5882	21.0784
	6.13333	19.6078	20.5882	20.5882	21.0784
	6.14167	19.6078	20.5882	20.5882	21.0784
	6.15	19.6078	20.5882	20.5882	21.0784
	6.15833	19.6078	20.5882	20.5882	21.0784
	6.16667	19.6078	20.5882	20.5882	21.0784
	6.175	19.6078	20.5882	20.5882	21.0784
	6.18333	19.6078	20.5882	20.5882	21.0784
	6.19167	19.6078	20.5882	20.5882	21.0784
	6.2	19.6078	20.5882	20.5882	21.0784
	6.20833	19.6078	20.5882	20.5882	21.0784
	6.21667	19.6078	20.5882	20.5882	21.0784
	6.225	19.6078	20.5882	20.5882	21.0784
	6.23333	19.6078	20.5882	20.5882	21.0784
	6.24167	19.6078	20.5882	20.5882	21.0784
	6.25	19.6078	20.5882	20.5882	21.0784
	6.25833	19.6078	20.5882	20.5882	21.0784
	6.26667	19.6078	20.5882	20.5882	21.0784
	6.275	19.6078	20.5882	20.5882	21.0784
	6.28333	19.6078	20.5882	20.5882	21.0784
	6.29167	19.6078	20.5882	20.5882	21.0784
	6.3	19.6078	20.5882	20.5882	21.0784
	6.30833	19.6078	20.5882	20.5882	21.0784
	6.31667	19.6078	20.5882	20.5882	21.0784
	6.325	19.6078	20.5882	20.5882	21.0784
	6.33333	19.6078	20.5882	20.5882	21.0784
	6.34167	19.6078	20.5882	20.5882	21.0784
	6.35	19.6078	20.5882	20.5882	21.0784
	6.35833	19.6078	20.5882	20.5882	21.0784
	6.36667	19.6078	20.5882	20.5882	21.0784
	6.375	19.6078	20.5882	20.5882	21.0784
	6.38333	19.6078	20.5882	21.0784	21.0784
	6.39167	19.6078	20.5882	20.5882	21.0784
	6.4	19.6078	20.5882	20.5882	21.0784
	6.40833	19.6078	20.5882	20.5882	21.0784
	6.41667	19.6078	20.5882	20.5882	21.0784
	6.425	19.6078	20.5882	20.5882	21.0784
	6.43333	19.6078	20.5882	20.5882	21.0784
	6.44167	19.6078	20.5882	20.5882	21.0784
	6.45	19.6078	20.5882	20.5882	21.0784
	6.45833	19.6078	20.5882	20.5882	21.0784
	6.46667	19.6078	20.5882	20.5882	21.0784
	6.475	19.6078	20.5882	20.5882	21.0784
	6.48333	19.6078	20.5882	20.5882	21.0784
	6.49167	19.6078	20.5882	20.5882	21.0784
	6.5	19.6078	20.5882	20.5882	21.0784
	6.50833	19.6078	20.5882	20.5882	21.0784
	6.51667	19.6078	20.5882	20.5882	21.0784
	6.525	19.6078	20.5882	20.5882	21.0784
	6.53333	19.6078	20.5882	20.5882	21.0784
	6.54167	19.6078	20.5882	20.5882	21.0784
	6.55	19.6078	20.5882	20.5882	21.0784
	6.55833	20.098	20.5882	20.5882	21.0784
	6.56667	19.6078	20.5882	20.5882	21.0784
	6.575	19.6078	20.5882	20.5882	21.0784
	6.58333	20.098	20.5882	20.5882	21.0784
	6.59167	19.6078	20.5882	20.5882	21.0784
	6.6	20.098	20.5882	21.0784	21.0784
	6.60833	19.6078	20.5882	20.5882	21.5686
	6.61667	20.098	20.5882	20.5882	21.5686
	6.625	20.098	20.5882	20.5882	21.5686
	6.63333	20.098	20.5882	20.5882	21.0784
	6.64167	20.098	20.5882	20.5882	21.0784
	6.65	20.098	20.5882	21.0784	21.5686
	6.65833	19.6078	20.5882	20.5882	21.5686
	6.66667	20.098	20.5882	20.5882	21.0784
	6.675	19.6078	20.5882	20.5882	21.5686
	6.68333	20.098	20.5882	20.5882	21.5686
	6.69167	20.098	20.5882	21.0784	21.5686
	6.7	20.098	20.5882	21.0784	21.5686
	6.70833	20.098	20.5882	20.5882	21.0784
	6.71667	19.6078	20.5882	21.0784	21.0784
	6.725	20.098	20.5882	20.5882	21.5686
	6.73333	20.098	20.5882	20.5882	21.5686
	6.74167	19.6078	20.5882	20.5882	21.5686
	6.75	20.098	20.5882	21.0784	21.5686
	6.75833	20.098	20.5882	21.0784	21.0784
	6.76667	19.6078	20.5882	21.0784	21.5686
	6.775	20.098	20.5882	20.5882	21.5686
	6.78333	20.098	20.5882	20.5882	21.0784
	6.79167	20.098	20.5882	20.5882	21.5686
	6.8	20.098	20.5882	21.0784	21.5686
	6.80833	19.6078	20.5882	20.5882	21.5686
	6.81667	20.098	21.0784	21.0784	21.5686
	6.825	20.098	20.5882	21.0784	21.5686
	6.83333	20.098	20.5882	21.0784	21.5686
	6.84167	20.098	21.0784	21.0784	21.5686
	6.85	19.6078	20.5882	21.0784	21.5686
	6.85833	20.098	20.5882	21.0784	21.5686
	6.86667	20.098	20.5882	20.5882	21.5686
	6.875	20.098	20.5882	21.0784	21.5686
	6.88333	20.098	21.0784	21.0784	21.5686
	6.89167	20.098	20.5882	21.0784	21.5686
	6.9	20.098	20.5882	21.0784	21.5686
	6.90833	20.098	21.0784	21.0784	21.5686
	6.91667	20.098	20.5882	21.0784	21.5686
	6.925	20.098	20.5882	21.0784	21.5686
	6.93333	20.098	20.5882	21.0784	21.5686
	6.94167	20.098	20.5882	21.0784	21.5686
	6.95	20.098	20.5882	21.0784	21.5686
	6.95833	20.098	21.0784	20.5882	21.5686
	6.96667	20.098	20.5882	20.5882	21.5686
	6.975	20.098	20.5882	21.0784	21.5686
	6.98333	20.098	21.0784	21.0784	21.5686
	6.99167	20.098	21.0784	21.0784	21.5686
	7	20.098	20.5882	21.0784	21.5686
	7.00833	20.098	21.0784	21.0784	21.5686
	7.01667	20.098	20.5882	21.0784	21.5686
	7.025	20.098	20.5882	20.5882	21.5686
	7.03333	20.098	20.5882	21.0784	21.5686
	7.04167	20.098	20.5882	21.0784	21.5686
	7.05	20.098	20.5882	21.0784	21.5686
	7.05833	20.098	21.0784	21.0784	21.5686
	7.06667	20.098	20.5882	21.0784	21.5686
	7.075	20.098	20.5882	21.0784	21.5686
	7.08333	20.098	21.0784	21.0784	21.5686
	7.09167	20.098	20.5882	21.0784	21.5686
	7.1	20.098	21.0784	21.0784	21.5686
	7.10833	20.098	20.5882	21.0784	21.5686
	7.11667	20.098	20.5882	21.0784	21.5686
	7.125	20.098	21.0784	21.0784	21.5686
	7.13333	20.098	21.0784	21.0784	21.5686
	7.14167	20.098	21.0784	21.0784	21.5686
	7.15	20.098	21.0784	21.0784	21.5686
	7.15833	20.098	21.0784	21.0784	21.5686
	7.16667	20.098	21.0784	20.5882	21.5686
	7.175	20.098	21.0784	21.0784	21.5686
	7.18333	20.098	21.0784	21.0784	21.5686
	7.19167	20.098	21.0784	21.0784	21.5686
	7.2	20.098	21.0784	21.0784	21.5686
	7.20833	20.098	21.0784	21.0784	21.5686
	7.21667	20.098	21.0784	21.0784	21.5686
	7.225	20.098	21.0784	21.0784	21.5686
	7.23333	20.098	21.0784	20.5882	21.5686
	7.24167	20.098	21.0784	21.0784	21.5686
	7.25	20.098	21.0784	21.0784	21.5686
	7.25833	20.098	21.0784	21.0784	21.5686
	7.26667	20.098	21.0784	21.0784	21.5686
	7.275	20.098	21.0784	21.0784	21.5686
	7.28333	20.098	20.5882	21.0784	21.5686
	7.29167	20.098	21.0784	21.0784	21.5686
	7.3	20.098	21.0784	21.5686	21.5686
	7.30833	20.098	21.0784	21.5686	21.5686
	7.31667	20.098	21.0784	21.5686	21.5686
	7.325	20.098	21.0784	21.5686	21.5686
	7.33333	20.098	21.0784	21.0784	21.5686
	7.34167	20.098	21.0784	21.5686	21.5686
	7.35	20.098	21.0784	21.5686	21.5686
	7.35833	20.098	20.5882	21.0784	21.5686
	7.36667	20.098	21.0784	21.0784	21.5686
	7.375	20.098	21.0784	21.0784	21.5686
	7.38333	20.098	21.0784	21.5686	21.5686
	7.39167	20.098	21.0784	21.5686	21.5686
	7.4	20.098	21.0784	21.5686	21.5686
	7.40833	20.098	21.0784	21.5686	21.5686
	7.41667	20.098	21.0784	21.5686	21.5686
	7.425	20.098	21.0784	21.5686	21.5686
	7.43333	20.098	21.0784	21.0784	21.5686
	7.44167	20.098	21.0784	21.5686	21.5686
	7.45	20.098	21.0784	21.0784	21.5686
	7.45833	20.098	21.0784	21.5686	21.5686
	7.46667	20.098	21.0784	21.5686	21.5686
	7.475	20.098	21.0784	21.5686	21.5686
	7.48333	20.098	21.0784	21.5686	21.5686
	7.49167	20.098	21.0784	21.5686	21.5686
	7.5	20.098	21.0784	21.5686	21.5686
	7.50833	20.098	21.0784	21.0784	21.5686
	7.51667	20.098	21.0784	21.5686	21.5686
	7.525	20.098	21.0784	21.5686	21.5686
	7.53333	20.098	21.0784	21.5686	21.5686
	7.54167	20.098	21.0784	21.5686	21.5686
	7.55	20.098	21.0784	21.5686	21.5686
	7.55833	20.098	21.0784	21.5686	21.5686
	7.56667	20.098	21.0784	21.5686	21.5686
	7.575	20.098	21.0784	21.5686	21.5686
	7.58333	20.098	21.0784	21.5686	21.5686
	7.59167	20.098	21.0784	21.5686	21.5686
	7.6	20.098	21.0784	21.5686	21.5686
	7.60833	20.098	21.0784	21.5686	21.5686
	7.61667	20.098	21.0784	21.5686	21.5686
	7.625	20.098	21.0784	21.5686	21.5686
	7.63333	20.098	21.0784	21.5686	21.5686
	7.64167	20.098	21.0784	21.5686	21.5686
	7.65	20.098	21.0784	21.5686	21.5686
	7.65833	20.098	21.0784	21.5686	21.5686
	7.66667	20.098	21.0784	21.5686	21.5686
	7.675	20.098	21.0784	21.5686	21.5686
	7.68333	20.098	21.0784	21.5686	21.5686
	7.69167	20.098	21.0784	21.5686	21.5686
	7.7	20.098	21.0784	21.5686	21.5686
	7.70833	20.098	21.0784	21.5686	21.5686
	7.71667	20.098	21.0784	21.5686	21.5686
	7.725	20.098	21.0784	21.5686	21.5686
	7.73333	20.098	21.0784	21.5686	21.5686
	7.74167	20.098	21.0784	21.5686	21.5686
	7.75	20.098	21.0784	21.5686	21.5686
	7.75833	20.098	21.0784	21.5686	21.5686
	7.76667	20.098	21.0784	21.5686	21.5686
	7.775	20.098	21.0784	21.5686	21.5686
	7.78333	20.098	21.0784	21.5686	21.5686
	7.79167	20.098	21.0784	21.5686	21.5686
	7.8	20.098	21.0784	21.5686	21.5686
	7.80833	20.098	21.0784	21.5686	21.5686
	7.81667	20.098	21.0784	21.5686	21.5686
	7.825	20.098	21.0784	21.5686	21.5686
	7.83333	20.098	21.0784	21.5686	21.5686
	7.84167	20.098	21.0784	21.5686	21.5686
	7.85	20.098	21.0784	21.5686	21.5686
	7.85833	20.098	21.0784	21.5686	21.5686
	7.86667	20.098	21.0784	21.5686	21.5686
	7.875	20.098	21.0784	21.5686	21.5686
	7.88333	20.098	21.0784	21.5686	21.5686
	7.89167	20.098	21.0784	21.5686	21.5686
	7.9	20.098	21.0784	21.5686	22.0588
	7.90833	20.098	21.0784	21.5686	21.5686
	7.91667	20.098	21.0784	21.5686	21.5686
	7.925	20.098	21.0784	21.5686	21.5686
	7.93333	20.098	21.0784	21.5686	21.5686
	7.94167	20.098	21.0784	21.5686	21.5686
	7.95	20.098	21.0784	21.5686	21.5686
	7.95833	20.098	21.0784	21.5686	22.0588
	7.96667	20.098	21.0784	21.5686	21.5686
	7.975	20.098	21.0784	21.5686	21.5686
	7.98333	20.098	21.0784	21.5686	21.5686
	7.99167	20.098	21.0784	21.5686	21.5686
	8	20.098	21.0784	21.5686	22.0588
	8.00833	20.098	21.0784	21.5686	22.0588
	8.01667	20.098	21.0784	21.5686	21.5686
	8.025	20.098	21.0784	21.5686	22.0588
	8.03333	20.098	21.0784	21.5686	22.0588
	8.04167	20.098	21.0784	21.5686	22.0588
	8.05	20.098	21.0784	21.5686	21.5686
	8.05833	20.098	21.0784	21.5686	22.0588
	8.06667	20.098	21.0784	21.5686	21.5686
	8.075	20.098	21.0784	21.5686	21.5686
	8.08333	20.098	21.0784	21.5686	22.0588
	8.09167	20.098	21.0784	21.5686	22.0588
	8.1	20.098	21.0784	21.5686	22.0588
	8.10833	20.098	21.0784	21.5686	22.0588
	8.11667	20.098	21.0784	21.5686	22.0588
	8.125	20.098	21.0784	21.5686	21.5686
	8.13333	20.098	21.0784	21.5686	22.0588
	8.14167	20.098	21.0784	21.5686	21.5686
	8.15	20.098	21.0784	21.5686	21.5686
	8.15833	20.098	21.0784	21.5686	21.5686
	8.16667	20.098	21.0784	21.5686	21.5686
	8.175	20.098	21.0784	21.5686	21.5686
	8.18333	20.098	21.0784	21.5686	21.5686
	8.19167	20.098	21.0784	21.5686	22.0588
	8.2	20.098	21.0784	21.5686	22.0588
	8.20833	20.098	21.0784	21.5686	22.0588
	8.21667	20.098	21.0784	21.5686	22.0588
	8.225	20.098	21.0784	21.5686	22.0588
	8.23333	20.098	21.0784	21.5686	22.0588
	8.24167	20.098	21.0784	21.5686	22.0588
	8.25	20.098	21.0784	21.5686	22.0588
	8.25833	20.098	21.0784	21.5686	22.0588
	8.26667	20.098	21.0784	21.5686	22.0588
	8.275	20.098	21.0784	21.5686	22.0588
	8.28333	20.098	21.0784	21.5686	22.0588
	8.29167	20.098	21.0784	21.5686	21.5686
	8.3	20.098	21.0784	21.5686	22.0588
	8.30833	20.098	21.0784	21.5686	22.0588
	8.31667	20.098	21.0784	21.5686	22.0588
	8.325	20.098	21.0784	21.5686	22.0588
	8.33333	20.098	21.0784	21.5686	22.0588
	8.34167	20.098	21.0784	21.5686	22.0588
	8.35	20.098	21.0784	21.5686	22.0588
	8.35833	20.098	21.0784	21.5686	22.0588
	8.36667	20.098	21.0784	21.5686	21.5686
	8.375	20.098	21.0784	21.5686	22.0588
	8.38333	20.098	21.0784	21.5686	22.0588
	8.39167	20.098	21.0784	21.5686	22.0588
	8.4	20.098	21.0784	21.5686	22.0588
	8.40833	20.098	21.0784	21.5686	22.0588
	8.41667	20.098	21.0784	21.5686	22.0588
	8.425	20.098	21.0784	21.5686	22.0588
	8.43333	20.098	21.0784	21.5686	22.0588
	8.44167	20.098	21.0784	21.5686	22.0588
	8.45	20.098	21.0784	21.5686	22.0588
	8.45833	20.098	21.0784	21.5686	22.0588
	8.46667	20.098	21.0784	21.5686	22.0588
	8.475	20.098	21.0784	21.5686	22.0588
	8.48333	20.098	21.0784	21.5686	22.0588
	8.49167	20.098	21.0784	21.5686	22.0588
	8.5	20.098	21.0784	21.5686	22.0588
	8.50833	20.098	21.0784	21.5686	22.0588
	8.51667	20.098	21.0784	21.5686	22.0588
	8.525	20.098	21.0784	21.5686	22.0588
	8.53333	20.098	21.0784	21.5686	22.0588
	8.54167	20.098	21.0784	21.5686	22.0588
	8.55	20.098	21.0784	21.5686	22.0588
	8.55833	20.098	21.0784	21.5686	22.0588
	8.56667	20.098	21.0784	21.5686	22.0588
	8.575	20.098	21.0784	21.5686	22.0588
	8.58333	20.098	21.0784	21.5686	22.0588
	8.59167	20.098	21.0784	21.5686	22.0588
	8.6	20.098	21.0784	21.5686	22.0588
	8.60833	20.098	21.0784	22.0588	22.0588
	8.61667	20.098	21.0784	21.5686	22.0588
	8.625	20.098	21.0784	21.5686	22.0588
	8.63333	20.098	21.0784	21.5686	22.0588
	8.64167	20.098	21.0784	21.5686	22.0588
	8.65	20.098	21.0784	21.5686	22.0588
	8.65833	20.098	21.0784	21.5686	22.0588
	8.66667	20.098	21.0784	21.5686	22.0588
	8.675	20.098	21.0784	21.5686	22.0588
	8.68333	20.098	21.0784	21.5686	22.0588
	8.69167	20.098	21.0784	22.0588	22.0588
	8.7	20.098	21.0784	22.0588	22.0588
	8.70833	20.098	21.0784	21.5686	22.0588
	8.71667	20.098	21.0784	21.5686	22.0588
	8.725	20.098	21.0784	21.5686	22.0588
	8.73333	20.5882	21.0784	21.5686	22.0588
	8.74167	20.098	21.0784	21.5686	22.0588
	8.75	20.098	21.0784	21.5686	22.0588
	8.75833	20.098	21.0784	21.5686	22.0588
	8.76667	20.098	21.0784	21.5686	22.0588
	8.775	20.098	21.0784	21.5686	22.0588
	8.78333	20.098	21.0784	21.5686	22.0588
	8.79167	20.098	21.0784	21.5686	22.0588
	8.8	20.098	21.0784	21.5686	22.0588
	8.80833	20.098	21.0784	21.5686	22.0588
	8.81667	20.098	21.0784	21.5686	22.0588
	8.825	20.5882	21.0784	21.5686	22.0588
	8.83333	20.098	21.0784	21.5686	22.0588
	8.84167	20.098	21.0784	21.5686	22.0588
	8.85	20.098	21.0784	22.0588	22.0588
	8.85833	20.098	21.0784	21.5686	22.0588
	8.86667	20.098	21.0784	21.5686	22.0588
	8.875	20.098	21.0784	21.5686	22.0588
	8.88333	20.098	21.0784	21.5686	22.0588
	8.89167	20.098	21.0784	21.5686	22.0588
	8.9	20.098	21.0784	21.5686	22.0588
	8.90833	20.098	21.0784	21.5686	22.0588
	8.91667	20.098	21.0784	21.5686	22.0588
	8.925	20.098	21.0784	21.5686	22.0588
	8.93333	20.098	21.0784	21.5686	22.0588
	8.94167	20.098	21.0784	21.5686	22.0588
	8.95	20.098	21.0784	21.5686	22.0588
	8.95833	20.098	21.0784	21.5686	22.0588
	8.96667	20.098	21.0784	22.0588	22.0588
	8.975	20.098	21.0784	21.5686	22.0588
	8.98333	20.098	21.0784	21.5686	22.0588
	8.99167	20.098	21.0784	21.5686	22.0588
	9	20.098	21.0784	21.5686	22.0588
	9.00833	20.098	21.0784	22.0588	22.0588
	9.01667	20.5882	21.0784	21.5686	22.0588
	9.025	20.098	21.0784	22.0588	22.0588
	9.03333	20.098	21.0784	21.5686	22.0588
	9.04167	20.098	21.0784	21.5686	22.0588
	9.05	20.098	21.0784	22.0588	22.0588
	9.05833	20.098	21.0784	21.5686	22.0588
	9.06667	20.098	21.0784	22.0588	22.0588
	9.075	20.5882	21.0784	22.0588	22.0588
	9.08333	20.098	21.0784	22.0588	22.0588
	9.09167	20.098	21.0784	22.0588	22.0588
	9.1	20.098	21.0784	22.0588	22.0588
	9.10833	20.098	21.0784	21.5686	22.0588
	9.11667	20.098	21.0784	21.5686	22.0588
	9.125	20.098	21.0784	21.5686	22.0588
	9.13333	20.098	21.0784	22.0588	22.0588
	9.14167	20.098	21.0784	22.0588	22.0588
	9.15	20.098	21.0784	22.0588	22.0588
	9.15833	20.098	21.0784	22.0588	22.0588
	9.16667	20.098	21.0784	22.0588	22.0588
	9.175	20.098	21.0784	21.5686	22.0588
	9.18333	20.098	21.0784	22.0588	22.0588
	9.19167	20.098	21.0784	22.0588	22.0588
	9.2	20.098	21.0784	22.0588	22.0588
	9.20833	20.098	21.0784	21.5686	22.0588
	9.21667	20.098	21.0784	22.0588	22.0588
	9.225	20.098	21.0784	22.0588	22.0588
	9.23333	20.098	21.0784	21.5686	22.0588
	9.24167	20.098	21.0784	22.0588	22.0588
	9.25	20.098	21.0784	22.0588	22.0588
	9.25833	20.098	21.0784	22.0588	22.0588
	9.26667	20.098	21.0784	22.0588	22.0588
	9.275	20.098	21.0784	22.0588	22.0588
	9.28333	20.5882	21.0784	22.0588	22.0588
	9.29167	20.5882	21.0784	22.0588	22.0588
	9.3	20.098	21.0784	22.0588	22.0588
	9.30833	20.098	21.0784	22.0588	22.0588
	9.31667	20.098	21.0784	22.0588	22.0588
	9.325	20.098	21.0784	22.0588	22.0588
	9.33333	20.5882	21.0784	22.0588	22.0588
	9.34167	20.5882	21.0784	22.0588	22.0588
	9.35	20.098	21.0784	22.0588	22.0588
	9.35833	20.5882	21.0784	22.0588	22.0588
	9.36667	20.098	21.0784	21.5686	22.0588
	9.375	20.098	21.0784	22.0588	22.0588
	9.38333	20.098	21.0784	21.5686	22.0588
	9.39167	20.098	21.0784	22.0588	22.0588
	9.4	20.098	21.0784	22.0588	22.0588
	9.40833	20.098	21.0784	22.0588	22.0588
	9.41667	20.5882	21.0784	22.0588	22.0588
	9.425	20.098	21.0784	22.0588	22.0588
	9.43333	20.098	21.0784	22.0588	22.0588
	9.44167	20.098	21.0784	22.0588	22.0588
	9.45	20.098	21.0784	21.5686	22.0588
	9.45833	20.098	21.0784	21.5686	22.0588
	9.46667	20.098	21.0784	21.5686	22.0588
	9.475	20.098	21.0784	22.0588	22.0588
	9.48333	20.098	21.0784	22.0588	22.0588
	9.49167	20.098	21.0784	22.0588	22.0588
	9.5	20.098	21.0784	22.0588	22.0588
	9.50833	20.098	21.0784	21.5686	22.0588
	9.51667	20.098	21.0784	22.0588	22.0588
	9.525	20.098	21.0784	22.0588	22.0588
	9.53333	20.098	21.0784	22.0588	22.0588
	9.54167	20.098	21.0784	22.0588	22.0588
	9.55	20.098	21.0784	22.0588	22.0588
	9.55833	20.098	21.0784	22.0588	22.0588
	9.56667	20.098	21.0784	22.0588	22.0588
	9.575	20.098	21.0784	22.0588	22.0588
	9.58333	20.098	21.0784	22.0588	22.0588
	9.59167	20.098	21.0784	22.0588	22.0588
	9.6	20.098	21.0784	22.0588	22.0588
	9.60833	20.098	21.0784	21.5686	22.0588
	9.61667	20.098	21.0784	21.5686	22.0588
	9.625	20.098	21.0784	21.5686	22.0588
	9.63333	20.098	21.0784	22.0588	22.0588
	9.64167	20.098	21.0784	22.0588	22.0588
	9.65	20.098	21.0784	21.5686	22.0588
	9.65833	20.098	21.0784	21.5686	22.0588
	9.66667	20.098	21.0784	21.5686	22.0588
	9.675	20.098	21.0784	22.0588	22.0588
	9.68333	20.098	21.0784	22.0588	22.0588
	9.69167	20.098	21.0784	22.0588	22.0588
	9.7	20.098	21.0784	22.0588	22.0588
	9.70833	20.098	21.0784	22.0588	22.0588
	9.71667	20.098	21.0784	22.0588	22.0588
	9.725	20.098	21.0784	22.0588	22.0588
	9.73333	20.098	21.0784	21.5686	22.0588
	9.74167	20.098	21.0784	22.0588	22.0588
	9.75	20.098	21.0784	22.0588	22.0588
	9.75833	20.098	21.0784	22.0588	22.0588
	9.76667	20.098	21.0784	22.0588	22.0588
	9.775	20.098	21.0784	22.0588	22.0588
	9.78333	20.098	21.0784	22.0588	22.0588
	9.79167	20.098	21.0784	22.0588	22.0588
	9.8	20.098	21.0784	22.0588	22.0588
	9.80833	20.098	21.0784	22.0588	22.0588
	9.81667	20.098	21.0784	22.0588	22.0588
	9.825	20.098	21.0784	22.0588	22.0588
	9.83333	20.098	21.0784	22.0588	22.0588
	9.84167	20.098	21.0784	22.0588	22.549
	9.85	20.098	21.0784	22.0588	22.0588
	9.85833	20.098	21.0784	22.0588	22.549
	9.86667	20.098	21.0784	21.5686	22.0588
	9.875	20.098	21.0784	22.0588	22.0588
	9.88333	20.098	21.0784	22.0588	22.0588
	9.89167	20.098	21.0784	22.0588	22.0588
	9.9	20.098	21.0784	22.0588	22.0588
	9.90833	20.098	21.0784	22.0588	22.0588
	9.91667	20.098	21.0784	22.0588	22.549
	9.925	20.098	21.0784	22.0588	22.0588
	9.93333	20.098	21.0784	22.0588	22.0588
	9.94167	20.098	21.0784	22.0588	22.0588
	9.95	20.098	21.0784	22.0588	22.0588
	9.95833	20.098	21.0784	22.0588	22.0588
	9.96667	20.098	21.0784	22.0588	22.0588
	9.975	20.098	21.0784	22.0588	22.0588
	9.98333	20.098	21.0784	22.0588	22.0588
	9.99167	20.098	21.0784	22.0588	22.0588
	10	20.098	21.0784	22.0588	22.0588
	10.0083	20.098	21.0784	22.0588	22.549
	10.0167	20.098	21.0784	22.0588	22.549
	10.025	20.098	21.0784	22.0588	22.549
	10.0333	20.098	21.0784	22.0588	22.549
	10.0417	20.098	21.0784	22.0588	22.549
	10.05	20.098	21.0784	22.0588	22.549
	10.0583	20.098	21.0784	22.0588	22.549
	10.0667	20.098	21.0784	22.0588	22.549
	10.075	20.098	21.0784	22.0588	22.549
	10.0833	20.098	21.0784	22.0588	22.0588
	10.0917	20.098	21.0784	22.0588	22.549
	10.1	20.098	21.0784	22.0588	22.549
	10.1083	20.098	21.0784	22.0588	22.0588
	10.1167	20.098	21.0784	22.0588	22.0588
	10.125	20.098	21.0784	22.0588	22.0588
	10.1333	20.098	21.0784	22.0588	22.0588
	10.1417	20.098	21.0784	22.0588	22.549
	10.15	20.098	21.0784	22.0588	22.549
	10.1583	20.098	21.0784	22.0588	22.549
	10.1667	20.098	21.0784	22.0588	22.549
	10.175	20.098	21.0784	22.0588	22.549
	10.1833	20.098	21.0784	22.0588	22.549
	10.1917	20.098	21.0784	22.0588	22.549
	10.2	20.098	21.0784	22.0588	22.549
	10.2083	20.098	21.0784	22.0588	22.549
	10.2167	20.098	21.0784	22.0588	22.549
	10.225	20.098	21.0784	22.0588	22.549
	10.2333	20.098	21.0784	22.0588	22.549
	10.2417	20.098	21.0784	22.0588	22.549
	10.25	20.098	21.0784	22.0588	22.549
	10.2583	20.098	21.0784	22.0588	22.549
	10.2667	20.098	21.0784	22.0588	22.549
	10.275	20.098	21.0784	22.0588	22.0588
	10.2833	20.098	21.0784	22.0588	22.549
	10.2917	20.098	21.0784	22.0588	22.549
	10.3	20.098	21.0784	22.0588	22.549
	10.3083	20.098	21.0784	22.0588	22.549
	10.3167	20.098	21.0784	22.0588	22.549
	10.325	20.098	21.0784	22.0588	22.549
	10.3333	20.098	21.0784	22.0588	22.0588
	10.3417	20.098	21.0784	22.0588	22.549
	10.35	20.098	21.0784	22.0588	22.549
	10.3583	20.098	21.0784	22.0588	22.549
	10.3667	20.098	21.0784	22.0588	22.549
	10.375	20.098	21.0784	22.0588	22.549
	10.3833	20.098	21.0784	22.0588	22.549
	10.3917	20.098	21.0784	22.0588	22.549
	10.4	20.098	21.0784	22.0588	22.549
	10.4083	20.098	21.0784	22.0588	22.549
	10.4167	20.098	21.0784	22.0588	22.549
	10.425	20.098	21.0784	22.0588	22.549
	10.4333	20.098	21.0784	22.0588	22.549
	10.4417	20.098	21.0784	22.0588	22.549
	10.45	20.098	21.0784	22.0588	22.549
	10.4583	20.5882	21.0784	22.0588	22.549
	10.4667	20.098	21.0784	22.0588	22.549
	10.475	20.098	21.0784	22.0588	22.549
	10.4833	20.098	21.0784	22.0588	22.549
	10.4917	20.098	21.0784	22.0588	22.549
	10.5	20.098	21.0784	22.0588	22.549
	10.5083	20.098	21.0784	22.0588	22.549
	10.5167	20.098	21.0784	22.0588	22.549
	10.525	20.098	21.0784	22.0588	22.549
	10.5333	20.098	21.0784	22.0588	22.549
	10.5417	20.098	21.0784	22.0588	22.549
	10.55	20.098	21.0784	22.0588	22.549
	10.5583	20.098	21.0784	22.0588	22.549
	10.5667	20.098	21.0784	22.0588	22.549
	10.575	20.098	21.0784	22.0588	22.549
	10.5833	20.098	21.0784	22.0588	22.549
	10.5917	20.098	21.0784	22.0588	22.549
	10.6	20.098	21.0784	22.0588	22.549
	10.6083	20.098	21.0784	22.0588	22.549
	10.6167	20.098	21.0784	22.0588	22.549
	10.625	20.098	21.0784	22.0588	22.549
	10.6333	20.098	21.0784	22.0588	22.549
	10.6417	20.098	21.0784	22.0588	22.549
	10.65	20.098	21.0784	22.0588	22.549
	10.6583	20.098	21.0784	22.0588	22.549
	10.6667	20.098	21.0784	22.0588	22.549
	10.675	20.098	21.0784	22.0588	22.549
	10.6833	20.098	21.0784	22.0588	22.549
	10.6917	20.098	21.0784	22.0588	22.549
	10.7	20.098	21.0784	22.0588	22.549
	10.7083	20.098	21.0784	22.0588	22.549
	10.7167	20.098	21.0784	22.0588	22.549
	10.725	20.098	21.0784	22.0588	22.549
	10.7333	20.098	21.0784	22.0588	22.549
	10.7417	20.098	21.0784	22.0588	22.549
	10.75	20.098	21.0784	22.0588	22.549
	10.7583	20.098	21.0784	22.0588	22.549
	10.7667	20.098	21.0784	22.0588	22.549
	10.775	20.098	21.0784	22.0588	22.549
	10.7833	20.098	21.0784	22.0588	22.549
	10.7917	20.098	21.0784	22.0588	22.549
	10.8	20.098	21.0784	22.0588	22.549
	10.8083	20.098	21.0784	22.0588	22.549
	10.8167	20.098	21.0784	22.0588	22.549
	10.825	20.098	21.0784	22.0588	22.549
	10.8333	20.098	21.0784	22.0588	22.549
	10.8417	20.098	21.0784	22.0588	22.549
	10.85	20.098	21.0784	22.0588	22.549
	10.8583	20.098	21.0784	22.0588	22.549
	10.8667	20.098	21.0784	22.0588	22.549
	10.875	20.098	21.0784	22.0588	22.549
	10.8833	20.098	21.0784	22.0588	22.549
	10.8917	20.098	21.0784	22.0588	22.549
	10.9	20.098	21.0784	22.0588	22.549
	10.9083	20.098	21.0784	22.0588	22.549
	10.9167	20.098	21.0784	22.0588	22.549
	10.925	20.098	21.0784	22.0588	22.549
	10.9333	20.098	21.0784	22.0588	22.549
	10.9417	20.098	21.0784	22.0588	22.549
	10.95	20.098	21.0784	22.0588	22.549
	10.9583	20.098	21.0784	22.0588	22.549
	10.9667	20.098	21.0784	22.0588	22.549
	10.975	20.098	21.0784	22.0588	22.549
	10.9833	20.098	21.0784	22.0588	22.549
	10.9917	20.098	21.0784	22.0588	22.549
	11	20.098	21.0784	22.0588	22.549
	11.0083	20.098	21.0784	22.0588	22.549
	11.0167	20.098	21.0784	22.0588	22.549
	11.025	20.098	21.0784	22.0588	22.549
	11.0333	20.098	21.0784	22.0588	22.549
	11.0417	20.098	21.0784	22.0588	22.549
	11.05	20.098	21.0784	22.0588	22.549
	11.0583	20.5882	21.0784	22.0588	22.549
	11.0667	20.098	21.0784	22.0588	22.549
	11.075	20.098	21.0784	22.0588	22.549
	11.0833	20.098	21.0784	22.0588	22.549
	11.0917	20.098	21.0784	22.0588	22.549
	11.1	20.098	21.0784	22.0588	22.549
	11.1083	20.098	21.0784	22.0588	22.549
	11.1167	20.098	21.0784	22.0588	22.549
	11.125	20.098	21.0784	22.0588	22.549
	11.1333	20.098	21.0784	22.0588	22.549
	11.1417	20.098	21.0784	22.0588	22.549
	11.15	20.098	21.0784	22.0588	22.549
	11.1583	20.098	21.0784	22.0588	22.549
	11.1667	20.098	21.0784	22.0588	22.549
	11.175	20.098	21.0784	22.0588	22.549
	11.1833	20.098	21.0784	22.0588	22.549
	11.1917	20.098	21.0784	22.0588	22.549
	11.2	20.098	21.0784	22.0588	22.549
	11.2083	20.098	21.0784	22.0588	22.549
	11.2167	20.5882	21.0784	22.0588	22.549
	11.225	20.098	21.0784	22.0588	22.549
	11.2333	20.098	21.0784	22.0588	22.549
	11.2417	20.098	21.0784	22.0588	22.549
	11.25	20.098	21.0784	22.0588	22.549
	11.2583	20.5882	21.0784	22.0588	22.549
	11.2667	20.5882	21.0784	22.0588	22.549
	11.275	20.098	21.0784	22.0588	22.549
	11.2833	20.098	21.0784	22.0588	22.549
	11.2917	20.098	21.0784	22.0588	22.549
	11.3	20.098	21.0784	22.0588	22.549
	11.3083	20.5882	21.0784	22.0588	22.549
	11.3167	20.098	21.0784	22.0588	22.549
	11.325	20.098	21.0784	22.0588	22.549
	11.3333	20.5882	21.0784	22.0588	22.549
	11.3417	20.5882	21.0784	22.0588	22.549
	11.35	20.098	21.0784	22.0588	22.549
	11.3583	20.098	21.0784	22.0588	22.549
	11.3667	20.098	21.0784	22.0588	22.549
	11.375	20.098	21.0784	22.0588	22.549
	11.3833	20.098	21.0784	22.0588	22.549
	11.3917	20.098	21.0784	22.0588	22.549
	11.4	20.5882	21.0784	22.0588	22.549
	11.4083	20.5882	21.0784	22.0588	22.549
	11.4167	20.098	21.0784	22.0588	22.549
	11.425	20.5882	21.0784	22.0588	22.549
	11.4333	20.098	21.0784	22.0588	22.549
	11.4417	20.098	21.0784	22.0588	22.549
	11.45	20.098	21.0784	22.0588	22.549
	11.4583	20.098	21.0784	22.0588	22.549
	11.4667	20.5882	21.0784	22.0588	22.549
	11.475	20.098	21.0784	22.0588	22.549
	11.4833	20.5882	21.0784	22.0588	22.549
	11.4917	20.5882	21.0784	22.0588	22.549
	11.5	20.098	21.0784	22.0588	22.549
	11.5083	20.5882	21.0784	22.0588	22.549
	11.5167	20.5882	21.0784	22.0588	22.549
	11.525	20.098	21.0784	22.0588	22.549
	11.5333	20.5882	21.0784	22.0588	22.549
	11.5417	20.5882	21.0784	22.0588	22.549
	11.55	20.5882	21.0784	22.0588	22.549
	11.5583	20.5882	21.0784	22.0588	22.549
	11.5667	20.5882	21.0784	22.0588	22.549
	11.575	20.5882	21.0784	22.0588	22.549
	11.5833	20.5882	21.0784	22.0588	22.549
	11.5917	20.5882	21.0784	22.0588	22.549
	11.6	20.5882	21.0784	22.0588	22.549
	11.6083	20.5882	21.0784	22.0588	22.549
	11.6167	20.5882	21.0784	22.0588	22.549
	11.625	20.5882	21.0784	22.0588	22.549
	11.6333	20.5882	21.0784	22.0588	22.549
	11.6417	20.5882	21.0784	22.0588	22.549
	11.65	20.5882	21.0784	22.0588	22.549
	11.6583	20.5882	21.0784	22.0588	22.549
	11.6667	20.5882	21.0784	22.0588	22.549
	11.675	20.5882	21.0784	22.0588	22.549
	11.6833	20.5882	21.0784	22.0588	22.549
	11.6917	20.5882	21.0784	22.0588	22.549
	11.7	20.5882	21.0784	22.0588	22.549
	11.7083	20.5882	21.0784	22.0588	22.549
	11.7167	20.5882	21.0784	22.0588	22.549
	11.725	20.5882	21.0784	22.0588	22.549
	11.7333	20.5882	21.0784	22.0588	22.549
	11.7417	20.5882	21.0784	22.0588	22.549
	11.75	20.5882	21.0784	22.0588	22.549
	11.7583	20.5882	21.0784	22.0588	22.549
	11.7667	20.5882	21.0784	22.0588	22.549
	11.775	20.5882	21.0784	22.0588	22.549
	11.7833	20.5882	21.0784	22.0588	22.549
	11.7917	20.5882	21.0784	22.0588	22.549
	11.8	20.5882	21.0784	22.0588	22.549
	11.8083	20.5882	21.0784	22.0588	22.549
	11.8167	20.5882	21.0784	22.0588	22.549
	11.825	20.5882	21.0784	22.0588	22.549
	11.8333	20.098	21.0784	22.0588	22.549
	11.8417	20.5882	21.0784	22.0588	22.549
	11.85	20.5882	21.0784	22.0588	22.549
	11.8583	20.5882	21.0784	22.0588	22.549
	11.8667	20.5882	21.0784	22.0588	22.549
	11.875	20.5882	21.0784	22.0588	22.549
	11.8833	20.5882	21.0784	22.0588	22.549
	11.8917	20.5882	21.0784	22.0588	22.549
	11.9	20.098	21.0784	22.0588	22.549
	11.9083	20.5882	21.5686	22.0588	22.549
	11.9167	20.5882	21.0784	22.0588	22.549
	11.925	20.5882	21.0784	22.0588	22.549
	11.9333	20.5882	21.0784	22.0588	22.549
	11.9417	20.5882	21.5686	22.0588	22.549
	11.95	20.5882	21.0784	22.0588	22.549
	11.9583	20.5882	21.0784	22.0588	22.549
	11.9667	20.5882	21.5686	22.0588	22.549
	11.975	20.5882	21.0784	22.0588	22.549
	11.9833	20.5882	21.0784	22.0588	22.549
	11.9917	20.5882	21.0784	22.0588	22.549
	12	20.5882	21.0784	22.0588	22.549
	12.0083	20.5882	21.0784	22.0588	22.549
	12.0167	20.5882	21.5686	22.0588	22.549
	12.025	20.5882	21.0784	22.0588	22.549
	12.0333	20.5882	21.0784	22.0588	22.549
	12.0417	20.098	21.0784	22.0588	22.549
	12.05	20.098	21.0784	22.0588	22.549
	12.0583	20.5882	21.0784	22.0588	22.549
	12.0667	20.5882	21.0784	22.0588	22.549
	12.075	20.5882	21.0784	22.0588	22.549
	12.0833	20.5882	21.5686	22.0588	22.549
	12.0917	20.5882	21.0784	22.0588	22.549
	12.1	20.5882	21.0784	22.0588	22.549
	12.1083	20.5882	21.5686	22.0588	22.549
	12.1167	20.5882	21.5686	22.549	22.549
	12.125	20.5882	21.5686	22.0588	22.549
	12.1333	20.5882	21.0784	22.0588	22.549
	12.1417	20.5882	21.5686	22.0588	22.549
	12.15	20.5882	21.5686	22.0588	22.549
	12.1583	20.5882	21.5686	22.0588	22.549
	12.1667	20.5882	21.5686	22.0588	22.549
	12.175	20.5882	21.5686	22.0588	22.549
	12.1833	20.5882	21.5686	22.0588	22.549
	12.1917	20.5882	21.5686	22.0588	22.549
	12.2	20.5882	21.5686	22.0588	22.549
	12.2083	20.5882	21.5686	22.549	22.549
	12.2167	20.5882	21.5686	22.0588	22.549
	12.225	20.5882	21.5686	22.549	22.549
	12.2333	20.5882	21.5686	22.549	22.549
	12.2417	20.5882	21.5686	22.549	22.549
	12.25	20.5882	21.5686	22.549	22.549
	12.2583	20.5882	21.5686	22.0588	22.549
	12.2667	20.5882	21.5686	22.0588	22.549
	12.275	20.5882	21.5686	22.549	22.549
	12.2833	20.5882	21.5686	22.549	22.549
	12.2917	20.5882	21.5686	22.0588	22.549
	12.3	20.5882	21.5686	22.549	22.549
	12.3083	20.5882	21.5686	22.0588	22.549
	12.3167	20.5882	21.5686	22.0588	22.549
	12.325	20.5882	21.5686	22.0588	22.549
	12.3333	20.5882	21.5686	22.549	22.549
	12.3417	20.5882	21.5686	22.549	22.549
	12.35	20.5882	21.5686	22.0588	22.549
	12.3583	20.5882	22.0588	22.549	22.549
	12.3667	20.5882	22.0588	22.0588	22.549
	12.375	20.5882	22.0588	22.0588	22.549
	12.3833	20.5882	21.5686	22.0588	22.549
	12.3917	20.5882	22.0588	22.0588	22.549
	12.4	20.5882	22.0588	22.0588	22.549
	12.4083	20.5882	22.0588	22.0588	22.549
	12.4167	20.5882	22.0588	22.0588	22.549
	12.425	20.5882	22.0588	22.0588	22.549
	12.4333	20.5882	22.0588	22.0588	22.549
	12.4417	20.5882	22.0588	22.0588	22.549
	12.45	20.5882	22.0588	22.0588	22.549
	12.4583	20.5882	22.0588	22.0588	22.549
	12.4667	20.5882	22.0588	22.0588	22.549
	12.475	20.5882	22.0588	22.0588	22.549
	12.4833	20.5882	22.549	22.0588	22.549
	12.4917	20.5882	22.0588	22.549	22.549
	12.5	20.5882	22.549	22.0588	22.549
	12.5083	20.5882	22.549	22.0588	22.549
	12.5167	20.5882	22.549	22.0588	22.549
	12.525	20.5882	22.549	22.0588	22.549
	12.5333	20.5882	22.549	22.0588	22.549
	12.5417	20.5882	22.549	22.0588	22.549
	12.55	20.5882	22.549	22.0588	22.549
	12.5583	20.5882	23.0392	22.0588	22.549
	12.5667	20.5882	22.549	22.0588	22.549
	12.575	20.5882	23.0392	22.0588	22.549
	12.5833	20.5882	22.549	22.0588	22.549
	12.5917	20.5882	23.0392	22.0588	22.549
	12.6	20.5882	23.0392	22.0588	22.549
	12.6083	20.5882	23.0392	22.0588	22.549
	12.6167	20.5882	23.0392	22.0588	22.549
	12.625	20.5882	23.5294	22.0588	22.549
	12.6333	20.5882	23.5294	22.0588	22.549
	12.6417	20.5882	23.5294	22.0588	22.549
	12.65	20.5882	23.5294	22.0588	22.549
	12.6583	20.5882	23.5294	22.0588	22.549
	12.6667	20.5882	23.5294	22.0588	22.549
	12.675	20.5882	23.5294	22.0588	22.549
	12.6833	20.098	23.5294	22.0588	22.549
	12.6917	20.5882	24.0196	22.0588	22.549
	12.7	20.5882	24.0196	22.549	22.549
	12.7083	20.5882	24.0196	22.0588	22.549
	12.7167	20.5882	24.0196	22.0588	22.549
	12.725	20.5882	24.0196	22.0588	22.549
	12.7333	20.5882	24.0196	22.0588	22.549
	12.7417	20.5882	24.5098	22.549	22.549
	12.75	20.5882	24.5098	22.0588	22.549
	12.7583	20.5882	24.5098	22.0588	22.549
	12.7667	20.5882	25	22.0588	22.549
	12.775	20.5882	25	22.0588	22.549
	12.7833	20.5882	25	22.0588	22.549
	12.7917	20.5882	25.4902	22.0588	22.549
	12.8	20.5882	25	22.0588	22.549
	12.8083	20.5882	25	22.0588	22.549
	12.8167	20.5882	25.4902	22.549	22.549
	12.825	20.5882	25.4902	22.0588	22.549
	12.8333	20.5882	25.9804	22.0588	22.549
	12.8417	20.5882	25.4902	22.0588	22.549
	12.85	20.5882	25.4902	22.549	22.549
	12.8583	20.5882	25.9804	22.549	22.549
	12.8667	20.5882	26.9608	22.0588	22.549
	12.875	20.5882	27.451	22.549	22.549
	12.8833	20.5882	26.9608	22.0588	22.549
	12.8917	20.5882	26.9608	22.0588	22.549
	12.9	20.5882	26.9608	22.0588	22.549
	12.9083	20.5882	27.451	22.0588	22.549
	12.9167	20.5882	26.9608	22.0588	22.549
	12.925	20.5882	27.9412	22.0588	22.549
	12.9333	20.5882	27.9412	22.0588	22.549
	12.9417	20.5882	28.4314	22.0588	22.549
	12.95	20.5882	27.451	22.0588	22.549
	12.9583	20.5882	27.9412	22.0588	22.549
	12.9667	20.5882	27.451	22.0588	22.549
	12.975	20.5882	27.9412	22.0588	22.549
	12.9833	20.5882	28.9216	22.0588	22.549
	12.9917	20.5882	28.9216	22.0588	22.549
	13	20.5882	28.9216	22.0588	22.549
	13.0083	20.5882	29.4118	22.0588	22.549
	13.0167	20.5882	28.9216	22.0588	22.549
	13.025	20.5882	29.902	22.0588	22.549
	13.0333	20.098	28.9216	22.0588	22.549
	13.0417	20.5882	29.4118	22.0588	22.549
	13.05	20.5882	28.9216	22.549	22.549
	13.0583	20.5882	29.4118	22.0588	22.549
	13.0667	20.5882	28.9216	22.0588	22.549
	13.075	20.5882	30.3922	22.0588	22.549
	13.0833	20.5882	31.3726	22.0588	22.549
	13.0917	20.5882	29.902	22.0588	22.549
	13.1	20.5882	30.8823	22.0588	22.549
	13.1083	20.5882	31.3726	22.0588	22.549
	13.1167	20.5882	30.8823	22.0588	22.549
	13.125	20.5882	31.3726	22.549	22.549
	13.1333	20.098	31.3726	22.549	22.549
	13.1417	20.5882	30.8823	22.549	22.549
	13.15	20.5882	31.8627	22.549	22.549
	13.1583	20.5882	33.3333	22.0588	22.549
	13.1667	20.5882	34.3137	22.549	22.549
	13.175	20.5882	30.8823	22.549	22.549
	13.1833	20.5882	33.3333	22.549	22.549
	13.1917	20.5882	34.3137	22.0588	22.549
	13.2	20.5882	32.8431	22.549	22.549
	13.2083	20.5882	29.902	22.549	22.549
	13.2167	20.5882	30.3922	22.0588	22.549
	13.225	20.5882	33.3333	22.0588	22.549
	13.2333	20.5882	34.8039	22.0588	22.549
	13.2417	20.5882	31.8627	22.0588	22.549
	13.25	20.5882	34.8039	22.0588	22.549
	13.2583	20.5882	36.7647	22.0588	22.549
	13.2667	20.5882	35.2941	22.0588	22.549
	13.275	20.5882	34.8039	22.0588	22.549
	13.2833	20.5882	35.2941	22.0588	22.549
	13.2917	20.5882	35.7843	22.549	22.549
	13.3	20.5882	35.7843	22.549	22.549
	13.3083	20.5882	38.7255	22.0588	22.549
	13.3167	20.5882	38.2353	22.0588	22.549
	13.325	20.5882	36.2745	22.0588	22.549
	13.3333	20.5882	32.8431	22.0588	22.549
	13.3417	20.5882	37.2549	22.0588	22.549
	13.35	20.5882	37.7451	22.549	22.549
	13.3583	20.5882	39.2157	22.549	22.549
	13.3667	20.5882	39.2157	22.549	22.549
	13.375	20.5882	37.2549	22.549	22.549
	13.3833	20.5882	38.7255	22.549	22.549
	13.3917	20.5882	40.1961	22.549	23.0392
	13.4	20.5882	40.1961	22.549	23.0392
	13.4083	20.5882	38.2353	22.549	22.549
	13.4167	20.5882	36.2745	22.0588	22.549
	13.425	20.5882	38.7255	22.549	22.549
	13.4333	20.5882	38.7255	22.549	22.549
	13.4417	20.5882	37.2549	22.549	23.0392
	13.45	20.5882	37.7451	22.0588	22.549
	13.4583	20.5882	38.2353	22.549	22.549
	13.4667	20.5882	38.7255	22.549	22.549
	13.475	20.5882	39.7059	22.549	22.549
	13.4833	20.5882	38.2353	22.549	22.549
	13.4917	20.5882	38.2353	22.549	22.549
	13.5	20.5882	35.2941	22.549	22.549
	13.5083	20.5882	40.1961	22.549	22.549
	13.5167	20.5882	42.1569	22.549	22.549
	13.525	20.5882	38.7255	22.549	22.549
	13.5333	20.5882	39.7059	22.0588	23.0392
	13.5417	20.5882	41.1765	22.0588	22.549
	13.55	20.5882	42.1569	22.549	22.549
	13.5583	20.5882	43.1373	22.549	22.549
	13.5667	20.5882	41.1765	22.0588	22.549
	13.575	20.5882	42.1569	22.0588	22.549
	13.5833	20.5882	42.6471	22.549	22.549
	13.5917	20.5882	42.6471	22.0588	22.549
	13.6	20.5882	42.1569	22.549	22.549
	13.6083	20.5882	42.1569	22.549	22.549
	13.6167	20.5882	43.6275	22.549	22.549
	13.625	20.5882	41.1765	22.549	23.0392
	13.6333	20.5882	39.7059	22.549	22.549
	13.6417	20.5882	40.6863	22.549	22.549
	13.65	20.5882	39.7059	22.549	22.549
	13.6583	20.5882	44.1176	22.549	22.549
	13.6667	20.5882	40.6863	22.549	23.0392
	13.675	20.5882	41.1765	22.549	22.549
	13.6833	20.5882	38.2353	22.549	22.549
	13.6917	20.5882	43.1373	22.549	22.549
	13.7	20.5882	41.1765	22.549	22.549
	13.7083	20.5882	41.1765	22.549	23.0392
	13.7167	20.5882	43.1373	22.549	22.549
	13.725	20.5882	41.1765	22.549	22.549
	13.7333	20.5882	43.6275	22.549	22.549
	13.7417	20.5882	45.5882	22.549	22.549
	13.75	20.5882	43.6275	22.549	22.549
	13.7583	20.5882	41.1765	22.549	22.549
	13.7667	20.5882	45.098	22.549	22.549
	13.775	20.5882	45.098	22.0588	22.549
	13.7833	20.5882	46.0784	22.0588	22.549
	13.7917	20.5882	46.0784	22.549	22.549
	13.8	20.5882	43.6275	22.0588	22.549
	13.8083	20.5882	47.0588	22.0588	22.549
	13.8167	20.5882	48.0392	22.549	22.549
	13.825	20.5882	46.0784	22.549	23.0392
	13.8333	20.5882	45.5882	22.549	22.549
	13.8417	20.5882	47.0588	22.549	22.549
	13.85	20.5882	43.6275	22.549	22.549
	13.8583	20.5882	43.1373	22.549	23.0392
	13.8667	20.5882	42.6471	22.549	23.0392
	13.875	20.5882	43.6275	22.549	22.549
	13.8833	20.5882	44.1176	22.549	23.0392
	13.8917	20.5882	42.6471	22.549	23.0392
	13.9	20.5882	44.1176	22.549	22.549
	13.9083	20.5882	48.5294	22.549	22.549
	13.9167	20.5882	46.0784	22.549	22.549
	13.925	20.5882	47.0588	22.549	22.549
	13.9333	20.5882	48.0392	22.549	22.549
	13.9417	20.5882	48.0392	22.549	22.549
	13.95	20.5882	46.5686	22.0588	22.549
	13.9583	20.5882	42.6471	22.549	22.549
	13.9667	20.5882	42.1569	22.549	22.549
	13.975	20.5882	45.098	22.549	23.0392
	13.9833	20.5882	46.5686	22.549	22.549
	13.9917	20.5882	43.6275	22.549	22.549
	14	20.5882	46.0784	22.549	22.549
	14.0083	20.5882	47.549	22.549	22.549
	14.0167	20.5882	49.5098	22.549	22.549
	14.025	20.5882	44.1176	22.0588	22.549
	14.0333	20.5882	48.5294	22.0588	23.0392
	14.0417	20.5882	46.5686	22.549	23.0392
	14.05	20.5882	42.1569	22.549	22.549
	14.0583	20.5882	44.6078	22.549	22.549
	14.0667	20.5882	49.5098	22.549	22.549
	14.075	20.5882	51.4706	22.549	22.549
	14.0833	20.5882	50.4902	22.549	22.549
	14.0917	20.5882	50.9804	22.0588	22.549
	14.1	20.5882	47.549	22.549	22.549
	14.1083	20.5882	45.5882	22.549	22.549
	14.1167	20.5882	50.9804	22.549	22.549
	14.125	20.5882	49.5098	22.0588	22.549
	14.1333	20.5882	50	22.0588	23.0392
	14.1417	20.5882	50.9804	22.0588	22.549
	14.15	20.5882	46.0784	22.549	22.549
	14.1583	20.5882	45.5882	22.0588	22.549
	14.1667	20.5882	47.0588	22.0588	22.549
	14.175	20.5882	49.0196	22.549	22.549
	14.1833	20.5882	49.0196	22.549	22.549
	14.1917	20.5882	50	22.0588	22.549
	14.2	20.5882	52.9412	22.0588	22.549
	14.2083	20.5882	54.4118	22.549	22.549
	14.2167	20.5882	54.4118	22.549	23.0392
	14.225	20.5882	54.4118	22.0588	22.549
	14.2333	20.5882	52.451	22.0588	22.549
	14.2417	20.5882	50.9804	22.0588	22.549
	14.25	20.5882	50	22.549	22.549
	14.2583	20.5882	52.451	22.549	22.549
	14.2667	20.5882	50.9804	22.0588	22.549
	14.275	20.5882	52.451	22.0588	22.549
	14.2833	20.5882	53.9216	22.0588	23.0392
	14.2917	20.5882	50.4902	22.0588	22.549
	14.3	20.5882	45.098	22.549	22.549
	14.3083	20.5882	48.0392	22.549	22.549
	14.3167	20.5882	49.0196	22.549	22.549
	14.325	20.5882	45.5882	22.549	22.549
	14.3333	20.5882	50.9804	22.549	22.549
	14.3417	20.5882	54.4118	22.549	22.549
	14.35	20.5882	48.5294	22.549	22.549
	14.3583	20.5882	50.4902	22.549	22.549
	14.3667	20.5882	51.4706	22.549	22.549
	14.375	20.5882	53.9216	22.0588	22.549
	14.3833	20.5882	55.3922	22.0588	22.549
	14.3917	20.5882	56.3725	22.0588	22.549
	14.4	20.5882	56.8627	22.549	22.549
	14.4083	20.5882	55.8824	22.0588	22.549
	14.4167	20.5882	55.3922	22.0588	22.549
	14.425	20.5882	55.3922	22.0588	22.549
	14.4333	20.5882	56.3725	22.0588	22.549
	14.4417	20.5882	55.8824	22.549	23.0392
	14.45	20.5882	54.902	22.0588	22.549
	14.4583	20.5882	53.9216	22.549	22.549
	14.4667	20.5882	56.8627	22.0588	23.0392
	14.475	20.5882	54.4118	22.549	22.549
	14.4833	20.5882	55.3922	22.549	23.0392
	14.4917	20.5882	56.8627	22.0588	22.549
	14.5	20.5882	54.902	22.0588	22.549
	14.5083	20.5882	53.9216	22.549	22.549
	14.5167	20.5882	57.8431	22.549	22.549
	14.525	20.5882	58.3333	22.0588	22.549
	14.5333	20.5882	56.3725	22.549	22.549
	14.5417	20.5882	56.8627	22.0588	22.549
	14.55	20.5882	52.451	22.549	22.549
	14.5583	20.5882	55.3922	22.0588	22.549
	14.5667	20.5882	55.8824	22.0588	22.549
	14.575	20.5882	57.3529	22.549	22.549
	14.5833	20.5882	55.8824	22.549	22.549
	14.5917	20.5882	55.8824	22.0588	22.549
	14.6	20.5882	56.8627	22.0588	23.0392
	14.6083	20.5882	54.4118	22.549	22.549
	14.6167	20.5882	58.3333	22.549	22.549
	14.625	20.5882	60.2941	22.549	22.549
	14.6333	20.5882	59.8039	22.0588	22.549
	14.6417	20.5882	59.8039	22.0588	22.549
	14.65	20.5882	60.7843	22.0588	22.549
	14.6583	20.5882	61.2745	22.549	22.549
	14.6667	20.5882	60.2941	22.549	22.549
	14.675	20.5882	57.8431	22.549	22.549
	14.6833	20.5882	52.9412	22.549	23.0392
	14.6917	20.5882	59.8039	22.0588	23.0392
	14.7	20.5882	54.4118	22.549	23.0392
	14.7083	20.5882	51.4706	22.549	23.0392
	14.7167	20.5882	57.3529	22.549	23.0392
	14.725	20.5882	61.7647	22.549	22.549
	14.7333	20.5882	61.2745	22.549	22.549
	14.7417	20.5882	58.8235	22.549	22.549
	14.75	20.5882	56.3725	22.549	22.549
	14.7583	20.5882	59.8039	22.549	22.549
	14.7667	20.5882	62.2549	22.0588	22.549
	14.775	20.5882	59.3137	22.549	22.549
	14.7833	20.5882	54.902	22.0588	22.549
	14.7917	20.5882	57.3529	22.0588	22.549
	14.8	20.5882	57.8431	22.0588	23.0392
	14.8083	20.5882	61.7647	22.0588	22.549
	14.8167	20.5882	56.8627	22.549	23.0392
	14.825	20.5882	61.7647	22.0588	22.549
	14.8333	20.5882	59.3137	22.0588	22.549
	14.8417	20.5882	60.7843	22.549	22.549
	14.85	20.5882	64.2157	22.549	22.549
	14.8583	20.5882	61.7647	22.549	23.0392
	14.8667	20.5882	63.2353	22.549	23.0392
	14.875	20.5882	64.7059	22.549	22.549
	14.8833	20.5882	61.7647	22.549	22.549
	14.8917	20.5882	62.7451	22.549	22.549
	14.9	20.5882	64.7059	22.0588	23.0392
	14.9083	20.098	62.2549	22.549	23.0392
	14.9167	20.5882	64.2157	22.549	22.549
	14.925	20.5882	64.2157	22.0588	22.549
	14.9333	20.5882	57.3529	22.549	23.0392
	14.9417	20.5882	58.8235	22.0588	22.549
	14.95	20.5882	64.2157	22.0588	22.549
	14.9583	20.5882	60.7843	22.0588	23.0392
	14.9667	20.5882	63.2353	22.549	22.549
	14.975	20.098	59.8039	22.549	22.549
	14.9833	20.5882	61.7647	22.549	23.0392
	14.9917	20.5882	59.8039	22.0588	22.549
	15	20.5882	57.8431	22.549	22.549
	15.0083	20.5882	57.8431	22.0588	22.549
	15.0167	20.5882	65.1961	22.0588	22.549
	15.025	20.098	66.1765	22.549	22.549
	15.0333	20.5882	66.6667	22.0588	22.549
	15.0417	20.5882	65.6863	22.0588	22.549
	15.05	20.5882	61.7647	22.549	22.549
	15.0583	20.5882	63.2353	22.549	22.549
	15.0667	20.5882	63.2353	22.0588	22.549
	15.075	20.5882	65.6863	22.0588	23.0392
	15.0833	20.5882	60.2941	22.0588	22.549
	15.0917	20.5882	53.9216	22.549	22.549
	15.1	20.5882	59.8039	22.0588	22.549
	15.1083	20.5882	66.1765	22.549	22.549
	15.1167	20.5882	68.1372	22.549	22.549
	15.125	20.098	68.1372	22.549	23.0392
	15.1333	20.098	68.6274	22.549	22.549
	15.1417	20.5882	66.1765	22.0588	22.549
	15.15	20.5882	62.7451	22.549	23.0392
	15.1583	20.5882	63.7255	22.549	23.0392
	15.1667	20.5882	60.2941	22.549	22.549
	15.175	20.5882	60.7843	22.549	22.549
	15.1833	20.5882	59.3137	22.0588	22.549
	15.1917	20.5882	66.6667	22.549	23.0392
	15.2	20.5882	69.1176	22.549	22.549
	15.2083	20.5882	60.2941	22.0588	23.0392
	15.2167	20.5882	64.2157	22.549	22.549
	15.225	20.5882	68.1372	22.549	22.549
	15.2333	20.5882	68.1372	22.549	22.549
	15.2417	20.5882	62.7451	22.549	23.0392
	15.25	20.5882	58.8235	22.549	22.549
	15.2583	20.5882	63.7255	22.549	22.549
	15.2667	20.098	68.6274	22.549	23.0392
	15.275	20.5882	63.7255	22.549	22.549
	15.2833	20.5882	57.8431	22.549	23.0392
	15.2917	20.5882	65.6863	22.549	23.0392
	15.3	20.5882	65.1961	22.549	23.0392
	15.3083	20.5882	66.6667	22.549	22.549
	15.3167	20.5882	67.6471	22.549	23.0392
	15.325	20.098	67.1569	22.549	22.549
	15.3333	20.5882	66.1765	22.549	23.0392
	15.3417	20.5882	68.1372	22.549	23.0392
	15.35	20.5882	69.1176	22.549	22.549
	15.3583	20.5882	68.6274	22.549	23.0392
	15.3667	20.5882	63.2353	22.549	23.0392
	15.375	20.5882	68.1372	22.549	23.0392
	15.3833	20.5882	66.6667	22.549	23.0392
	15.3917	20.5882	62.2549	22.549	23.0392
	15.4	20.5882	63.7255	22.549	23.0392
	15.4083	20.5882	66.6667	22.549	23.0392
	15.4167	20.5882	70.098	22.0588	22.549
	15.425	20.098	68.6274	22.549	23.0392
	15.4333	20.5882	65.6863	22.549	23.0392
	15.4417	20.5882	62.2549	22.549	22.549
	15.45	20.5882	64.2157	22.0588	22.549
	15.4583	20.5882	66.6667	22.0588	23.0392
	15.4667	20.5882	70.5882	22.549	23.0392
	15.475	20.5882	67.1569	22.549	23.0392
	15.4833	20.5882	59.3137	22.549	23.0392
	15.4917	20.5882	65.1961	22.549	22.549
	15.5	20.5882	61.7647	22.549	22.549
	15.5083	20.5882	68.6274	22.549	23.0392
	15.5167	20.5882	67.1569	22.549	22.549
	15.525	20.5882	66.1765	22.549	22.549
	15.5333	20.5882	72.0588	22.0588	22.549
	15.5417	20.5882	72.0588	22.549	22.549
	15.55	20.5882	70.5882	22.549	22.549
	15.5583	20.5882	72.0588	22.549	23.0392
	15.5667	20.5882	73.5294	22.549	22.549
	15.575	20.5882	68.1372	22.549	22.549
	15.5833	20.5882	64.2157	22.549	22.549
	15.5917	20.5882	63.7255	22.549	22.549
	15.6	20.5882	70.098	22.549	22.549
	15.6083	20.5882	72.549	22.549	22.549
	15.6167	20.5882	66.1765	22.549	23.0392
	15.625	20.5882	69.1176	22.549	22.549
	15.6333	20.5882	67.1569	22.0588	22.549
	15.6417	20.5882	70.098	22.549	22.549
	15.65	20.5882	64.7059	22.549	23.0392
	15.6583	20.5882	64.7059	22.549	22.549
	15.6667	20.5882	72.0588	22.0588	22.549
	15.675	20.5882	74.0196	22.549	22.549
	15.6833	20.5882	70.098	22.0588	22.549
	15.6917	20.5882	68.1372	22.0588	22.549
	15.7	20.5882	68.6274	22.549	22.549
	15.7083	20.5882	63.7255	22.0588	22.549
	15.7167	20.5882	65.1961	22.549	22.549
	15.725	20.5882	70.5882	22.0588	22.549
	15.7333	20.5882	75	22.549	23.0392
	15.7417	20.098	72.549	22.549	23.0392
	15.75	20.5882	72.549	22.549	22.549
	15.7583	20.5882	73.0392	22.549	22.549
	15.7667	20.5882	72.0588	22.549	22.549
	15.775	20.5882	75	22.549	23.0392
	15.7833	20.5882	74.5098	22.549	23.0392
	15.7917	20.5882	66.6667	22.549	22.549
	15.8	20.5882	64.7059	22.0588	22.549
	15.8083	20.5882	73.5294	22.0588	23.0392
	15.8167	20.5882	71.0784	22.549	23.0392
	15.825	20.5882	74.5098	22.0588	22.549
	15.8333	20.5882	74.0196	22.549	23.0392
	15.8417	20.5882	71.5686	22.0588	23.0392
	15.85	20.5882	70.5882	22.549	23.0392
	15.8583	20.5882	63.2353	22.0588	23.0392
	15.8667	20.5882	62.2549	22.549	23.0392
	15.875	20.5882	68.6274	22.549	23.0392
	15.8833	20.5882	67.6471	22.549	23.0392
	15.8917	20.5882	69.1176	22.549	22.549
	15.9	20.5882	74.0196	22.549	22.549
	15.9083	20.5882	73.5294	22.0588	23.0392
	15.9167	20.5882	71.0784	22.549	22.549
	15.925	20.5882	70.098	22.0588	22.549
	15.9333	20.5882	73.5294	22.0588	23.0392
	15.9417	20.5882	74.0196	22.549	23.0392
	15.95	20.5882	71.0784	22.549	22.549
	15.9583	20.5882	73.5294	22.0588	22.549
	15.9667	20.5882	71.0784	22.0588	23.0392
	15.975	20.5882	74.0196	22.549	22.549
	15.9833	20.5882	64.7059	22.549	22.549
	15.9917	20.5882	68.6274	22.549	23.0392
	16	20.5882	75.9804	22.0588	23.0392
	16.0083	20.5882	73.5294	22.0588	23.0392
	16.0167	20.5882	76.9608	22.0588	22.549
	16.025	20.5882	78.4314	22.549	23.0392
	16.0333	20.5882	75.9804	22.0588	23.0392
	16.0417	20.5882	76.9608	22.0588	23.0392
	16.05	20.5882	77.451	22.549	22.549
	16.0583	20.5882	69.6078	22.549	22.549
	16.0667	20.5882	72.549	22.549	22.549
	16.075	20.5882	73.0392	22.549	23.0392
	16.0833	20.5882	68.1372	22.549	23.0392
	16.0917	20.5882	74.5098	22.0588	23.0392
	16.1	20.5882	65.6863	22.0588	22.549
	16.1083	20.5882	67.6471	22.549	23.0392
	16.1167	20.5882	68.6274	22.549	22.549
	16.125	20.5882	74.0196	22.0588	23.0392
	16.1333	20.5882	70.098	22.549	22.549
	16.1417	20.5882	73.0392	22.549	22.549
	16.15	20.5882	76.4706	22.549	22.549
	16.1583	20.5882	74.5098	22.549	22.549
	16.1667	20.5882	75.9804	22.549	23.0392
	16.175	20.5882	77.9412	22.549	22.549
	16.1833	20.5882	74.0196	22.549	22.549
	16.1917	20.5882	69.6078	22.549	23.0392
	16.2	20.5882	70.5882	22.0588	22.549
	16.2083	20.5882	75.9804	22.549	23.0392
	16.2167	20.5882	77.451	22.549	22.549
	16.225	20.5882	71.5686	22.549	22.549
	16.2333	20.5882	72.549	22.549	22.549
	16.2417	20.5882	75	22.549	23.0392
	16.25	20.5882	77.9412	22.549	23.0392
	16.2583	20.5882	76.4706	22.549	23.0392
	16.2667	20.5882	75.9804	22.549	23.0392
	16.275	20.5882	75.4902	22.0588	23.0392
	16.2833	20.5882	75.4902	22.0588	22.549
	16.2917	20.5882	68.6274	22.549	22.549
	16.3	20.5882	72.549	22.549	23.0392
	16.3083	20.5882	73.0392	22.549	23.0392
	16.3167	20.5882	72.549	22.549	23.0392
	16.325	20.5882	73.0392	22.549	23.0392
	16.3333	20.5882	65.6863	22.549	23.0392
	16.3417	20.5882	75.9804	22.0588	23.0392
	16.35	20.5882	79.4118	22.0588	22.549
	16.3583	20.5882	80.3922	22.0588	22.549
	16.3667	20.5882	74.0196	22.549	22.549
	16.375	20.5882	71.0784	22.549	22.549
	16.3833	20.5882	74.5098	22.0588	22.549
	16.3917	20.5882	69.6078	22.549	23.0392
	16.4	20.5882	72.0588	22.0588	22.549
	16.4083	20.5882	77.9412	22.549	23.0392
	16.4167	20.5882	80.3922	22.549	22.549
	16.425	20.5882	80.3922	22.0588	22.549
	16.4333	20.5882	74.0196	22.549	23.0392
	16.4417	20.5882	70.5882	22.549	23.0392
	16.45	20.5882	71.5686	22.549	22.549
	16.4583	20.5882	76.9608	22.549	23.0392
	16.4667	20.5882	69.6078	22.549	23.0392
	16.475	20.5882	74.5098	22.549	23.0392
	16.4833	20.5882	79.902	22.549	23.0392
	16.4917	20.5882	79.902	22.0588	22.549
	16.5	20.5882	75.4902	22.549	22.549
	16.5083	20.5882	75	22.549	22.549
	16.5167	20.5882	70.5882	22.549	22.549
	16.525	20.5882	74.0196	22.549	22.549
	16.5333	20.5882	67.1569	22.549	22.549
	16.5417	20.5882	73.5294	22.549	22.549
	16.55	20.5882	76.9608	22.549	22.549
	16.5583	20.5882	78.9216	22.549	22.549
	16.5667	20.5882	76.9608	22.549	22.549
	16.575	20.5882	78.9216	22.549	22.549
	16.5833	20.5882	72.0588	22.549	22.549
	16.5917	20.5882	75	22.549	23.0392
	16.6	20.5882	74.0196	22.549	22.549
	16.6083	20.5882	71.0784	22.549	22.549
	16.6167	20.098	78.9216	22.549	23.0392
	16.625	20.5882	80.3922	22.549	22.549
	16.6333	20.5882	77.9412	22.0588	23.0392
	16.6417	20.5882	76.9608	22.0588	22.549
[truncated: 5,206 more rows]

## Sheet: 7e
Figure 7e. Fibrin-dependent platelet aggregation in GT-like platelets
	[rFVIIa] (nM)	Lagtime (min)
		- HMB-001			+ HMB-001
	10	14.44	14.19	12.25	9568	9447	10.25
	5	18.25	16.24	16.1	10.98	10.52	11.55
	2.5	28.97	33.69	32.85	15.85	12.56	14.54
	1.25	37.37	39.43	38.79	19.64	19.34	18.81
	0.625	29.75	42.84	29.11	16.79	18.37	15.26
	0.3125	35.31	48.25	35.6	22.99	31.58	19.03
	0.15625	40.25	48.7	39.79	36.98	45.28	33.28

## Sheet: 7f
Figure 7f. Effect of sTLT-1 on fibrin-dependent platelet aggregation in GT-like platelets
	Lagtime (min)
	1 nM FVIIa	1 nM FVIIa + 1 nM HMB-001	1 nM FVIIa + 400 nM sTLT-1	1 nM FVIIa + 10 nM sTLT-1
	37.33	21.73	29.95	21.92
	33.75	15.04	27.96	16.99
	35.12	18.58	30.12	22.51

## Sheet: 7g
Figure 7g. PRP-TG in GT-like platelets
		FVIIa equivalent activity (nM)
	Clinical scenario #	1	2	3	4	5
	Donor 1		3.96	6.13	16.08	6.58
	Donor 2		4.391	6.959	8.216	5.575
	Donor 3	1.579	3.487	5.051	6.611	4.91
