# Supplementary material for: A bispecific antibody approach for the potential prophylactic treatment of inherited bleeding disorders
Source: Nat Cardiovasc Res. 2024 Feb 8;3(2):166–85. doi: 10.1038/s44161-023-00418-4 (PMC11358003; doi:10.1038/s44161-023-00418-4)
Supplement: Supplementary file 8 — Statistical source data. [file 44161_2023_418_MOESM8_ESM.xlsx]

## Sheet: 8b
Figure 8b. FVIIa initiated dose-dependent fibrin formation under flow in GT-like donors (n=7)
		[rFVIIa] (nM)	Sum of fluorescent intensity (SFI) of AlexaFluor488-conjugated fibrin VHH
			FVIIa		FVIIa + 100 nM HMB-001
			Mean	SD	Mean	SD
		0	503000000000000	260000000000000	753000000000000	204000000000000
		1	181000000000000	5730134	2.24e+16	621000000000000
		2.5	2.04e+16	526000000000000	4.67e+16	920000000000000
		5	232000000000000	3915760	3.85e+16	679000000000000
		7.5	8.24e+16	1.56e+16	9.41e+16	1.96e+16

## Sheet: 8c
Figure 8c. FVIIa-dependent fibrin formation under flow in GT patients (n=3) over time
		Sum of fluorescent intensity (SFI) of AlexaFluor488-conjugated fibrin VHH
	Time (min)	2.5 nM FVIIa			2.5 nM FVIIa + 100 nM HMB-001
		1	2	3	1	2	3	Patient
	0	1033	1171	1330	1188	1445	940
	0.333333	3128	1216	1082	1249	1557	1601
	0.666667	2192	1235	1343	1257	19531	7,5674064e+007*
	1	2174	1318	1374	1272	14480	5247
	1.33333	4677	1229	1519	1176	23418	14039
	1.66667	3563	954	1513	1061	101861	103606
	2	4868	979	1508	6360	110045	68090
	2.33334	7631	13393	1958	6788	152865	208811
	2.66667	7285	18129	2249	6843	99551	347577
	3	2131	5981	2165	6853	120620	371362
	3.33334	1777	6260	2907	6754	133454	235609
	3.66667	6757	6804	3520	6531	129925	417988
	4	7425	5770	3319	6748	156032	252734
	4.33334	6542	6063	9205	7803	151655	190144
	4.66667	5973	5342	7260	7295	146716	241598
	5	5569	7133	8445	8123	124723	335075
	5.33334	5941	5418	7602	7271	126266	234759
	5.66667	6539	1863	12180	7549	139642	220740
	6.00001	6556	843	11538	7862	141602	306259
	6.33334	6355	828	10052	7778	139333	234051
	6.66667	6680	712	5763	3538	186928	292220
	7.00001	6271	14946	8198	2516	228915	259492
	7.33334	776	1110	21540	7091	279063	359158
	7.66667	4424	881	28008	5520	261864	530391
	8.00001	4538	908	19183	5383	243215	552650
	8.33334	5151	770	26445	5008	238362	539244
	8.66668	4551	1480	22661	4928	262276	527438
	9.00001	9613	1234	40670	6034	182614	418909
	9.33334	8896	1107	17763	44341	237619	368708
	9.66668	5942	13436	17316	52225	188741	372602
	10	8234	16935	33846	212321	203108	357703
	10.3333	9304	41482	69479	275302	220248	326594
	10.6667	9075	12871	73315	472965	201622	2,9077519e+007*
	11	17714	32294	131779	1074965	402507	516397
	11.3333	27207	55029	160317	1580401	406519	461248
	11.6667	21707	155295	252255	1947334	1775164	505539
	12	18336	208260	322109	3301672	2690808	726292
	12.3333	57182	903054	416948	5062169	4474679	1079355
	12.6667	150796	996458	463672	7566659	6840976	1903025
	13	985176	1002265	462157	10283212	10319493	3884030
	13.3333	2740229	1147046	505637	13548550	15170789	6951750
	13.6667	5106498	1578002	469119	17905802	22488204	10493017
	14	7226575	1944317	513669	22058372	30985918	12317716
	14.3333	11367628	2315550	468666	28052880	40995790	15856696
	14.6667	18176900	2736179	480515	32819470	52469733	20216105
	15	25042064	3825578	496798	39930979	65298631	25468572
	15.3333	33347727	5565233	518898	49174762	80393655	31379800
	15.6667	40126616	8332997	649556	60132394	92569994	36950184
	16	46469330	11312558	482467	71623781	105618519	38281882
	16.3333	47181098	17049039	603927	83243697	137134015	42669142
	16.6667	49043253	22683105	871727	94920494	169055204	49126844
	17	44994292	25554796	1023206	107814520	182345913	53646310
	17.3333	45874069	29928366	1011860	118982872	210998249	58215795
	17.6667	48750642	35888547	1082051	130621198	222658900	62106960
	18	48545546	39395020	3489298	138792934	243004786	65818331
	18.3333	47304720	42062869	4788831	149038041	255190279	67419338
	18.6667	46016477	45186902	1907925	158990465	282913300	70570477
	19	47276282	49545212	1852643	165865752	316279958	71370527
	19.3333	47585515	57821520	1926830	171837018	363608414	74091123
	19.6667	48339285	64631094	2001139	175960663	408538613	77376178
	20	48452377	70425360	2164194	180154656	445785072	80712339

## Sheet: 8d
Figure 8d. FVIIa-dependent fibrin formation under flow in GT patients (n=3) AUC of 20 min
		Sum of fluorescent intensity (SFI) of AlexaFluor488-conjugated fibrin VHH
	Patient	2.5 nM FVIIa	2.5 nM FVIIa + 100 nM HMB-001
	1	245000000	651000000
	2	169000000	1180000000
	3	9610794	316000000
