# Supplementary material for: A bispecific antibody approach for the potential prophylactic treatment of inherited bleeding disorders
Source: Nat Cardiovasc Res. 2024 Feb 8;3(2):166–85. doi: 10.1038/s44161-023-00418-4 (PMC11358003; doi:10.1038/s44161-023-00418-4)
Supplement: Supplementary file 9 — Statistical source data. [file 44161_2023_418_MOESM9_ESM.xlsx]

## Sheet: Source Data Extended Figure 1a
Figure S1A. Mice TVT study - Dose response curves
Dose (nmol/kg)	Blood loss (nmol Hb)
	FVIIa:biAb
0.01	6809.8	7191.3	6846.1	6446.6	6137.7	5222.5
0.05	1432.7	933.6	5745.5	407	1486.8	7578.4
0.1	911.3	1140.2	2048.1	2079	650.9	2303.6
0.5	631.1	2676.1	6506.5	1003.3	5134.6	281.2
2	825.5	820.6	412.7	1603.2	1809	1164.6
Dose (nmol/kg)	Blood loss (nmol Hb)
	FVIIa
0.001	5365.7	6871.5	6467.4	6562.1	6842.6	6284.1	5269	8562.2	6426.7	684.2
0.5	2765.7		6330.7	6081.6	8815.8	4464.6	5478.8	1900.3	5708	1489.1
2	5390.7	879.1	243.7	4149.1	1368	2063.3	796.7	1722.4	6702.1	2668.7
4	1203.9	6675.7	4745.1	3699.5	1698.8	1323.9	5249.1	3003.4	6891.5	1969.6
6		2262.7	1666.8	227.2	955.7	592.8	205.1	4447.8	1542.8	352.1
8	421.9	7712	1182.3	844.1	7629.3	1286	4037.6	221.6	599.2	533
20	3777.9	831	807.6	1511.7	1032.2	653	330.5	609.4	301.8	819.3
40	479.3	2515.6	1325.7

## Sheet: Source Data Extended Figure 1b
Figure S1B. Mice TVT study - FVIIa concentration response curves
Concentrration (nM)	Blood loss (nmol Hb)
	FVIIa:biAb
0.001	6809.8	7191.3	6846.1	6446.6	6137.7	5222.5
0.787	1432.7	933.6	5745.5	407	1486.8	7578.4
1.4	911.3	1140.2	2048.1	2079	650.9	2303.6
4.86167	631.1	2676.1	6506.5	1003.3	5134.6	281.2
29.2	825.5	820.6	412.7	1603.2	1809	1164.6
Concentrration (nM)	Blood loss (nmol Hb)
	FVIIa
0.001	5365.7	6871.5	6467.4	6562.1	6842.6	6284.1	5269	8562.2	6426.7	684.2
1.915	2765.7		6330.7	6081.6	8815.8	4464.6	5478.8	1900.3	5708	1489.1
8.3	5390.7	879.1	243.7	4149.1	1368	2063.3	796.7	1722.4	6702.1	2668.7
13.125	1203.9	6675.7	4745.1	3699.5	1698.8	1323.9	5249.1	3003.4	6891.5	1969.6
25.5		2262.7	1666.8	227.2	955.7	592.8	205.1	4447.8	1542.8	352.1
26.625	421.9	7712	1182.3	844.1	7629.3	1286	4037.6	221.6	599.2	533
63.6	3777.9	831	807.6	1511.7	1032.2	653	330.5	609.4	301.8	819.3
105.333	479.3	2515.6	1325.7
