# Supplementary material for: A bispecific antibody approach for the potential prophylactic treatment of inherited bleeding disorders
Source: Nat Cardiovasc Res. 2024 Feb 8;3(2):166–85. doi: 10.1038/s44161-023-00418-4 (PMC11358003; doi:10.1038/s44161-023-00418-4)
Supplement: Supplementary file 10 — Statistical source data. [file 44161_2023_418_MOESM10_ESM.xlsx]

## Sheet: Source Data Extended Figure 2a
FVIIa binidng to HMB-001												FVIIa binidng to biAb0011												FVIIa binidng to biAb0012												FVIIa binidng to biAb0013												FVIIa binidng to biAb0014
X	Y	X	Y	X	Y	X	Y	X	Y			X	Y	X	Y	X	Y	X	Y	X	Y			X	Y	X	Y	X	Y	X	Y	X	Y			X	Y	X	Y	X	Y	X	Y	X	Y			X	Y
Run 1; Ch 1; Fc 2-1; Cy 8; rFVIIa; Conc 0.06 nM_X	Run 1; Ch 1; Fc 2-1; Cy 8; rFVIIa; Conc 0.06 nM_Y	Run 1; Ch 1; Fc 2-1; Cy 9; rFVIIa; Conc 0.17 nM_X	Run 1; Ch 1; Fc 2-1; Cy 9; rFVIIa; Conc 0.17 nM_Y	Run 1; Ch 1; Fc 2-1; Cy 10; rFVIIa; Conc 0.5 nM_X	Run 1; Ch 1; Fc 2-1; Cy 10; rFVIIa; Conc 0.5 nM_Y	Run 1; Ch 1; Fc 2-1; Cy 11; rFVIIa; Conc 1.5 nM_X	Run 1; Ch 1; Fc 2-1; Cy 11; rFVIIa; Conc 1.5 nM_Y	Run 1; Ch 1; Fc 2-1; Cy 12; rFVIIa; Conc 4.5 nM_X	Run 1; Ch 1; Fc 2-1; Cy 12; rFVIIa; Conc 4.5 nM_Y			Run 1; Ch 2; Fc 2-1; Cy 8; rFVIIa; Conc 0.26 nM_X	Run 1; Ch 2; Fc 2-1; Cy 8; rFVIIa; Conc 0.26 nM_Y	Run 1; Ch 2; Fc 2-1; Cy 9; rFVIIa; Conc 0.78 nM_X	Run 1; Ch 2; Fc 2-1; Cy 9; rFVIIa; Conc 0.78 nM_Y	Run 1; Ch 2; Fc 2-1; Cy 10; rFVIIa; Conc 2.33 nM_X	Run 1; Ch 2; Fc 2-1; Cy 10; rFVIIa; Conc 2.33 nM_Y	Run 1; Ch 2; Fc 2-1; Cy 11; rFVIIa; Conc 7 nM_X	Run 1; Ch 2; Fc 2-1; Cy 11; rFVIIa; Conc 7 nM_Y	Run 1; Ch 2; Fc 2-1; Cy 12; rFVIIa; Conc 21 nM_X	Run 1; Ch 2; Fc 2-1; Cy 12; rFVIIa; Conc 21 nM_Y			Run 1; Ch 3; Fc 2-1; Cy 8; rFVIIa; Conc 0.62 nM_X	Run 1; Ch 3; Fc 2-1; Cy 8; rFVIIa; Conc 0.62 nM_Y	Run 1; Ch 3; Fc 2-1; Cy 9; rFVIIa; Conc 1.85 nM_X	Run 1; Ch 3; Fc 2-1; Cy 9; rFVIIa; Conc 1.85 nM_Y	Run 1; Ch 3; Fc 2-1; Cy 10; rFVIIa; Conc 5.56 nM_X	Run 1; Ch 3; Fc 2-1; Cy 10; rFVIIa; Conc 5.56 nM_Y	Run 1; Ch 3; Fc 2-1; Cy 11; rFVIIa; Conc 16.67 nM_X	Run 1; Ch 3; Fc 2-1; Cy 11; rFVIIa; Conc 16.67 nM_Y	Run 1; Ch 3; Fc 2-1; Cy 12; rFVIIa; Conc 50 nM_X	Run 1; Ch 3; Fc 2-1; Cy 12; rFVIIa; Conc 50 nM_Y			Run 1; Ch 4; Fc 2-1; Cy 8; rFVIIa; Conc 5 nM_X	Run 1; Ch 4; Fc 2-1; Cy 8; rFVIIa; Conc 5 nM_Y	Run 1; Ch 4; Fc 2-1; Cy 9; rFVIIa; Conc 15 nM_X	Run 1; Ch 4; Fc 2-1; Cy 9; rFVIIa; Conc 15 nM_Y	Run 1; Ch 4; Fc 2-1; Cy 10; rFVIIa; Conc 45 nM_X	Run 1; Ch 4; Fc 2-1; Cy 10; rFVIIa; Conc 45 nM_Y	Run 1; Ch 4; Fc 2-1; Cy 11; rFVIIa; Conc 135 nM_X	Run 1; Ch 4; Fc 2-1; Cy 11; rFVIIa; Conc 135 nM_Y	Run 1; Ch 4; Fc 2-1; Cy 12; rFVIIa; Conc 405 nM_X	Run 1; Ch 4; Fc 2-1; Cy 12; rFVIIa; Conc 405 nM_Y			Run 1; Ch 5; Fc 2-1; Cy 8; rFVIIa; Conc 185.19 nM_X	Run 1; Ch 5; Fc 2-1; Cy 8; rFVIIa; Conc 185.19 nM_Y
-50	-0.0665	-50	-0.005	-50	-0.022	-50	0.0069	-50	0.0253			-50	0.00970003	-50	-0.0626	-50	-0.00669997	-50	0.0672	-50	0.0227			-50	-0.0137	-50	-0.0208	-50	0.0045	-50	0.03	-50	-0.0183			-50	-0.084	-50	-0.0297	-50	-0.0796	-50	-0.0134	-50	-0.0309			-50	0.00739999
-49.9	-0.0648	-49.9	0.000900003	-49.9	-0.0173	-49.9	0.0077	-49.9	0.0265			-49.9	0.0140002	-49.9	-0.0596	-49.9	-0.00909983	-49.9	0.0676002	-49.9	0.0195			-49.9	-0.0167999	-49.9	-0.021	-49.9	0.00670014	-49.9	0.0318001	-49.9	-0.0184			-49.9	-0.0841	-49.9	-0.0303	-49.9	-0.0772	-49.9	-0.0097	-49.9	-0.0274			-49.9	0.00660041
-49.8	-0.0634	-49.8	0.0076	-49.8	-0.0123	-49.8	0.0092	-49.8	0.0272			-49.8	0.016	-49.8	-0.0587	-49.8	-0.00930001	-49.8	0.0681	-49.8	0.02			-49.8	-0.0165	-49.8	-0.0186	-49.8	0.0067	-49.8	0.0351	-49.8	-0.0181			-49.8	-0.0853	-49.8	-0.0301	-49.8	-0.0792	-49.8	-0.0089	-49.8	-0.0242			-49.8	0.00740001
-49.7	-0.0617	-49.7	0.0095	-49.7	-0.00899983	-49.7	0.00990017	-49.7	0.0316			-49.7	0.0141	-49.7	-0.058	-49.7	-0.00989968	-49.7	0.0720003	-49.7	0.0199			-49.7	-0.0111	-49.7	-0.019	-49.7	0.00940011	-49.7	0.0350001	-49.7	-0.0199			-49.7	-0.0863	-49.7	-0.0313	-49.7	-0.0769997	-49.7	-0.00869975	-49.7	-0.0247			-49.7	0.00520001
-49.6	-0.0576	-49.6	0.0154	-49.6	-0.0112	-49.6	0.0134	-49.6	0.0338			-49.6	0.0139003	-49.6	-0.0593	-49.6	-0.0119997	-49.6	0.0775003	-49.6	0.0171003			-49.6	-0.0120994	-49.6	-0.0173	-49.6	0.00420058	-49.6	0.0302006	-49.6	-0.0235994			-49.6	-0.086	-49.6	-0.0294	-49.6	-0.0725	-49.6	-0.00360004	-49.6	-0.0199			-49.6	0.00510022
-49.5	-0.0599	-49.5	0.0145	-49.5	-0.00700001	-49.5	0.0135	-49.5	0.0385			-49.5	0.0162	-49.5	-0.0571	-49.5	-0.0105	-49.5	0.0756	-49.5	0.0219			-49.5	-0.0064	-49.5	-0.0124	-49.5	0.0053	-49.5	0.0336	-49.5	-0.0209			-49.5	-0.0871	-49.5	-0.0274	-49.5	-0.0748	-49.5	-0.00539999	-49.5	-0.0216			-49.5	0.0049
-49.4	-0.0637995	-49.4	0.0129	-49.4	-0.0102995	-49.4	0.0107005	-49.4	0.0397			-49.4	0.0187998	-49.4	-0.0553	-49.4	-0.0104002	-49.4	0.0737998	-49.4	0.0259			-49.4	-0.0102997	-49.4	-0.011	-49.4	0.000600332	-49.4	0.0325003	-49.4	-0.0224			-49.4	-0.0868996	-49.4	-0.0333	-49.4	-0.0735996	-49.4	-0.00269964	-49.4	-0.0228			-49.4	0.00509979
-49.3	-0.0599	-49.3	0.0173	-49.3	-0.00970002	-49.3	0.0111	-49.3	0.039			-49.3	0.019	-49.3	-0.0534	-49.3	-0.0136	-49.3	0.0753	-49.3	0.0241			-49.3	-0.0081	-49.3	-0.0088	-49.3	0.002	-49.3	0.0328	-49.3	-0.02			-49.3	-0.094	-49.3	-0.0393	-49.3	-0.0731	-49.3	-0.00879999	-49.3	-0.023			-49.3	0.0185
-49.2	-0.061	-49.2	0.0221	-49.2	-0.00850002	-49.2	0.0138	-49.2	0.0405			-49.2	0.0164	-49.2	-0.0535	-49.2	-0.0162995	-49.2	0.0724005	-49.2	0.021			-49.2	-0.0049	-49.2	-0.0073	-49.2	0.0016001	-49.2	0.0339001	-49.2	-0.0182			-49.2	-0.0955	-49.2	-0.0446	-49.2	-0.0740997	-49.2	-0.0115997	-49.2	-0.0237			-49.2	0.00930001
-49.1	-0.0597998	-49.1	0.0323	-49.1	-0.00989982	-49.1	0.0147002	-49.1	0.0372002			-49.1	0.0166002	-49.1	-0.0543	-49.1	-0.0166998	-49.1	0.0710002	-49.1	0.0199002			-49.1	-0.00279952	-49.1	-0.0044	-49.1	0.00300048	-49.1	0.0350005	-49.1	-0.0197995			-49.1	-0.102899	-49.1	-0.0469	-49.1	-0.0819992	-49.1	-0.0139992	-49.1	-0.0251992			-49.1	0.0157004
-49	-0.0632	-49	0.035	-49	-0.0164	-49	0.0178	-49	0.0357			-49	0.0133	-49	-0.0575	-49	-0.0164	-49	0.0689	-49	0.0186			-49	-0.000899995	-49	-0.0059	-49	-0.000399995	-49	0.0355	-49	-0.0189			-49	-0.1044	-49	-0.0496	-49	-0.0679	-49	-0.0141	-49	-0.0278			-49	0.0081
-48.9	-0.0613992	-48.9	0.0355	-48.9	-0.0160992	-48.9	0.0048008	-48.9	0.0414			-48.9	0.0192001	-48.9	-0.0577	-48.9	-0.0165999	-48.9	0.0703001	-48.9	0.0193			-48.9	0.000800125	-48.9	0.000600006	-48.9	0.00120013	-48.9	0.0351001	-48.9	-0.0217			-48.9	-0.1063	-48.9	-0.0528	-48.9	-0.0674997	-48.9	-0.0158997	-48.9	-0.0276			-48.9	-0.00559771
-48.8	-0.0547	-48.8	0.0383	-48.8	-0.0143	-48.8	0.00459999	-48.8	0.0428			-48.8	0.0225	-48.8	-0.0563	-48.8	-0.0154	-48.8	0.0704	-48.8	0.0294			-48.8	-0.0032	-48.8	-0.0038	-48.8	-0.0031	-48.8	0.0315	-48.8	-0.0261			-48.8	-0.1136	-48.8	-0.0547	-48.8	-0.0706	-48.8	-0.0204	-48.8	-0.0336			-48.8	-0.0093
-48.7	-0.0528	-48.7	0.028	-48.7	-0.0133998	-48.7	0.00440016	-48.7	0.0362			-48.7	0.0205	-48.7	-0.0528	-48.7	-0.0195996	-48.7	0.0690004	-48.7	0.031			-48.7	-0.0068	-48.7	-0.0036	-48.7	-0.00349939	-48.7	0.0259006	-48.7	-0.0308			-48.7	-0.115	-48.7	-0.0378	-48.7	-0.0686002	-48.7	-0.0150002	-48.7	-0.0306			-48.7	-0.00990001
-48.6	-0.0566	-48.6	0.031	-48.6	-0.011	-48.6	0.00240004	-48.6	0.0334			-48.6	0.0164004	-48.6	-0.0575	-48.6	-0.0266996	-48.6	0.0666004	-48.6	0.0291004			-48.6	-0.00649977	-48.6	-0.0017	-48.6	-0.00169977	-48.6	0.0245002	-48.6	-0.0276998			-48.6	-0.119999	-48.6	-0.0431	-48.6	-0.0757991	-48.6	-0.00359906	-48.6	-0.0340991			-48.6	-0.00899995
-48.5	-0.0559	-48.5	0.0311	-48.5	-0.012	-48.5	0.00349999	-48.5	0.0326			-48.5	0.018	-48.5	-0.0561	-48.5	-0.0307	-48.5	0.067	-48.5	0.033			-48.5	0.0289	-48.5	-0.001	-48.5	0.0018	-48.5	0.0308	-48.5	-0.024			-48.5	-0.1201	-48.5	-0.0399	-48.5	-0.0751	-48.5	-0.0121	-48.5	-0.0475			-48.5	-0.009
-48.4	-0.0550999	-48.4	0.0325	-48.4	-0.0113999	-48.4	0.00940006	-48.4	0.0362			-48.4	0.0195005	-48.4	-0.0553	-48.4	-0.0354995	-48.4	0.0600005	-48.4	0.0308			-48.4	0.0334	-48.4	0.0078	-48.4	0.0092	-48.4	0.0291	-48.4	-0.0181			-48.4	-0.127499	-48.4	-0.0412	-48.4	-0.0909993	-48.4	-0.0197993	-48.4	-0.0529			-48.4	-0.00619999
-48.3	-0.046	-48.3	0.0356	-48.3	-0.00640001	-48.3	0.0112	-48.3	0.0381			-48.3	0.0182	-48.3	-0.0555	-48.3	-0.0386	-48.3	0.0563	-48.3	0.0282			-48.3	0.0373	-48.3	0.0113	-48.3	0.0135	-48.3	0.0298	-48.3	-0.0119			-48.3	-0.1261	-48.3	-0.0617	-48.3	-0.0982	-48.3	-0.0221	-48.3	-0.0593			-48.3	-0.00530001
-48.2	-0.0443	-48.2	0.0332	-48.2	-0.00459971	-48.2	0.00840029	-48.2	0.0357			-48.2	-0.00109998	-48.2	-0.0506	-48.2	-0.0342008	-48.2	0.0675992	-48.2	0.0336			-48.2	0.0341	-48.2	0.0091	-48.2	0.00810134	-48.2	0.0190013	-48.2	-0.0204			-48.2	-0.1263	-48.2	-0.0718	-48.2	-0.0962997	-48.2	-0.0236997	-48.2	-0.0452			-48.2	-0.00229999
-48.1	-0.0430999	-48.1	0.0309	-48.1	-0.00959985	-48.1	0.0110001	-48.1	0.0354001			-48.1	-0.00430017	-48.1	-0.0453	-48.1	-0.0357002	-48.1	0.0395998	-48.1	0.0380998			-48.1	0.0306008	-48.1	0.0403	-48.1	0.00700078	-48.1	0.0154008	-48.1	-0.0247992			-48.1	-0.1298	-48.1	-0.08	-48.1	-0.0948997	-48.1	-0.0236997	-48.1	-0.0411997			-48.1	-0.00569906
-48	-0.0426	-48	0.0271	-48	-0.0088	-48	0.0172	-48	0.0337			-48	-0.0105	-48	-0.0822	-48	-0.0423	-48	0.0277	-48	0.0292			-48	-0.0003	-48	0.0105	-48	0.0019	-48	-0.0212	-48	-0.0635			-48	-0.1314	-48	-0.0855	-48	-0.0967	-48	-0.0193	-48	-0.0444			-48	-0.0071
-47.9	-0.0390998	-47.9	0.0291	-47.9	-0.0109998	-47.9	0.0189002	-47.9	0.0332			-47.9	0.0272003	-47.9	-0.0473	-47.9	-0.0392997	-47.9	0.0208003	-47.9	0.00209998			-47.9	-0.00819808	-47.9	0.0064	-47.9	-0.00189808	-47.9	-0.0272981	-47.9	-0.0758			-47.9	-0.142799	-47.9	-0.0868	-47.9	-0.0959993	-47.9	-0.0205993	-47.9	-0.0511			-47.9	-0.0116994
-47.8	-0.0406	-47.8	0.0253	-47.8	-0.0133	-47.8	0.0227	-47.8	0.0355			-47.8	0.0234	-47.8	-0.0427	-47.8	-0.0742	-47.8	0.0536	-47.8	-0.00659998			-47.8	-0.0112	-47.8	0.0031	-47.8	-0.0126	-47.8	-0.0353	-47.8	-0.0844			-47.8	-0.1448	-47.8	-0.0888	-47.8	-0.0967	-47.8	-0.0252	-47.8	-0.0518			-47.8	-0.0143
-47.7	-0.0381	-47.7	0.0306	-47.7	-0.00760033	-47.7	0.0272997	-47.7	0.0427			-47.7	0.026	-47.7	-0.0452	-47.7	-0.0818998	-47.7	0.0578002	-47.7	-0.0089			-47.7	-0.0202	-47.7	-0.0545	-47.7	-0.0644981	-47.7	-0.00629811	-47.7	-0.0957			-47.7	-0.1495	-47.7	-0.097	-47.7	-0.103899	-47.7	-0.0338993	-47.7	-0.0552			-47.7	-0.00869999
-47.6	-0.0319	-47.6	0.0326	-47.6	-0.00789999	-47.6	0.0292	-47.6	0.0435			-47.6	0.0270004	-47.6	-0.0422	-47.6	-0.0453996	-47.6	0.0533004	-47.6	0.0254004			-47.6	-0.0201091	-47.6	-0.0017	-47.6	-0.0124091	-47.6	0.0158909	-47.6	0.00409087			-47.6	-0.142	-47.6	-0.0997	-47.6	-0.1034	-47.6	-0.0315001	-47.6	-0.0531001			-47.6	-0.00809931
-47.5	-0.0293	-47.5	0.0331	-47.5	-0.00390003	-47.5	0.0286	-47.5	0.0464			-47.5	0.0345	-47.5	-0.0466	-47.5	-0.046	-47.5	0.0551	-47.5	0.0311			-47.5	-0.0194	-47.5	0.0049	-47.5	-0.0026	-47.5	0.0241	-47.5	0.0219			-47.5	-0.1387	-47.5	-0.102	-47.5	-0.1014	-47.5	-0.0235	-47.5	-0.0483			-47.5	-0.0051
-47.4	-0.0222005	-47.4	0.0407	-47.4	0.00509948	-47.4	0.0336995	-47.4	0.058			-47.4	0.0212008	-47.4	-0.0449	-47.4	-0.0447992	-47.4	0.0528008	-47.4	0.0262			-47.4	-0.0242994	-47.4	0.0047	-47.4	-0.00979942	-47.4	0.0273006	-47.4	0.0239			-47.4	-0.1436	-47.4	-0.1068	-47.4	-0.1019	-47.4	-0.0280997	-47.4	-0.0512			-47.4	-0.0128994
-47.3	-0.0262	-47.3	0.0442	-47.3	0.0114	-47.3	0.0371	-47.3	0.0576			-47.3	0.013	-47.3	-0.0417	-47.3	-0.0445	-47.3	0.0495	-47.3	0.0262			-47.3	-0.0174	-47.3	0.0072	-47.3	-0.0097	-47.3	0.0254	-47.3	-0.0372			-47.3	-0.1448	-47.3	-0.1066	-47.3	-0.1007	-47.3	-0.0267	-47.3	-0.0504			-47.3	-0.0103
-47.2	-0.0226	-47.2	0.0476	-47.2	0.0127	-47.2	0.0386	-47.2	0.0551			-47.2	0.0177	-47.2	-0.038	-47.2	-0.0340008	-47.2	0.0545992	-47.2	0.0351			-47.2	-0.0207	-47.2	0.0069	-47.2	-0.00929975	-47.2	0.0256002	-47.2	-0.0488			-47.2	-0.1521	-47.2	-0.1084	-47.2	-0.1031	-47.2	-0.0284999	-47.2	-0.049			-47.2	-0.0087
-47.1	-0.0197	-47.1	0.0509	-47.1	0.0137	-47.1	0.0353	-47.1	0.0563			-47.1	0.0227997	-47.1	-0.0327	-47.1	-0.0252003	-47.1	0.0535997	-47.1	0.0360997			-47.1	-0.0113013	-47.1	0.0196	-47.1	0.00239873	-47.1	0.0339987	-47.1	-0.0330013			-47.1	-0.1496	-47.1	-0.1087	-47.1	-0.1063	-47.1	-0.0265	-47.1	-0.0485			-47.1	-0.00529985
-47	-0.0224	-47	0.0474	-47	0.0142	-47	0.0276	-47	0.0523			-47	0.022	-47	-0.0311	-47	-0.0254	-47	0.0489	-47	0.0368			-47	-0.0204	-47	0.0147	-47	0.0018	-47	0.0287	-47	-0.0349			-47	-0.151	-47	-0.1138	-47	-0.104	-47	-0.0269	-47	-0.0492			-47	-0.0125
-46.9	-0.0300993	-46.9	0.0447	-46.9	0.0086007	-46.9	0.0218007	-46.9	0.048			-46.9	0.0230998	-46.9	-0.0235	-46.9	-0.0231002	-46.9	0.0541998	-46.9	0.0322			-46.9	-0.0218	-46.9	0.0028	-46.9	0.0025	-46.9	0.0264	-46.9	-0.0364			-46.9	-0.1466	-46.9	-0.1128	-46.9	-0.1009	-46.9	-0.0266	-46.9	-0.0495			-46.9	-0.0138997
-46.8	-0.0299	-46.8	0.0475	-46.8	0.0111	-46.8	0.0214	-46.8	0.0514			-46.8	0.0222	-46.8	-0.023	-46.8	-0.0219	-46.8	0.0452	-46.8	0.0342			-46.8	-0.0175	-46.8	0.0067	-46.8	0.0072	-46.8	0.025	-46.8	-0.0361			-46.8	-0.1482	-46.8	-0.1139	-46.8	-0.1013	-46.8	-0.0294	-46.8	-0.0525			-46.8	-0.0231
-46.7	-0.0275	-46.7	0.0518	-46.7	0.00930028	-46.7	0.0223003	-46.7	0.0478			-46.7	0.0266	-46.7	-0.0263	-46.7	-0.0140997	-46.7	0.0458003	-46.7	0.0296			-46.7	-0.0224	-46.7	0.0043	-46.7	0.0100009	-46.7	0.0241009	-46.7	-0.0424			-46.7	-0.1482	-46.7	-0.1173	-46.7	-0.1011	-46.7	-0.0268001	-46.7	-0.0516			-46.7	-0.0269
-46.6	-0.0211999	-46.6	0.0526	-46.6	0.00920014	-46.6	0.0299001	-46.6	0.0490001			-46.6	0.0264002	-46.6	-0.0276	-46.6	-0.0196998	-46.6	0.0434002	-46.6	0.0341002			-46.6	-0.0292997	-46.6	0.0092	-46.6	0.00730033	-46.6	0.0314003	-46.6	-0.0395997			-46.6	-0.141101	-46.6	-0.1098	-46.6	-0.0902011	-46.6	-0.0201011	-46.6	-0.0447011			-46.6	-0.0172012
-46.5	-0.0208	-46.5	0.0485	-46.5	0.00619998	-46.5	0.0399	-46.5	0.0503			-46.5	0.0291	-46.5	-0.0204	-46.5	-0.0143	-46.5	0.0469	-46.5	0.0361			-46.5	-0.0404	-46.5	0.0168	-46.5	0.0167	-46.5	0.0386	-46.5	-0.0365			-46.5	-0.143	-46.5	-0.1135	-46.5	-0.093	-46.5	-0.0202	-46.5	-0.0471			-46.5	-0.00930001
-46.4	-0.0190999	-46.4	0.0551	-46.4	0.0113001	-46.4	0.0428001	-46.4	0.054			-46.4	0.022001	-46.4	-0.0248	-46.4	-0.016399	-46.4	0.033301	-46.4	0.03			-46.4	-0.0390003	-46.4	0.0135	-46.4	0.0141997	-46.4	0.0393997	-46.4	-0.0367			-46.4	-0.1384	-46.4	-0.1117	-46.4	-0.0877004	-46.4	-0.0211004	-46.4	-0.0407			-46.4	-0.0130998
-46.3	-0.0102	-46.3	0.0617	-46.3	0.0185	-46.3	0.045	-46.3	0.0608			-46.3	0.0234	-46.3	-0.0213	-46.3	-0.00919999	-46.3	0.0353	-46.3	0.0298			-46.3	-0.041	-46.3	0.015	-46.3	0.0185	-46.3	0.0305	-46.3	-0.0354			-46.3	-0.1298	-46.3	-0.1089	-46.3	-0.0816	-46.3	-0.0161	-46.3	-0.0355			-46.3	-0.0146
-46.2	-0.00570003	-46.2	0.0653	-46.2	0.0198002	-46.2	0.0422002	-46.2	0.0582			-46.2	0.0298	-46.2	-0.0115	-46.2	0.00489888	-46.2	0.0408989	-46.2	0.0339			-46.2	-0.04	-46.2	0.0257	-46.2	0.0191988	-46.2	0.0319988	-46.2	-0.0282			-46.2	-0.1259	-46.2	-0.1096	-46.2	-0.0829002	-46.2	-0.0138002	-46.2	-0.036			-46.2	-0.0209
-46.1	-0.00439999	-46.1	0.0667	-46.1	0.0229	-46.1	0.0456	-46.1	0.0605			-46.1	0.0338998	-46.1	-0.01	-46.1	0.0121998	-46.1	0.0444998	-46.1	0.0357998			-46.1	-0.0456	-46.1	0.0263	-46.1	0.0216	-46.1	0.0192	-46.1	-0.0332			-46.1	-0.1202	-46.1	-0.1111	-46.1	-0.0776004	-46.1	-0.00740039	-46.1	-0.0329004			-46.1	-0.0221998
-46	-0.0069	-46	0.0655	-46	0.0201	-46	0.0436	-46	0.0557			-46	0.0526	-46	-0.005	-46	0.0152	-46	0.0566	-46	0.0413			-46	-0.0487	-46	0.029	-46	0.0242	-46	0.0178	-46	-0.0289			-46	-0.1244	-46	-0.1139	-46	-0.0825	-46	-0.00909998	-46	-0.0349			-46	-0.02
-45.9	-0.00999982	-45.9	0.0669	-45.9	0.0208002	-45.9	0.0433002	-45.9	0.0603			-45.9	0.0512017	-45.9	-0.0086	-45.9	-0.00319827	-45.9	0.0555017	-45.9	0.028			-45.9	-0.0571006	-45.9	0.0412	-45.9	0.0252994	-45.9	0.0211994	-45.9	-0.0263			-45.9	-0.111601	-45.9	-0.1064	-45.9	-0.0743007	-45.9	0.00039927	-45.9	-0.0264			-45.9	-0.0164002
-45.8	-0.0191	-45.8	0.0583	-45.8	0.0228	-45.8	0.0476	-45.8	0.063			-45.8	0.0752	-45.8	0.0153	-45.8	0.0132	-45.8	0.1003	-45.8	0.0514			-45.8	-0.0431	-45.8	0.0586	-45.8	0.0342	-45.8	0.0361	-45.8	-0.0097			-45.8	-0.1098	-45.8	-0.1078	-45.8	-0.073	-45.8	0.0023	-45.8	-0.0229			-45.8	-0.0151
-45.7	-0.0222	-45.7	0.0607	-45.7	0.0266001	-45.7	0.0489001	-45.7	0.0653			-45.7	0.0653	-45.7	0.0179	-45.7	0.0188	-45.7	0.1052	-45.7	0.0639			-45.7	-0.039	-45.7	0.0559	-45.7	0.0257009	-45.7	0.0253009	-45.7	-0.0121			-45.7	-0.1141	-45.7	-0.1104	-45.7	-0.0777003	-45.7	0.0110997	-45.7	-0.0147			-45.7	-0.0121
-45.6	-0.0161995	-45.6	0.0669	-45.6	0.0257005	-45.6	0.0443005	-45.6	0.0623005			-45.6	0.0475995	-45.6	0.0196	-45.6	0.0277995	-45.6	0.111299	-45.6	0.0691995			-45.6	-0.0388991	-45.6	0.046	-45.6	0.0111009	-45.6	0.0124009	-45.6	-0.0150991			-45.6	-0.1128	-45.6	-0.1061	-45.6	-0.0724004	-45.6	0.0120996	-45.6	-0.00670037			-45.6	-0.00470085
-45.5	-0.0158	-45.5	0.0637	-45.5	0.0192	-45.5	0.0392	-45.5	0.0483			-45.5	0.045	-45.5	0.0242	-45.5	0.0335	-45.5	0.1123	-45.5	0.0721			-45.5	-0.0323	-45.5	0.0413	-45.5	0.0118	-45.5	0.0015	-45.5	-0.0148			-45.5	-0.11	-45.5	-0.1055	-45.5	-0.0735	-45.5	0.0112	-45.5	-0.00310001			-45.5	0.005
-45.4	-0.0137987	-45.4	0.0616	-45.4	0.0141013	-45.4	0.0396013	-45.4	0.0505			-45.4	0.0396019	-45.4	0.0087	-45.4	0.0124019	-45.4	0.102002	-45.4	0.0281			-45.4	-0.0459981	-45.4	0.0158	-45.4	0.00200191	-45.4	-0.00159809	-45.4	-0.0384			-45.4	-0.105801	-45.4	-0.1011	-45.4	-0.0680006	-45.4	0.0117994	-45.4	-0.00529999			-45.4	0.0165987
-45.3	-0.0197	-45.3	0.0519	-45.3	0.00689998	-45.3	0.0288	-45.3	0.0371			-45.3	0.0375	-45.3	0.0152	-45.3	0.009	-45.3	0.0731	-45.3	0.0302			-45.3	-0.0829	-45.3	-0.000199999	-45.3	-0.0316	-45.3	-0.0336	-45.3	-0.0774			-45.3	-0.1033	-45.3	-0.0995	-45.3	-0.0691	-45.3	0.0133	-45.3	-0.008			-45.3	0.0148
-45.2	-0.0275	-45.2	0.0487	-45.2	0.00860121	-45.2	0.0295012	-45.2	0.0382			-45.2	0.044	-45.2	0.0271	-45.2	0.0179991	-45.2	0.0673991	-45.2	0.035			-45.2	-0.0751	-45.2	-0.0194	-45.2	-0.0403972	-45.2	-0.0517972	-45.2	-0.0936			-45.2	-0.0994	-45.2	-0.0941	-45.2	-0.0658008	-45.2	0.0208992	-45.2	-0.00329998			-45.2	0.0126
-45.1	-0.0335992	-45.1	0.0528	-45.1	0.00830077	-45.1	0.0281008	-45.1	0.0438008			-45.1	0.0258017	-45.1	0.0218	-45.1	0.0140017	-45.1	0.0586017	-45.1	0.0198017			-45.1	-0.0738981	-45.1	-0.0338	-45.1	-0.0244981	-45.1	-0.0503981	-45.1	-0.0884981			-45.1	-0.0994001	-45.1	-0.0941	-45.1	-0.0717001	-45.1	0.0214999	-45.1	-0.00870009			-45.1	0.00789986
-45	-0.0237	-45	0.0526	-45	0.0174	-45	0.0363	-45	0.0412			-45	0.0588	-45	0.0453	-45	0.029	-45	0.0757	-45	0.0376			-45	-0.1493	-45	-0.1066	-45	-0.0887	-45	-0.0936	-45	-0.1538			-45	-0.0968	-45	-0.0975	-45	-0.0736	-45	0.0262	-45	-0.00960001			-45	0.0115
-44.9	-0.0323993	-44.9	0.0458	-44.9	-0.00149933	-44.9	0.0407007	-44.9	0.0376			-44.9	0.0672972	-44.9	0.0575	-44.9	0.0588972	-44.9	0.0941972	-44.9	0.0447			-44.9	-0.0727976	-44.9	-0.1221	-44.9	-0.0920976	-44.9	-0.102098	-44.9	-0.1553			-44.9	-0.0972001	-44.9	-0.1004	-44.9	-0.0779001	-44.9	0.0301999	-44.9	-0.00830002			-44.9	0.00320144
-44.8	-0.012	-44.8	0.0444	-44.8	0.00100002	-44.8	0.0511	-44.8	0.0489			-44.8	0.1254	-44.8	0.0689	-44.8	0.085	-44.8	0.1036	-44.8	0.0622			-44.8	-0.06	-44.8	-0.1251	-44.8	-0.0716	-44.8	-0.0865	-44.8	-0.1479			-44.8	-0.0962	-44.8	-0.0986	-44.8	-0.0782	-44.8	0.0311	-44.8	-0.0084			-44.8	-0.00159999
-44.7	-0.0017	-44.7	0.0437	-44.7	-0.00520125	-44.7	0.0527987	-44.7	0.05			-44.7	0.0956	-44.7	0.0758	-44.7	0.092898	-44.7	0.116098	-44.7	0.0785			-44.7	-0.0736	-44.7	-0.1359	-44.7	-0.0787984	-44.7	-0.0107984	-44.7	-0.1558			-44.7	-0.0943	-44.7	-0.0973	-44.7	-0.0768003	-44.7	0.0310997	-44.7	-0.00890002			-44.7	0.0015
-44.6	0.0111978	-44.6	0.0707	-44.6	0.00869781	-44.6	0.0682978	-44.6	0.0568978			-44.6	0.092899	-44.6	0.1223	-44.6	0.098099	-44.6	0.063099	-44.6	0.079199			-44.6	-0.069099	-44.6	-0.0833	-44.6	-0.032299	-44.6	-0.00739898	-44.6	-0.160199			-44.6	-0.0984005	-44.6	-0.0915	-44.6	-0.0724005	-44.6	0.0327995	-44.6	-0.00730053			-44.6	0.0319966
-44.5	0.0118	-44.5	0.0744	-44.5	0.0116	-44.5	0.0703	-44.5	0.0504			-44.5	0.0909	-44.5	0.1314	-44.5	0.1448	-44.5	0.0962	-44.5	0.0867			-44.5	-0.0069	-44.5	-0.0645	-44.5	0.0339	-44.5	0.0349	-44.5	-0.113			-44.5	-0.0978	-44.5	-0.0927	-44.5	-0.0744	-44.5	0.0268	-44.5	-0.00259999			-44.5	0.0479
-44.4	0.0150989	-44.4	0.0829	-44.4	0.0282989	-44.4	0.0729989	-44.4	0.0659			-44.4	0.0949995	-44.4	0.1392	-44.4	0.1129	-44.4	0.0972995	-44.4	0.0368			-44.4	0.00949673	-44.4	-0.0435	-44.4	0.0459967	-44.4	0.0487967	-44.4	-0.0342			-44.4	-0.0966004	-44.4	-0.0955	-44.4	-0.0748004	-44.4	0.0276996	-44.4	-0.00200002			-44.4	0.0537996
-44.3	0.0164	-44.3	0.0701	-44.3	0.0298	-44.3	0.0701	-44.3	0.0637			-44.3	0.0937	-44.3	0.1052	-44.3	0.1031	-44.3	0.099	-44.3	0.0718			-44.3	0.0185	-44.3	-0.0318	-44.3	0.0605	-44.3	0.0706	-44.3	-0.0021			-44.3	-0.0956	-44.3	-0.0976	-44.3	-0.0715	-44.3	0.0327	-44.3	-6.67569e-09			-44.3	0.0606
-44.2	0.0278	-44.2	0.0838	-44.2	0.0450963	-44.2	0.0853963	-44.2	0.0796			-44.2	0.0858	-44.2	0.0981	-44.2	0.0993996	-44.2	0.0989996	-44.2	0.0792			-44.2	-0.0042	-44.2	-0.0208	-44.2	0.078898	-44.2	0.046598	-44.2	0.0102			-44.2	-0.0963	-44.2	-0.0942	-44.2	-0.0734004	-44.2	0.0339996	-44.2	-0.00260001			-44.2	0.0656
-44.1	0.0251981	-44.1	0.092	-44.1	0.0513981	-44.1	0.0899981	-44.1	0.0858981			-44.1	0.0739002	-44.1	0.0913	-44.1	0.0864002	-44.1	0.0999002	-44.1	0.0770002			-44.1	-0.00690102	-44.1	-0.0284	-44.1	0.041899	-44.1	0.028299	-44.1	0.017699			-44.1	-0.0963003	-44.1	-0.0871	-44.1	-0.0735003	-44.1	0.0347997	-44.1	-0.00630032			-44.1	0.046103
-44	0.0251	-44	0.0898	-44	0.0515	-44	0.0906	-44	0.0903			-44	0.0764	-44	0.0932	-44	0.0869	-44	0.0989	-44	0.0814			-44	-0.0227	-44	-0.0383	-44	0.0333	-44	-0.0005	-44	0.0114			-44	-0.0953	-44	-0.0933	-44	-0.0786	-44	0.0346	-44	-0.00290002			-44	0.0433
-43.9	0.0261983	-43.9	0.0877	-43.9	0.0556983	-43.9	0.0865983	-43.9	0.092			-43.9	0.0758993	-43.9	0.0874	-43.9	0.0882993	-43.9	0.109899	-43.9	0.0776			-43.9	-0.0335986	-43.9	-0.0446	-43.9	0.0212014	-43.9	-0.0246986	-43.9	-0.0377			-43.9	-0.0638012	-43.9	-0.0924	-43.9	-0.0733012	-43.9	0.0413988	-43.9	0.00760001			-43.9	0.0389008
-43.8	0.0354	-43.8	0.088	-43.8	0.0688	-43.8	0.0836	-43.8	0.1004			-43.8	0.0805	-43.8	0.0843	-43.8	0.0836	-43.8	0.1143	-43.8	0.0694			-43.8	-0.0345	-43.8	-0.0395	-43.8	0.011	-43.8	-0.0388	-43.8	-0.0356			-43.8	-0.0773	-43.8	-0.1157	-43.8	-0.0742	-43.8	0.0475	-43.8	0.0087			-43.8	0.0359
-43.7	0.0328	-43.7	0.0817	-43.7	0.0622985	-43.7	0.0735985	-43.7	0.104			-43.7	0.0754	-43.7	0.0799	-43.7	0.0800994	-43.7	0.117699	-43.7	0.0769			-43.7	-0.0375	-43.7	-0.0407	-43.7	0.00640092	-43.7	-0.0378991	-43.7	-0.0474			-43.7	-0.0762	-43.7	-0.1099	-43.7	-0.075701	-43.7	0.063299	-43.7	0.0374			-43.7	0.0373
-43.6	0.0388974	-43.6	0.088	-43.6	0.0618974	-43.6	0.0698974	-43.6	0.105497			-43.6	0.0665011	-43.6	0.0636	-43.6	0.0728011	-43.6	0.109301	-43.6	0.0655011			-43.6	-0.0292016	-43.6	-0.0318	-43.6	0.0185984	-43.6	-0.0319016	-43.6	-0.0368016			-43.6	-0.0746012	-43.6	-0.0915	-43.6	-0.0728012	-43.6	0.0586988	-43.6	0.0443988			-43.6	0.0359008
-43.5	0.0458	-43.5	0.0937	-43.5	0.07	-43.5	0.0736	-43.5	0.1132			-43.5	0.0667	-43.5	0.0535	-43.5	0.065	-43.5	0.1136	-43.5	0.0716			-43.5	-0.0188	-43.5	-0.0283	-43.5	0.015	-43.5	-0.0307	-43.5	-0.0295			-43.5	-0.066	-43.5	-0.0719	-43.5	-0.0697	-43.5	0.0597	-43.5	0.05			-43.5	0.0225
-43.4	0.0485978	-43.4	0.0911	-43.4	0.0738978	-43.4	0.0746978	-43.4	0.1146			-43.4	0.0597003	-43.4	0.0498	-43.4	0.0590003	-43.4	0.1088	-43.4	0.0679			-43.4	-0.0198006	-43.4	-0.0296	-43.4	0.0164994	-43.4	-0.0287006	-43.4	-0.0302			-43.4	-0.0540011	-43.4	-0.0611	-43.4	-0.0601011	-43.4	0.0580989	-43.4	0.0274			-43.4	0.00490212
-43.3	0.0445	-43.3	0.0963	-43.3	0.0712	-43.3	0.0757	-43.3	0.118			-43.3	0.0522	-43.3	0.024	-43.3	0.0584	-43.3	0.1041	-43.3	0.0629			-43.3	-0.0066	-43.3	-0.0075	-43.3	0.0215	-43.3	-0.0179	-43.3	-0.0193			-43.3	-0.0495	-43.3	-0.0498	-43.3	-0.0491	-43.3	0.0642	-43.3	0.0249			-43.3	-0.0012
-43.2	0.0384	-43.2	0.0933	-43.2	0.068598	-43.2	0.066598	-43.2	0.1132			-43.2	0.0482	-43.2	0.0147	-43.2	0.0526996	-43.2	0.103	-43.2	0.0645			-43.2	-0.0002	-43.2	-0.0151	-43.2	0.0198996	-43.2	-0.00630038	-43.2	-0.0121			-43.2	-0.05	-43.2	-0.0451	-43.2	-0.0515004	-43.2	0.0637996	-43.2	0.0295			-43.2	0.00680001
-43.1	0.0372984	-43.1	0.0913	-43.1	0.0634984	-43.1	0.0516984	-43.1	0.105398			-43.1	0.0350013	-43.1	-0.0044	-43.1	0.0363013	-43.1	0.0983013	-43.1	0.0582013			-43.1	-0.00270078	-43.1	-0.0141	-43.1	0.0154992	-43.1	-0.00630078	-43.1	-0.00800078			-43.1	-0.0405008	-43.1	-0.0407	-43.1	-0.0471008	-43.1	0.0704992	-43.1	0.0305992			-43.1	0.00789961
-43	0.0354	-43	0.0813	-43	0.0645	-43	0.0464	-43	0.0987			-43	-0.00200001	-43	-0.0438	-43	0.00259999	-43	0.0612	-43	0.0241			-43	-0.005	-43	-0.0175	-43	0.0222	-43	-0.0071	-43	-0.0035			-43	-0.0438	-43	-0.037	-43	-0.0507	-43	0.0672	-43	0.0231			-43	-0.00769999
-42.9	0.0303979	-42.9	0.0841	-42.9	0.0635979	-42.9	0.0392979	-42.9	0.0974			-42.9	-0.0347951	-42.9	-0.0794	-42.9	-0.0348951	-42.9	0.0241049	-42.9	-0.0186			-42.9	-0.0134003	-42.9	-0.0187	-42.9	0.0203997	-42.9	-0.00220028	-42.9	-0.0022			-42.9	-0.0388018	-42.9	-0.0328	-42.9	-0.0384018	-42.9	0.0731982	-42.9	0.0363			-42.9	-0.0104001
-42.8	0.0167	-42.8	0.0815	-42.8	0.0562	-42.8	0.0299	-42.8	0.0924			-42.8	-0.0253	-42.8	-0.0649	-42.8	-0.0166	-42.8	0.038	-42.8	-0.00359999			-42.8	-0.0181	-42.8	-0.0252	-42.8	0.0186	-42.8	0.0017	-42.8	-0.0024			-42.8	-0.0489	-42.8	-0.0254	-42.8	-0.0409	-42.8	0.0706	-42.8	0.0282			-42.8	0.0021
-42.7	0.012	-42.7	0.0661	-42.7	0.0418	-42.7	0.0147	-42.7	0.0688			-42.7	-0.0338	-42.7	-0.0668	-42.7	-0.00960009	-42.7	0.0441999	-42.7	-0.00480003			-42.7	-0.0185	-42.7	-0.019	-42.7	0.0210992	-42.7	0.000699206	-42.7	-0.001			-42.7	-0.0504	-42.7	-0.0246	-42.7	-0.0439007	-42.7	0.0790993	-42.7	0.025			-42.7	0.00939999
-42.6	0.0409956	-42.6	0.0816	-42.6	0.0612956	-42.6	0.0341956	-42.6	0.0881956			-42.6	-0.0197018	-42.6	-0.0595	-42.6	-0.000101796	-42.6	0.0526982	-42.6	0.0040982			-42.6	0.0229979	-42.6	-0.0058	-42.6	0.0279979	-42.6	0.0097979	-42.6	0.0104979			-42.6	-0.0571	-42.6	-0.0291	-42.6	-0.0536	-42.6	0.0758	-42.6	0.014			-42.6	0.0150009
-42.5	0.0685	-42.5	0.0821	-42.5	0.0685	-42.5	0.0466	-42.5	0.0937			-42.5	0.0248	-42.5	-0.038	-42.5	0.0196	-42.5	0.072	-42.5	0.0253			-42.5	0.0077	-42.5	-0.0109	-42.5	0.0314	-42.5	0.0159	-42.5	0.0079			-42.5	-0.0503	-42.5	-0.0211	-42.5	-0.051	-42.5	0.0811	-42.5	0.0233			-42.5	0.0205
-42.4	0.0237016	-42.4	0.0632	-42.4	0.0397016	-42.4	0.0272016	-42.4	0.0804			-42.4	-0.0103973	-42.4	-0.064	-42.4	0.00360266	-42.4	0.0530027	-42.4	0.00810001			-42.4	-0.00879982	-42.4	-0.013	-42.4	0.0201002	-42.4	0.00540018	-42.4	0.000900003			-42.4	-0.0685997	-42.4	-0.0338	-42.4	-0.0583997	-42.4	0.0789003	-42.4	0.0231			-42.4	0.00469997
-42.3	0.0327	-42.3	0.0577	-42.3	0.0287	-42.3	0.0137	-42.3	0.0689			-42.3	-0.0047	-42.3	-0.0641	-42.3	-0.0026	-42.3	0.0541	-42.3	0.0217			-42.3	0.000100002	-42.3	-0.01	-42.3	0.0156	-42.3	0.0012	-42.3	-0.0101			-42.3	-0.0671	-42.3	-0.04	-42.3	-0.0616	-42.3	0.0729	-42.3	0.0159			-42.3	0.004
-42.2	0.0387	-42.2	0.0693	-42.2	0.0299982	-42.2	0.0053982	-42.2	0.0556			-42.2	-0.00829999	-42.2	-0.0703	-42.2	-0.0107991	-42.2	0.0485009	-42.2	-0.00119999			-42.2	-0.008	-42.2	-0.0129	-42.2	0.00320156	-42.2	-0.00729844	-42.2	-0.0196			-42.2	-0.0663	-42.2	-0.0477	-42.2	-0.0636005	-42.2	0.0707995	-42.2	0.00680002			-42.2	0.0126
-42.1	0.0543984	-42.1	0.0753	-42.1	0.0465984	-42.1	0.0121984	-42.1	0.0471984			-42.1	-0.0195985	-42.1	-0.0645	-42.1	-0.0167985	-42.1	0.0436015	-42.1	-0.0188985			-42.1	-0.00510081	-42.1	-0.0089	-42.1	0.0154992	-42.1	0.00789919	-42.1	-0.0116008			-42.1	-0.0652997	-42.1	-0.0484	-42.1	-0.0702997	-42.1	0.0717003	-42.1	0.00450031			-42.1	0.00300193
-42	0.0545	-42	0.0797	-42	0.0321	-42	0.00819999	-42	0.0477			-42	-0.0231	-42	-0.0901	-42	-0.0296	-42	0.0341	-42	-0.0405			-42	0.0016	-42	-0.0174	-42	0.0221	-42	-0.001	-42	-0.0085			-42	-0.0558	-42	-0.0426	-42	-0.0713	-42	0.076	-42	0.00299999			-42	0.012
-41.9	0.0562999	-41.9	0.0685	-41.9	0.0227999	-41.9	-0.00990013	-41.9	0.0393			-41.9	-0.0139998	-41.9	-0.0866	-41.9	-0.0263998	-41.9	0.0400002	-41.9	-0.0372			-41.9	-0.0193991	-41.9	-0.0316	-41.9	0.00990087	-41.9	-0.00449913	-41.9	-0.0022			-41.9	-0.021405	-41.9	0.00229997	-41.9	-0.034105	-41.9	0.104095	-41.9	0.0479			-41.9	-0.0266972
-41.8	0.0466	-41.8	0.0512	-41.8	0.0094	-41.8	-0.01	-41.8	0.0237			-41.8	-0.017	-41.8	-0.0935	-41.8	-0.0155	-41.8	0.0355	-41.8	-0.0502			-41.8	-0.0253	-41.8	-0.0105	-41.8	0.0129	-41.8	0.0091	-41.8	0.0048			-41.8	-0.0337	-41.8	0.00680003	-41.8	-0.0192	-41.8	0.102	-41.8	0.05			-41.8	-0.0383
-41.7	0.0704	-41.7	0.0546	-41.7	0.0256983	-41.7	-0.00190171	-41.7	0.039			-41.7	-0.025	-41.7	-0.1041	-41.7	-0.0217983	-41.7	0.0253017	-41.7	-0.0708			-41.7	-0.0386	-41.7	-0.0106	-41.7	-0.00169811	-41.7	-0.00379811	-41.7	-0.0084			-41.7	-0.0233	-41.7	-0.0081	-41.7	-0.0207999	-41.7	0.0921001	-41.7	0.0466			-41.7	-0.0558
-41.6	0.048601	-41.6	0.0523	-41.6	0.016101	-41.6	-0.016799	-41.6	0.035901			-41.6	-0.0510978	-41.6	-0.1019	-41.6	-0.0365978	-41.6	0.00370219	-41.6	-0.0821978			-41.6	-0.0659973	-41.6	-0.0161	-41.6	-0.00599727	-41.6	-0.00449727	-41.6	-0.0161973			-41.6	-0.00320369	-41.6	0.0075	-41.6	0.00419631	-41.6	0.126696	-41.6	0.0530963			-41.6	-0.0559986
-41.5	0.0514	-41.5	0.0449	-41.5	0.0303	-41.5	-0.0157	-41.5	0.0216			-41.5	-0.0396	-41.5	-0.0993	-41.5	-0.0127	-41.5	0.0184	-41.5	-0.084			-41.5	-0.086	-41.5	-0.018	-41.5	-0.0219	-41.5	0.001	-41.5	-0.0269			-41.5	-0.00249997	-41.5	0.0237	-41.5	-0.0124	-41.5	0.1242	-41.5	0.0476			-41.5	-0.0734
-41.4	0.0177017	-41.4	0.0368	-41.4	0.0229017	-41.4	-0.00549833	-41.4	0.0163			-41.4	-0.0602975	-41.4	-0.1172	-41.4	-0.0256975	-41.4	-0.0165975	-41.4	-0.1048			-41.4	-0.100498	-41.4	-0.0195	-41.4	-0.021498	-41.4	-0.004198	-41.4	-0.0417			-41.4	-0.0184	-41.4	0.0258	-41.4	0.00240003	-41.4	0.1184	-41.4	0.0653			-41.4	-0.0530034
-41.3	0.0111	-41.3	0.0232	-41.3	0.0351	-41.3	0.007	-41.3	0.0105			-41.3	-0.0422	-41.3	-0.0662	-41.3	-0.0126	-41.3	-0.00539997	-41.3	-0.0849			-41.3	-0.077	-41.3	-0.0015	-41.3	-0.0192	-41.3	0.013	-41.3	-0.0204			-41.3	-0.00240001	-41.3	0.0317	-41.3	0.033	-41.3	0.1648	-41.3	0.0977			-41.3	-0.0278
-41.2	0.0206	-41.2	0.0339	-41.2	0.0616984	-41.2	0.00749841	-41.2	0.0292			-41.2	-0.0851	-41.2	-0.0966	-41.2	-0.0503941	-41.2	-0.0434941	-41.2	-0.1343			-41.2	-0.0854	-41.2	0.0295	-41.2	-0.0318003	-41.2	0.0473997	-41.2	-0.0013			-41.2	-0.0238	-41.2	0.0427	-41.2	0.043399	-41.2	0.168699	-41.2	0.0948			-41.2	-0.0558
-41.1	0.0609953	-41.1	0.1239	-41.1	0.100795	-41.1	0.0567953	-41.1	0.0682953			-41.1	-0.110997	-41.1	-0.0866	-41.1	-0.0674971	-41.1	-0.0654971	-41.1	-0.155897			-41.1	-0.126995	-41.1	0.0312	-41.1	-0.055295	-41.1	0.00630504	-41.1	0.010505			-41.1	0.08518	-41.1	0.185	-41.1	0.17828	-41.1	0.29508	-41.1	0.20688			-41.1	-0.0519016
-41	-0.2071	-41	-0.0443	-41	-0.0486	-41	-0.0959	-41	-0.0951			-41	0.0261	-41	0.0502	-41	0.0996	-41	0.1028	-41	0.0027			-41	-0.1168	-41	0.0055	-41	-0.0627	-41	0.0179	-41	0.0045			-41	-0.0582	-41	0.0224	-41	0.0579	-41	0.1957	-41	0.0746			-41	-0.0427
-40.9	-1.19066	-40.9	-1.0046	-40.9	-0.939764	-40.9	-0.986664	-40.9	-0.9716			-40.9	-1.09803	-40.9	-1.0953	-40.9	-0.995227	-40.9	-1.00353	-40.9	-1.1484			-40.9	-0.844178	-40.9	-0.7896	-40.9	-0.855678	-40.9	-0.735178	-40.9	-0.7696			-40.9	-1.22334	-40.9	-1.0444	-40.9	-0.976139	-40.9	-0.796639	-40.9	-0.9755			-40.9	-1.00285
-40.8	0.0266	-40.8	-0.3197	-40.8	-0.3053	-40.8	-0.3328	-40.8	-0.3452			-40.8	-0.0694	-40.8	-0.4783	-40.8	-0.2747	-40.8	-0.3989	-40.8	-0.4707			-40.8	0.5225	-40.8	0.2476	-40.8	0.2358	-40.8	0.2995	-40.8	0.2866			-40.8	-0.0429	-40.8	-0.4996	-40.8	-0.2721	-40.8	-0.1801	-40.8	-0.3386			-40.8	-0.00229998
-40.7	4.1595	-40.7	3.2672	-40.7	2.12892	-40.7	2.19842	-40.7	2.1981			-40.7	3.7545	-40.7	3.0758	-40.7	1.82426	-40.7	1.85706	-40.7	1.7525			-40.7	3.8114	-40.7	3.1747	-40.7	2.28389	-40.7	2.30699	-40.7	2.3834			-40.7	4.009	-40.7	3.258	-40.7	2.19192	-40.7	2.19382	-40.7	2.1267			-40.7	3.4152
-40.6	-2.47494	-40.6	1.0048	-40.6	2.44746	-40.6	1.92506	-40.6	1.09026			-40.6	-1.4586	-40.6	0.4415	-40.6	1.8999	-40.6	1.2308	-40.6	0.5634			-40.6	-1.30013	-40.6	0.6762	-40.6	2.26617	-40.6	1.91007	-40.6	1.32047			-40.6	-2.65009	-40.6	0.911	-40.6	2.13361	-40.6	1.61931	-40.6	0.876206			-40.6	-2.4831
-40.5	-0.7363	-40.5	-0.9379	-40.5	0.4404	-40.5	1.5805	-40.5	2.5023			-40.5	-0.1599	-40.5	-1.0607	-40.5	0.1156	-40.5	1.0542	-40.5	2.0337			-40.5	0.3011	-40.5	-0.635	-40.5	0.6802	-40.5	1.6548	-40.5	2.6426			-40.5	-0.8784	-40.5	-0.0051	-40.5	-0.0153	-40.5	1.1743	-40.5	1.9472			-40.5	-0.1509
-40.4	0.647532	-40.4	-0.2438	-40.4	-0.918368	-40.4	-1.83657	-40.4	-0.1738			-40.4	0.616524	-40.4	-0.1558	-40.4	-0.913876	-40.4	-1.07558	-40.4	-0.663			-40.4	0.239343	-40.4	-0.6353	-40.4	-1.29936	-40.4	-2.14296	-40.4	-0.6872			-40.4	0.290398	-40.4	0.4358	-40.4	-0.144202	-40.4	-2.0195	-40.4	-0.372			-40.4	0.108463
-40.3	-1.384	-40.3	-0.9834	-40.3	-0.9795	-40.3	-1.2298	-40.3	-1.1421			-40.3	-0.9388	-40.3	-0.6913	-40.3	-0.5115	-40.3	-0.6592	-40.3	-1.1371			-40.3	-1.4251	-40.3	-1.7013	-40.3	-1.2613	-40.3	-1.2251	-40.3	-1.5423			-40.3	-0.6249	-40.3	-0.3207	-40.3	-0.0522	-40.3	-0.822	-40.3	-0.5855			-40.3	-0.9044
-40.2	-0.2343	-40.2	-0.5962	-40.2	-1.05843	-40.2	-0.205025	-40.2	-0.5546			-40.2	-0.0739	-40.2	-0.4353	-40.2	-0.857805	-40.2	-0.329005	-40.2	-0.4181			-40.2	0.1201	-40.2	-0.1796	-40.2	-1.69962	-40.2	-0.873119	-40.2	-0.9596			-40.2	0.0115	-40.2	-0.3074	-40.2	-0.267415	-40.2	0.0288846	-40.2	0.0313			-40.2	0.1106
-40.1	0.0654115	-40.1	-0.1149	-40.1	-0.266888	-40.1	-0.922988	-40.1	-1.27899			-40.1	0.139691	-40.1	-0.2511	-40.1	-0.285909	-40.1	-0.357009	-40.1	-0.881309			-40.1	-0.163187	-40.1	0.1148	-40.1	0.0190135	-40.1	-0.654687	-40.1	-1.78889			-40.1	-0.0986886	-40.1	-0.0974	-40.1	-0.241489	-40.1	-0.169989	-40.1	-0.458389			-40.1	0.013604
-40	0.0324	-40	-0.1781	-40	-0.0836	-40	-0.2853	-40	-0.3992			-40	0.2192	-40	0.00630003	-40	0.0346	-40	0.0907	-40	-0.2115			-40	-0.2286	-40	-0.0978	-40	-0.0544	-40	0.0183	-40	0.0098			-40	-0.0424	-40	-0.0908	-40	-0.1319	-40	-0.0545	-40	-0.3741			-40	0.0153
-39.9	-0.039496	-39.9	-0.00959999	-39.9	-0.177296	-39.9	-0.190696	-39.9	-0.0647			-39.9	0.134502	-39.9	0.0434	-39.9	0.0561025	-39.9	0.0607025	-39.9	-0.0767			-39.9	-0.227998	-39.9	-0.1529	-39.9	-0.109398	-39.9	-0.140998	-39.9	-0.0199			-39.9	-0.0271018	-39.9	-0.0429	-39.9	-0.0509018	-39.9	-0.0973018	-39.9	-0.0912			-39.9	-0.000500979
-39.8	-0.0529	-39.8	-0.00469999	-39.8	-0.0411	-39.8	0.00300001	-39.8	0.0401			-39.8	0.1404	-39.8	0.0846	-39.8	0.0628	-39.8	0.1256	-39.8	0.1331			-39.8	-0.1771	-39.8	-0.1218	-39.8	-0.091	-39.8	-0.1407	-39.8	-0.0692			-39.8	-0.047	-39.8	-0.0628	-39.8	-0.1016	-39.8	-0.0688	-39.8	-0.1556			-39.8	0.00679999
-39.7	-0.048	-39.7	-0.0434	-39.7	-0.0105957	-39.7	0.0396043	-39.7	-0.00589997			-39.7	0.1057	-39.7	0.0734	-39.7	0.038403	-39.7	0.053103	-39.7	-0.0163			-39.7	-0.1644	-39.7	-0.1094	-39.7	-0.0833999	-39.7	-0.1188	-39.7	-0.0744			-39.7	-0.0586	-39.7	-0.087	-39.7	-0.103496	-39.7	-0.0564964	-39.7	-0.1144			-39.7	-0.00379998
-39.6	-0.0485994	-39.6	-0.0484	-39.6	-0.0164994	-39.6	0.0436006	-39.6	-0.00609943			-39.6	0.0792022	-39.6	0.0487	-39.6	0.0271022	-39.6	0.0393022	-39.6	-0.0193978			-39.6	-0.117807	-39.6	-0.0637	-39.6	-0.0526071	-39.6	-0.0728071	-39.6	-0.0398071			-39.6	-0.0672972	-39.6	-0.0942	-39.6	-0.0985972	-39.6	0.00150285	-39.6	-0.114397			-39.6	-0.0253994
-39.5	-0.0551	-39.5	-0.0693	-39.5	-0.0587	-39.5	0.0218	-39.5	0.0122			-39.5	0.0297	-39.5	0.0382	-39.5	0.038	-39.5	0.0707	-39.5	-0.0307			-39.5	-0.1035	-39.5	-0.0525	-39.5	-0.039	-39.5	-0.0443	-39.5	-0.0189			-39.5	-0.0292	-39.5	-0.0722	-39.5	-0.0534	-39.5	0.0497	-39.5	-0.1025			-39.5	-0.0226
-39.4	-0.0562981	-39.4	-0.094	-39.4	-0.0326981	-39.4	0.0168019	-39.4	-0.00540001			-39.4	0.0166	-39.4	0.0185	-39.4	0.0397	-39.4	0.0724	-39.4	-0.0105			-39.4	-0.101499	-39.4	-0.0728	-39.4	-0.0399993	-39.4	-0.0268993	-39.4	-0.0402			-39.4	-0.0254012	-39.4	-0.0547	-39.4	-0.0473012	-39.4	0.0722988	-39.4	-0.0957			-39.4	-0.0226999
-39.3	-0.00950001	-39.3	-0.0891	-39.3	-0.0104	-39.3	-0.00860001	-39.3	0.0236			-39.3	0.0348	-39.3	0.0124	-39.3	0.0513	-39.3	0.0755	-39.3	0.00700002			-39.3	-0.092	-39.3	-0.086	-39.3	-0.0335	-39.3	-0.0213	-39.3	-0.0535			-39.3	-0.0415	-39.3	-0.065	-39.3	-0.0558	-39.3	0.0508	-39.3	-0.0956			-39.3	-0.00520003
-39.2	-0.0133	-39.2	-0.0872	-39.2	-0.0100992	-39.2	-0.00899919	-39.2	0.0211			-39.2	0.0352	-39.2	0.0219	-39.2	0.0609001	-39.2	0.0758001	-39.2	0.00779998			-39.2	-0.0756	-39.2	-0.0854	-39.2	-0.0122021	-39.2	-0.0129021	-39.2	-0.0348			-39.2	-0.0043	-39.2	-0.0573	-39.2	-0.0165019	-39.2	0.0567981	-39.2	-0.0605			-39.2	0.0135
-39.1	-0.0255993	-39.1	-0.0785	-39.1	-0.0116993	-39.1	0.00660075	-39.1	0.0413007			-39.1	0.042	-39.1	0.0378	-39.1	0.0543	-39.1	0.0924	-39.1	0.0151			-39.1	-0.121694	-39.1	-0.1104	-39.1	-0.045094	-39.1	-0.058494	-39.1	-0.056394			-39.1	-0.000198943	-39.1	-0.0604	-39.1	0.00620106	-39.1	0.0554011	-39.1	-0.0523989			-39.1	-0.00479807
-39	-0.0535	-39	-0.0836	-39	-0.0111	-39	0.00540003	-39	0.0423			-39	0.0194	-39	0.02	-39	0.0554	-39	0.1142	-39	0.0415			-39	-0.1472	-39	-0.1372	-39	-0.061	-39	-0.0839	-39	-0.0704			-39	-0.039	-39	-0.0643	-39	0.00639998	-39	0.0402	-39	-0.0465			-39	-0.0505
-38.9	-0.0421979	-38.9	-0.0635	-38.9	-0.0318979	-38.9	-0.00679794	-38.9	0.0356			-38.9	-0.0168934	-38.9	-0.028	-38.9	-0.0215934	-38.9	0.0497066	-38.9	-0.00169999			-38.9	-0.154993	-38.9	-0.1327	-38.9	-0.123093	-38.9	-0.138693	-38.9	-0.1166			-38.9	-0.0401988	-38.9	-0.0696	-38.9	-0.0194988	-38.9	0.0353012	-38.9	-0.0376			-38.9	-0.0558968
-38.8	-0.0282	-38.8	-0.0795	-38.8	-0.0424	-38.8	-0.0276	-38.8	-0.00899999			-38.8	0.00190003	-38.8	-0.0106	-38.8	-0.0131	-38.8	0.0471	-38.8	-0.0165			-38.8	-0.1503	-38.8	-0.1144	-38.8	-0.0938	-38.8	-0.1045	-38.8	-0.1491			-38.8	-0.0244	-38.8	-0.0385	-38.8	-0.0198	-38.8	0.0459	-38.8	-0.0396			-38.8	-0.0458
-38.7	-0.0246	-38.7	-0.051	-38.7	-0.0276001	-38.7	-0.0115001	-38.7	-0.00349999			-38.7	0.0217	-38.7	-0.0142	-38.7	0.00180001	-38.7	0.0393	-38.7	-0.0116			-38.7	-0.0969	-38.7	-0.0722	-38.7	-0.0927986	-38.7	-0.0912986	-38.7	-0.1201			-38.7	0.0266	-38.7	-0.0202	-38.7	-0.0239996	-38.7	0.0516004	-38.7	-0.0324			-38.7	0.000300022
-38.6	-0.0524939	-38.6	-0.0719	-38.6	-0.00639388	-38.6	-0.0217939	-38.6	-0.0225939			-38.6	-0.013695	-38.6	-0.0554	-38.6	0.022905	-38.6	0.010605	-38.6	-0.035995			-38.6	-0.0635043	-38.6	-0.0445	-38.6	-0.0200043	-38.6	-0.0466043	-38.6	-0.0751043			-38.6	0.0289005	-38.6	-0.0195	-38.6	0.0184005	-38.6	0.0705005	-38.6	-0.0115995			-38.6	0.00460117
-38.5	-0.0165	-38.5	-0.0259	-38.5	-0.00650003	-38.5	-0.0395	-38.5	-0.0144			-38.5	-0.0171	-38.5	-0.0609	-38.5	0.0114	-38.5	0.025	-38.5	0.0281			-38.5	-0.0869	-38.5	-0.0325	-38.5	-0.0379	-38.5	-0.0151	-38.5	-0.0444			-38.5	0.0453	-38.5	0.000199994	-38.5	0.025	-38.5	0.0913	-38.5	0.0273			-38.5	-0.0231
-38.4	-0.0229982	-38.4	-0.0292	-38.4	-0.00509824	-38.4	-0.0401982	-38.4	0.00419997			-38.4	-0.0283958	-38.4	-0.0871	-38.4	-0.0150958	-38.4	0.0321042	-38.4	0.0118			-38.4	-0.131592	-38.4	-0.1056	-38.4	-0.0845915	-38.4	-0.0869915	-38.4	-0.0926			-38.4	0.0531994	-38.4	0.0108	-38.4	0.0313994	-38.4	0.107599	-38.4	0.0491			-38.4	-0.0104005
-38.3	-0.031	-38.3	0.0132	-38.3	-0.000700014	-38.3	-0.02	-38.3	0.0353			-38.3	-0.00200003	-38.3	-0.1006	-38.3	-0.0419	-38.3	0.00479997	-38.3	0.00649997			-38.3	-0.1374	-38.3	-0.1212	-38.3	-0.1192	-38.3	-0.1174	-38.3	-0.1173			-38.3	0.0187	-38.3	-0.0181	-38.3	0.00220001	-38.3	0.063	-38.3	0.0262			-38.3	-0.032
-38.2	-0.0348	-38.2	-0.0748	-38.2	-0.0327874	-38.2	-0.0738874	-38.2	-0.0119			-38.2	-0.0124	-38.2	-0.1139	-38.2	-0.0653972	-38.2	-0.0120972	-38.2	-0.0224			-38.2	-0.1299	-38.2	-0.084	-38.2	-0.0903973	-38.2	-0.129097	-38.2	-0.1008			-38.2	0.0346	-38.2	0.0111	-38.2	0.00180103	-38.2	0.053101	-38.2	0.0263			-38.2	-0.0142
-38.1	-0.0792028	-38.1	0.0242	-38.1	0.0266972	-38.1	-0.0271028	-38.1	0.0307972			-38.1	-0.105986	-38.1	-0.1611	-38.1	-0.188386	-38.1	-0.101586	-38.1	-0.109986			-38.1	-0.112797	-38.1	-0.0669	-38.1	-0.103897	-38.1	-0.131897	-38.1	-0.110897			-38.1	-0.0577899	-38.1	-0.0362	-38.1	-0.0427899	-38.1	0.0302101	-38.1	-0.0126899			-38.1	-0.0304954
-38	0.0233	-38	0.0861	-38	0.0626	-38	0.0618	-38	0.0978			-38	0.0399	-38	0.00290002	-38	0.00360002	-38	0.0948	-38	0.0236			-38	0.0355	-38	0.0122	-38	-0.0192	-38	-0.0805	-38	-0.0346			-38	0.0166	-38	0.0672	-38	-0.0223	-38	0.0676	-38	-0.00889998			-38	0.0806
-37.9	0.0737978	-37.9	0.1118	-37.9	0.113498	-37.9	0.100798	-37.9	0.0926			-37.9	-0.0208849	-37.9	-0.082	-37.9	-0.0804849	-37.9	-0.00288487	-37.9	-0.0449			-37.9	0.119701	-37.9	0.1132	-37.9	0.0557014	-37.9	-0.00349865	-37.9	0.0276			-37.9	-0.0638833	-37.9	-0.0461	-37.9	-0.115483	-37.9	-0.0158833	-37.9	-0.0797			-37.9	0.0511091
-37.8	-0.0436	-37.8	0.1129	-37.8	0.2555	-37.8	0.1277	-37.8	0.2362			-37.8	-0.1582	-37.8	-0.2449	-37.8	-0.0959	-37.8	-0.0419	-37.8	-0.0818			-37.8	-0.0901	-37.8	-0.0569	-37.8	0.0116	-37.8	-0.0061	-37.8	0.0385			-37.8	-0.2579	-37.8	-0.1489	-37.8	-0.2299	-37.8	-0.0894	-37.8	-0.1978			-37.8	-0.1545
-37.7	-0.0735	-37.7	0.1297	-37.7	0.0947045	-37.7	0.0101045	-37.7	0.2575			-37.7	-0.0579	-37.7	-0.1212	-37.7	-0.21181	-37.7	-0.0173099	-37.7	0.00859998			-37.7	-0.0818	-37.7	-0.1281	-37.7	-0.0984942	-37.7	-0.134594	-37.7	-0.0427			-37.7	-0.23	-37.7	-0.142	-37.7	-0.203402	-37.7	-0.0662019	-37.7	-0.1222			-37.7	-0.0541
-37.6	0.0278862	-37.6	0.1291	-37.6	0.155886	-37.6	0.0520862	-37.6	0.202886			-37.6	0.101867	-37.6	0.1758	-37.6	0.0919669	-37.6	0.149867	-37.6	0.0793669			-37.6	0.0201884	-37.6	0.00589999	-37.6	-0.0317116	-37.6	-0.0793116	-37.6	-0.0702116			-37.6	-0.0234215	-37.6	0.0924	-37.6	-0.0365215	-37.6	0.0669785	-37.6	-0.0975215			-37.6	0.108486
-37.5	0.2494	-37.5	0.4045	-37.5	0.4065	-37.5	0.38	-37.5	0.5692			-37.5	0.3214	-37.5	0.4973	-37.5	0.4233	-37.5	0.5373	-37.5	0.488			-37.5	0.2268	-37.5	0.2684	-37.5	0.3412	-37.5	0.2928	-37.5	0.2603			-37.5	0.2747	-37.5	0.3846	-37.5	0.4061	-37.5	0.4447	-37.5	0.294			-37.5	0.3084
-37.4	0.173859	-37.4	0.5418	-37.4	0.616059	-37.4	0.623959	-37.4	0.6804			-37.4	0.33166	-37.4	0.7013	-37.4	0.65506	-37.4	0.88396	-37.4	0.7351			-37.4	0.317656	-37.4	0.3631	-37.4	0.599856	-37.4	0.633356	-37.4	0.6157			-37.4	0.381258	-37.4	0.4828	-37.4	0.622858	-37.4	0.677858	-37.4	0.5746			-37.4	0.376753
-37.3	0.1887	-37.3	0.5594	-37.3	0.7888	-37.3	0.8934	-37.3	0.8398			-37.3	0.2435	-37.3	0.6837	-37.3	0.8265	-37.3	1.0409	-37.3	1.0241			-37.3	0.2093	-37.3	0.3654	-37.3	0.6824	-37.3	0.7566	-37.3	0.7826			-37.3	0.3056	-37.3	0.549	-37.3	0.7907	-37.3	0.917	-37.3	0.8357			-37.3	0.2918
-37.2	0.0114	-37.2	0.4611	-37.2	0.633078	-37.2	0.755278	-37.2	0.8228			-37.2	0.1128	-37.2	0.5467	-37.2	0.684269	-37.2	1.00807	-37.2	1.1027			-37.2	0.1432	-37.2	0.3871	-37.2	0.657963	-37.2	0.749963	-37.2	0.8801			-37.2	0.0856	-37.2	0.4133	-37.2	0.649084	-37.2	0.772584	-37.2	0.7675			-37.2	0.3284
-37.1	-0.0786089	-37.1	0.2265	-37.1	0.490191	-37.1	0.526991	-37.1	0.624891			-37.1	-0.0498001	-37.1	0.2213	-37.1	0.4429	-37.1	0.605	-37.1	0.7914			-37.1	0.0471914	-37.1	0.2154	-37.1	0.441891	-37.1	0.526091	-37.1	0.615791			-37.1	-0.0664068	-37.1	0.1795	-37.1	0.468793	-37.1	0.552293	-37.1	0.530893			-37.1	0.126089
-37	-0.0225	-37	0.1388	-37	0.3006	-37	0.2249	-37	0.4633			-37	-0.0889	-37	0.0744	-37	0.1459	-37	0.2979	-37	0.4072			-37	0.00670002	-37	0.0494	-37	0.2003	-37	0.3062	-37	0.3835			-37	-0.1079	-37	-0.0153	-37	0.2365	-37	0.3011	-37	0.2999			-37	0.0247
-36.9	0.00820151	-36.9	0.1196	-36.9	0.0762015	-36.9	0.104102	-36.9	0.1648			-36.9	-0.0707903	-36.9	-0.0254	-36.9	-0.0191903	-36.9	0.00550968	-36.9	0.0746			-36.9	-0.0183945	-36.9	-0.0919	-36.9	0.0249055	-36.9	0.0427055	-36.9	0.0575			-36.9	-0.0587985	-36.9	-0.0731	-36.9	0.0083015	-36.9	0.0577015	-36.9	0.0126			-36.9	0.0706037
-36.8	-0.0132	-36.8	0.0638	-36.8	-0.022	-36.8	0.0466	-36.8	0.0074			-36.8	-0.0521	-36.8	-0.064	-36.8	0.00319999	-36.8	-0.0755	-36.8	-0.0536			-36.8	-0.0073	-36.8	-0.0956	-36.8	0.0128	-36.8	-0.0014	-36.8	-0.0702			-36.8	-0.0491	-36.8	-0.0786	-36.8	-0.0671	-36.8	0.0083	-36.8	-0.0671			-36.8	0.0874
-36.7	-0.00809999	-36.7	-0.0259	-36.7	-0.108594	-36.7	-0.0174941	-36.7	-0.0625			-36.7	0.00340001	-36.7	-0.1159	-36.7	0.0530003	-36.7	-0.0556997	-36.7	-0.0591			-36.7	0.0064	-36.7	-0.1136	-36.7	-0.0293933	-36.7	-0.108293	-36.7	-0.1037			-36.7	-0.0541	-36.7	-0.1017	-36.7	-0.066395	-36.7	-0.073895	-36.7	-0.1291			-36.7	0.0657
-36.6	-0.0291961	-36.6	-0.039	-36.6	-0.120396	-36.6	-0.0737961	-36.6	-0.104396			-36.6	0.0368033	-36.6	-0.0906	-36.6	0.0109033	-36.6	-0.0461967	-36.6	-0.0344967			-36.6	0.0262023	-36.6	-0.0822	-36.6	-0.0254977	-36.6	-0.0716977	-36.6	-0.100598			-36.6	-0.0474986	-36.6	-0.0723	-36.6	-0.0600986	-36.6	-0.0376986	-36.6	-0.111099			-36.6	0.0321054
-36.5	-0.0427	-36.5	-0.021	-36.5	-0.1182	-36.5	-0.0426	-36.5	-0.1334			-36.5	0.0078	-36.5	-0.0665	-36.5	-0.0344	-36.5	-0.0968	-36.5	-0.022			-36.5	0.0337	-36.5	-0.0473	-36.5	0.0379	-36.5	-0.0361	-36.5	-0.0631			-36.5	-0.0447	-36.5	-0.0586	-36.5	-0.0745	-36.5	-0.0203	-36.5	-0.0637			-36.5	0.0393
-36.4	-0.0429983	-36.4	-0.0136	-36.4	-0.100298	-36.4	-0.0289983	-36.4	-0.0925			-36.4	0.0336969	-36.4	-0.0106	-36.4	-0.000903127	-36.4	-0.0612031	-36.4	-0.0428			-36.4	0.0701974	-36.4	0.00549998	-36.4	0.0877974	-36.4	0.0177974	-36.4	-0.0376			-36.4	-0.00910463	-36.4	0.0083	-36.4	-0.0217046	-36.4	-0.00180463	-36.4	-9.99964e-05			-36.4	0.0486003
-36.3	-0.0449	-36.3	0.00500001	-36.3	-0.0538	-36.3	0.0151	-36.3	-0.048			-36.3	0.0337	-36.3	-0.000800005	-36.3	0.0251	-36.3	-0.0266	-36.3	-0.0067			-36.3	0.0242	-36.3	-0.0194	-36.3	0.0713	-36.3	0.0029	-36.3	-0.031			-36.3	-0.0731	-36.3	-0.026	-36.3	-0.0727	-36.3	-0.0114	-36.3	-0.0423			-36.3	0.0209
-36.2	-0.0517	-36.2	0.00460001	-36.2	-0.0629991	-36.2	-0.0175991	-36.2	-0.0353			-36.2	0.0178	-36.2	-0.0032	-36.2	0.0258	-36.2	0.0166	-36.2	-0.0364			-36.2	0.0616	-36.2	-0.0432	-36.2	0.093101	-36.2	0.023701	-36.2	-0.021			-36.2	-0.0405	-36.2	-0.0232	-36.2	-0.0305	-36.2	-0.0137	-36.2	-0.033			-36.2	0.00129999
-36.1	-0.0650968	-36.1	-0.014	-36.1	-0.0918968	-36.1	-0.0300968	-36.1	-0.0413968			-36.1	0.00150457	-36.1	-0.00949999	-36.1	-0.0180954	-36.1	-0.0263954	-36.1	-0.0282954			-36.1	0.0750014	-36.1	-0.0151	-36.1	0.0806014	-36.1	0.0190014	-36.1	-0.0149986			-36.1	-0.000800885	-36.1	-0.00350001	-36.1	-0.0273009	-36.1	-0.0136009	-36.1	-0.0150009			-36.1	-0.00459977
-36	-0.0324	-36	-0.0143	-36	-0.0722	-36	-0.0178	-36	-0.0401			-36	0.00639999	-36	-0.00760001	-36	0.00309999	-36	0.0205	-36	-0.00970001			-36	0.0719	-36	-0.0189	-36	0.0999	-36	0.0508	-36	0.00319999			-36	-0.0018	-36	0.0087	-36	0.0011	-36	0.0329	-36	0.0268			-36	0.00379999
-35.9	-0.0336032	-35.9	0.023	-35.9	-0.0372032	-35.9	-0.00850316	-35.9	0.0104			-35.9	-0.0101984	-35.9	0.00399999	-35.9	-0.0205984	-35.9	-0.0018984	-35.9	-0.00960001			-35.9	0.0738002	-35.9	-0.0071	-35.9	0.0990002	-35.9	0.0633002	-35.9	0.0169			-35.9	0.00970062	-35.9	0.0074	-35.9	-0.00639938	-35.9	0.0273006	-35.9	0.004			-35.9	-0.0092992
-35.8	-0.0589	-35.8	-0.00540001	-35.8	-0.034	-35.8	-0.0268	-35.8	-0.0181			-35.8	0.0019	-35.8	-0.0031	-35.8	-0.0025	-35.8	0.0252	-35.8	-0.0247			-35.8	0.0808	-35.8	-0.00959998	-35.8	0.1284	-35.8	0.0734	-35.8	0.026			-35.8	-0.005	-35.8	0.0046	-35.8	-0.0049	-35.8	0.0445	-35.8	0.0105			-35.8	-0.0113
-35.7	-0.0304	-35.7	0.0254	-35.7	-0.0305015	-35.7	-0.0196015	-35.7	0.0108			-35.7	-0.0066	-35.7	0.0143	-35.7	-0.00190098	-35.7	0.035299	-35.7	0.006			-35.7	0.0848	-35.7	-0.0216	-35.7	0.103603	-35.7	0.0565026	-35.7	0.0134			-35.7	0.0184	-35.7	0.0051	-35.7	0.0192972	-35.7	0.0819972	-35.7	0.0381			-35.7	-0.00940001
-35.6	-0.0424002	-35.6	0.0251	-35.6	-0.0320002	-35.6	-0.0154002	-35.6	-0.00680021			-35.6	-0.0430971	-35.6	0.0117	-35.6	-0.0330971	-35.6	0.0384029	-35.6	-0.0283971			-35.6	0.0879014	-35.6	-0.024	-35.6	0.0726014	-35.6	0.0515014	-35.6	0.0101014			-35.6	0.0219994	-35.6	0.0163	-35.6	0.00239939	-35.6	0.108299	-35.6	0.0241994			-35.6	-0.0134993
-35.5	-0.0238	-35.5	0.0259	-35.5	-0.0196	-35.5	-0.0226	-35.5	0.00449999			-35.5	-0.0271	-35.5	0.0125	-35.5	-0.0234	-35.5	0.032	-35.5	-0.0329			-35.5	0.0934	-35.5	-0.0142	-35.5	0.0876	-35.5	0.0899	-35.5	0.024			-35.5	0.0255	-35.5	0.0244	-35.5	0.00600001	-35.5	0.0955	-35.5	0.0156			-35.5	0.00010001
-35.4	-0.0136998	-35.4	0.012	-35.4	-0.0239998	-35.4	-0.0223998	-35.4	0.00809999			-35.4	-0.0512982	-35.4	0.0064	-35.4	-0.0420982	-35.4	0.0285018	-35.4	-0.0377			-35.4	0.106602	-35.4	-0.0201	-35.4	0.0636019	-35.4	0.0800019	-35.4	0.0152			-35.4	-0.00109598	-35.4	-0.0106	-35.4	-0.013396	-35.4	0.067404	-35.4	-0.0279			-35.4	-0.0113974
-35.3	-0.0214	-35.3	0.0164	-35.3	-0.0459	-35.3	-0.012	-35.3	-0.0125			-35.3	-0.0309	-35.3	0.0095	-35.3	-0.0391	-35.3	0.0352	-35.3	-0.0284			-35.3	0.0966	-35.3	-0.00450001	-35.3	0.0837	-35.3	0.0869	-35.3	0.0105			-35.3	0.0173	-35.3	0.0206	-35.3	-0.008	-35.3	0.0771	-35.3	-0.0043			-35.3	0.00399999
-35.2	-0.0205	-35.2	0.0157	-35.2	-0.0392004	-35.2	-0.0180004	-35.2	0.00890001			-35.2	-0.0418	-35.2	0.00369999	-35.2	-0.0333991	-35.2	0.0273009	-35.2	-0.0203			-35.2	0.0901	-35.2	-0.00490003	-35.2	0.068503	-35.2	0.066903	-35.2	0.0171			-35.2	-0.0025	-35.2	-0.000199999	-35.2	-0.0277973	-35.2	0.0658027	-35.2	-0.0353			-35.2	-0.0136
-35.1	-0.0381979	-35.1	-0.0056	-35.1	-0.0615979	-35.1	-0.0319979	-35.1	-0.00609794			-35.1	-0.0288006	-35.1	0.00489999	-35.1	-0.0219006	-35.1	0.0189994	-35.1	-0.0115006			-35.1	0.0748023	-35.1	-0.00809997	-35.1	0.0580023	-35.1	0.0569023	-35.1	0.00180229			-35.1	0.0130984	-35.1	0.0238	-35.1	0.00289838	-35.1	0.0608984	-35.1	-0.0136016			-35.1	-0.00020022
-35	-0.0126	-35	0.00700001	-35	-0.0459	-35	-0.00649999	-35	-0.00689999			-35	-0.0324	-35	0.0048	-35	-0.0198	-35	0.0246	-35	-0.0254			-35	0.0843	-35	0.00350003	-35	0.0548	-35	0.0474	-35	0.0208			-35	-0.012	-35	0.0134	-35	-0.0117	-35	0.0603	-35	-0.0354			-35	-0.00570001
-34.9	-0.0305982	-34.9	-0.0103	-34.9	-0.0502982	-34.9	-0.00719825	-34.9	-0.00700001			-34.9	-0.0366988	-34.9	-0.000299999	-34.9	-0.0238988	-34.9	0.0254012	-34.9	-0.0186			-34.9	0.0795013	-34.9	-0.00309998	-34.9	0.0459013	-34.9	0.0607013	-34.9	0.00620002			-34.9	-0.00240033	-34.9	0.0196	-34.9	-0.00570033	-34.9	0.0687997	-34.9	-0.0036			-34.9	-0.00659735
-34.8	-0.025	-34.8	0.00470001	-34.8	-0.048	-34.8	-0.00579999	-34.8	-0.0159			-34.8	-0.0312	-34.8	0.00909999	-34.8	-0.0256	-34.8	0.0345	-34.8	-0.0114			-34.8	0.0532	-34.8	-0.00850003	-34.8	0.0318	-34.8	0.0394	-34.8	-0.00140003			-34.8	0.00260001	-34.8	0.00720001	-34.8	-0.00229999	-34.8	0.0572	-34.8	0.00210001			-34.8	0.0177
-34.7	-0.0051	-34.7	0.017	-34.7	-0.0214028	-34.7	0.0187972	-34.7	0.0164			-34.7	-0.0055	-34.7	0.0167	-34.7	-0.0148013	-34.7	0.0434987	-34.7	0.0015			-34.7	0.068	-34.7	0.000300026	-34.7	0.0562001	-34.7	0.0634001	-34.7	0.0142			-34.7	-0.0036	-34.7	0.0126	-34.7	-0.0064997	-34.7	0.0562003	-34.7	-0.0046			-34.7	0.0031
-34.6	-0.00970063	-34.6	0.0164	-34.6	-0.0182006	-34.6	0.0255994	-34.6	0.0184994			-34.6	-0.0221986	-34.6	0.0187	-34.6	-0.0264986	-34.6	0.0311014	-34.6	0.00270142			-34.6	0.049302	-34.6	0.000299988	-34.6	0.041902	-34.6	0.040002	-34.6	0.00960196			-34.6	-0.00419698	-34.6	0.0084	-34.6	-0.029997	-34.6	0.030703	-34.6	-0.010797			-34.6	0.0147008
-34.5	-0.00970001	-34.5	-0.00980001	-34.5	-0.0332	-34.5	0.00689999	-34.5	0.0101			-34.5	-0.0156	-34.5	0.0169	-34.5	-0.0132	-34.5	0.0379	-34.5	0.00369999			-34.5	0.0548	-34.5	0.00570002	-34.5	0.0444	-34.5	0.0429	-34.5	0.0106			-34.5	0.0114	-34.5	0.00809999	-34.5	0.00309999	-34.5	0.062	-34.5	-0.0134			-34.5	0.0176
-34.4	0.0035991	-34.4	-0.00650001	-34.4	-0.0240009	-34.4	0.0167991	-34.4	0.00689999			-34.4	-0.0226992	-34.4	0.0112	-34.4	-0.0281992	-34.4	0.0261008	-34.4	-0.00839999			-34.4	0.049001	-34.4	0.00510003	-34.4	0.032201	-34.4	0.031101	-34.4	0.00950003			-34.4	0.00480085	-34.4	0.0091	-34.4	-0.0113991	-34.4	0.0424009	-34.4	0.0024			-34.4	0.0112003
-34.3	0.0151	-34.3	0.00380001	-34.3	-0.0213	-34.3	0.028	-34.3	0.0202			-34.3	-0.0122	-34.3	0.0147	-34.3	-0.0173	-34.3	0.0423	-34.3	0.00269999			-34.3	0.0304	-34.3	-0.0122	-34.3	-0.00109999	-34.3	0.0126	-34.3	-0.00519999			-34.3	0.0143	-34.3	-0.000799997	-34.3	-0.004	-34.3	0.0586	-34.3	-0.0024			-34.3	0.012
-34.2	0.00459999	-34.2	-0.00860001	-34.2	-0.0191978	-34.2	0.0177022	-34.2	0.0105			-34.2	-0.0178	-34.2	0.0189	-34.2	-0.0144993	-34.2	0.0455007	-34.2	-0.00850001			-34.2	0.0561	-34.2	-0.00450003	-34.2	0.00399902	-34.2	0.019599	-34.2	0.0197			-34.2	0.0234	-34.2	0.0061	-34.2	0.00589965	-34.2	0.0687997	-34.2	-0.0017			-34.2	-0.0015
-34.1	0.0112991	-34.1	-0.00109999	-34.1	-0.00970086	-34.1	0.0308991	-34.1	0.0216991			-34.1	-0.0198994	-34.1	0.0163	-34.1	-0.0101994	-34.1	0.0547006	-34.1	-0.00819938			-34.1	0.067198	-34.1	0.0163	-34.1	0.034398	-34.1	0.038298	-34.1	0.040698			-34.1	0.0317984	-34.1	0.0179	-34.1	0.0224984	-34.1	0.0770984	-34.1	0.0094984			-34.1	-0.0233986
-34	0.0093	-34	-0.0016	-34	-0.011	-34	0.0276	-34	0.0297			-34	-0.0277	-34	0.0126	-34	-0.006	-34	0.0574	-34	-0.0035			-34	0.0563	-34	-0.00169998	-34	0.0224	-34	0.0202	-34	0.0251			-34	0.0258	-34	0.0206	-34	0.0054	-34	0.0635	-34	-0.0028			-34	-0.0345
-33.9	-0.00169854	-33.9	0.0039	-33.9	-0.0128985	-33.9	0.0176015	-33.9	0.0098			-33.9	-0.0186992	-33.9	0.0176	-33.9	-0.00919921	-33.9	0.0684008	-33.9	0.0067			-33.9	0.0575008	-33.9	-0.00670002	-33.9	0.0255008	-33.9	0.0288008	-33.9	0.0346			-33.9	0.0223991	-33.9	0.0186	-33.9	0.0265991	-33.9	0.0686991	-33.9	0.0253			-33.9	-0.0154012
-33.8	-0.0054	-33.8	0.0106	-33.8	-0.0179	-33.8	0.0174	-33.8	0.011			-33.8	-0.0128	-33.8	0.0135	-33.8	-0.0155	-33.8	0.0655	-33.8	0.024			-33.8	0.0586	-33.8	0.000599993	-33.8	0.0274	-33.8	0.0316	-33.8	0.0357			-33.8	0.0136	-33.8	0.0303	-33.8	0.02	-33.8	0.084	-33.8	0.0339			-33.8	-0.0316
-33.7	0.00299999	-33.7	0.0124	-33.7	-0.00170114	-33.7	0.0247989	-33.7	0.0192			-33.7	-0.0022	-33.7	0.029	-33.7	-0.0199005	-33.7	0.0738995	-33.7	0.0336			-33.7	0.056	-33.7	-0.0146	-33.7	0.022702	-33.7	0.024502	-33.7	0.0188			-33.7	0.0063	-33.7	0.0156	-33.7	-0.00159903	-33.7	0.082101	-33.7	0.0274			-33.7	-0.0159
-33.6	0.00120096	-33.6	0.0125	-33.6	-0.010599	-33.6	0.019401	-33.6	0.018701			-33.6	0.0134991	-33.6	0.0402	-33.6	-0.0089009	-33.6	0.0825991	-33.6	0.0416991			-33.6	0.0412009	-33.6	-0.00490001	-33.6	0.0155009	-33.6	0.0111009	-33.6	0.0139009			-33.6	-0.00389992	-33.6	0.0192	-33.6	0.00120008	-33.6	0.0859001	-33.6	0.0127001			-33.6	-0.00329995
-33.5	-0.0017	-33.5	0.0048	-33.5	-0.0202	-33.5	0.0146	-33.5	0.0031			-33.5	0.0197	-33.5	0.0269	-33.5	-0.0236	-33.5	0.0828	-33.5	0.0352			-33.5	0.0229	-33.5	-0.0216	-33.5	0.0056	-33.5	-0.002	-33.5	0.0053			-33.5	-0.0177	-33.5	0.0192	-33.5	-0.0046	-33.5	0.0705	-33.5	0.0087			-33.5	0.0176
-33.4	0.0024003	-33.4	0.0095	-33.4	-0.0134997	-33.4	0.0095003	-33.4	0.0064			-33.4	0.0201009	-33.4	0.0204	-33.4	-0.0256991	-33.4	0.0866009	-33.4	0.0459			-33.4	0.0173016	-33.4	-0.0243	-33.4	-0.0154984	-33.4	-0.00129845	-33.4	0.0078			-33.4	-0.029199	-33.4	0.00559999	-33.4	-0.013599	-33.4	0.066401	-33.4	-0.00680001			-33.4	0.0197995
-33.3	0.0014	-33.3	0.0126	-33.3	-0.0164	-33.3	0.0062	-33.3	0.000899996			-33.3	0.0249	-33.3	0.021	-33.3	-0.0219	-33.3	0.0804	-33.3	0.0432			-33.3	0.0178	-33.3	-0.027	-33.3	-0.0185	-33.3	-0.00799999	-33.3	-0.00119999			-33.3	-0.0359	-33.3	-0.0075	-33.3	-0.0245	-33.3	0.0594	-33.3	-0.03			-33.3	0.015
-33.2	0.00130001	-33.2	0.00910001	-33.2	-0.00849996	-33.2	0.00270004	-33.2	0.00170001			-33.2	0.0307	-33.2	0.0201	-33.2	-0.0178001	-33.2	0.0827999	-33.2	0.042			-33.2	0.0154	-33.2	-0.0274	-33.2	-0.0254993	-33.2	-0.0084993	-33.2	-0.0105			-33.2	-0.0383	-33.2	-0.0094	-33.2	-0.0378989	-33.2	0.0487011	-33.2	-0.0337			-33.2	0.0249
-33.1	0.000600019	-33.1	0.00709999	-33.1	-0.00679998	-33.1	0.000700019	-33.1	0.00700002			-33.1	0.0294	-33.1	0.0175	-33.1	-0.00950001	-33.1	0.089	-33.1	0.0513			-33.1	0.0218992	-33.1	-0.0169	-33.1	-0.0194008	-33.1	0.00319922	-33.1	9.92171e-05			-33.1	-0.0474987	-33.1	-0.0149	-33.1	-0.0413987	-33.1	0.0452013	-33.1	-0.0390987			-33.1	0.0220005
-33	0.000500015	-33	0.00480001	-33	-0.00769999	-33	0.000500015	-33	0.00530001			-33	0.0363	-33	0.0272	-33	-0.0053	-33	0.0954	-33	0.0614			-33	0.0282	-33	-0.0104	-33	-0.0123	-33	0.0092	-33	0.0011			-33	-0.0498	-33	-0.0125	-33	-0.0512	-33	0.0452	-33	-0.0365			-33	0.0254
-32.9	0.00569926	-32.9	0.0105	-32.9	0.00229926	-32.9	0.000999262	-32.9	0.0153			-32.9	0.0360999	-32.9	0.0279	-32.9	0.00719992	-32.9	0.1013	-32.9	0.0701			-32.9	0.0325005	-32.9	-0.00609999	-32.9	-0.00889952	-32.9	0.0116005	-32.9	-0.00249999			-32.9	-0.0414011	-32.9	-2.28829e-09	-32.9	-0.0462011	-32.9	0.0500989	-32.9	-0.0158			-32.9	0.0268001
-32.8	0.00930001	-32.8	0.00840001	-32.8	0.00190001	-32.8	0.00380001	-32.8	0.0195			-32.8	0.0298	-32.8	0.0176	-32.8	0.0048	-32.8	0.0928	-32.8	0.0629			-32.8	0.0454	-32.8	0.00419999	-32.8	-0.00190001	-32.8	0.0212	-32.8	0.00459999			-32.8	-0.0372	-32.8	0.0063	-32.8	-0.0476	-32.8	0.0458	-32.8	-0.0133			-32.8	0.0324
-32.7	0.0197	-32.7	0.0173	-32.7	0.00399907	-32.7	0.0119991	-32.7	0.0254			-32.7	0.0325	-32.7	0.0176	-32.7	0.00580017	-32.7	0.0921002	-32.7	0.0628			-32.7	0.0549	-32.7	0.00739999	-32.7	0.00350032	-32.7	0.0242003	-32.7	0.0131			-32.7	-0.0442	-32.7	-0.000799999	-32.7	-0.0587995	-32.7	0.0351005	-32.7	-0.0103			-32.7	0.0273
-32.6	0.0207005	-32.6	0.014	-32.6	0.00170048	-32.6	0.0104005	-32.6	0.0199005			-32.6	0.0246004	-32.6	0.0186	-32.6	0.00660037	-32.6	0.0874004	-32.6	0.0616004			-32.6	0.0535004	-32.6	0.014	-32.6	-0.00019958	-32.6	0.0230004	-32.6	0.0132004			-32.6	-0.0430995	-32.6	0.002	-32.6	-0.0582995	-32.6	0.0254005	-32.6	-0.0142995			-32.6	0.0218006
-32.5	0.0157	-32.5	0.0109	-32.5	-0.000900004	-32.5	0.01	-32.5	0.0158			-32.5	0.0204	-32.5	0.0201	-32.5	0.00930001	-32.5	0.0817	-32.5	0.0702			-32.5	0.0528	-32.5	0.0205	-32.5	0.00440001	-32.5	0.0283	-32.5	0.0204			-32.5	-0.0382	-32.5	0.0063	-32.5	-0.052	-32.5	0.028	-32.5	-0.015			-32.5	0.0211
-32.4	0.0191008	-32.4	0.00390001	-32.4	-0.00649921	-32.4	0.0111008	-32.4	0.0152			-32.4	0.0177008	-32.4	0.0181	-32.4	0.0121008	-32.4	0.0772008	-32.4	0.0723			-32.4	0.043401	-32.4	0.0225	-32.4	0.00270103	-32.4	0.032201	-32.4	0.026			-32.4	-0.0328996	-32.4	0.0054	-32.4	-0.0530996	-32.4	0.0214004	-32.4	-0.0081			-32.4	0.0105004
-32.3	0.0222	-32.3	0.00079999	-32.3	-0.00810001	-32.3	0.012	-32.3	0.0173			-32.3	0.00979999	-32.3	0.0141	-32.3	0.00589999	-32.3	0.0711	-32.3	0.0684			-32.3	0.0394	-32.3	0.0227	-32.3	0.0088	-32.3	0.0339	-32.3	0.0272			-32.3	-0.0292	-32.3	0.0085	-32.3	-0.0537	-32.3	0.0267	-32.3	-0.0018			-32.3	0.0119
-32.2	0.021	-32.2	-0.0127	-32.2	-0.0161989	-32.2	0.00730109	-32.2	0.0117			-32.2	0.0116	-32.2	0.0185	-32.2	0.00940016	-32.2	0.0730002	-32.2	0.0686			-32.2	0.0383	-32.2	0.0229	-32.2	0.0128002	-32.2	0.0348002	-32.2	0.0274			-32.2	-0.0234	-32.2	0.0072	-32.2	-0.0563998	-32.2	0.0256002	-32.2	-9.99972e-05			-32.2	0.000999999
-32.1	0.0224008	-32.1	-0.0175	-32.1	-0.0174992	-32.1	0.00980079	-32.1	0.0107008			-32.1	0.0117005	-32.1	0.0193	-32.1	0.00980054	-32.1	0.0711005	-32.1	0.0638005			-32.1	0.0337001	-32.1	0.0234	-32.1	0.0168001	-32.1	0.0317001	-32.1	0.0313001			-32.1	-0.0274994	-32.1	-0.002	-32.1	-0.0648994	-32.1	0.0216006	-32.1	0.00450064			-32.1	-0.00349993
-32	0.0135	-32	-0.021	-32	-0.0202	-32	0.00290001	-32	0.00690001			-32	0.0158	-32	0.0212	-32	0.0188	-32	0.0764	-32	0.0665			-32	0.0265	-32	0.0201	-32	0.0117	-32	0.0248	-32	0.0279			-32	-0.037	-32	-0.01	-32	-0.0751	-32	0.0107	-32	0.0042			-32	-0.008
-31.9	0.00550068	-31.9	-0.0267	-31.9	-0.0192993	-31.9	-0.00439932	-31.9	0.0035			-31.9	0.0284988	-31.9	0.0257	-31.9	0.0317988	-31.9	0.0883988	-31.9	0.0716			-31.9	0.0277998	-31.9	0.0233	-31.9	0.0201998	-31.9	0.0251998	-31.9	0.034			-31.9	-0.0441991	-31.9	-0.0224	-31.9	-0.0771991	-31.9	0.00160091	-31.9	-0.0021			-31.9	-0.0191989
-31.8	0.00579999	-31.8	-0.024	-31.8	-0.0162	-31.8	-0.00350001	-31.8	0.00239999			-31.8	0.0314	-31.8	0.0311	-31.8	0.0338	-31.8	0.089	-31.8	0.0722			-31.8	0.031	-31.8	0.0262	-31.8	0.0282	-31.8	0.0224	-31.8	0.0353			-31.8	-0.0382	-31.8	-0.0191	-31.8	-0.0731	-31.8	0.0051	-31.8	-9.99971e-05			-31.8	-0.0199
-31.7	0.011	-31.7	-0.0186	-31.7	-0.00740053	-31.7	0.000599467	-31.7	0.0064			-31.7	0.0321	-31.7	0.035	-31.7	0.0319007	-31.7	0.0900007	-31.7	0.0712			-31.7	0.0303	-31.7	0.0269	-31.7	0.0265003	-31.7	0.0225003	-31.7	0.0366			-31.7	-0.038	-31.7	-0.0207	-31.7	-0.0740002	-31.7	0.00759984	-31.7	0.003			-31.7	-0.0211
-31.6	0.0134	-31.6	-0.0167	-31.6	-0.0052	-31.6	-0.000799997	-31.6	0.0078			-31.6	0.0332003	-31.6	0.0352	-31.6	0.0315003	-31.6	0.0906003	-31.6	0.0805003			-31.6	0.0307002	-31.6	0.0203	-31.6	0.0265002	-31.6	0.0236002	-31.6	0.0371002			-31.6	-0.0385992	-31.6	-0.0295	-31.6	-0.0796992	-31.6	0.00270081	-31.6	0.00340081			-31.6	-0.0133001
-31.5	0.0123	-31.5	-0.0204	-31.5	-0.00459999	-31.5	-0.00309999	-31.5	0.00620001			-31.5	0.0373	-31.5	0.0327	-31.5	0.0271	-31.5	0.0854	-31.5	0.0727			-31.5	0.0249	-31.5	0.0152	-31.5	0.0193	-31.5	0.0212	-31.5	0.0271			-31.5	-0.0424	-31.5	-0.0289	-31.5	-0.0863	-31.5	-9.99978e-05	-31.5	-0.000499998			-31.5	-0.0121
-31.4	0.00940052	-31.4	-0.0249	-31.4	-0.00539948	-31.4	-0.00599948	-31.4	0.00470001			-31.4	0.0359007	-31.4	0.0288	-31.4	0.0258007	-31.4	0.0832007	-31.4	0.0635			-31.4	0.0308003	-31.4	0.0154	-31.4	0.0137003	-31.4	0.0253003	-31.4	0.0241			-31.4	-0.0388001	-31.4	-0.0186	-31.4	-0.0821001	-31.4	0.00619991	-31.4	-0.0017			-31.4	-0.00900046
-31.3	0.0071	-31.3	-0.023	-31.3	-0.0077	-31.3	-0.0063	-31.3	0.0054			-31.3	0.0314	-31.3	0.0275	-31.3	0.0204	-31.3	0.0793	-31.3	0.056			-31.3	0.0348	-31.3	0.0149	-31.3	0.0113	-31.3	0.0305	-31.3	0.02			-31.3	-0.038	-31.3	-0.0166	-31.3	-0.0785	-31.3	0.0042	-31.3	-0.0073			-31.3	-0.0127
-31.2	0.00649999	-31.2	-0.0193	-31.2	-0.0075998	-31.2	-0.0081998	-31.2	0.0111			-31.2	0.0312	-31.2	0.0237	-31.2	0.0127009	-31.2	0.0806009	-31.2	0.0477			-31.2	0.0312	-31.2	0.0153	-31.2	0.0107003	-31.2	0.0307003	-31.2	0.0172			-31.2	-0.0314	-31.2	-0.0155	-31.2	-0.0812001	-31.2	0.00699989	-31.2	-0.0063			-31.2	-0.0153
-31.1	0.0106998	-31.1	-0.0187	-31.1	-0.00970025	-31.1	-0.00530025	-31.1	0.0116998			-31.1	0.0276006	-31.1	0.0171	-31.1	0.0112006	-31.1	0.0786006	-31.1	0.0392006			-31.1	0.029201	-31.1	0.011	-31.1	0.00670101	-31.1	0.022101	-31.1	0.010501			-31.1	-0.0287998	-31.1	-0.0145	-31.1	-0.0839998	-31.1	0.0089002	-31.1	-0.0011998			-31.1	-0.0139006
-31	0.00899999	-31	-0.0195	-31	-0.00680001	-31	-0.00840001	-31	0.0108			-31	0.0195	-31	0.007	-31	0.0071	-31	0.0713	-31	0.0303			-31	0.0324	-31	0.0152	-31	0.00990001	-31	0.024	-31	0.00990001			-31	-0.0277	-31	-0.0139	-31	-0.0754	-31	0.0139	-31	-0.0052			-31	-0.011
-30.9	0.00550053	-30.9	-0.022	-30.9	-0.00999947	-30.9	-0.0113995	-30.9	0.00670001			-30.9	0.0118011	-30.9	-0.0012	-30.9	0.00220106	-30.9	0.0613011	-30.9	0.026			-30.9	0.0365997	-30.9	0.0201	-30.9	0.0130997	-30.9	0.0215997	-30.9	0.0137			-30.9	-0.0249003	-30.9	-0.0096	-30.9	-0.0726003	-30.9	0.0116997	-30.9	-0.007			-30.9	-0.0130001
-30.8	0.00740001	-30.8	-0.0241	-30.8	-0.00889999	-30.8	-0.00799999	-30.8	0.00680001			-30.8	0.0017	-30.8	-0.0103	-30.8	-0.0061	-30.8	0.0512	-30.8	0.0204			-30.8	0.041	-30.8	0.0226	-30.8	0.0161	-30.8	0.0232	-30.8	0.0178			-30.8	-0.0251	-30.8	-0.0092	-30.8	-0.0682	-30.8	0.0121	-30.8	-0.0092			-30.8	-0.0124
-30.7	0.012	-30.7	-0.0209	-30.7	-0.00620032	-30.7	-0.00840032	-30.7	0.0103			-30.7	0.0068	-30.7	-0.0112	-30.7	-0.00439999	-30.7	0.0508	-30.7	0.0259			-30.7	0.0449	-30.7	0.02	-30.7	0.0193002	-30.7	0.0264002	-30.7	0.0158			-30.7	-0.0282	-30.7	-0.0069	-30.7	-0.0696992	-30.7	0.00450084	-30.7	-0.0136			-30.7	-0.0144
-30.6	0.0102005	-30.6	-0.0259	-30.6	-0.0121995	-30.6	-0.0123995	-30.6	0.0128005			-30.6	0.00760025	-30.6	-0.0099	-30.6	-0.00479975	-30.6	0.0519002	-30.6	0.0258002			-30.6	0.0422003	-30.6	0.0156	-30.6	0.0139003	-30.6	0.0326003	-30.6	0.0176003			-30.6	-0.0293997	-30.6	-0.0102	-30.6	-0.0724997	-30.6	0.00450029	-30.6	-0.0135997			-30.6	-0.0138
-30.5	0.0146	-30.5	-0.0218	-30.5	-0.0103	-30.5	-0.0124	-30.5	0.0188			-30.5	0.0064	-30.5	-0.0118	-30.5	-0.0043	-30.5	0.0471	-30.5	0.0246			-30.5	0.0426	-30.5	0.0184	-30.5	0.0139	-30.5	0.0313	-30.5	0.0203			-30.5	-0.0263	-30.5	-0.0079	-30.5	-0.0698	-30.5	0.0053	-30.5	-0.0133			-30.5	-0.0117
-30.4	0.0156001	-30.4	-0.0239	-30.4	-0.0121999	-30.4	-0.0112999	-30.4	0.0227			-30.4	0.00380066	-30.4	-0.0145	-30.4	-0.00629934	-30.4	0.0462007	-30.4	0.0238			-30.4	0.0466996	-30.4	0.0218	-30.4	0.0140996	-30.4	0.0374996	-30.4	0.0272			-30.4	-0.026	-30.4	-0.0095	-30.4	-0.0711	-30.4	0.00619999	-30.4	-0.0102			-30.4	-0.0121001
-30.3	0.0185	-30.3	-0.0211	-30.3	-0.0062	-30.3	-0.0086	-30.3	0.024			-30.3	-0.0022	-30.3	-0.0196	-30.3	-0.0085	-30.3	0.0431	-30.3	0.0146			-30.3	0.0465	-30.3	0.0247	-30.3	0.0117	-30.3	0.0386	-30.3	0.0274			-30.3	-0.0259	-30.3	-0.0109	-30.3	-0.0692	-30.3	0.0027	-30.3	-0.0061			-30.3	-0.0167
-30.2	0.019	-30.2	-0.0221	-30.2	-0.0058996	-30.2	-0.0107996	-30.2	0.0216			-30.2	-0.0076	-30.2	-0.0225	-30.2	-0.0114992	-30.2	0.0395008	-30.2	0.0109			-30.2	0.0508	-30.2	0.0264	-30.2	0.0129003	-30.2	0.0369003	-30.2	0.0284			-30.2	-0.0249	-30.2	-0.0113	-30.2	-0.0706002	-30.2	0.00369979	-30.2	-0.0045			-30.2	-0.0233
-30.1	0.0154005	-30.1	-0.0238	-30.1	-0.00989951	-30.1	-0.0134995	-30.1	0.0203005			-30.1	-0.00659961	-30.1	-0.0223	-30.1	-0.0131996	-30.1	0.0379004	-30.1	0.0110004			-30.1	0.0536001	-30.1	0.0301	-30.1	0.0185001	-30.1	0.0429001	-30.1	0.0288001			-30.1	-0.0274998	-30.1	-0.0078	-30.1	-0.0717998	-30.1	0.00360017	-30.1	-0.00479983			-30.1	-0.0232
-30	0.0152	-30	-0.0218	-30	-0.0106	-30	-0.0161	-30	0.0192			-30	-0.004	-30	-0.0211	-30	-0.0168	-30	0.0348	-30	0.0118			-30	0.0588	-30	0.0294	-30	0.0245	-30	0.0435	-30	0.0276			-30	-0.0264	-30	-0.0032	-30	-0.0716	-30	0.0126	-30	-0.0012			-30	-0.0235
-29.9	0.0159004	-29.9	-0.0193	-29.9	-0.0118996	-29.9	-0.0193996	-29.9	0.0163			-29.9	-0.00269956	-29.9	-0.027	-29.9	-0.0188996	-29.9	0.0304004	-29.9	0.0096			-29.9	0.0643002	-29.9	0.0306	-29.9	0.0283002	-29.9	0.0445002	-29.9	0.0296			-29.9	-0.0274	-29.9	-0.0011	-29.9	-0.0729	-29.9	0.0112	-29.9	0.000300003			-29.9	-0.0283993
-29.8	0.0162	-29.8	-0.0187	-29.8	-0.014	-29.8	-0.0217	-29.8	0.0169			-29.8	0.000500001	-29.8	-0.0273	-29.8	-0.0191	-29.8	0.032	-29.8	0.0117			-29.8	0.0666	-29.8	0.0331	-29.8	0.033	-29.8	0.0489	-29.8	0.0281			-29.8	-0.0256	-29.8	0.0041	-29.8	-0.0734	-29.8	0.0129	-29.8	0.006			-29.8	-0.0348
-29.7	0.0145	-29.7	-0.0167	-29.7	-0.0125	-29.7	-0.0195	-29.7	0.0181			-29.7	0.0034	-29.7	-0.0278	-29.7	-0.0148001	-29.7	0.0311999	-29.7	0.0147			-29.7	0.0704	-29.7	0.039	-29.7	0.0389	-29.7	0.0495	-29.7	0.031			-29.7	-0.0275	-29.7	0.0021	-29.7	-0.0722995	-29.7	0.0101005	-29.7	0.0068			-29.7	-0.0315
-29.6	0.0103008	-29.6	-0.0216	-29.6	-0.0157992	-29.6	-0.0239992	-29.6	0.0125008			-29.6	0.00200023	-29.6	-0.0307	-29.6	-0.0172998	-29.6	0.0267002	-29.6	0.0160002			-29.6	0.0656005	-29.6	0.0355	-29.6	0.0407005	-29.6	0.0476005	-29.6	0.0233005			-29.6	-0.0334995	-29.6	0.0028	-29.6	-0.0764995	-29.6	0.00740049	-29.6	0.00540049			-29.6	-0.0314996
-29.5	0.00630001	-29.5	-0.0261	-29.5	-0.0196	-29.5	-0.0267	-29.5	0.0108			-29.5	0.0058	-29.5	-0.0287	-29.5	-0.0121	-29.5	0.0289	-29.5	0.0173			-29.5	0.0634	-29.5	0.0382	-29.5	0.0362	-29.5	0.0476	-29.5	0.0232			-29.5	-0.0349	-29.5	-0.0032	-29.5	-0.0758	-29.5	0.0052	-29.5	0.0027			-29.5	-0.0276
-29.4	0.00630045	-29.4	-0.0288	-29.4	-0.0251996	-29.4	-0.0296996	-29.4	0.009			-29.4	0.000300552	-29.4	-0.0316	-29.4	-0.0108994	-29.4	0.0244006	-29.4	0.013			-29.4	0.0598005	-29.4	0.0344	-29.4	0.0281005	-29.4	0.0500005	-29.4	0.0216			-29.4	-0.0296	-29.4	-0.0026	-29.4	-0.0747	-29.4	0.00569997	-29.4	0.0062			-29.4	-0.0259002
-29.3	0.013	-29.3	-0.028	-29.3	-0.023	-29.3	-0.0261	-29.3	0.0126			-29.3	0.0028	-29.3	-0.0296	-29.3	-0.0041	-29.3	0.0249	-29.3	0.0175			-29.3	0.0606	-29.3	0.0349	-29.3	0.0319	-29.3	0.0528	-29.3	0.0264			-29.3	-0.0301	-29.3	-0.0008	-29.3	-0.0763	-29.3	0.0038	-29.3	0.0033			-29.3	-0.0158
-29.2	0.0153	-29.2	-0.0276	-29.2	-0.0226003	-29.2	-0.0228003	-29.2	0.0167			-29.2	0.0017	-29.2	-0.0282	-29.2	-0.00489968	-29.2	0.0207003	-29.2	0.0168			-29.2	0.0596	-29.2	0.0334	-29.2	0.0289009	-29.2	0.0519009	-29.2	0.0259			-29.2	-0.0263	-29.2	0.004	-29.2	-0.0726003	-29.2	0.00329965	-29.2	0.0039			-29.2	-0.0124
-29.1	0.0170002	-29.1	-0.0268	-29.1	-0.0226998	-29.1	-0.0231998	-29.1	0.0173002			-29.1	-0.000499619	-29.1	-0.0303	-29.1	-0.00399962	-29.1	0.0149004	-29.1	0.0159004			-29.1	0.0592008	-29.1	0.03	-29.1	0.0262008	-29.1	0.0515008	-29.1	0.0187008			-29.1	-0.0284996	-29.1	0.0011	-29.1	-0.0716996	-29.1	0.000700363	-29.1	0.000600363			-29.1	-0.0119997
-29	0.0161	-29	-0.0258	-29	-0.0232	-29	-0.0198	-29	0.0196			-29	0.002	-29	-0.029	-29	-0.000699998	-29	0.0164	-29	0.0166			-29	0.0641	-29	0.0345	-29	0.029	-29	0.0544	-29	0.0185			-29	-0.0294	-29	0.0029	-29	-0.066	-29	0.0054	-29	0.0063			-29	-0.0126
-28.9	0.0168003	-28.9	-0.0262	-28.9	-0.0218997	-28.9	-0.0193997	-28.9	0.0222			-28.9	0.00410036	-28.9	-0.0288	-28.9	-0.000299637	-28.9	0.0156004	-28.9	0.0168			-28.9	0.0657999	-28.9	0.0387	-28.9	0.0325999	-28.9	0.0554999	-28.9	0.0216			-28.9	-0.0194012	-28.9	0.0127	-28.9	-0.0582012	-28.9	0.0170988	-28.9	0.0186			-28.9	-0.0142996
-28.8	0.0188	-28.8	-0.028	-28.8	-0.022	-28.8	-0.0236	-28.8	0.0227			-28.8	0.0047	-28.8	-0.0266	-28.8	-0.000999999	-28.8	0.014	-28.8	0.0181			-28.8	0.064	-28.8	0.0422	-28.8	0.0341	-28.8	0.0576	-28.8	0.0267			-28.8	-0.0167	-28.8	0.0133	-28.8	-0.0533	-28.8	0.0204	-28.8	0.0244			-28.8	-0.0164
-28.7	0.0197	-28.7	-0.0269	-28.7	-0.0221996	-28.7	-0.0231996	-28.7	0.021			-28.7	0.004	-28.7	-0.0294	-28.7	0.00199992	-28.7	0.0158999	-28.7	0.0233			-28.7	0.0655	-28.7	0.0448	-28.7	0.037	-28.7	0.0583	-28.7	0.0329			-28.7	-0.014	-28.7	0.0123	-28.7	-0.0491005	-28.7	0.0218995	-28.7	0.0292			-28.7	-0.0139
-28.6	0.0217001	-28.6	-0.0256	-28.6	-0.0244999	-28.6	-0.0189999	-28.6	0.0189001			-28.6	0.00140057	-28.6	-0.0335	-28.6	-0.00269943	-28.6	0.0142006	-28.6	0.0190006			-28.6	0.0612007	-28.6	0.0409	-28.6	0.0315007	-28.6	0.0567007	-28.6	0.0302007			-28.6	-0.0192996	-28.6	0.0034	-28.6	-0.0481996	-28.6	0.0156004	-28.6	0.0251004			-28.6	-0.0138002
-28.5	0.0248	-28.5	-0.0231	-28.5	-0.0243	-28.5	-0.0163	-28.5	0.0212			-28.5	0.0029	-28.5	-0.0374	-28.5	-0.0051	-28.5	0.0125	-28.5	0.0127			-28.5	0.0634	-28.5	0.0402	-28.5	0.0337	-28.5	0.059	-28.5	0.0292			-28.5	-0.0204	-28.5	0.0066	-28.5	-0.0462	-28.5	0.0172	-28.5	0.0283			-28.5	-0.00879999
-28.4	0.0228006	-28.4	-0.0217	-28.4	-0.0264994	-28.4	-0.0191994	-28.4	0.0224			-28.4	0.00350008	-28.4	-0.0391	-28.4	-0.00369992	-28.4	0.0112001	-28.4	0.0119			-28.4	0.0666002	-28.4	0.0412	-28.4	0.0358002	-28.4	0.0574002	-28.4	0.0273			-28.4	-0.0190003	-28.4	0.0065	-28.4	-0.0472003	-28.4	0.0195997	-28.4	0.0343			-28.4	-0.00730026
-28.3	0.0217	-28.3	-0.018	-28.3	-0.026	-28.3	-0.0197	-28.3	0.0253			-28.3	0.004	-28.3	-0.0402	-28.3	-0.000799998	-28.3	0.0105	-28.3	0.009			-28.3	0.0642	-28.3	0.0399	-28.3	0.036	-28.3	0.0562	-28.3	0.0276			-28.3	-0.0211	-28.3	0.0036	-28.3	-0.0398	-28.3	0.0191	-28.3	0.0338			-28.3	-0.0103
-28.2	0.0232	-28.2	-0.0169	-28.2	-0.0241002	-28.2	-0.0212002	-28.2	0.0272			-28.2	0.0024	-28.2	-0.0391	-28.2	1.49295e-07	-28.2	0.0104001	-28.2	0.0045			-28.2	0.0639	-28.2	0.0391	-28.2	0.0376002	-28.2	0.0587002	-28.2	0.0249			-28.2	-0.0226	-28.2	0.0015	-28.2	-0.0377997	-28.2	0.0163003	-28.2	0.0326			-28.2	-0.00940001
-28.1	0.0213999	-28.1	-0.0165	-28.1	-0.0227001	-28.1	-0.0228001	-28.1	0.0299999			-28.1	0.00279988	-28.1	-0.0369	-28.1	0.00129988	-28.1	0.0142999	-28.1	0.00559988			-28.1	0.0664998	-28.1	0.0437	-28.1	0.0408998	-28.1	0.0604998	-28.1	0.0294998			-28.1	-0.0223001	-28.1	0.0064	-28.1	-0.0345001	-28.1	0.0199999	-28.1	0.0332999			-28.1	-0.0105002
-28	0.0245	-28	-0.0116	-28	-0.0221	-28	-0.0192	-28	0.0304			-28	0.0059	-28	-0.0358	-28	0.0053	-28	0.016	-28	0.0107			-28	0.0692	-28	0.0475	-28	0.042	-28	0.0637	-28	0.0313			-28	-0.023	-28	0.008	-28	-0.0339	-28	0.0202	-28	0.0345			-28	-0.0104
-27.9	0.0279995	-27.9	-0.0082	-27.9	-0.0178005	-27.9	-0.0148005	-27.9	0.0397			-27.9	0.00300048	-27.9	-0.041	-27.9	0.00730048	-27.9	0.0137005	-27.9	0.0093			-27.9	0.0645006	-27.9	0.0467	-27.9	0.0361006	-27.9	0.0606006	-27.9	0.0318			-27.9	-0.0189001	-27.9	0.0141	-27.9	-0.0309001	-27.9	0.0219999	-27.9	0.0353			-27.9	-0.0151995
-27.8	0.0345	-27.8	-0.00709999	-27.8	-0.0141	-27.8	-0.0125	-27.8	0.0478			-27.8	0.0033	-27.8	-0.0426	-27.8	0.0071	-27.8	0.0159	-27.8	0.0075			-27.8	0.0685	-27.8	0.0493	-27.8	0.0393	-27.8	0.0637	-27.8	0.0353			-27.8	-0.0209	-27.8	0.0106	-27.8	-0.0305	-27.8	0.0204	-27.8	0.0308			-27.8	-0.0185
-27.7	0.0348	-27.7	-0.0041	-27.7	-0.0171998	-27.7	-0.0108998	-27.7	0.0506			-27.7	0.0026	-27.7	-0.0429	-27.7	0.0101002	-27.7	0.0159002	-27.7	0.0012			-27.7	0.065	-27.7	0.0478	-27.7	0.0411006	-27.7	0.0579006	-27.7	0.0378			-27.7	-0.0207	-27.7	0.0071	-27.7	-0.0313992	-27.7	0.0177008	-27.7	0.0259			-27.7	-0.0219
-27.6	0.0334005	-27.6	-0.00379999	-27.6	-0.0186995	-27.6	-0.0103995	-27.6	0.0475005			-27.6	0.0046003	-27.6	-0.041	-27.6	0.0107003	-27.6	0.0167003	-27.6	-0.0016997			-27.6	0.0609009	-27.6	0.0436	-27.6	0.0372009	-27.6	0.0506009	-27.6	0.0384009			-27.6	-0.0227995	-27.6	0.0029	-27.6	-0.0300995	-27.6	0.0162005	-27.6	0.0231005			-27.6	-0.0208
-27.5	0.0331	-27.5	-0.00310001	-27.5	-0.0169	-27.5	-0.012	-27.5	0.0469			-27.5	0.0048	-27.5	-0.0452	-27.5	0.0068	-27.5	0.0137	-27.5	-0.0024			-27.5	0.0591	-27.5	0.0441	-27.5	0.0339	-27.5	0.0498	-27.5	0.0373			-27.5	-0.0225	-27.5	0.0042	-27.5	-0.0253	-27.5	0.0213	-27.5	0.0226			-27.5	-0.0215
-27.4	0.0372996	-27.4	0.0017	-27.4	-0.0105004	-27.4	-0.00840035	-27.4	0.0537			-27.4	0.00530011	-27.4	-0.0474	-27.4	0.00840011	-27.4	0.0116001	-27.4	-0.0009			-27.4	0.0593	-27.4	0.0429	-27.4	0.0355	-27.4	0.0524	-27.4	0.0373			-27.4	-0.0195003	-27.4	0.0089	-27.4	-0.0190003	-27.4	0.0227997	-27.4	0.0299			-27.4	-0.021
-27.3	0.0365	-27.3	0.000599997	-27.3	-0.0108	-27.3	-0.0057	-27.3	0.0563			-27.3	0.0072	-27.3	-0.0459	-27.3	0.0156	-27.3	0.0133	-27.3	0.0021			-27.3	0.0617	-27.3	0.0459	-27.3	0.0369	-27.3	0.0538	-27.3	0.0387			-27.3	-0.023	-27.3	0.0092	-27.3	-0.0195	-27.3	0.0252	-27.3	0.0312			-27.3	-0.024
-27.2	0.0369	-27.2	0.00149999	-27.2	-0.00620036	-27.2	-0.00570036	-27.2	0.0613			-27.2	0.0056	-27.2	-0.0519	-27.2	0.0132009	-27.2	0.00790085	-27.2	-0.0039			-27.2	0.0645	-27.2	0.0511	-27.2	0.0347001	-27.2	0.0576001	-27.2	0.0348			-27.2	-0.0259	-27.2	0.0093	-27.2	-0.0140991	-27.2	0.0217009	-27.2	0.0397			-27.2	-0.0193
-27.1	0.0356994	-27.1	0.006	-27.1	-0.00120064	-27.1	-0.00370064	-27.1	0.0695994			-27.1	0.00300041	-27.1	-0.0531	-27.1	0.00970041	-27.1	0.00560041	-27.1	-0.00549959			-27.1	0.0636005	-27.1	0.0501	-27.1	0.0325005	-27.1	0.0566005	-27.1	0.0346005			-27.1	-0.0244998	-27.1	0.0158	-27.1	-0.00999977	-27.1	0.0235002	-27.1	0.0419002			-27.1	-0.0174001
-27	0.04	-27	0.0109	-27	0.00140001	-27	-0.00139999	-27	0.0722			-27	0.006	-27	-0.0499	-27	0.0123	-27	0.01	-27	-0.0018			-27	0.0631	-27	0.0461	-27	0.0266	-27	0.0514	-27	0.0297			-27	-0.0245	-27	0.0209	-27	-0.0082	-27	0.0281	-27	0.0486			-27	-0.0166
-26.9	0.0378	-26.9	0.0121	-26.9	0.00100001	-26.9	0.000700007	-26.9	0.0762			-26.9	0.00889983	-26.9	-0.0493	-26.9	0.0164998	-26.9	0.0130998	-26.9	0.0001			-26.9	0.0626009	-26.9	0.046	-26.9	0.0237009	-26.9	0.0466009	-26.9	0.0253			-26.9	-0.0257004	-26.9	0.0247	-26.9	-0.00720035	-26.9	0.0258996	-26.9	0.0537			-26.9	-0.0180997
-26.8	0.0412	-26.8	0.0123	-26.8	0.0009	-26.8	0.0004	-26.8	0.0742			-26.8	0.0111	-26.8	-0.0477	-26.8	0.0188	-26.8	0.0143	-26.8	-0.0016			-26.8	0.0643	-26.8	0.0476	-26.8	0.0269	-26.8	0.0463	-26.8	0.0247			-26.8	-0.0211	-26.8	0.0261	-26.8	-0.0081	-26.8	0.0266	-26.8	0.054			-26.8	-0.0182
-26.7	0.0362	-26.7	0.0135	-26.7	-0.000899477	-26.7	0.00330052	-26.7	0.0673			-26.7	0.0112	-26.7	-0.0469	-26.7	0.0192999	-26.7	0.0166999	-26.7	-0.0032			-26.7	0.0649	-26.7	0.0504	-26.7	0.0278998	-26.7	0.0451998	-26.7	0.0277			-26.7	-0.025	-26.7	0.0156	-26.7	-0.0146991	-26.7	0.0255009	-26.7	0.038			-26.7	-0.0134
-26.6	0.0317007	-26.6	0.0115	-26.6	-0.00569933	-26.6	-0.000199328	-26.6	0.0685007			-26.6	0.0131	-26.6	-0.0454	-26.6	0.023	-26.6	0.018	-26.6	-0.00170005			-26.6	0.0681001	-26.6	0.053	-26.6	0.0295001	-26.6	0.0462001	-26.6	0.0301001			-26.6	-0.0325988	-26.6	0.0024	-26.6	-0.0185988	-26.6	0.0180012	-26.6	0.0266012			-26.6	-0.0115003
-26.5	0.0348	-26.5	0.016	-26.5	-0.0091	-26.5	-0.000799999	-26.5	0.0659			-26.5	0.0113	-26.5	-0.046	-26.5	0.0197	-26.5	0.0142	-26.5	-0.0011			-26.5	0.0688	-26.5	0.0519	-26.5	0.0303	-26.5	0.0472	-26.5	0.0327			-26.5	-0.033	-26.5	-0.0041	-26.5	-0.021	-26.5	0.0185	-26.5	0.0252			-26.5	-0.0129
-26.4	0.0298014	-26.4	0.0097	-26.4	-0.0215986	-26.4	-0.00179863	-26.4	0.0588			-26.4	0.0158994	-26.4	-0.0397	-26.4	0.0257994	-26.4	0.0166994	-26.4	0.0023			-26.4	0.0676999	-26.4	0.0559	-26.4	0.0318999	-26.4	0.0505999	-26.4	0.0408			-26.4	-0.0334	-26.4	-0.0059	-26.4	-0.021	-26.4	0.0215	-26.4	0.0289			-26.4	-0.0110998
-26.3	0.0277	-26.3	0.00660001	-26.3	-0.0249	-26.3	-0.000399995	-26.3	0.0528			-26.3	0.0202	-26.3	-0.0384	-26.3	0.027	-26.3	0.015	-26.3	-0.0028			-26.3	0.072	-26.3	0.0601	-26.3	0.0368	-26.3	0.0552	-26.3	0.0458			-26.3	-0.0301	-26.3	-0.0034	-26.3	-0.0239	-26.3	0.0252	-26.3	0.0325			-26.3	-0.000900002
-26.2	0.0278	-26.2	0.0055	-26.2	-0.0306993	-26.2	0.000900689	-26.2	0.0491			-26.2	0.0176	-26.2	-0.0446	-26.2	0.0201004	-26.2	0.0123004	-26.2	-0.0063			-26.2	0.0692	-26.2	0.0536	-26.2	0.0346007	-26.2	0.0501007	-26.2	0.0455			-26.2	-0.029	-26.2	-0.0074	-26.2	-0.0311996	-26.2	0.0278004	-26.2	0.0225			-26.2	0.0038
-26.1	0.0309008	-26.1	0.00119999	-26.1	-0.0326992	-26.1	-0.00169923	-26.1	0.0430008			-26.1	0.0190998	-26.1	-0.0403	-26.1	0.0205998	-26.1	0.0146998	-26.1	-0.00340015			-26.1	0.061901	-26.1	0.0472	-26.1	0.031201	-26.1	0.044601	-26.1	0.043701			-26.1	-0.0284998	-26.1	-0.008	-26.1	-0.0250998	-26.1	0.0244002	-26.1	0.0162002			-26.1	0.0120001
-26	0.0299	-26	0.00220001	-26	-0.0333	-26	-0.00299999	-26	0.0433			-26	0.0178	-26	-0.0435	-26	0.0214	-26	0.0114	-26	-0.006			-26	0.0611	-26	0.0474	-26	0.0309	-26	0.0425	-26	0.0468			-26	-0.0325	-26	-0.0125	-26	-0.0291	-26	0.0189	-26	0.0122			-26	0.0136
-25.9	0.0313002	-25.9	0.00430001	-25.9	-0.0311998	-25.9	-0.00329985	-25.9	0.0472			-25.9	0.0190998	-25.9	-0.042	-25.9	0.0243998	-25.9	0.0111998	-25.9	-0.0029			-25.9	0.0654999	-25.9	0.0498	-25.9	0.0354999	-25.9	0.0460999	-25.9	0.0475			-25.9	-0.0373995	-25.9	-0.0169	-25.9	-0.0302995	-25.9	0.0173005	-25.9	0.0122			-25.9	0.00990016
-25.8	0.0306	-25.8	0.0036	-25.8	-0.0293	-25.8	-0.0017	-25.8	0.0493			-25.8	0.0155	-25.8	-0.0429	-25.8	0.0246	-25.8	0.0082	-25.8	-0.0064			-25.8	0.0617	-25.8	0.0446	-25.8	0.0349	-25.8	0.0419	-25.8	0.044			-25.8	-0.0408	-25.8	-0.0134	-25.8	-0.029	-25.8	0.0241	-25.8	0.0144			-25.8	0.0098
-25.7	0.0323	-25.7	0.00549999	-25.7	-0.0306996	-25.7	-0.00289965	-25.7	0.0488			-25.7	0.0118	-25.7	-0.0424	-25.7	0.0220003	-25.7	0.0082003	-25.7	-0.0093			-25.7	0.0639	-25.7	0.045	-25.7	0.0337003	-25.7	0.0403003	-25.7	0.0476			-25.7	-0.039	-25.7	-0.0174	-25.7	-0.0357995	-25.7	0.0268005	-25.7	0.0163			-25.7	0.00969999
-25.6	0.0371999	-25.6	0.0078	-25.6	-0.0285001	-25.6	-0.0002001	-25.6	0.0513999			-25.6	0.0125999	-25.6	-0.0456	-25.6	0.0224999	-25.6	0.0111999	-25.6	-0.00790009			-25.6	0.0609007	-25.6	0.0401	-25.6	0.0311007	-25.6	0.0352007	-25.6	0.0430007			-25.6	-0.0416995	-25.6	-0.0173	-25.6	-0.0408995	-25.6	0.0256005	-25.6	0.0193005			-25.6	0.0118003
-25.5	0.0414	-25.5	0.0111	-25.5	-0.0243	-25.5	0.003	-25.5	0.0528			-25.5	0.0154	-25.5	-0.042	-25.5	0.0269	-25.5	0.0133	-25.5	-0.0073			-25.5	0.0622	-25.5	0.0355	-25.5	0.0295	-25.5	0.0349	-25.5	0.0396			-25.5	-0.0425	-25.5	-0.0242	-25.5	-0.0421	-25.5	0.0242	-25.5	0.0223			-25.5	0.0111
-25.4	0.0443993	-25.4	0.0188	-25.4	-0.0168007	-25.4	0.0105993	-25.4	0.0552			-25.4	0.0139999	-25.4	-0.039	-25.4	0.0270999	-25.4	0.0141999	-25.4	-0.0065			-25.4	0.0590003	-25.4	0.0325	-25.4	0.0287003	-25.4	0.0390003	-25.4	0.0417			-25.4	-0.0388004	-25.4	-0.0223	-25.4	-0.0343004	-25.4	0.0288996	-25.4	0.0256			-25.4	0.00580071
-25.3	0.0469	-25.3	0.0257	-25.3	-0.011	-25.3	0.0142	-25.3	0.0611			-25.3	0.0173	-25.3	-0.0308	-25.3	0.0308	-25.3	0.0205	-25.3	-0.0008			-25.3	0.0574	-25.3	0.0283	-25.3	0.0255	-25.3	0.0377	-25.3	0.0424			-25.3	-0.0376	-25.3	-0.0233	-25.3	-0.0322	-25.3	0.0274	-25.3	0.0249			-25.3	0.0023
-25.2	0.048	-25.2	0.0248	-25.2	-0.00810007	-25.2	0.0141999	-25.2	0.0638			-25.2	0.0222	-25.2	-0.0243	-25.2	0.0362997	-25.2	0.0202997	-25.2	0.0042			-25.2	0.0596	-25.2	0.0276	-25.2	0.0261002	-25.2	0.0368002	-25.2	0.0448			-25.2	-0.0342	-25.2	-0.0173	-25.2	-0.0317001	-25.2	0.0273999	-25.2	0.0243			-25.2	0.002
-25.1	0.0465007	-25.1	0.0191	-25.1	-0.0107993	-25.1	0.00950071	-25.1	0.0612007			-25.1	0.0208999	-25.1	-0.0219	-25.1	0.0365999	-25.1	0.0229999	-25.1	0.00439989			-25.1	0.0559	-25.1	0.0274	-25.1	0.0274	-25.1	0.0407	-25.1	0.048			-25.1	-0.0349997	-25.1	-0.0185	-25.1	-0.0325997	-25.1	0.0285003	-25.1	0.0209003			-25.1	0.00370028
-25	0.0424	-25	0.0154	-25	-0.0146	-25	0.0058	-25	0.0579			-25	0.0237	-25	-0.0158	-25	0.0401	-25	0.0245	-25	0.0086			-25	0.0579	-25	0.0289	-25	0.0296	-25	0.0427	-25	0.051			-25	-0.0395	-25	-0.02	-25	-0.0331	-25	0.0274	-25	0.0178			-25	0.006
-24.9	0.0431004	-24.9	0.0159	-24.9	-0.0169996	-24.9	0.00580043	-24.9	0.0589			-24.9	0.0249999	-24.9	-0.0118	-24.9	0.0421999	-24.9	0.0281999	-24.9	0.0101			-24.9	0.0557005	-24.9	0.0241	-24.9	0.0283005	-24.9	0.0423005	-24.9	0.0504			-24.9	-0.042	-24.9	-0.0195	-24.9	-0.032	-24.9	0.0255	-24.9	0.0148			-24.9	0.0114997
-24.8	0.0476	-24.8	0.0176	-24.8	-0.0126	-24.8	0.0054	-24.8	0.0608			-24.8	0.0299	-24.8	-0.0051	-24.8	0.0495	-24.8	0.0342	-24.8	0.0113			-24.8	0.0567	-24.8	0.0237	-24.8	0.0255	-24.8	0.0379	-24.8	0.0477			-24.8	-0.0432	-24.8	-0.0209	-24.8	-0.0336	-24.8	0.021	-24.8	0.0124			-24.8	0.0119
-24.7	0.0436	-24.7	0.0175	-24.7	-0.0161994	-24.7	0.00580055	-24.7	0.0547			-24.7	0.0288	-24.7	-0.0061	-24.7	0.0505001	-24.7	0.0311001	-24.7	0.0103			-24.7	0.0474	-24.7	0.0198	-24.7	0.0220009	-24.7	0.0330009	-24.7	0.0433			-24.7	-0.0444	-24.7	-0.0197	-24.7	-0.0361	-24.7	0.0161	-24.7	0.0114			-24.7	0.017
-24.6	0.0429002	-24.6	0.0188	-24.6	-0.0164998	-24.6	0.00520021	-24.6	0.0549002			-24.6	0.025	-24.6	-0.0073	-24.6	0.0501	-24.6	0.0326	-24.6	0.00930004			-24.6	0.0468002	-24.6	0.0231	-24.6	0.0242002	-24.6	0.0340002	-24.6	0.0425002			-24.6	-0.0487997	-24.6	-0.0225	-24.6	-0.0397997	-24.6	0.0120003	-24.6	0.0110003			-24.6	0.0151006
-24.5	0.0444	-24.5	0.0252	-24.5	-0.0126	-24.5	0.0164	-24.5	0.0601			-24.5	0.0283	-24.5	-0.0048	-24.5	0.0518	-24.5	0.0353	-24.5	0.0118			-24.5	0.0407	-24.5	0.0199	-24.5	0.0228	-24.5	0.0331	-24.5	0.0378			-24.5	-0.0495	-24.5	-0.0246	-24.5	-0.0396	-24.5	0.0064	-24.5	0.015			-24.5	0.0125
-24.4	0.0435003	-24.4	0.025	-24.4	-0.0134997	-24.4	0.0159003	-24.4	0.0601			-24.4	0.0278002	-24.4	-0.0056	-24.4	0.0527002	-24.4	0.0362002	-24.4	0.0132			-24.4	0.0426999	-24.4	0.0224	-24.4	0.0287999	-24.4	0.0336999	-24.4	0.0391			-24.4	-0.0496996	-24.4	-0.0287	-24.4	-0.0379996	-24.4	0.00490044	-24.4	0.0099			-24.4	0.0127003
-24.3	0.0411	-24.3	0.0235	-24.3	-0.0176	-24.3	0.0138	-24.3	0.0594			-24.3	0.032	-24.3	-0.0025	-24.3	0.0547	-24.3	0.0389	-24.3	0.0137			-24.3	0.0408	-24.3	0.0211	-24.3	0.0305	-24.3	0.0342	-24.3	0.0362			-24.3	-0.0556	-24.3	-0.0314	-24.3	-0.0354	-24.3	0.007	-24.3	0.0097			-24.3	0.0126
-24.2	0.0381	-24.2	0.021	-24.2	-0.0237992	-24.2	0.0127008	-24.2	0.0616			-24.2	0.0339	-24.2	0.0043	-24.2	0.0566001	-24.2	0.0402001	-24.2	0.0139			-24.2	0.0348	-24.2	0.0179	-24.2	0.0269007	-24.2	0.0328007	-24.2	0.0309			-24.2	-0.0545	-24.2	-0.0317	-24.2	-0.0375	-24.2	0.00429998	-24.2	0.0089			-24.2	0.0168
-24.1	0.0443999	-24.1	0.0212	-24.1	-0.0209001	-24.1	0.0144999	-24.1	0.0624999			-24.1	0.0392994	-24.1	0.0105	-24.1	0.0593994	-24.1	0.0467994	-24.1	0.0183994			-24.1	0.0321004	-24.1	0.0132	-24.1	0.0230004	-24.1	0.0318004	-24.1	0.0303004			-24.1	-0.0548997	-24.1	-0.0315	-24.1	-0.0411997	-24.1	0.00750026	-24.1	0.0113003			-24.1	0.0202997
-24	0.0443	-24	0.0151	-24	-0.0234	-24	0.0108	-24	0.0578			-24	0.0367	-24	0.0175	-24	0.0571	-24	0.0474	-24	0.0166			-24	0.0274	-24	0.00869999	-24	0.0212	-24	0.0271	-24	0.0258			-24	-0.0599	-24	-0.0423	-24	-0.0463	-24	0.0036	-24	0.0019			-24	0.0227
-23.9	0.0441005	-23.9	0.0125	-23.9	-0.0207995	-23.9	0.0106005	-23.9	0.0599			-23.9	0.0365997	-23.9	0.0215	-23.9	0.0583997	-23.9	0.0474997	-23.9	0.0187			-23.9	0.0241004	-23.9	0.00379999	-23.9	0.0193004	-23.9	0.0268004	-23.9	0.0278			-23.9	-0.06	-23.9	-0.0446	-23.9	-0.0468	-23.9	0.0033	-23.9	0.0013			-23.9	0.0220001
-23.8	0.0433	-23.8	0.0099	-23.8	-0.0218	-23.8	0.0087	-23.8	0.0555			-23.8	0.0308	-23.8	0.0172	-23.8	0.0564	-23.8	0.0449	-23.8	0.0147			-23.8	0.0213	-23.8	0.00450001	-23.8	0.014	-23.8	0.0268	-23.8	0.0246			-23.8	-0.0561	-23.8	-0.0453	-23.8	-0.0429	-23.8	0.0058	-23.8	0.0045			-23.8	0.0186
-23.7	0.0434	-23.7	0.00870001	-23.7	-0.0172999	-23.7	0.00830005	-23.7	0.0559			-23.7	0.0283	-23.7	0.0107	-23.7	0.0527006	-23.7	0.0437006	-23.7	0.0101			-23.7	0.0164	-23.7	-0.00139999	-23.7	0.00710067	-23.7	0.0236007	-23.7	0.0226			-23.7	-0.0507	-23.7	-0.0454	-23.7	-0.0384006	-23.7	0.00879944	-23.7	0.0097			-23.7	0.0194
-23.6	0.0389008	-23.6	0.00150001	-23.6	-0.0203992	-23.6	0.00720081	-23.6	0.0505008			-23.6	0.0241005	-23.6	0.009	-23.6	0.0522005	-23.6	0.0439005	-23.6	0.0106005			-23.6	0.0167003	-23.6	-0.00569999	-23.6	0.00660031	-23.6	0.0254003	-23.6	0.0215003			-23.6	-0.0476996	-23.6	-0.0447	-23.6	-0.0419996	-23.6	0.00770044	-23.6	0.00760044			-23.6	0.0190004
-23.5	0.0387	-23.5	0.0017	-23.5	-0.0161	-23.5	0.0077	-23.5	0.0447			-23.5	0.0216	-23.5	0.008	-23.5	0.055	-23.5	0.0443	-23.5	0.0095			-23.5	0.0163	-23.5	-0.0043	-23.5	0.0074	-23.5	0.025	-23.5	0.0217			-23.5	-0.0565	-23.5	-0.0494	-23.5	-0.0507	-23.5	-0.0025	-23.5	-0.0019			-23.5	0.0183
-23.4	0.0345001	-23.4	0.00420001	-23.4	-0.0136999	-23.4	0.00810008	-23.4	0.0426			-23.4	0.0213002	-23.4	0.0068	-23.4	0.0552002	-23.4	0.0429002	-23.4	0.0092			-23.4	0.0163001	-23.4	-0.0019	-23.4	0.0107001	-23.4	0.0246001	-23.4	0.022			-23.4	-0.0561998	-23.4	-0.0473	-23.4	-0.0495998	-23.4	-0.00459982	-23.4	-0.0061			-23.4	0.0205001
-23.3	0.0305	-23.3	0.0019	-23.3	-0.015	-23.3	0.0097	-23.3	0.0394			-23.3	0.0186	-23.3	0.0056	-23.3	0.0514	-23.3	0.0409	-23.3	0.0053			-23.3	0.0153	-23.3	0.000899997	-23.3	0.0131	-23.3	0.0254	-23.3	0.0201			-23.3	-0.0625	-23.3	-0.0561	-23.3	-0.0527	-23.3	-0.0041	-23.3	-0.0116			-23.3	0.0192
-23.2	0.0247	-23.2	0.0042	-23.2	-0.0125999	-23.2	0.0121001	-23.2	0.0406			-23.2	0.02	-23.2	0.0102	-23.2	0.0506001	-23.2	0.0478001	-23.2	0.0066			-23.2	0.013	-23.2	-0.0014	-23.2	0.0108005	-23.2	0.0230005	-23.2	0.0239			-23.2	-0.0628	-23.2	-0.0586	-23.2	-0.0485	-23.2	-0.0044	-23.2	-0.01			-23.2	0.0171
-23.1	0.0215	-23.1	0.0071	-23.1	-0.00929996	-23.1	0.0146	-23.1	0.0402			-23.1	0.0224	-23.1	0.0119	-23.1	0.0526	-23.1	0.0493	-23.1	0.00539995			-23.1	0.00879997	-23.1	-0.002	-23.1	0.00999997	-23.1	0.0218	-23.1	0.026			-23.1	-0.0675996	-23.1	-0.0588	-23.1	-0.0501996	-23.1	-0.00399962	-23.1	-0.0163996			-23.1	0.0156002
-23	0.0273	-23	0.0108	-23	-0.00829999	-23	0.0145	-23	0.0475			-23	0.023	-23	0.0168	-23	0.0562	-23	0.0506	-23	0.0051			-23	0.0081	-23	-0.000799997	-23	0.0132	-23	0.0237	-23	0.0272			-23	-0.0723	-23	-0.0574	-23	-0.0596	-23	-0.0087	-23	-0.0276			-23	0.0112
-22.9	0.0253003	-22.9	0.0076	-22.9	-0.0100997	-22.9	0.0110003	-22.9	0.0467			-22.9	0.0201998	-22.9	0.0165	-22.9	0.0549998	-22.9	0.0525998	-22.9	0.0063			-22.9	0.00630027	-22.9	-0.0011	-22.9	0.0149003	-22.9	0.0241003	-22.9	0.0212			-22.9	-0.0735996	-22.9	-0.0555	-22.9	-0.0666996	-22.9	-0.00789962	-22.9	-0.0353			-22.9	0.00560085
-22.8	0.0214	-22.8	0.0037	-22.8	-0.0135	-22.8	0.0112	-22.8	0.0388			-22.8	0.0193	-22.8	0.017	-22.8	0.0532	-22.8	0.0527	-22.8	0.005			-22.8	0.00439999	-22.8	-0.00180001	-22.8	0.0159	-22.8	0.024	-22.8	0.017			-22.8	-0.0678	-22.8	-0.0563	-22.8	-0.0709	-22.8	-0.0054	-22.8	-0.0317			-22.8	0.0054
-22.7	0.0214	-22.7	7.03221e-09	-22.7	-0.016599	-22.7	0.00800099	-22.7	0.0279			-22.7	0.0213	-22.7	0.0164	-22.7	0.0559005	-22.7	0.0540005	-22.7	0.0082			-22.7	0.0035	-22.7	-0.0032	-22.7	0.0141006	-22.7	0.0219006	-22.7	0.0189			-22.7	-0.0571	-22.7	-0.0572	-22.7	-0.0729002	-22.7	-0.00400023	-22.7	-0.0273			-22.7	0.0039
-22.6	0.0191015	-22.6	-0.0071	-22.6	-0.0196985	-22.6	0.0109015	-22.6	0.0166015			-22.6	0.0233013	-22.6	0.0144	-22.6	0.0557013	-22.6	0.0558013	-22.6	0.00870133			-22.6	0.00550104	-22.6	-0.00400001	-22.6	0.010101	-22.6	0.023301	-22.6	0.018301			-22.6	-0.0406004	-22.6	-0.054	-22.6	-0.0715004	-22.6	-0.00100043	-22.6	-0.0260004			-22.6	0.0148998
-22.5	0.0179	-22.5	-0.0088	-22.5	-0.0204	-22.5	0.0162	-22.5	0.0087			-22.5	0.0212	-22.5	0.0135	-22.5	0.0589	-22.5	0.0553	-22.5	0.0106			-22.5	0.0121	-22.5	0.0022	-22.5	0.0139	-22.5	0.0253	-22.5	0.0219			-22.5	-0.0404	-22.5	-0.0548	-22.5	-0.0799	-22.5	-0.0059	-22.5	-0.0241			-22.5	0.0271
-22.4	0.0165009	-22.4	-0.0133	-22.4	-0.0191991	-22.4	0.0125009	-22.4	0.0022			-22.4	0.0180006	-22.4	0.016	-22.4	0.0621006	-22.4	0.0561006	-22.4	0.0117			-22.4	0.00950045	-22.4	0.00400001	-22.4	0.0158005	-22.4	0.0220005	-22.4	0.0224			-22.4	-0.0351001	-22.4	-0.0466	-22.4	-0.0792001	-22.4	-0.00840008	-22.4	-0.0174			-22.4	0.0277005
-22.3	0.0149	-22.3	-0.0156	-22.3	-0.0206	-22.3	0.0099	-22.3	0.0045			-22.3	0.0155	-22.3	0.0153	-22.3	0.0616	-22.3	0.053	-22.3	0.0078			-22.3	0.00640001	-22.3	0.00200001	-22.3	0.0154	-22.3	0.0234	-22.3	0.0255			-22.3	-0.0314	-22.3	-0.0331	-22.3	-0.07	-22.3	-0.0111	-22.3	-0.0119			-22.3	0.0262
-22.2	0.0022	-22.2	-0.0159	-22.2	-0.0216994	-22.2	0.0064006	-22.2	0.0087			-22.2	0.0114	-22.2	0.0185	-22.2	0.0548006	-22.2	0.0500006	-22.2	0.009			-22.2	0.0135	-22.2	0.00749999	-22.2	0.0185001	-22.2	0.0247001	-22.2	0.0285			-22.2	-0.037	-22.2	-0.0336	-22.2	-0.0747986	-22.2	-0.0193986	-22.2	-0.0163			-22.2	0.0133
-22.1	-0.00220062	-22.1	-0.012	-22.1	-0.0162006	-22.1	0.00439938	-22.1	0.0148994			-22.1	0.0123999	-22.1	0.0257	-22.1	0.0547999	-22.1	0.0509999	-22.1	0.0119999			-22.1	0.00730044	-22.1	0.0063	-22.1	0.0212004	-22.1	0.0254004	-22.1	0.0299004			-22.1	-0.0535973	-22.1	-0.0361	-22.1	-0.0826973	-22.1	-0.0291973	-22.1	-0.0172973			-22.1	0.0138004
-22	-0.0065	-22	-0.0103	-22	-0.015	-22	0.0035	-22	0.0226			-22	0.0097	-22	0.0311	-22	0.0553	-22	0.0558	-22	0.018			-22	0.00320001	-22	0.00270001	-22	0.0214	-22	0.0223	-22	0.0247			-22	-0.0592	-22	-0.0331	-22	-0.0765	-22	-0.018	-22	-0.0061			-22	0.014
-21.9	-0.00479948	-21.9	-0.0151	-21.9	-0.0215995	-21.9	-0.00109948	-21.9	0.0194			-21.9	0.00710023	-21.9	0.0374	-21.9	0.0534002	-21.9	0.0498002	-21.9	0.0209			-21.9	0.00470066	-21.9	0.0036	-21.9	0.0219007	-21.9	0.0235007	-21.9	0.0205			-21.9	-0.0683978	-21.9	-0.0354	-21.9	-0.0830978	-21.9	-0.0189978	-21.9	-0.0076			-21.9	0.00670215
-21.8	-0.0039	-21.8	-0.01	-21.8	-0.0192	-21.8	0.0028	-21.8	0.0298			-21.8	0.0065	-21.8	0.0415	-21.8	0.0495	-21.8	0.0465	-21.8	0.0225			-21.8	0.006	-21.8	0.0106	-21.8	0.0262	-21.8	0.0272	-21.8	0.03			-21.8	-0.0712	-21.8	-0.0281	-21.8	-0.0836	-21.8	-0.0152	-21.8	-0.0017			-21.8	0.0115
-21.7	-0.0023	-21.7	-0.0054	-21.7	-0.0170002	-21.7	0.00809979	-21.7	0.0322			-21.7	0.009	-21.7	0.0466	-21.7	0.0532999	-21.7	0.0501999	-21.7	0.0211			-21.7	0.0038	-21.7	0.0128	-21.7	0.0315008	-21.7	0.0251008	-21.7	0.024			-21.7	-0.0625	-21.7	-0.0124	-21.7	-0.0738007	-21.7	-0.00650075	-21.7	0.0076			-21.7	0.022
-21.6	-0.00599923	-21.6	-0.0058	-21.6	-0.0175992	-21.6	0.00120077	-21.6	0.0272008			-21.6	0.00500131	-21.6	0.0441	-21.6	0.0424013	-21.6	0.0504013	-21.6	0.0143013			-21.6	0.00739942	-21.6	0.0186	-21.6	0.0418994	-21.6	0.0299994	-21.6	0.0332994			-21.6	-0.0682996	-21.6	-0.0114	-21.6	-0.0694996	-21.6	-0.00589957	-21.6	0.00800043			-21.6	0.0160013
-21.5	-0.003	-21.5	-0.000800003	-21.5	-0.0095	-21.5	0.0078	-21.5	0.0288			-21.5	-0.0011	-21.5	0.0337	-21.5	0.0347	-21.5	0.0399	-21.5	0.0059			-21.5	0.00780001	-21.5	0.0216	-21.5	0.0463	-21.5	0.0312	-21.5	0.0353			-21.5	-0.0652	-21.5	-0.0131	-21.5	-0.0603	-21.5	-0.0054	-21.5	0.0089			-21.5	0.0155
-21.4	-0.00149968	-21.4	-0.007	-21.4	-0.00659968	-21.4	0.0135003	-21.4	0.0277			-21.4	0.00610027	-21.4	0.0379	-21.4	0.0329003	-21.4	0.0482003	-21.4	0.0097			-21.4	0.00320117	-21.4	0.0136	-21.4	0.0453012	-21.4	0.0283012	-21.4	0.0305			-21.4	-0.0646995	-21.4	-0.0186	-21.4	-0.0640995	-21.4	-0.00609948	-21.4	0.0077			-21.4	0.0127013
-21.3	-0.0041	-21.3	-0.0082	-21.3	-0.0101	-21.3	0.0111	-21.3	0.0233			-21.3	0.0061	-21.3	0.0349	-21.3	0.0327	-21.3	0.0539	-21.3	0.009			-21.3	-0.000500003	-21.3	0.013	-21.3	0.0414	-21.3	0.0268	-21.3	0.0263			-21.3	-0.0697	-21.3	-0.0239	-21.3	-0.0653	-21.3	-0.0131	-21.3	0.0011			-21.3	0.0173
-21.2	-0.0066	-21.2	-0.0141	-21.2	-0.00699936	-21.2	0.0185006	-21.2	0.0151			-21.2	0.0019	-21.2	0.0287	-21.2	0.0230016	-21.2	0.0546016	-21.2	-0.000200001			-21.2	-0.0059	-21.2	0.001	-21.2	0.040001	-21.2	0.024301	-21.2	0.0227			-21.2	-0.0737	-21.2	-0.0307	-21.2	-0.0623997	-21.2	-0.0144997	-21.2	0.009			-21.2	0.02
-21.1	-0.00389893	-21.1	-0.0169	-21.1	-0.00489893	-21.1	0.0137011	-21.1	0.0172011			-21.1	0.00670058	-21.1	0.0313	-21.1	0.0247006	-21.1	0.0611006	-21.1	0.00710058			-21.1	-0.00060021	-21.1	-0.0083	-21.1	0.0406998	-21.1	0.0265998	-21.1	0.0290998			-21.1	-0.0725996	-21.1	-0.0312	-21.1	-0.0644996	-21.1	-0.0122996	-21.1	0.0202004			-21.1	0.0120006
-21	0.0014	-21	-0.0324	-21	-0.0041	-21	0.0115	-21	0.0121			-21	0.0247	-21	0.0315	-21	0.0346	-21	0.0777	-21	0.0171			-21	0.00709999	-21	-0.012	-21	0.0419	-21	0.0206	-21	0.0286			-21	-0.0728	-21	-0.0397	-21	-0.0573	-21	-0.0231	-21	0.0248			-21	0.0193
-20.9	-0.00259873	-20.9	-0.0421	-20.9	-0.00669873	-20.9	0.00320127	-20.9	0.0055			-20.9	0.0284021	-20.9	0.0148	-20.9	0.0258021	-20.9	0.0851021	-20.9	0.0107			-20.9	0.0102987	-20.9	-0.00990001	-20.9	0.0484987	-20.9	0.0303987	-20.9	0.0364			-20.9	-0.0788983	-20.9	-0.05	-20.9	-0.0665983	-20.9	-0.0348983	-20.9	0.0235			-20.9	0.0182996
-20.8	-0.0314	-20.8	-0.0539	-20.8	-0.0124	-20.8	0.0072	-20.8	0.0068			-20.8	0.0341	-20.8	0.0064	-20.8	0.0279	-20.8	0.084	-20.8	0.0103			-20.8	0.0138	-20.8	-0.00359999	-20.8	0.0508	-20.8	0.0399	-20.8	0.0512			-20.8	-0.0944	-20.8	-0.0685	-20.8	-0.0703	-20.8	-0.044	-20.8	0.0159			-20.8	0.0241
-20.7	-0.0283	-20.7	-0.0609	-20.7	-0.0145992	-20.7	0.0174008	-20.7	-0.003			-20.7	0.032	-20.7	-0.0022	-20.7	0.0214031	-20.7	0.0830031	-20.7	0.0075			-20.7	0.0273	-20.7	0.0126	-20.7	0.0617979	-20.7	0.0426979	-20.7	0.0562			-20.7	-0.1036	-20.7	-0.0693	-20.7	-0.065999	-20.7	-0.043199	-20.7	0.0133			-20.7	0.0204
-20.6	-0.0432	-20.6	-0.0571	-20.6	-0.014	-20.6	0.00609997	-20.6	-0.00670003			-20.6	0.0219037	-20.6	-0.0125	-20.6	0.0143037	-20.6	0.0655037	-20.6	-0.0034963			-20.6	0.0167004	-20.6	0.0127	-20.6	0.0522004	-20.6	0.0443004	-20.6	0.0547004			-20.6	-0.116899	-20.6	-0.0738	-20.6	-0.0629989	-20.6	-0.0463989	-20.6	0.00820113			-20.6	0.00580093
-20.5	-0.0548	-20.5	-0.0784	-20.5	-0.021	-20.5	-0.0017	-20.5	-0.0352			-20.5	0.0135	-20.5	-0.0215	-20.5	0.0223	-20.5	0.055	-20.5	-0.0159			-20.5	0.0139	-20.5	0.0187	-20.5	0.0386	-20.5	0.0306	-20.5	0.0582			-20.5	-0.1235	-20.5	-0.0777	-20.5	-0.0628	-20.5	-0.0546	-20.5	-0.000399998			-20.5	-0.0181
-20.4	-0.0771966	-20.4	-0.09	-20.4	-0.0509966	-20.4	-0.0297966	-20.4	-0.0573			-20.4	-0.000997253	-20.4	-0.0281	-20.4	0.0162027	-20.4	0.0395027	-20.4	-0.0277			-20.4	0.0114997	-20.4	0.011	-20.4	0.0259997	-20.4	0.0240997	-20.4	0.0544			-20.4	-0.124099	-20.4	-0.07	-20.4	-0.0607994	-20.4	-0.0520994	-20.4	-0.0081			-20.4	-0.0152995
-20.3	-0.0695	-20.3	-0.0948	-20.3	-0.0511	-20.3	-0.0455	-20.3	-0.0633			-20.3	-0.0092	-20.3	-0.0309	-20.3	0.0141	-20.3	0.0215	-20.3	-0.0335			-20.3	-0.0129	-20.3	-0.0015	-20.3	0.0251	-20.3	0.0195	-20.3	0.0333			-20.3	-0.1136	-20.3	-0.0615	-20.3	-0.0533	-20.3	-0.0377	-20.3	-0.0101			-20.3	-0.0133
-20.2	-0.0835	-20.2	-0.1061	-20.2	-0.040098	-20.2	-0.064498	-20.2	-0.0779			-20.2	-0.0151	-20.2	-0.0321	-20.2	0.0105011	-20.2	0.0114011	-20.2	-0.0433			-20.2	-0.0244	-20.2	0.000600007	-20.2	0.0313015	-20.2	0.00950154	-20.2	0.0198			-20.2	-0.1126	-20.2	-0.0634	-20.2	-0.0550996	-20.2	-0.0299996	-20.2	-0.0178			-20.2	-0.0147
-20.1	-0.107595	-20.1	-0.1519	-20.1	-0.0396947	-20.1	-0.0795947	-20.1	-0.118795			-20.1	-0.0235001	-20.1	-0.0325	-20.1	0.0112999	-20.1	0.00659992	-20.1	-0.0460001			-20.1	-0.0529971	-20.1	-0.0131	-20.1	0.0138029	-20.1	0.00790286	-20.1	0.0195029			-20.1	-0.0985	-20.1	-0.058	-20.1	-0.0607	-20.1	-0.0325	-20.1	-0.02			-20.1	-0.00999943
-20	-0.0922	-20	-0.1487	-20	-0.0401	-20	-0.0569	-20	-0.1077			-20	-0.0327	-20	-0.0417	-20	0.0103	-20	-0.000199999	-20	-0.052			-20	-0.0608	-20	-0.0047	-20	0.0093	-20	0.0026	-20	0.0152			-20	-0.0924	-20	-0.0547	-20	-0.0691	-20	-0.0363	-20	-0.0217			-20	-0.0031
-19.9	-0.0764979	-19.9	-0.1331	-19.9	-0.0465979	-19.9	-0.0573979	-19.9	-0.0869			-19.9	-0.0230005	-19.9	-0.0387	-19.9	0.0107995	-19.9	0.0020995	-19.9	-0.045			-19.9	-0.067499	-19.9	-0.00299999	-19.9	0.00520098	-19.9	-0.00859902	-19.9	0.0137			-19.9	-0.0850009	-19.9	-0.0397	-19.9	-0.0626009	-19.9	-0.0278009	-19.9	-0.0167			-19.9	0.00989988
-19.8	-0.0593	-19.8	-0.108	-19.8	-0.0436	-19.8	-0.048	-19.8	-0.0784			-19.8	-0.0193	-19.8	-0.0377	-19.8	0.007	-19.8	0.0194	-19.8	-0.036			-19.8	-0.0633	-19.8	0.00930001	-19.8	0.00540001	-19.8	0.00600001	-19.8	0.0237			-19.8	-0.08	-19.8	-0.0363	-19.8	-0.0632	-19.8	-0.0195	-19.8	-0.0204			-19.8	0.0227
-19.7	-0.0362	-19.7	-0.0751	-19.7	-0.0288015	-19.7	-0.0209015	-19.7	-0.0507			-19.7	-0.0138	-19.7	-0.0453	-19.7	-0.0119993	-19.7	0.0366007	-19.7	-0.0267			-19.7	-0.0655	-19.7	0.0057	-19.7	-0.00549939	-19.7	0.00200061	-19.7	0.0164			-19.7	-0.0795	-19.7	-0.0387	-19.7	-0.0686992	-19.7	-0.0199992	-19.7	-0.0249			-19.7	0.0331
-19.6	-0.0111031	-19.6	-0.0332	-19.6	-0.0195031	-19.6	-0.00730308	-19.6	-0.0217031			-19.6	-0.0105988	-19.6	-0.0545	-19.6	-0.0219988	-19.6	0.0404012	-19.6	-0.0183988			-19.6	-0.0522017	-19.6	0.012	-19.6	-0.000601692	-19.6	0.000398308	-19.6	0.0171983			-19.6	-0.0820988	-19.6	-0.0403	-19.6	-0.0709988	-19.6	-0.0197988	-19.6	-0.0318988			-19.6	0.0452006
-19.5	-0.0024	-19.5	-0.0071	-19.5	-0.0193	-19.5	-0.0053	-19.5	-0.0125			-19.5	-0.0061	-19.5	-0.0521	-19.5	-0.0263	-19.5	0.0402	-19.5	-0.0115			-19.5	-0.0442	-19.5	0.009	-19.5	-0.0036	-19.5	-0.0042	-19.5	0.0115			-19.5	-0.0763	-19.5	-0.0406	-19.5	-0.071	-19.5	-0.0168	-19.5	-0.0308			-19.5	0.0543
-19.4	-0.00620302	-19.4	0.0239	-19.4	-0.011703	-19.4	-0.00380302	-19.4	0.0033			-19.4	0.00120173	-19.4	-0.0481	-19.4	-0.0187983	-19.4	0.0391017	-19.4	-0.0047			-19.4	-0.0330023	-19.4	0.0012	-19.4	-0.00440227	-19.4	0.00119773	-19.4	0.0096			-19.4	-0.0710985	-19.4	-0.0372	-19.4	-0.0670985	-19.4	-0.00909855	-19.4	-0.0327			-19.4	0.0577015
-19.3	-0.009	-19.3	0.0434	-19.3	-0.0066	-19.3	0.0024	-19.3	-0.0027			-19.3	0.004	-19.3	-0.0449	-19.3	-0.0084	-19.3	0.0373	-19.3	-0.0032			-19.3	-0.0065	-19.3	0.0074	-19.3	0.0147	-19.3	0.0172	-19.3	0.0226			-19.3	-0.0786	-19.3	-0.0402	-19.3	-0.0738	-19.3	-0.0098	-19.3	-0.0414			-19.3	0.0537
-19.2	-0.021	-19.2	0.0339	-19.2	-0.00410189	-19.2	0.00339811	-19.2	-0.0071			-19.2	0.0035	-19.2	-0.0445	-19.2	-0.004898	-19.2	0.025302	-19.2	-0.0066			-19.2	-0.0015	-19.2	0.0076	-19.2	0.0221991	-19.2	0.0119991	-19.2	0.0212			-19.2	-0.0803	-19.2	-0.0388	-19.2	-0.068497	-19.2	-0.010097	-19.2	-0.0588			-19.2	0.0579
-19.1	-0.0354009	-19.1	0.0171	-19.1	-0.0030009	-19.1	9.90982e-05	-19.1	-0.0176009			-19.1	0.00360086	-19.1	-0.0364	-19.1	0.00340086	-19.1	0.0225009	-19.1	-0.0107991			-19.1	0.00539824	-19.1	0.0083	-19.1	0.0333982	-19.1	0.0170982	-19.1	0.0164982			-19.1	-0.0809979	-19.1	-0.0415	-19.1	-0.0603979	-19.1	-0.0135979	-19.1	-0.0554979			-19.1	0.0647017
-19	-0.0452	-19	-0.0087	-19	-0.001	-19	-0.0065	-19	-0.0293			-19	-0.0017	-19	-0.0348	-19	0.013	-19	0.0229	-19	-0.0128			-19	0.0102	-19	0.012	-19	0.0397	-19	0.0171	-19	0.0121			-19	-0.0746	-19	-0.0399	-19	-0.0605	-19	-0.0128	-19	-0.0539			-19	0.0741
-18.9	-0.0612985	-18.9	-0.0313	-18.9	0.00160153	-18.9	0.00160153	-18.9	-0.0341			-18.9	-0.00649912	-18.9	-0.04	-18.9	0.00740088	-18.9	0.0271009	-18.9	-0.0147			-18.9	0.0166993	-18.9	0.0172	-18.9	0.0423993	-18.9	0.0159993	-18.9	0.00680001			-18.9	-0.0692987	-18.9	-0.0406	-18.9	-0.0594987	-18.9	-0.0106987	-18.9	-0.0479			-18.9	0.0689037
-18.8	-0.0681	-18.8	-0.059	-18.8	-0.0176	-18.8	-0.0009	-18.8	-0.0467			-18.8	0.0101	-18.8	-0.0349	-18.8	0.0145	-18.8	0.0373	-18.8	-0.0021			-18.8	0.0229	-18.8	0.00899999	-18.8	0.0353	-18.8	0.0104	-18.8	-0.00970001			-18.8	-0.0526	-18.8	-0.0333	-18.8	-0.0473	-18.8	-0.0029	-18.8	-0.0262			-18.8	0.0647
-18.7	-0.0612	-18.7	-0.067	-18.7	-0.00679869	-18.7	0.0141013	-18.7	-0.0403			-18.7	0.0159	-18.7	-0.0327	-18.7	0.0139007	-18.7	0.0436007	-18.7	0.0107			-18.7	0.0257	-18.7	0.0098	-18.7	0.0336	-18.7	0.00580003	-18.7	-0.0155			-18.7	-0.0333	-18.7	-0.0173	-18.7	-0.0300008	-18.7	0.0119992	-18.7	-0.00519999			-18.7	0.0619
-18.6	-0.024101	-18.6	-0.0605	-18.6	0.021799	-18.6	0.040399	-18.6	-0.011201			-18.6	0.0167013	-18.6	-0.0271	-18.6	0.00560132	-18.6	0.0530013	-18.6	0.0185013			-18.6	0.0241005	-18.6	0.00279999	-18.6	0.0248005	-18.6	0.0035005	-18.6	-0.0217995			-18.6	-0.0292994	-18.6	-0.018	-18.6	-0.0220994	-18.6	0.00550056	-18.6	-0.00259944			-18.6	0.0555017
-18.5	0.0066	-18.5	-0.0432	-18.5	0.0388	-18.5	0.0445	-18.5	0.0063			-18.5	0.015	-18.5	-0.0227	-18.5	0.00519999	-18.5	0.053	-18.5	0.0146			-18.5	0.0251	-18.5	-0.00370001	-18.5	0.0209	-18.5	0.00509999	-18.5	-0.0227			-18.5	-0.0223	-18.5	-0.0235	-18.5	-0.016	-18.5	-0.000699999	-18.5	-0.005			-18.5	0.0657
-18.4	0.0277968	-18.4	-0.0043	-18.4	0.0408968	-18.4	0.0392968	-18.4	0.0241			-18.4	0.0185014	-18.4	-0.0191	-18.4	0.0236014	-18.4	0.0561014	-18.4	0.0215			-18.4	0.0172001	-18.4	-0.00930001	-18.4	0.0135001	-18.4	-0.00199989	-18.4	-0.0206			-18.4	-0.015399	-18.4	-0.0408	-18.4	-0.012999	-18.4	-0.00149902	-18.4	-0.0074			-18.4	0.072599
-18.3	0.0282	-18.3	0.0336	-18.3	0.0423	-18.3	0.049	-18.3	0.0259			-18.3	0.0328	-18.3	-0.0023	-18.3	0.0314	-18.3	0.0658	-18.3	0.0345			-18.3	0.0231	-18.3	-0.00699999	-18.3	0.0151	-18.3	-0.000499994	-18.3	-0.00769999			-18.3	-0.0223	-18.3	-0.0409	-18.3	-0.0177	-18.3	-0.000500002	-18.3	-0.0117			-18.3	0.0753
-18.2	0.0368	-18.2	0.0533	-18.2	0.039898	-18.2	0.060598	-18.2	0.0315			-18.2	0.0083	-18.2	-0.0105	-18.2	0.0200018	-18.2	0.0546018	-18.2	0.0123			-18.2	0.0274	-18.2	-0.00610001	-18.2	0.00849644	-18.2	-3.56111e-06	-18.2	-0.00540001			-18.2	-0.0318	-18.2	-0.0559	-18.2	-0.046998	-18.2	-0.00889804	-18.2	-0.0199			-18.2	0.0671
-18.1	0.0380986	-18.1	0.0651	-18.1	0.0457986	-18.1	0.0666986	-18.1	0.0354986			-18.1	0.000502076	-18.1	-0.0418	-18.1	-0.0100979	-18.1	0.0258021	-18.1	0.000302076			-18.1	0.0293963	-18.1	-0.0129	-18.1	0.00759633	-18.1	-0.00720367	-18.1	-0.0103037			-18.1	-0.0469978	-18.1	-0.0591	-18.1	-0.0780978	-18.1	-0.0217978	-18.1	-0.0321978			-18.1	0.0782969
-18	0.0222	-18	0.0545	-18	0.0324	-18	0.0632	-18	0.0294			-18	-0.009	-18	-0.0387	-18	-0.0167	-18	0.015	-18	-0.0172			-18	0.0201	-18	-0.0195	-18	0.00400001	-18	-0.0105	-18	-0.0156			-18	-0.0544	-18	-0.0547	-18	-0.0898	-18	-0.0249	-18	-0.0393			-18	0.0625
-17.9	0.00530199	-17.9	0.0276	-17.9	0.00910199	-17.9	0.051102	-17.9	0.0134			-17.9	-0.00229959	-17.9	-0.0217	-17.9	-0.0101996	-17.9	0.0160004	-17.9	-0.0126			-17.9	0.0166977	-17.9	-0.0178	-17.9	-0.00180234	-17.9	-0.00690234	-17.9	-0.026			-17.9	-0.0638995	-17.9	-0.0616	-17.9	-0.0957995	-17.9	-0.0291995	-17.9	-0.0343			-17.9	0.0443027
-17.8	-0.0071	-17.8	0.0094	-17.8	0.000900003	-17.8	0.0415	-17.8	0.0063			-17.8	-0.00270001	-17.8	-0.0114	-17.8	0.00129999	-17.8	0.0163	-17.8	-0.0113			-17.8	0.0173	-17.8	0.000199989	-17.8	-0.00370001	-17.8	-0.00710001	-17.8	-0.0298			-17.8	-0.0562	-17.8	-0.0659	-17.8	-0.082	-17.8	-0.0334	-17.8	-0.028			-17.8	0.0351
-17.7	-0.0149	-17.7	-0.0187	-17.7	-0.0119982	-17.7	0.0315018	-17.7	-0.0059			-17.7	-0.0223	-17.7	-0.011	-17.7	-0.00809818	-17.7	-0.00479818	-17.7	-0.022			-17.7	0.0148	-17.7	0.009	-17.7	-0.0060008	-17.7	-0.0027008	-17.7	-0.0315			-17.7	-0.0507	-17.7	-0.0568	-17.7	-0.0789997	-17.7	-0.0308997	-17.7	-0.025			-17.7	0.0323
-17.6	-0.00439818	-17.6	-0.0372	-17.6	0.000301816	-17.6	0.0252018	-17.6	-0.0154982			-17.6	-0.060197	-17.6	-0.0296	-17.6	-0.034297	-17.6	-0.039897	-17.6	-0.058997			-17.6	0.0243991	-17.6	0.0021	-17.6	-0.00410092	-17.6	-0.00730092	-17.6	-0.0256009			-17.6	-0.0249016	-17.6	-0.0371	-17.6	-0.0603016	-17.6	-0.0114016	-17.6	0.000298388			-17.6	0.0363028
-17.5	0.0232	-17.5	-0.0538	-17.5	0.0273	-17.5	0.0616	-17.5	-0.0086			-17.5	-0.0705	-17.5	-0.032	-17.5	-0.0471	-17.5	-0.0649	-17.5	-0.0725			-17.5	0.0243	-17.5	-0.000399997	-17.5	-0.0027	-17.5	-0.0139	-17.5	-0.0242			-17.5	-0.0202	-17.5	-0.0166	-17.5	-0.0499	-17.5	-0.018	-17.5	0.00890001			-17.5	0.0225
-17.4	0.0369011	-17.4	-0.0718	-17.4	0.0256011	-17.4	0.0399011	-17.4	-0.0013			-17.4	-0.0753979	-17.4	-0.0288	-17.4	-0.0461979	-17.4	-0.0752979	-17.4	-0.0784			-17.4	0.0125009	-17.4	-0.0325	-17.4	-0.0127991	-17.4	-0.0180991	-17.4	-0.0273			-17.4	-0.00230153	-17.4	0.0213	-17.4	-0.0363015	-17.4	-0.0132015	-17.4	0.0189			-17.4	0.0152036
-17.3	0.0395	-17.3	-0.0358	-17.3	0.0389	-17.3	0.0422	-17.3	0.000299999			-17.3	-0.0683	-17.3	-0.0189	-17.3	-0.0353	-17.3	-0.078	-17.3	-0.075			-17.3	0.016	-17.3	-0.0725	-17.3	-0.016	-17.3	-0.0271	-17.3	-0.0252			-17.3	0.0131	-17.3	0.0613	-17.3	-0.022	-17.3	-0.0137	-17.3	0.0262			-17.3	0.0075
-17.2	0.0714	-17.2	0.0044	-17.2	0.0648967	-17.2	0.0676967	-17.2	0.032			-17.2	-0.0683	-17.2	-0.0224	-17.2	-0.0348981	-17.2	-0.0836981	-17.2	-0.0622			-17.2	0.00420001	-17.2	-0.0855	-17.2	-0.0288987	-17.2	-0.0466987	-17.2	-0.0306			-17.2	0.0183	-17.2	0.0958	-17.2	-0.0166009	-17.2	-0.0166009	-17.2	0.0345			-17.2	-0.0039
-17.1	0.0885964	-17.1	0.0692	-17.1	0.101196	-17.1	0.0821964	-17.1	0.0590964			-17.1	-0.0448016	-17.1	-0.00860001	-17.1	-0.00640159	-17.1	-0.0627016	-17.1	-0.0301016			-17.1	-0.0129982	-17.1	-0.0545	-17.1	-0.0431982	-17.1	-0.0722982	-17.1	-0.0318982			-17.1	0.0194996	-17.1	0.1213	-17.1	-0.0148004	-17.1	-0.0181004	-17.1	0.0320996			-17.1	-0.0162989
-17	0.1082	-17	0.0705	-17	0.1112	-17	0.0854	-17	0.0654			-17	-0.0178	-17	-0.0083	-17	0.0171	-17	-0.0444	-17	-0.0076			-17	-0.0186	-17	-0.0366	-17	-0.0457	-17	-0.0818	-17	-0.028			-17	0.0128	-17	0.1317	-17	-0.0208	-17	-0.0268	-17	0.0138			-17	-0.0178
-16.9	0.0722018	-16.9	0.046	-16.9	0.0895018	-16.9	0.0557018	-16.9	0.039			-16.9	-0.0159993	-16.9	-0.0308	-16.9	0.0247007	-16.9	-0.0384993	-16.9	-0.00620001			-16.9	-0.0122045	-16.9	0.00530001	-16.9	-0.0299045	-16.9	-0.0720045	-16.9	-0.0133			-16.9	-0.0191977	-16.9	0.1041	-16.9	-0.0366977	-16.9	-0.0338977	-16.9	-0.00569999			-16.9	-0.0115006
-16.8	0.0239	-16.8	0.0255	-16.8	0.0458	-16.8	0.0261	-16.8	-7.42148e-10			-16.8	-0.0129	-16.8	-0.0484	-16.8	0.0209	-16.8	-0.0304	-16.8	-0.0107			-16.8	-0.00080001	-16.8	0.0585	-16.8	-0.0242	-16.8	-0.0776	-16.8	-0.0159			-16.8	-0.0354	-16.8	0.0565	-16.8	-0.0704	-16.8	-0.0411	-16.8	-0.0254			-16.8	-0.0184
-16.7	-0.0173	-16.7	0.0024	-16.7	-0.00189938	-16.7	-0.00609938	-16.7	-0.0496			-16.7	-0.0384	-16.7	-0.064	-16.7	0.00130046	-16.7	-0.0409995	-16.7	-0.036			-16.7	0.0185	-16.7	0.1104	-16.7	-0.00420801	-16.7	-0.053208	-16.7	0.00609997			-16.7	-0.0399	-16.7	-0.0259	-16.7	-0.0956967	-16.7	-0.0431967	-16.7	-0.0357			-16.7	-0.00310001
-16.6	-0.0481977	-16.6	-0.0389	-16.6	-0.0558977	-16.6	-0.0414977	-16.6	-0.102698			-16.6	-0.0638995	-16.6	-0.1042	-16.6	-0.0309995	-16.6	-0.0509995	-16.6	-0.0667995			-16.6	0.0542909	-16.6	0.2085	-16.6	0.0272909	-16.6	0.000990936	-16.6	0.0378909			-16.6	-0.0386984	-16.6	-0.0976	-16.6	-0.113398	-16.6	-0.0400984	-16.6	-0.0349984			-16.6	0.0197977
-16.5	-0.0794	-16.5	-0.0426	-16.5	-0.0977	-16.5	-0.071	-16.5	-0.1492			-16.5	-0.0629	-16.5	-0.1206	-16.5	-0.0463	-16.5	-0.0511	-16.5	-0.0755			-16.5	0.0995	-16.5	0.2675	-16.5	0.0423	-16.5	0.039	-16.5	0.05			-16.5	-0.0291	-16.5	-0.1506	-16.5	-0.1086	-16.5	-0.0215	-16.5	-0.0201			-16.5	0.0117
-16.4	-0.0992992	-16.4	-0.048	-16.4	-0.119899	-16.4	-0.0826992	-16.4	-0.1778			-16.4	-0.0581023	-16.4	-0.1246	-16.4	-0.0513023	-16.4	-0.0393023	-16.4	-0.0786			-16.4	0.129694	-16.4	0.3041	-16.4	0.0215939	-16.4	0.0634939	-16.4	0.0594			-16.4	-0.0177008	-16.4	-0.1967	-16.4	-0.100801	-16.4	-0.0126008	-16.4	-0.00489999			-16.4	0.00470058
-16.3	-0.0648	-16.3	-0.0089	-16.3	-0.1042	-16.3	-0.0549	-16.3	-0.1462			-16.3	-0.0557	-16.3	-0.1177	-16.3	-0.0511	-16.3	-0.024	-16.3	-0.0901			-16.3	0.1492	-16.3	0.2848	-16.3	0.0072	-16.3	0.0778	-16.3	0.0733			-16.3	-0.0208	-16.3	-0.2329	-16.3	-0.105	-16.3	-0.0323	-16.3	-0.00229999			-16.3	0.000999996
-16.2	-0.0308	-16.2	0.034	-16.2	-0.0948007	-16.2	-0.0334007	-16.2	-0.0909			-16.2	-0.0471	-16.2	-0.0848	-16.2	-0.042503	-16.2	-0.010803	-16.2	-0.0676			-16.2	0.1327	-16.2	0.2161	-16.2	-0.00650121	-16.2	0.0734988	-16.2	0.0764			-16.2	-0.0137	-16.2	-0.2548	-16.2	-0.104201	-16.2	-0.0289009	-16.2	-0.00210001			-16.2	-0.0016
-16.1	-0.0237005	-16.1	0.0549	-16.1	-0.0419005	-16.1	0.00629945	-16.1	-0.0465005			-16.1	-0.038003	-16.1	-0.032	-16.1	-0.016103	-16.1	0.00719701	-16.1	-0.045803			-16.1	0.133698	-16.1	0.1371	-16.1	-0.0136015	-16.1	0.0620985	-16.1	0.0872985			-16.1	0.0120955	-16.1	-0.2152	-16.1	-0.0894045	-16.1	-0.00790447	-16.1	0.0150955			-16.1	-0.00759937
-16	-0.0083	-16	0.0306	-16	0.0026	-16	0.0235	-16	-0.047			-16	-0.007	-16	0.0014	-16	0.0132	-16	0.0309	-16	-0.0258			-16	0.1351	-16	0.0327	-16	-0.00820002	-16	0.0512	-16	0.096			-16	0.0426	-16	-0.1437	-16	-0.0714	-16	-0.0019	-16	0.0435			-16	-0.0187
-15.9	0.00189829	-15.9	-0.095	-15.9	0.0161983	-15.9	0.0389983	-15.9	-0.0265			-15.9	0.0276961	-15.9	0.0319	-15.9	0.0399961	-15.9	0.0549961	-15.9	-0.0078			-15.9	0.135099	-15.9	-0.088	-15.9	-0.00590122	-15.9	0.0357988	-15.9	0.1025			-15.9	0.0619954	-15.9	-0.0683	-15.9	-0.0491046	-15.9	0.00769538	-15.9	0.0606			-15.9	-0.0226995
-15.8	0.0142	-15.8	-0.1725	-15.8	0.0262	-15.8	0.0384	-15.8	-0.0215			-15.8	0.0371	-15.8	0.0359	-15.8	0.0564	-15.8	0.0601	-15.8	-0.0054			-15.8	0.1092	-15.8	-0.1749	-15.8	-0.0138	-15.8	0.00249998	-15.8	0.0833			-15.8	0.0778	-15.8	-0.0084	-15.8	-0.0465	-15.8	0.0085	-15.8	0.0678			-15.8	-0.018
-15.7	0.0041	-15.7	-0.2043	-15.7	0.0223984	-15.7	0.0397984	-15.7	-0.0183			-15.7	0.0398	-15.7	0.0398	-15.7	0.0524982	-15.7	0.0494982	-15.7	-0.0143			-15.7	0.1024	-15.7	-0.2078	-15.7	-0.00179978	-15.7	-0.0285998	-15.7	0.0791			-15.7	0.0851	-15.7	0.0433	-15.7	-0.0456036	-15.7	0.0103964	-15.7	0.0728			-15.7	-0.0115
-15.6	0.00829742	-15.6	-0.2074	-15.6	0.0387974	-15.6	0.0494974	-15.6	-0.00880258			-15.6	0.0443976	-15.6	0.044	-15.6	0.0403976	-15.6	0.0364976	-15.6	-0.0318024			-15.6	0.0914996	-15.6	-0.2072	-15.6	0.0200996	-15.6	-0.0512004	-15.6	0.0881996			-15.6	0.0910968	-15.6	0.0764	-15.6	-0.0446032	-15.6	0.00569677	-15.6	0.0817968			-15.6	-0.0207012
-15.5	0.00519999	-15.5	-0.2113	-15.5	0.0368	-15.5	0.0338	-15.5	-0.00180001			-15.5	0.0375	-15.5	0.042	-15.5	0.0327	-15.5	0.0265	-15.5	-0.0371			-15.5	0.0944	-15.5	-0.167	-15.5	0.0453	-15.5	-0.0547	-15.5	0.1085			-15.5	0.0927	-15.5	0.086	-15.5	-0.0408	-15.5	0.0163	-15.5	0.081			-15.5	-0.0266
-15.4	0.00489814	-15.4	-0.1457	-15.4	0.0397981	-15.4	0.0364981	-15.4	0.00859999			-15.4	0.0204976	-15.4	0.0267	-15.4	0.0254976	-15.4	0.0210976	-15.4	-0.0461			-15.4	0.0997984	-15.4	-0.0992	-15.4	0.0538984	-15.4	-0.0537016	-15.4	0.1142			-15.4	0.0815002	-15.4	0.0693	-15.4	-0.0479998	-15.4	0.0121002	-15.4	0.0667			-15.4	-0.00810367
-15.3	-0.000100004	-15.3	-0.0919	-15.3	0.0417	-15.3	0.0326	-15.3	0.0087			-15.3	0.000699995	-15.3	0.00999999	-15.3	-0.00770001	-15.3	0.00189999	-15.3	-0.0478			-15.3	0.104	-15.3	-0.0331	-15.3	0.0494	-15.3	-0.0431	-15.3	0.1189			-15.3	0.0718	-15.3	0.0394	-15.3	-0.0521	-15.3	0.0121	-15.3	0.0768			-15.3	-0.0048
-15.2	-0.00329999	-15.2	-0.0231	-15.2	0.0587982	-15.2	0.0401982	-15.2	0.019			-15.2	-0.008	-15.2	0.0098	-15.2	-0.0249027	-15.2	-0.00640265	-15.2	-0.0194			-15.2	0.1128	-15.2	0.0502	-15.2	0.0510995	-15.2	-0.0281005	-15.2	0.1288			-15.2	0.052	-15.2	0.0129	-15.2	-0.0372006	-15.2	0.0148994	-15.2	0.0627			-15.2	-0.0029
-15.1	-0.00250185	-15.1	0.0593	-15.1	0.0775982	-15.1	0.0520982	-15.1	0.0274982			-15.1	0.00589844	-15.1	0.0252	-15.1	-0.0124016	-15.1	0.0146984	-15.1	-0.0145016			-15.1	0.109	-15.1	0.1312	-15.1	0.0413004	-15.1	-0.0217996	-15.1	0.1256			-15.1	0.0552993	-15.1	-0.009	-15.1	-0.0287007	-15.1	0.00289927	-15.1	0.0596993			-15.1	-0.000801574
-15	0.00119999	-15	0.1119	-15	0.0824	-15	0.0544	-15	0.0357			-15	-0.0103	-15	0.0187	-15	0.0037	-15	0.0335	-15	0.0044			-15	0.1068	-15	0.1946	-15	0.0399	-15	-0.00770001	-15	0.1206			-15	0.0398	-15	-0.0283	-15	-0.0182	-15	0.007	-15	0.0662			-15	0.018
-14.9	0.0116987	-14.9	0.1572	-14.9	0.0739987	-14.9	0.0567987	-14.9	0.0301			-14.9	-0.0217958	-14.9	-0.0169	-14.9	-0.00639582	-14.9	0.00380418	-14.9	-0.002			-14.9	0.100702	-14.9	0.2423	-14.9	0.0323016	-14.9	-0.00819838	-14.9	0.1075			-14.9	0.0437992	-14.9	-0.0083	-14.9	-0.0124008	-14.9	-0.00860078	-14.9	0.0639			-14.9	0.0284978
-14.8	0.0211	-14.8	0.1432	-14.8	0.0775	-14.8	0.0564	-14.8	0.041			-14.8	-0.0239	-14.8	-0.0396	-14.8	-0.0093	-14.8	-0.0012	-14.8	0.0011			-14.8	0.0848	-14.8	0.2773	-14.8	0.0157	-14.8	-0.0184	-14.8	0.1004			-14.8	0.0421	-14.8	0.0317	-14.8	-0.0078	-14.8	-0.022	-14.8	0.0576			-14.8	0.0378
-14.7	0.0562	-14.7	0.1013	-14.7	0.0886964	-14.7	0.0772964	-14.7	0.0509			-14.7	-0.019	-14.7	-0.0419	-14.7	0.00670095	-14.7	0.00980095	-14.7	0.0184			-14.7	0.0668	-14.7	0.263	-14.7	0.00590442	-14.7	-0.0258956	-14.7	0.0809			-14.7	0.0481	-14.7	0.0566	-14.7	-0.00370082	-14.7	-0.0189008	-14.7	0.0648			-14.7	0.0382
-14.6	0.0639989	-14.6	0.078	-14.6	0.0818989	-14.6	0.0801989	-14.6	0.0571989			-14.6	-0.00440003	-14.6	-0.0371	-14.6	0.0204	-14.6	0.0244	-14.6	0.0331			-14.6	0.0429053	-14.6	0.1815	-14.6	-0.00419468	-14.6	-0.0434947	-14.6	0.0595053			-14.6	0.0463996	-14.6	0.0891	-14.6	-0.0111004	-14.6	-0.0224004	-14.6	0.0669996			-14.6	0.0371992
-14.5	0.0708	-14.5	0.0496	-14.5	0.0806	-14.5	0.0826	-14.5	0.0638			-14.5	0.00270001	-14.5	-0.0207	-14.5	0.00730001	-14.5	0.0146	-14.5	0.0166			-14.5	0.00889999	-14.5	0.1016	-14.5	-0.00930001	-14.5	-0.0635	-14.5	0.0302			-14.5	0.0432	-14.5	0.0967	-14.5	-0.0127	-14.5	-0.0288	-14.5	0.0612			-14.5	0.0287
-14.4	0.0630013	-14.4	0.0185	-14.4	0.0758013	-14.4	0.0814013	-14.4	0.0647			-14.4	-0.0010983	-14.4	-0.014	-14.4	0.0143017	-14.4	0.0179017	-14.4	0.0071			-14.4	-0.0201924	-14.4	0.0303	-14.4	-0.0159924	-14.4	-0.0807924	-14.4	0.0106			-14.4	0.0328009	-14.4	0.072	-14.4	-0.0223991	-14.4	-0.0238991	-14.4	0.0481			-14.4	0.0193998
-14.3	0.0523	-14.3	0.0012	-14.3	0.0683	-14.3	0.0803	-14.3	0.0656			-14.3	0.000800004	-14.3	0.000900004	-14.3	0.0145	-14.3	0.0266	-14.3	0.0018			-14.3	-0.0444	-14.3	-0.0546	-14.3	-0.0159	-14.3	-0.096	-14.3	-0.0038			-14.3	0.012	-14.3	0.0505	-14.3	-0.0373	-14.3	-0.0267	-14.3	0.0298			-14.3	0.0132
-14.2	0.0513	-14.2	-0.0233	-14.2	0.0696011	-14.2	0.0750011	-14.2	0.0589			-14.2	0.0044	-14.2	0.0066	-14.2	0.0281	-14.2	0.0343	-14.2	0.0023			-14.2	-0.0578	-14.2	-0.0782	-14.2	-0.00349344	-14.2	-0.111493	-14.2	-0.0052			-14.2	-0.0044	-14.2	0.0398	-14.2	-0.0502978	-14.2	-0.0365978	-14.2	0.0161			-14.2	0.0256
-14.1	0.0518023	-14.1	-0.0048	-14.1	0.0637023	-14.1	0.0622023	-14.1	0.0573023			-14.1	0.0161997	-14.1	0.00339999	-14.1	0.0339997	-14.1	0.0412997	-14.1	0.00599967			-14.1	-0.0556967	-14.1	-0.0763	-14.1	0.00510333	-14.1	-0.102097	-14.1	0.00800333			-14.1	-0.00659779	-14.1	0.0125	-14.1	-0.0602978	-14.1	-0.0394978	-14.1	-0.00369779			-14.1	0.0281999
-14	0.0541	-14	0.0155	-14	0.07	-14	0.06	-14	0.0619			-14	0.0335	-14	0.00450001	-14	0.0459	-14	0.0525	-14	0.0163			-14	-0.0603	-14	-0.0708	-14	0.0233	-14	-0.0839	-14	0.02			-14	-0.0111	-14	0.00559999	-14	-0.0693	-14	-0.0455	-14	-0.0155			-14	0.0279
-13.9	0.0483009	-13.9	0.014	-13.9	0.0720009	-13.9	0.0453009	-13.9	0.0662			-13.9	0.0317012	-13.9	-0.0186	-13.9	0.0331012	-13.9	0.0415012	-13.9	0.00130001			-13.9	-0.0667971	-13.9	-0.0821	-13.9	0.0242029	-13.9	-0.0776971	-13.9	0.0127			-13.9	-0.0127985	-13.9	-0.0054	-13.9	-0.0770985	-13.9	-0.0432985	-13.9	-0.0183			-13.9	0.0204007
-13.8	0.0483	-13.8	0.0191	-13.8	0.0715	-13.8	0.0414	-13.8	0.0742			-13.8	0.0332	-13.8	-0.0251	-13.8	0.0259	-13.8	0.0418	-13.8	-0.011			-13.8	-0.054	-13.8	-0.0714	-13.8	0.0366	-13.8	-0.0706	-13.8	0.00459999			-13.8	-0.0191	-13.8	-0.0037	-13.8	-0.0793	-13.8	-0.0541	-13.8	-0.0241			-13.8	0.0205
-13.7	0.0527	-13.7	0.0282	-13.7	0.0719995	-13.7	0.0401995	-13.7	0.0828			-13.7	0.0413	-13.7	-0.039	-13.7	0.0172998	-13.7	0.0377998	-13.7	-0.00119999			-13.7	-0.045	-13.7	-0.0646	-13.7	0.0399013	-13.7	-0.0654987	-13.7	-0.0174			-13.7	-0.017	-13.7	-0.0166	-13.7	-0.0678002	-13.7	-0.0587002	-13.7	-0.0175			-13.7	0.0202
-13.6	0.0650984	-13.6	0.0454	-13.6	0.0803984	-13.6	0.0501984	-13.6	0.0955984			-13.6	0.0426006	-13.6	-0.0457	-13.6	0.0162006	-13.6	0.0339006	-13.6	-0.0056994			-13.6	-0.0383985	-13.6	-0.0702	-13.6	0.0346015	-13.6	-0.0616985	-13.6	-0.0311985			-13.6	-0.00650062	-13.6	-0.032	-13.6	-0.0572006	-13.6	-0.0664006	-13.6	-0.00180062			-13.6	0.0339986
-13.5	0.073	-13.5	0.0595	-13.5	0.0877	-13.5	0.0529	-13.5	0.105			-13.5	0.0389	-13.5	-0.049	-13.5	0.00629999	-13.5	0.0318	-13.5	-0.00770001			-13.5	-0.0257	-13.5	-0.0594	-13.5	0.0279	-13.5	-0.0572	-13.5	-0.0313			-13.5	0.0132	-13.5	-0.0373	-13.5	-0.0388	-13.5	-0.0703	-13.5	0.0114			-13.5	0.0468
-13.4	0.0667007	-13.4	0.0444	-13.4	0.0761007	-13.4	0.0518007	-13.4	0.097			-13.4	0.0460991	-13.4	-0.043	-13.4	0.00889907	-13.4	0.0328991	-13.4	-0.00300001			-13.4	-0.0269986	-13.4	-0.0557	-13.4	0.0175014	-13.4	-0.0558986	-13.4	-0.0406			-13.4	0.0289982	-13.4	-0.0451	-13.4	-0.0273018	-13.4	-0.0667018	-13.4	0.021			-13.4	0.0597985
-13.3	0.0557	-13.3	0.0415	-13.3	0.0688	-13.3	0.0524	-13.3	0.0832			-13.3	0.0441	-13.3	-0.0504	-13.3	0.0134	-13.3	0.035	-13.3	0.000500001			-13.3	-0.0294	-13.3	-0.051	-13.3	0.0125	-13.3	-0.0521	-13.3	-0.0358			-13.3	0.0403	-13.3	-0.045	-13.3	-0.0234	-13.3	-0.0647	-13.3	0.0178			-13.3	0.0684
-13.2	0.0606	-13.2	0.0448	-13.2	0.0698006	-13.2	0.0592006	-13.2	0.0694			-13.2	0.0561	-13.2	-0.0283	-13.2	0.0321969	-13.2	0.0439969	-13.2	0.0176			-13.2	-0.0404	-13.2	-0.0569	-13.2	-0.00329779	-13.2	-0.0486978	-13.2	-0.0463			-13.2	0.0459	-13.2	-0.0337	-13.2	-0.024702	-13.2	-0.063702	-13.2	0.0133			-13.2	0.0698
-13.1	0.0491026	-13.1	0.043	-13.1	0.0580026	-13.1	0.0533026	-13.1	0.0489026			-13.1	0.0648977	-13.1	-0.0188	-13.1	0.0427977	-13.1	0.0379977	-13.1	0.0191977			-13.1	-0.0515973	-13.1	-0.065	-13.1	-0.0214973	-13.1	-0.0466973	-13.1	-0.0565973			-13.1	0.047398	-13.1	-0.017	-13.1	-0.021502	-13.1	-0.047102	-13.1	0.00709803			-13.1	0.0736985
-13	0.0464	-13	0.053	-13	0.0514	-13	0.0533	-13	0.0376			-13	0.0772	-13	-0.00839999	-13	0.0511	-13	0.0377	-13	0.0176			-13	-0.0763	-13	-0.089	-13	-0.0466	-13	-0.0382	-13	-0.0782			-13	0.0141	-13	-0.0234	-13	-0.0408	-13	-0.0475	-13	-0.0122			-13	0.0502
-12.9	0.0340034	-12.9	0.0344	-12.9	0.0324034	-12.9	0.0486034	-12.9	0.0152			-12.9	0.0828974	-12.9	-0.002	-12.9	0.0467974	-12.9	0.0475974	-12.9	0.0161			-12.9	-0.103396	-12.9	-0.1206	-12.9	-0.0709959	-12.9	-0.0316959	-12.9	-0.0984			-12.9	0.00279904	-12.9	-0.019	-12.9	-0.053701	-12.9	-0.042501	-12.9	-0.0189			-12.9	0.0304
-12.8	0.0249	-12.8	0.0226	-12.8	0.0278	-12.8	0.0512	-12.8	0.00420001			-12.8	0.0838	-12.8	0.0019	-12.8	0.0377	-12.8	0.0538	-12.8	0.0026			-12.8	-0.1269	-12.8	-0.1417	-12.8	-0.0965	-12.8	-0.024	-12.8	-0.1163			-12.8	-0.0165	-12.8	-0.0098	-12.8	-0.0621	-12.8	-0.0371	-12.8	-0.0181			-12.8	0.0221
-12.7	0.0196	-12.7	0.0201	-12.7	0.0375011	-12.7	0.0644011	-12.7	0.0023			-12.7	0.1001	-12.7	0.0073	-12.7	0.0450967	-12.7	0.0504967	-12.7	0.0035			-12.7	-0.1319	-12.7	-0.1451	-12.7	-0.118898	-12.7	-0.0156976	-12.7	-0.1344			-12.7	-0.0069	-12.7	0.0097	-12.7	-0.0515033	-12.7	-0.0244033	-12.7	-0.0159			-12.7	0.0135
-12.6	0.0222005	-12.6	0.0169	-12.6	0.0446005	-12.6	0.0709005	-12.6	0.00800052			-12.6	0.0843986	-12.6	0.006	-12.6	0.0420986	-12.6	0.0450986	-12.6	-0.00470143			-12.6	-0.126798	-12.6	-0.1554	-12.6	-0.125898	-12.6	-0.0117985	-12.6	-0.134198			-12.6	0.0069975	-12.6	-0.003	-12.6	-0.0506025	-12.6	-0.0364025	-12.6	-0.0076025			-12.6	0.0294965
-12.5	0.0049	-12.5	0.0077	-12.5	0.0479	-12.5	0.0672	-12.5	0.005			-12.5	0.0692	-12.5	0.0034	-12.5	0.0392	-12.5	0.041	-12.5	-0.0053			-12.5	-0.119	-12.5	-0.1432	-12.5	-0.1172	-12.5	-0.0118	-12.5	-0.1239			-12.5	0.0127	-12.5	-0.0064	-12.5	-0.0499	-12.5	-0.0367	-12.5	-0.0052			-12.5	0.0128
-12.4	0.039994	-12.4	0.0341	-12.4	0.077794	-12.4	0.104494	-12.4	0.041			-12.4	0.0441033	-12.4	-0.0139	-12.4	0.0285033	-12.4	0.0388033	-12.4	-0.0119			-12.4	-0.0840032	-12.4	-0.11	-12.4	-0.0812032	-12.4	-0.00520317	-12.4	-0.0896			-12.4	0.0211992	-12.4	0.0094	-12.4	-0.0379008	-12.4	-0.0297008	-12.4	0.0067			-12.4	0.00550024
-12.3	0.0661	-12.3	0.0407	-12.3	0.0697	-12.3	0.0763	-12.3	0.0528			-12.3	0.0565	-12.3	-0.0176	-12.3	0.0198	-12.3	0.043	-12.3	-0.0111			-12.3	-0.0659	-12.3	-0.0877	-12.3	-0.0583	-12.3	-0.0086	-12.3	-0.0671			-12.3	0.0232	-12.3	0.0168	-12.3	-0.0309	-12.3	-0.0236	-12.3	0.0068			-12.3	-0.0064
-12.2	0.0692	-12.2	0.0425	-12.2	0.0575998	-12.2	0.0714998	-12.2	0.0563			-12.2	0.0774	-12.2	-0.0059	-12.2	0.0273986	-12.2	0.0504986	-12.2	-0.0102			-12.2	-0.056	-12.2	-0.0792	-12.2	-0.0497987	-12.2	-0.0131987	-12.2	-0.0566			-12.2	0.0251	-12.2	0.0269	-12.2	-0.0243002	-12.2	-0.0136002	-12.2	0.0097			-12.2	-0.0097
-12.1	0.0580008	-12.1	0.0355	-12.1	0.0487008	-12.1	0.0587008	-12.1	0.0423008			-12.1	0.0876988	-12.1	0.0062	-12.1	0.0355988	-12.1	0.0488988	-12.1	-0.00990117			-12.1	-0.041399	-12.1	-0.0737	-12.1	-0.043399	-12.1	-0.013299	-12.1	-0.053499			-12.1	0.0218005	-12.1	0.0285	-12.1	-0.0224995	-12.1	-0.0090995	-12.1	0.0126005			-12.1	-0.00589931
-12	0.0494	-12	0.0333	-12	0.0411	-12	0.0552	-12	0.0474			-12	0.0982	-12	0.0162	-12	0.0461	-12	0.0478	-12	-0.0074			-12	-0.0356	-12	-0.0765	-12	-0.0381	-12	-0.0121	-12	-0.0555			-12	0.0207	-12	0.0209	-12	-0.0244	-12	-0.0089	-12	0.0146			-12	0.001
-11.9	0.0371007	-11.9	0.0339	-11.9	0.0351007	-11.9	0.0454007	-11.9	0.0432			-11.9	0.0982993	-11.9	0.0199	-11.9	0.0492993	-11.9	0.0364993	-11.9	-0.0168			-11.9	-0.0356988	-11.9	-0.0794	-11.9	-0.0328988	-11.9	-0.0129988	-11.9	-0.0552			-11.9	0.0281995	-11.9	0.0249	-11.9	-0.0169005	-11.9	-0.00160052	-11.9	0.0221			-11.9	0.0057009
-11.8	0.0397	-11.8	0.0359	-11.8	0.0338	-11.8	0.0451	-11.8	0.0397			-11.8	0.1008	-11.8	0.0255	-11.8	0.0608	-11.8	0.0357	-11.8	-0.0151			-11.8	-0.0327	-11.8	-0.0807	-11.8	-0.0322	-11.8	-0.014	-11.8	-0.0574			-11.8	0.0339	-11.8	0.024	-11.8	-0.0185	-11.8	-0.0019	-11.8	0.0234			-11.8	0.0058
-11.7	0.0414	-11.7	0.0379	-11.7	0.0328997	-11.7	0.0519997	-11.7	0.0384			-11.7	0.1003	-11.7	0.0296	-11.7	0.0606984	-11.7	0.0419984	-11.7	-0.0145			-11.7	-0.0282	-11.7	-0.0724	-11.7	-0.0214994	-11.7	-0.0112994	-11.7	-0.053			-11.7	0.0321	-11.7	0.0306	-11.7	-0.010001	-11.7	-0.000301008	-11.7	0.0279			-11.7	0.0095
-11.6	0.0427996	-11.6	0.0392	-11.6	0.0249996	-11.6	0.0544996	-11.6	0.0353996			-11.6	0.0911986	-11.6	0.0315	-11.6	0.0619986	-11.6	0.0417986	-11.6	-0.0158014			-11.6	-0.0225997	-11.6	-0.0716	-11.6	-0.0198997	-11.6	-0.00979974	-11.6	-0.0475997			-11.6	0.0339992	-11.6	0.0296	-11.6	-0.0148008	-11.6	0.00069922	-11.6	0.0269992			-11.6	0.00679992
-11.5	0.04	-11.5	0.038	-11.5	0.0199	-11.5	0.0513	-11.5	0.0412			-11.5	0.0867	-11.5	0.0303	-11.5	0.0583	-11.5	0.041	-11.5	-0.0133			-11.5	-0.0212	-11.5	-0.0653	-11.5	-0.0172	-11.5	-0.0101	-11.5	-0.0452			-11.5	0.0255	-11.5	0.0212	-11.5	-0.0267	-11.5	-0.0063	-11.5	0.0206			-11.5	0.0113
-11.4	0.0314009	-11.4	0.0288	-11.4	0.00630088	-11.4	0.0427009	-11.4	0.0293			-11.4	0.0900988	-11.4	0.03	-11.4	0.0544988	-11.4	0.0391988	-11.4	-0.0195			-11.4	-0.0212996	-11.4	-0.065	-11.4	-0.0168996	-11.4	-0.0096996	-11.4	-0.0472			-11.4	0.0247995	-11.4	0.0117	-11.4	-0.0347005	-11.4	-0.00900046	-11.4	0.0204			-11.4	0.0116002
-11.3	0.034	-11.3	0.0298	-11.3	-0.0051	-11.3	0.0386	-11.3	0.0283			-11.3	0.0828	-11.3	0.0237	-11.3	0.0473	-11.3	0.0311	-11.3	-0.022			-11.3	-0.0199	-11.3	-0.0648	-11.3	-0.0115	-11.3	-0.0068	-11.3	-0.0412			-11.3	0.0208	-11.3	-0.000400001	-11.3	-0.0486	-11.3	-0.0151	-11.3	0.0148			-11.3	0.0064
-11.2	0.0396	-11.2	0.0331	-11.2	-0.00210103	-11.2	0.045099	-11.2	0.0328			-11.2	0.0745	-11.2	0.0299	-11.2	0.0504983	-11.2	0.0367983	-11.2	-0.0123			-11.2	-0.0212	-11.2	-0.0622	-11.2	-0.00839968	-11.2	-0.00459968	-11.2	-0.0376			-11.2	0.0192	-11.2	-0.0035	-11.2	-0.0590002	-11.2	-0.0193002	-11.2	0.0123			-11.2	0.0026
-11.1	0.0323006	-11.1	0.0269	-11.1	-0.00709944	-11.1	0.0392006	-11.1	0.0309006			-11.1	0.0680988	-11.1	0.0343	-11.1	0.0515988	-11.1	0.0368988	-11.1	-0.00770119			-11.1	-0.0216991	-11.1	-0.0612	-11.1	-0.00719909	-11.1	-0.00149909	-11.1	-0.0381991			-11.1	0.0176994	-11.1	-0.0079	-11.1	-0.0584006	-11.1	-0.0188006	-11.1	0.0122994			-11.1	-0.00100012
-11	0.0326	-11	0.0316	-11	-0.0108	-11	0.0412	-11	0.0358			-11	0.0673	-11	0.0428	-11	0.0655	-11	0.0401	-11	0.0016			-11	-0.0282	-11	-0.064	-11	-0.0133	-11	-0.0055	-11	-0.0406			-11	0.0126	-11	-0.013	-11	-0.0707	-11	-0.0193	-11	0.0063			-11	-0.0078
-10.9	0.0320008	-10.9	0.0354	-10.9	-0.0174992	-10.9	0.0372008	-10.9	0.0334			-10.9	0.0633989	-10.9	0.0434	-10.9	0.0664989	-10.9	0.0456989	-10.9	0.0084			-10.9	-0.025199	-10.9	-0.0599	-10.9	-0.015599	-10.9	0.000100989	-10.9	-0.0373			-10.9	0.0115996	-10.9	-0.0129	-10.9	-0.0717004	-10.9	-0.0170004	-10.9	0.0061			-10.9	-0.0118007
-10.8	0.0327	-10.8	0.0356	-10.8	-0.0161	-10.8	0.0362	-10.8	0.0407			-10.8	0.0594	-10.8	0.0472	-10.8	0.0648	-10.8	0.0467	-10.8	0.0206			-10.8	-0.0183	-10.8	-0.0548	-10.8	-0.0138	-10.8	0.0091	-10.8	-0.0352			-10.8	0.0109	-10.8	-0.0063	-10.8	-0.0683	-10.8	-0.0163	-10.8	0.0053			-10.8	-0.016
-10.7	0.0274	-10.7	0.033	-10.7	-0.0222988	-10.7	0.0306012	-10.7	0.039			-10.7	0.0554	-10.7	0.0507	-10.7	0.065999	-10.7	0.052499	-10.7	0.0318			-10.7	-0.0155	-10.7	-0.0471	-10.7	-0.0122993	-10.7	0.0159007	-10.7	-0.0329			-10.7	0.007	-10.7	-0.0052	-10.7	-0.0645005	-10.7	-0.0114005	-10.7	0.0022			-10.7	-0.013
-10.6	0.0220013	-10.6	0.031	-10.6	-0.0255987	-10.6	0.0259013	-10.6	0.0429013			-10.6	0.0478005	-10.6	0.0465	-10.6	0.0635005	-10.6	0.0443005	-10.6	0.0341005			-10.6	-0.00919933	-10.6	-0.0411	-10.6	-0.00809933	-10.6	0.0197007	-10.6	-0.0272993			-10.6	0.00339965	-10.6	-0.0048	-10.6	-0.0605004	-10.6	-0.00730035	-10.6	0.00249965			-10.6	-0.012
-10.5	0.0148	-10.5	0.0256	-10.5	-0.0291	-10.5	0.0239	-10.5	0.0391			-10.5	0.0495	-10.5	0.0485	-10.5	0.0651	-10.5	0.045	-10.5	0.0394			-10.5	-0.001	-10.5	-0.0328	-10.5	-0.0055	-10.5	0.0257	-10.5	-0.0222			-10.5	0.0092	-10.5	-0.0025	-10.5	-0.0588	-10.5	-0.0017	-10.5	0.0101			-10.5	-0.0125
-10.4	0.0148017	-10.4	0.0172	-10.4	-0.0310983	-10.4	0.0196017	-10.4	0.031			-10.4	0.0558989	-10.4	0.0522	-10.4	0.0710989	-10.4	0.0545989	-10.4	0.0549			-10.4	0.00420118	-10.4	-0.0282	-10.4	-0.00399882	-10.4	0.0238012	-10.4	-0.0236			-10.4	0.0130994	-10.4	-0.0028	-10.4	-0.0546006	-10.4	0.00139942	-10.4	0.0158			-10.4	-0.0161001
-10.3	0.0231	-10.3	0.0173	-10.3	-0.0213	-10.3	0.0192	-10.3	0.0278			-10.3	0.0558	-10.3	0.054	-10.3	0.0717	-10.3	0.0566	-10.3	0.0607			-10.3	0.0098	-10.3	-0.022	-10.3	0.0027	-10.3	0.0266	-10.3	-0.0164			-10.3	0.016	-10.3	0.0026	-10.3	-0.0514	-10.3	0.0084	-10.3	0.0191			-10.3	-0.0162
-10.2	0.0273	-10.2	0.0171	-10.2	-0.0167992	-10.2	0.0232008	-10.2	0.0276			-10.2	0.0484	-10.2	0.0486	-10.2	0.0711003	-10.2	0.0544003	-10.2	0.0554			-10.2	0.01	-10.2	-0.0207	-10.2	0.00790136	-10.2	0.0227014	-10.2	-0.0188			-10.2	0.0199	-10.2	0.0024	-10.2	-0.0475003	-10.2	0.00729974	-10.2	0.0232			-10.2	-0.0156
-10.1	0.0227016	-10.1	0.0109	-10.1	-0.0242984	-10.1	0.0193016	-10.1	0.0217016			-10.1	0.0463	-10.1	0.0466	-10.1	0.0722	-10.1	0.0523	-10.1	0.0551			-10.1	0.0132014	-10.1	-0.0226	-10.1	0.0144014	-10.1	0.0192014	-10.1	-0.0198986			-10.1	0.0164996	-10.1	0.0034	-10.1	-0.0385004	-10.1	0.00689957	-10.1	0.0270996			-10.1	-0.0140002
-10	0.0263	-10	0.0046	-10	-0.0237	-10	0.0212	-10	0.0102			-10	0.0495	-10	0.0402	-10	0.0711	-10	0.0545	-10	0.0558			-10	0.0211	-10	-0.019	-10	0.0239	-10	0.0221	-10	-0.0167			-10	0.0184	-10	0.0037	-10	-0.0402	-10	0.0032	-10	0.0229			-10	-0.0161
-9.90001	0.027201	-9.89999	0.000499998	-9.90001	-0.024199	-9.90001	0.030601	-9.89999	0.0033			-9.90001	0.0389009	-9.89999	0.0302	-9.90001	0.0684009	-9.90001	0.0517009	-9.89999	0.0506			-9.90001	0.023301	-9.89999	-0.0189	-9.90001	0.024601	-9.90001	0.021301	-9.89999	-0.0163			-9.90001	0.0178002	-9.89999	-0.0002	-9.90001	-0.0359998	-9.90001	-0.00139982	-9.89999	0.0192			-9.90001	-0.0174995
-9.8	0.0329	-9.8	0.0019	-9.8	-0.0221	-9.8	0.0346	-9.8	0.006			-9.8	0.0407	-9.8	0.0257	-9.8	0.0703	-9.8	0.0554	-9.8	0.0543			-9.8	0.0198	-9.8	-0.0182	-9.8	0.0172	-9.8	0.0131	-9.8	-0.0239			-9.8	0.0133	-9.8	-0.0024	-9.8	-0.0376	-9.8	-0.0042	-9.8	0.0154			-9.8	-0.013
-9.7	0.0295	-9.7	-0.004	-9.70001	-0.0264982	-9.70001	0.0270018	-9.7	-0.0021			-9.7	0.0317	-9.7	0.0146	-9.70001	0.0679011	-9.70001	0.0584011	-9.7	0.0465			-9.7	0.021	-9.7	-0.0168	-9.70001	0.0148016	-9.70001	0.0118016	-9.7	-0.0239			-9.7	0.0225	-9.7	-0.0027	-9.70001	-0.0356007	-9.70001	0.00509934	-9.7	0.0197			-9.7	-0.0144
-9.60001	0.0261019	-9.59999	-0.0127	-9.60001	-0.0281981	-9.60001	0.0228019	-9.60001	-0.0115981			-9.60001	0.0250011	-9.59999	0.0069	-9.60001	0.0625011	-9.60001	0.0566011	-9.60001	0.0402011			-9.60001	0.0175015	-9.59999	-0.0162	-9.60001	0.0124015	-9.60001	0.0104015	-9.60001	-0.0278985			-9.60001	0.0238999	-9.59999	0.0008	-9.60001	-0.0353001	-9.60001	0.00609986	-9.60001	0.0208999			-9.60001	-0.0123001
-9.5	0.0312	-9.5	-0.0169	-9.5	-0.0327	-9.5	0.0259	-9.5	-0.0165			-9.5	0.0218	-9.5	-0.0019	-9.5	0.058	-9.5	0.0507	-9.5	0.0351			-9.5	0.014	-9.5	-0.0155	-9.5	0.0102	-9.5	0.0042	-9.5	-0.0314			-9.5	0.0241	-9.5	0.0059	-9.5	-0.0299	-9.5	0.0065	-9.5	0.0186			-9.5	-0.011
-9.40001	0.0542012	-9.39999	-0.0096	-9.40001	-0.0287988	-9.40001	0.0292012	-9.39999	-0.018			-9.40001	0.00960146	-9.39999	-0.016	-9.40001	0.0488015	-9.40001	0.0413015	-9.39999	0.0291			-9.40001	0.0166015	-9.39999	-0.0132	-9.40001	0.0112015	-9.40001	-0.00259854	-9.39999	-0.034			-9.40001	0.0149007	-9.39999	0.0027	-9.40001	-0.0287993	-9.40001	0.00160067	-9.39999	0.0116			-9.40001	-0.0101007
-9.3	0.0502	-9.3	-0.0176	-9.3	-0.0395	-9.3	0.0391	-9.3	-0.0247			-9.3	0.0249	-9.3	-0.0225	-9.3	0.0452	-9.3	0.059	-9.3	0.049			-9.3	0.0184	-9.3	-0.0062	-9.3	0.0113	-9.3	-0.0036	-9.3	-0.0361			-9.3	0.0136	-9.3	0.0009	-9.3	-0.0276	-9.3	0.0011	-9.3	0.01			-9.3	-0.0069
-9.2	0.032	-9.2	-0.0451	-9.20001	-0.0447962	-9.20001	0.0275038	-9.2	-0.0454			-9.2	0.0186	-9.2	-0.0451	-9.20001	0.0167039	-9.20001	0.0528039	-9.2	0.036			-9.2	0.0182	-9.2	-0.0036	-9.20001	0.00690171	-9.20001	-0.00259829	-9.2	-0.0363			-9.2	0.0064	-9.2	0.0013	-9.20001	-0.0274995	-9.20001	-0.0071995	-9.2	0.0074			-9.2	-0.0008
-9.10001	0.021702	-9.09999	-0.0501	-9.10001	-0.036998	-9.10001	0.010102	-9.10001	-0.038498			-9.10001	0.0158018	-9.09999	-0.0541	-9.10001	0.0133018	-9.10001	0.0453018	-9.10001	0.0351018			-9.10001	0.016202	-9.09999	-0.0003	-9.10001	0.00380204	-9.10001	-0.00419796	-9.10001	-0.041898			-9.10001	0.00480029	-9.09999	-0.0013	-9.10001	-0.0248997	-9.10001	-0.0111997	-9.10001	-0.000699711			-9.10001	-0.00409954
-9	0.0256	-9	-0.0411	-9	-0.0298	-9	0.0068	-9	-0.0279			-9	0.0093	-9	-0.0564	-9	0.0326	-9	0.0405	-9	0.0292			-9	0.0199	-9	0.0074	-9	-0.002	-9	-0.0118	-9	-0.0473			-9	0.0033	-9	0.0041	-9	-0.0287	-9	-0.0069	-9	-0.0048			-9	-0.0038
-8.90001	0.0135004	-8.89999	-0.0408	-8.90001	-0.0348996	-8.90001	-0.00149956	-8.89999	-0.0232			-8.90001	0.00930014	-8.89999	-0.0545	-8.90001	0.0396001	-8.90001	0.0411001	-8.89999	0.0246			-8.90001	0.00760327	-8.89999	0.0098	-8.90001	-0.0115967	-8.90001	-0.0211967	-8.89999	-0.0556			-8.90001	0.00550018	-8.89999	0.0136	-8.90001	-0.0170998	-8.90001	-0.00549982	-8.89999	-0.0077			-8.90001	-0.0028002
-8.8	0.0066	-8.8	-0.0393	-8.8	-0.0292	-8.8	-0.0032	-8.8	-0.0209			-8.8	0.0064	-8.8	-0.0381	-8.8	0.0475	-8.8	0.041	-8.8	0.0232			-8.8	0.0017	-8.8	0.0055	-8.8	-0.0067	-8.8	-0.022	-8.8	-0.0603			-8.8	0.0118	-8.8	0.0229	-8.8	-0.0035	-8.8	0.0056	-8.8	-0.0129			-8.8	-0.0036
-8.7	0.0049	-8.7	-0.0253	-8.70001	-0.0306004	-8.70001	-0.0104004	-8.7	-0.0163			-8.7	0.0014	-8.7	-0.0252	-8.70001	0.0548992	-8.70001	0.0399992	-8.7	0.0246			-8.7	-0.0014	-8.7	0.0042	-8.70001	-0.00519937	-8.70001	-0.0112994	-8.7	-0.0504			-8.7	0.0033	-8.7	0.0144	-8.70001	-0.0127978	-8.70001	-0.00349782	-8.7	-0.0138			-8.7	0.0043
-8.60001	0.00759869	-8.59999	-0.026	-8.60001	-0.0343013	-8.60001	-0.0125013	-8.60001	-0.0151013			-8.60001	-0.00650035	-8.59999	-0.0178	-8.60001	0.0495996	-8.60001	0.0316996	-8.60001	0.0208996			-8.60001	-0.00329968	-8.59999	0.0094	-8.60001	-0.00749968	-8.60001	-0.00919968	-8.60001	-0.0420997			-8.60001	-0.00259844	-8.59999	0.0018	-8.60001	-0.0237984	-8.60001	-0.0106984	-8.60001	-0.0110984			-8.60001	0.00340217
-8.5	0.0032	-8.5	-0.0133	-8.5	-0.0319	-8.5	-0.0097	-8.5	-0.0163			-8.5	-0.0131	-8.5	-0.0121	-8.5	0.0514	-8.5	0.0271	-8.5	0.0139			-8.5	-0.0056	-8.5	-0.0029	-8.5	-0.0191	-8.5	-0.0185	-8.5	-0.0475			-8.5	-0.003	-8.5	0.0012	-8.5	-0.0234	-8.5	-0.0093	-8.5	-0.0078			-8.5	0.0052
-8.40001	0.00819899	-8.39999	-0.0081	-8.40001	-0.028201	-8.40001	-0.011101	-8.39999	-0.017			-8.40001	-0.0137011	-8.39999	-0.0089	-8.40001	0.0550989	-8.40001	0.0271989	-8.39999	0.0103			-8.40001	-0.00590099	-8.39999	0.000599998	-8.40001	-0.017101	-8.40001	-0.020901	-8.39999	-0.0435			-8.40001	-0.00460018	-8.39999	-0.000699999	-8.40001	-0.0255002	-8.40001	-0.00790018	-8.39999	-0.0133			-8.40001	0.00850053
-8.3	0.0179	-8.3	-0.0098	-8.3	-0.0188	-8.3	-0.0055	-8.3	-0.0142			-8.3	-0.0105	-8.3	-0.0112	-8.3	0.0534	-8.3	0.0236	-8.3	0.0069			-8.3	-0.0013	-8.3	-0.000100002	-8.3	-0.0098	-8.3	-0.0121	-8.3	-0.0302			-8.3	-0.008	-8.3	-0.0031	-8.3	-0.0223	-8.3	-0.0123	-8.3	-0.0125			-8.3	0.0121
-8.2	0.0237	-8.2	0.0023	-8.20001	-0.0153009	-8.20001	-0.00130093	-8.2	-0.0081			-8.2	-0.0213	-8.2	-0.023	-8.20001	0.0428005	-8.20001	0.0123005	-8.2	-0.0018			-8.2	-0.0041	-8.2	-0.0039	-8.20001	-0.0117009	-8.20001	-0.00760095	-8.2	-0.0229			-8.2	-0.0055	-8.2	-0.0017	-8.20001	-0.0194008	-8.20001	-0.0180008	-8.2	-0.0119			-8.2	0.0109
-8.10001	0.0290993	-8.09999	0.0074	-8.10001	-0.0012007	-8.10001	0.0057993	-8.10001	-0.0027007			-8.10001	-0.00730163	-8.09999	-0.0118	-8.10001	0.0428984	-8.10001	0.0147984	-8.10001	-0.000501633			-8.10001	-0.00640098	-8.09999	-0.0027	-8.10001	-0.00830098	-8.10001	-0.00770098	-8.10001	-0.019901			-8.10001	0.00489857	-8.09999	0.0002	-8.10001	-0.0117014	-8.10001	-0.00540143	-8.10001	-0.00980143			-8.10001	0.015599
-8	0.0343	-8	0.0174	-8	0.0091	-8	0.0127	-8	0.0053			-8	-0.0055	-8	0.0002	-8	0.0334	-8	0.0162	-8	0.0063			-8	-0.0055	-8	-0.0054	-8	-0.01	-8	-0.0075	-8	-0.024			-8	0.013	-8	0.000600001	-8	-0.0094	-8	-0.0023	-8	-0.0076			-8	0.0112
-7.90001	0.0328002	-7.89999	0.0159	-7.90001	0.0086002	-7.90001	0.0105002	-7.89999	0.0077			-7.90001	-0.00170047	-7.89999	0.0046	-7.90001	0.0246995	-7.90001	0.0148995	-7.89999	0.0118			-7.90001	-0.00330087	-7.89999	0.0016	-7.90001	-0.0127009	-7.90001	-0.00240087	-7.89999	-0.019			-7.90001	0.011299	-7.89999	0.0036	-7.90001	-0.00460099	-7.90001	0.000699008	-7.89999	-0.0034			-7.90001	0.00819962
-7.8	0.0359	-7.8	0.015	-7.8	0.0105	-7.8	0.0119	-7.8	0.0102			-7.8	0.0062	-7.8	0.0085	-7.8	0.0197	-7.8	0.0194	-7.8	0.016			-7.8	-0.0045	-7.8	-0.0035	-7.8	-0.0175	-7.8	-0.0031	-7.8	-0.0194			-7.8	0.0088	-7.8	0.0065	-7.8	-0.0031	-7.8	0.0034	-7.8	-0.0028			-7.8	0.0039
-7.7	0.0357	-7.7	0.0135	-7.70001	0.0103003	-7.70001	0.0144003	-7.7	0.0102			-7.7	0.0092	-7.7	0.0118	-7.70001	0.0169993	-7.70001	0.0227993	-7.7	0.0092			-7.7	-0.005	-7.7	-0.0029	-7.70001	-0.0167008	-7.70001	-0.00210076	-7.7	-0.0186			-7.7	0.0052	-7.7	0.0076	-7.70001	-0.00580087	-7.70001	0.00289913	-7.7	-0.001			-7.7	0.0029
-7.60001	0.034	-7.59999	0.0152	-7.60001	0.0197	-7.60001	0.0128	-7.60001	0.00769997			-7.60001	0.0100995	-7.59999	0.0065	-7.60001	0.0158995	-7.60001	0.0212995	-7.60001	0.00839951			-7.60001	-0.00810116	-7.59999	-0.0008	-7.60001	-0.0106012	-7.60001	-0.00100116	-7.60001	-0.0166012			-7.60001	0.0036991	-7.59999	0.0077	-7.60001	0.0004991	-7.60001	0.0030991	-7.60001	0.0027991			-7.60001	0.00739884
-7.5	0.0231	-7.5	0.0136	-7.5	0.0205	-7.5	0.0068	-7.5	0.0049			-7.5	0.0072	-7.5	0.0067	-7.5	0.0112	-7.5	0.0175	-7.5	0.0054			-7.5	-0.0039	-7.5	0.0035	-7.5	-0.0085	-7.5	0.002	-7.5	-0.0147			-7.5	0.0065	-7.5	0.0095	-7.5	0.0041	-7.5	0.0071	-7.5	0.008			-7.5	0.0085
-7.40001	0.0287992	-7.39999	0.0171	-7.40001	0.0197992	-7.40001	0.00779921	-7.39999	0.0099			-7.40001	0.00199982	-7.39999	0.0022	-7.40001	0.00809982	-7.40001	0.0135998	-7.39999	0.0025			-7.40001	-0.0018006	-7.39999	0.0039	-7.40001	-0.0079006	-7.40001	0.0024994	-7.39999	-0.0125			-7.40001	0.00849948	-7.39999	0.0112	-7.40001	0.00499948	-7.40001	0.00909948	-7.39999	0.0071			-7.40001	0.011299
-7.3	0.0263	-7.3	0.0119	-7.3	0.0142	-7.3	0.006	-7.3	0.0064			-7.3	0.0014	-7.3	-0.0049	-7.3	0.0052	-7.3	0.009	-7.3	0.0008			-7.3	-0.0006	-7.3	-0.0028	-7.3	-0.0085	-7.3	-0.0019	-7.3	-0.0119			-7.3	0.0072	-7.3	0.0095	-7.3	0.0014	-7.3	0.0058	-7.3	0.0046			-7.3	0.0118
-7.2	0.0225	-7.2	0.0049	-7.20001	0.0147006	-7.20001	0.00310063	-7.2	0.003			-7.2	-0.0002	-7.2	-0.0094	-7.20001	0.00180012	-7.20001	0.00670012	-7.2	-0.0016			-7.2	-0.0034	-7.2	-0.0005	-7.20001	-0.0111998	-7.20001	-0.00259977	-7.2	-0.0143			-7.2	0.0039	-7.2	0.0075	-7.20001	0.00420029	-7.20001	0.00340029	-7.2	0.0011			-7.2	0.0114
-7.10001	0.0174002	-7.09999	0.0077	-7.10001	0.0151002	-7.10001	-9.98488e-05	-7.10001	0.00710015			-7.10001	-0.00170005	-7.09999	-0.0073	-7.10001	-0.00290005	-7.10001	0.00329995	-7.10001	-0.00180005			-7.10001	-0.00789954	-7.09999	0.0006	-7.10001	-0.0131995	-7.10001	-0.00409954	-7.10001	-0.0156995			-7.10001	0.00299986	-7.09999	0.0087	-7.10001	0.00529986	-7.10001	0.00449986	-7.10001	0.00399986			-7.10001	0.0101999
-7	0.0155	-7	0.0063	-7	0.0149	-7	-0.0025	-7	0.004			-7	-0.0037	-7	-0.0084	-7	-0.0064	-7	0.0033	-7	-0.0019			-7	-0.0128	-7	0.0015	-7	-0.0158	-7	-0.0057	-7	-0.0201			-7	0.0016	-7	0.0058	-7	0.0038	-7	0.0018	-7	0.003			-7	0.0109
-6.90001	0.0118004	-6.89999	0.0085	-6.90001	0.0165004	-6.90001	0.000400365	-6.89999	0.007			-6.90001	-0.0013004	-6.89999	-0.008	-6.90001	-0.0035004	-6.90001	0.0060996	-6.89999	0.0034			-6.90001	-0.0124996	-6.89999	0.0022	-6.90001	-0.0172996	-6.90001	-0.0067996	-6.89999	-0.0225			-6.90001	-0.00189982	-6.89999	0.0011	-6.90001	0.00510018	-6.90001	0.000700183	-6.89999	0.0018			-6.90001	0.0132994
-6.8	0.0095	-6.8	0.0077	-6.8	0.0175	-6.8	0.0013	-6.8	0.0036			-6.8	-0.0045	-6.8	-0.0085	-6.8	-0.0071	-6.8	0.0043	-6.8	0.0055			-6.8	-0.0124	-6.8	0.0001	-6.8	-0.0206	-6.8	-0.0081	-6.8	-0.0218			-6.8	0.0002	-6.8	-0.003	-6.8	0.0057	-6.8	9.99998e-05	-6.8	0.0011			-6.8	0.011
-6.7	0.0121	-6.7	0.009	-6.70001	0.0188997	-6.70001	0.00649974	-6.7	0.0095			-6.7	-0.0088	-6.7	-0.0146	-6.70001	-0.00909953	-6.70001	0.000700473	-6.7	0.0008			-6.7	-0.0148	-6.7	-0.0046	-6.70001	-0.0275996	-6.70001	-0.0107996	-6.7	-0.0225			-6.7	-0.0041	-6.7	-0.0063	-6.70001	0.0049004	-6.70001	-0.0053996	-6.7	-0.0038			-6.7	0.0075
-6.60001	0.0133001	-6.59999	0.0105	-6.60001	0.0222001	-6.60001	0.00590012	-6.60001	0.0111001			-6.60001	-0.00490008	-6.59999	-0.0126	-6.60001	-0.00590008	-6.60001	0.00259992	-6.60001	0.00339992			-6.60001	-0.0147	-6.59999	-0.0069	-6.60001	-0.027	-6.60001	-0.0131	-6.60001	-0.0204			-6.60001	-0.00549966	-6.59999	-0.0088	-6.60001	0.00660034	-6.60001	-0.00699966	-6.60001	-0.00459966			-6.60001	0.00820032
-6.5	0.0133	-6.5	0.0103	-6.5	0.0233	-6.5	0.0054	-6.5	0.014			-6.5	-0.0057	-6.5	-0.0127	-6.5	-0.0049	-6.5	-0.0017	-6.5	0.0018			-6.5	-0.015	-6.5	-0.0065	-6.5	-0.0243	-6.5	-0.0068	-6.5	-0.0207			-6.5	-0.0078	-6.5	-0.01	-6.5	0.0032	-6.5	-0.0074	-6.5	-0.0036			-6.5	0.0052
-6.40001	0.0115005	-6.39999	0.0108	-6.40001	0.0231005	-6.40001	0.0051005	-6.39999	0.0112			-6.40001	-0.00899953	-6.39999	-0.0105	-6.40001	-0.00479953	-6.40001	-0.00319953	-6.39999	0.0012			-6.40001	-0.0131003	-6.39999	-0.0036	-6.40001	-0.0175003	-6.40001	-0.00420032	-6.39999	-0.0186			-6.40001	-0.00689966	-6.39999	-0.0107	-6.40001	-0.000199664	-6.40001	-0.00709966	-6.39999	-0.0064			-6.40001	0.0124998
-6.3	0.0114	-6.3	0.0123	-6.3	0.0195	-6.3	0.0042	-6.3	0.0111			-6.3	-0.0126	-6.3	-0.009	-6.3	-0.0059	-6.3	-0.0065	-6.3	-0.0001			-6.3	-0.0072	-6.3	-0.0006	-6.3	-0.0136	-6.3	0.0008	-6.3	-0.0107			-6.3	-0.0035	-6.3	-0.0059	-6.3	0.001	-6.3	-0.0083	-6.3	-0.0059			-6.3	0.0133
-6.2	0.0134	-6.2	0.0121	-6.20001	0.0208002	-6.20001	0.0052002	-6.2	0.0103			-6.2	-0.0126	-6.2	-0.0045	-6.20001	-0.00330012	-6.20001	-0.00380012	-6.2	0.0012			-6.2	-0.0059	-6.2	0.0002	-6.20001	-0.0105002	-6.20001	0.00819983	-6.2	-0.0066			-6.2	-0.0036	-6.2	-0.0077	-6.20001	0.000599954	-6.20001	-0.00680005	-6.2	-0.0057			-6.2	0.0071
-6.10001	0.0133003	-6.09999	0.0096	-6.10001	0.0201003	-6.10001	0.00530031	-6.10001	0.0117003			-6.10001	-0.0104999	-6.09999	-0.0042	-6.10001	-0.00279991	-6.10001	-0.00479991	-6.10001	0.000300092			-6.10001	-0.0088998	-6.09999	-0.0037	-6.10001	-0.0107998	-6.10001	0.0053002	-6.10001	-0.0046998			-6.10001	-0.00579974	-6.09999	-0.009	-6.10001	-0.00379974	-6.10001	-0.00829974	-6.10001	-0.00689974			-6.10001	0.00200037
-6	0.0115	-6	0.0088	-6	0.0189	-6	0.0038	-6	0.0095			-6	-0.0081	-6	-0.0049	-6	-0.0031	-6	-0.0038	-6	0.0014			-6	-0.0103	-6	-0.0017	-6	-0.0069	-6	0.0113	-6	0.0016			-6	-0.0039	-6	-0.0067	-6	-0.001	-6	-0.0057	-6	-0.0039			-6	-0.001
-5.90001	0.00240076	-5.89999	0.0026	-5.90001	0.0169008	-5.90001	0.00140076	-5.89999	0.0046			-5.90001	-0.00460021	-5.89999	-0.003	-5.90001	-0.00260021	-5.90001	-0.00160021	-5.89999	0.0015			-5.90001	-0.0101998	-5.89999	-0.0016	-5.90001	-0.00839982	-5.90001	0.0127002	-5.89999	0.003			-5.90001	-0.000700397	-5.89999	-0.004	-5.90001	0.0033996	-5.90001	-0.0026004	-5.89999	-0.0006			-5.90001	-0.00239969
-5.8	-0.0039	-5.8	-0.0023	-5.8	0.0118	-5.8	-0.0006	-5.8	0.0006			-5.8	-0.0023	-5.8	-0.0022	-5.8	-0.0041	-5.8	-0.0002	-5.8	0.0002			-5.8	-0.0137	-5.8	-0.0047	-5.8	-0.0121	-5.8	0.0091	-5.8	-0.0019			-5.8	-0.0054	-5.8	-0.0046	-5.8	0.003	-5.8	-0.0058	-5.8	-0.0007			-5.8	-0.0041
-5.7	-0.0023	-5.7	-0.0017	-5.70001	0.0131	-5.70001	0.00010003	-5.7	0.0013			-5.7	-0.0033	-5.7	-0.0033	-5.70001	-0.00519973	-5.70001	-0.000399725	-5.7	0.0008			-5.7	-0.0119	-5.7	-0.003	-5.70001	-0.00980005	-5.70001	0.00499995	-5.7	-0.0017			-5.7	-0.0078	-5.7	-0.004	-5.70001	0.00140023	-5.70001	-0.00859977	-5.7	-0.0034			-5.7	-0.0016
-5.60001	1.83009e-07	-5.59999	-0.0022	-5.60001	0.0123002	-5.60001	-0.000599817	-5.60001	0.000900183			-5.60001	-0.00419956	-5.59999	-0.0066	-5.60001	-0.00569956	-5.60001	-0.000199557	-5.60001	0.000700443			-5.60001	-0.00950052	-5.59999	0.0002	-5.60001	-0.00570052	-5.60001	0.00919948	-5.60001	-0.00100052			-5.60001	-0.00679985	-5.59999	-0.0046	-5.60001	-0.00129985	-5.60001	-0.00879985	-5.60001	-0.00479985			-5.60001	-0.0017995
-5.5	0.0007	-5.5	0.0025	-5.5	0.0156	-5.5	0.002	-5.5	0.0038			-5.5	-0.0031	-5.5	-0.0082	-5.5	-0.005	-5.5	0.0021	-5.5	0.0012			-5.5	-0.008	-5.5	-0.0017	-5.5	-0.0024	-5.5	0.0088	-5.5	1.09139e-11			-5.5	-0.0055	-5.5	7.27596e-12	-5.5	0.0015	-5.5	-0.0059	-5.5	-0.0028			-5.5	0.0012
-5.40001	0.000100351	-5.39999	-0.0013	-5.40001	0.0134004	-5.40001	-0.000299649	-5.39999	0.0024			-5.40001	-0.00260009	-5.39999	-0.0066	-5.40001	-0.00480009	-5.40001	0.00349991	-5.39999	-0.0003			-5.40001	-0.00649976	-5.39999	-0.0027	-5.40001	-0.00379976	-5.40001	0.00630024	-5.39999	-0.001			-5.40001	-0.00699994	-5.39999	0.0014	-5.40001	0.00290006	-5.40001	-0.00389994	-5.39999	-0.0025			-5.40001	-9.96949e-05
-5.3	0.0005	-5.3	-0.0012	-5.3	0.0146	-5.3	-0.0001	-5.3	0.0036			-5.3	-0.0042	-5.3	-0.0061	-5.3	-0.0038	-5.3	0	-5.3	-0.0005			-5.3	-0.0058	-5.3	-0.0055	-5.3	-0.0042	-5.3	0.0018	-5.3	-0.0071			-5.3	-0.0067	-5.3	-0.0001	-5.3	0.0044	-5.3	-0.0031	-5.3	-0.0019			-5.3	-0.0002
-5.2	-0.0009	-5.2	-0.0036	-5.20001	0.0165005	-5.20001	-0.00199954	-5.2	0.0022			-5.2	-0.0054	-5.2	-0.0106	-5.20001	-0.00439945	-5.20001	-0.00469945	-5.2	-0.0051			-5.2	-0.0043	-5.2	-0.0047	-5.20001	-0.00370031	-5.20001	0.00439969	-5.2	-0.0071			-5.2	-0.0053	-5.2	0.0016	-5.20001	0.00430017	-5.20001	-0.00259983	-5.2	-0.0046			-5.2	0.0021
-5.10001	0.00149986	-5.09999	0.0002	-5.10001	0.0167999	-5.10001	0.00149986	-5.10001	0.00429986			-5.10001	-0.00489956	-5.09999	-0.0095	-5.10001	-0.00519956	-5.10001	-0.00629956	-5.10001	-0.00749956			-5.10001	-0.00170024	-5.09999	-0.0023	-5.10001	-0.00220024	-5.10001	0.00519976	-5.10001	-0.00630024			-5.10001	-0.00320035	-5.09999	0.0067	-5.10001	0.00699965	-5.10001	-3.5097e-07	-5.10001	-0.00290035			-5.10001	0.00190012
-5	-0.0002	-5	0.0007	-5	0.016	-5	-0.0002	-5	0.0063			-5	-0.0046	-5	-0.0082	-5	-0.0088	-5	-0.0045	-5	-0.0084			-5	0.0001	-5	-0.0015	-5	-0.0036	-5	0.0045	-5	-0.0033			-5	-0.0004	-5	0.0057	-5	0.0084	-5	-0.0019	-5	-2.91038e-11			-5	0.0056
-4.90001	-0.000599542	-4.89999	-0.0018	-4.90001	0.0117005	-4.90001	0.00280046	-4.89999	0.0071			-4.90001	-0.00480017	-4.89999	-0.0058	-4.90001	-0.00640017	-4.90001	-0.00140017	-4.89999	-0.0077			-4.90001	-0.00169994	-4.89999	-0.0037	-4.90001	0.000400061	-4.90001	-0.000699939	-4.89999	-0.0021			-4.90001	-0.00109992	-4.89999	0.0058	-4.90001	0.00730008	-4.90001	7.62593e-08	-4.89999	0.0004			-4.90001	0.00040032
-4.8	0.0001	-4.8	-0.0019	-4.8	0.0117	-4.8	0.0029	-4.8	0.0059			-4.8	-0.0066	-4.8	-0.0063	-4.8	-0.0065	-4.8	0.0009	-4.8	-0.0074			-4.8	-0.0004	-4.8	0	-4.8	0.0032	-4.8	0.0024	-4.8	0.0003			-4.8	0.0006	-4.8	0.0048	-4.8	0.0074	-4.8	0.0023	-4.8	0.0026			-4.8	-0.0026
-4.7	-0.0018	-4.7	-0.0057	-4.70001	0.00840049	-4.70001	0.00190049	-4.7	0.003			-4.7	-0.0026	-4.7	-0.0052	-4.70001	-0.00150017	-4.70001	0.00199983	-4.7	-0.0069			-4.7	0.0017	-4.7	0.0018	-4.70001	0.0048	-4.70001	0.0001	-4.7	-0.0001			-4.7	0.0038	-4.7	0.0062	-4.70001	0.00650005	-4.70001	0.00260005	-4.7	0.0015			-4.7	0.0012
-4.60001	-0.00219976	-4.59999	-0.009	-4.60001	0.00790024	-4.60001	-0.000599756	-4.60001	0.00490024			-4.60001	0.00159986	-4.59999	-0.0034	-4.60001	0.00219986	-4.60001	0.000199863	-4.60001	-0.00610014			-4.60001	-0.00219971	-4.59999	-0.0011	-4.60001	0.00270029	-4.60001	-0.00229971	-4.60001	0.00100029			-4.60001	0.00399979	-4.59999	0.0076	-4.60001	0.00959979	-4.60001	0.00129979	-4.60001	0.00339979			-4.60001	-0.000900076
-4.5	-0.0001	-4.5	-0.0042	-4.5	0.0067	-4.5	0.0023	-4.5	0.0067			-4.5	0.0023	-4.5	-0.0028	-4.5	0.0031	-4.5	0.0013	-4.5	-0.0025			-4.5	-0.0019	-4.5	-0.0005	-4.5	0.0061	-4.5	-0.0048	-4.5	0.0018			-4.5	0.0014	-4.5	0.0044	-4.5	0.0068	-4.5	-0.0017	-4.5	0.001			-4.5	-0.0039
-4.40001	0.00369983	-4.39999	-0.0007	-4.40001	0.00819983	-4.40001	0.00539983	-4.39999	0.0089			-4.40001	0.00269988	-4.39999	0.0004	-4.40001	0.00659988	-4.40001	0.00499988	-4.39999	0.0015			-4.40001	0.00289939	-4.39999	0.0014	-4.40001	0.00839939	-4.40001	-0.00190061	-4.39999	0.0047			-4.40001	0.0044	-4.39999	0.0042	-4.40001	0.0039	-4.40001	-2.18279e-11	-4.39999	0.0002			-4.40001	-0.00250005
-4.3	0.0024	-4.3	-0.0024	-4.3	0.0026	-4.3	0.0048	-4.3	0.0062			-4.3	-0.0022	-4.3	0.0017	-4.3	0.004	-4.3	0.0001	-4.3	0.0019			-4.3	0.0059	-4.3	0.0039	-4.3	0.0095	-4.3	0.0005	-4.3	0.0055			-4.3	0.0024	-4.3	0.0058	-4.3	-0.0008	-4.3	0.0004	-4.3	-0.0007			-4.3	-0.0014
-4.2	0.0014	-4.2	-0.0066	-4.20001	-0.00109971	-4.20001	0.00560029	-4.2	0.0076			-4.2	-0.0004	-4.2	0.0028	-4.20001	0.00449995	-4.20001	-0.00380005	-4.2	0.0051			-4.2	0.0052	-4.2	0.0024	-4.20001	0.00880003	-4.20001	0.00700003	-4.2	0.0057			-4.2	0.0043	-4.2	0.0047	-4.20001	-0.00219983	-4.20001	0.00190017	-4.2	-0.0023			-4.2	-0.0007
-4.10001	0.000800595	-4.09999	-0.0125	-4.10001	-0.0089994	-4.10001	0.0039006	-4.10001	0.0023006			-4.10001	-0.000699756	-4.09999	0.0055	-4.10001	0.00140024	-4.10001	-0.00349976	-4.10001	0.00450024			-4.10001	0.00949962	-4.09999	0.0038	-4.10001	0.0103996	-4.10001	0.0130996	-4.10001	0.00879962			-4.10001	0.00430014	-4.09999	0.0035	-4.10001	-0.00559986	-4.10001	0.00570014	-4.10001	-0.00529986			-4.10001	-0.00109998
-4	-0.0007	-4	-0.0111	-4	-0.0106	-4	0.0006	-4	-9.99996e-05			-4	0.0013	-4	0.0044	-4	0.0002	-4	-0.0025	-4	0.0026			-4	0.0186	-4	0.0044	-4	0.0149	-4	0.0149	-4	0.0133			-4	0.0066	-4	0.0047	-4	-0.0028	-4	0.0091	-4	-0.0009			-4	-0.0023
-3.90001	-0.0025996	-3.89999	-0.0123	-3.90001	-0.0151996	-3.90001	-0.0028996	-3.89999	-0.004			-3.90001	-0.00199962	-3.89999	0.003	-3.90001	-0.00249962	-3.90001	-0.00469962	-3.89999	0.0035			-3.90001	0.0198001	-3.89999	0.0048	-3.90001	0.0165001	-3.90001	0.00990014	-3.89999	0.0115			-3.90001	0.00799988	-3.89999	0.0084	-3.90001	-0.00200012	-3.90001	0.0102999	-3.89999	0.0044			-3.90001	-0.00070032
-3.8	-0.0026	-3.8	-0.0101	-3.8	-0.0108	-3.8	-0.0047	-3.8	-0.0044			-3.8	0.0035	-3.8	0.0058	-3.8	0.0008	-3.8	-0.0014	-3.8	0.0038			-3.8	0.0199	-3.8	0.0048	-3.8	0.0156	-3.8	0.0068	-3.8	0.012			-3.8	0.0083	-3.8	0.0081	-3.8	-0.0021	-3.8	0.009	-3.8	0.0068			-3.8	0.0001
-3.7	-0.0045	-3.7	-0.0107	-3.70001	-0.014	-3.70001	-0.00479998	-3.7	-0.0057			-3.7	0.0011	-3.7	0.004	-3.70001	-0.0030997	-3.70001	-0.0048997	-3.7	0.0005			-3.7	0.0133	-3.7	-0.0009	-3.70001	0.0138001	-3.70001	0.00470006	-3.7	0.0098			-3.7	0.0087	-3.7	0.0079	-3.70001	-0.00180021	-3.70001	0.00939979	-3.7	0.0102			-3.7	-0.003
-3.60001	0.00729907	-3.59999	-0.0071	-3.60001	-0.00910093	-3.60001	0.00629907	-3.60001	0.00259907			-3.60001	0.0016991	-3.59999	0.0146	-3.60001	0.0073991	-3.60001	-0.0022009	-3.60001	0.0141991			-3.60001	0.0224987	-3.59999	0.0105	-3.60001	0.0235987	-3.60001	0.0147987	-3.60001	0.0241987			-3.60001	0.0212992	-3.59999	0.0192	-3.60001	0.00489922	-3.60001	0.0220992	-3.60001	0.0201992			-3.60001	0.00060029
-3.5	0.0062	-3.5	-0.0072	-3.5	-0.0123	-3.5	0.0039	-3.5	0.0011			-3.5	-0.0038	-3.5	0.0078	-3.5	-0.0023	-3.5	-0.0051	-3.5	0.014			-3.5	0.0224	-3.5	0.0099	-3.5	0.0293	-3.5	0.0204	-3.5	0.0248			-3.5	0.0225	-3.5	0.0074	-3.5	-0.0046	-3.5	0.018	-3.5	0.018			-3.5	0.0017
-3.40001	0.00509989	-3.39999	-0.0045	-3.40001	-0.0156001	-3.40001	0.00529989	-3.39999	-0.0004			-3.40001	-0.00620014	-3.39999	0.0087	-3.40001	-0.00190014	-3.40001	-0.00280014	-3.39999	0.0187			-3.40001	0.0235003	-3.39999	0.0083	-3.40001	0.0295003	-3.40001	0.0192003	-3.39999	0.019			-3.40001	0.0194002	-3.39999	0.006	-3.40001	-0.0105998	-3.40001	0.0179002	-3.39999	0.0186			-3.40001	-0.00110006
-3.3	0.0048	-3.3	-0.0023	-3.3	-0.0201	-3.3	0.0037	-3.3	0.0011			-3.3	-0.0083	-3.3	4.72937e-11	-3.3	-0.0047	-3.3	-0.0067	-3.3	0.0118			-3.3	0.0262	-3.3	0.0109	-3.3	0.0347	-3.3	0.02	-3.3	0.0215			-3.3	0.0129	-3.3	0.0014	-3.3	-0.0121	-3.3	0.0207	-3.3	0.0167			-3.3	-0.0019
-3.2	0.0043	-3.2	-0.0071	-3.20001	-0.0232999	-3.20001	0.00330014	-3.2	-0.0027			-3.2	-0.0057	-3.2	-0.0026	-3.20001	-0.00769983	-3.20001	-0.00859983	-3.2	0.0064			-3.2	0.032	-3.2	0.014	-3.20001	0.0350998	-3.20001	0.0178998	-3.2	0.0255			-3.2	0.0132	-3.2	-0.0022	-3.20001	-0.0171996	-3.20001	0.0169004	-3.2	0.0169			-3.2	-0.0009
-3.10001	0.00640035	-3.09999	-0.0092	-3.10001	-0.0282996	-3.10001	0.00160035	-3.10001	-0.00529965			-3.10001	-0.00400056	-3.09999	0.0012	-3.10001	-0.00490056	-3.10001	-0.00600056	-3.10001	0.0116994			-3.10001	0.0372992	-3.09999	0.0219	-3.10001	0.0406992	-3.10001	0.0224992	-3.10001	0.0298992			-3.10001	0.0145999	-3.09999	-0.0002	-3.10001	-0.0171001	-3.10001	0.0167999	-3.10001	0.0149999			-3.10001	0.00349951
-3	0.0038	-3	-0.0103	-3	-0.0312	-3	-0.0009	-3	-0.0105			-3	-0.0046	-3	0.0053	-3	-0.0056	-3	-0.0055	-3	0.0071			-3	0.0383	-3	0.0113	-3	0.0433	-3	0.0237	-3	0.0198			-3	0.0173	-3	0.0037	-3	-0.0181	-3	0.0201	-3	0.018			-3	0.0058
-2.90001	0.00470018	-2.89999	-0.0114	-2.90001	-0.0337998	-2.90001	0.000400182	-2.89999	-0.0122			-2.90001	-0.00220046	-2.89999	0.008	-2.90001	-0.00290046	-2.90001	-0.00970046	-2.89999	0.011			-2.90001	0.0367003	-2.89999	0.0026	-2.90001	0.0444003	-2.90001	0.0247003	-2.89999	0.0117			-2.90001	0.0203998	-2.89999	0.004	-2.90001	-0.0175002	-2.90001	0.0221998	-2.89999	0.0208			-2.90001	0.00210018
-2.8	0.0041	-2.8	-0.0098	-2.8	-0.0383	-2.8	-0.0015	-2.8	-0.0166			-2.8	0.0024	-2.8	0.0105	-2.8	0.0009	-2.8	-0.0117	-2.8	0.0177			-2.8	0.036	-2.8	-0.0039	-2.8	0.0385	-2.8	0.0143	-2.8	0.0129			-2.8	0.0216	-2.8	0.0031	-2.8	-0.0177	-2.8	0.0213	-2.8	0.0213			-2.8	-1.45519e-11
-2.7	-0.000899999	-2.7	-0.008	-2.70001	-0.0458002	-2.70001	-0.000600167	-2.7	-0.0234			-2.7	0.0047	-2.7	0.0185	-2.70001	0.00379945	-2.70001	-0.00650055	-2.7	0.0203			-2.7	0.0488	-2.7	0.0056	-2.70001	0.0338989	-2.70001	0.0153989	-2.7	0.0206			-2.7	0.0273	-2.7	0.0036	-2.70001	-0.0137011	-2.70001	0.0283989	-2.7	0.0169			-2.7	-0.0164
-2.60001	0.00459997	-2.59999	-0.0094	-2.60001	-0.0599	-2.60001	-0.0136	-2.60001	-0.0315			-2.60001	0.011299	-2.59999	0.022	-2.60001	0.011899	-2.60001	9.89774e-05	-2.60001	0.032599			-2.60001	0.0542996	-2.59999	0.0028	-2.60001	0.0272996	-2.60001	0.0146996	-2.60001	0.0254996			-2.60001	0.0444985	-2.59999	0.0056	-2.60001	-0.0132015	-2.60001	0.0291985	-2.60001	0.0164985			-2.60001	-0.0184016
-2.5	-0.0029	-2.5	-0.0084	-2.5	-0.0648	-2.5	-0.0116	-2.5	-0.0337			-2.5	0.0039	-2.5	0.0247	-2.5	0.0146	-2.5	-0.0068	-2.5	0.0265			-2.5	0.0581	-2.5	0.000799999	-2.5	0.0356	-2.5	0.0205	-2.5	0.0432			-2.5	0.0445	-2.5	-0.000599999	-2.5	-0.0283	-2.5	0.0177	-2.5	0.0066			-2.5	-0.0214
-2.40001	-0.00360021	-2.39999	-0.0049	-2.40001	-0.0676002	-2.40001	-0.00800021	-2.39999	-0.0316			-2.40001	0.0100989	-2.39999	0.0377	-2.40001	0.0171989	-2.40001	-0.00210107	-2.39999	0.0261			-2.40001	0.0687005	-2.39999	-0.005	-2.40001	0.0334005	-2.40001	0.0163005	-2.39999	0.0497			-2.40001	0.0374998	-2.39999	-0.0053	-2.40001	-0.0243002	-2.40001	0.0102998	-2.39999	0.0096			-2.40001	-0.022
-2.3	-0.0008	-2.3	0.0003	-2.3	-0.0714	-2.3	-0.0054	-2.3	-0.0328			-2.3	0.012	-2.3	0.0403	-2.3	0.0218	-2.3	-0.0011	-2.3	0.0306			-2.3	0.091	-2.3	-0.0101	-2.3	0.0402	-2.3	0.0415	-2.3	0.0626			-2.3	0.0372	-2.3	-0.0129	-2.3	-0.0279	-2.3	0.0016	-2.3	0.0088			-2.3	-0.0325
-2.2	-0.0008	-2.2	-0.0037	-2.20001	-0.0796995	-2.20001	-0.0119995	-2.2	-0.0359			-2.2	0.0131	-2.2	0.0451	-2.20001	0.0266997	-2.20001	0.00609968	-2.2	0.0309			-2.2	0.1019	-2.2	-0.0121	-2.20001	0.0482993	-2.20001	0.0511993	-2.2	0.0651			-2.2	0.0433	-2.2	-0.011	-2.20001	-0.0265009	-2.20001	0.00469913	-2.2	0.0136			-2.2	-0.0311
-2.10001	-0.0066985	-2.09999	-0.0099	-2.10001	-0.0856985	-2.10001	-0.0275985	-2.10001	-0.0440985			-2.10001	0.0198	-2.09999	0.0484	-2.10001	0.0313	-2.10001	0.00669997	-2.10001	0.0322			-2.10001	0.111999	-2.09999	-0.006	-2.10001	0.0585992	-2.10001	0.0545992	-2.10001	0.0708992			-2.10001	0.0424	-2.09999	-0.0083	-2.10001	-0.0318	-2.10001	0.033	-2.10001	0.0149			-2.10001	-0.0303995
-2	-0.008	-2	-0.0123	-2	-0.0959	-2	-0.0291	-2	-0.0543			-2	0.0227	-2	0.0497	-2	0.0327	-2	0.0079	-2	0.0263			-2	0.1208	-2	-0.0024	-2	0.0632	-2	0.0683	-2	0.0802			-2	0.0554	-2	0.0029	-2	-0.0243	-2	0.0663	-2	0.0198			-2	-0.0007
-1.90001	-0.0114997	-1.89999	-0.0152	-1.90001	-0.101	-1.90001	-0.0298997	-1.89999	-0.0617			-1.90001	0.0293999	-1.89999	0.0477	-1.90001	0.0254999	-1.90001	0.0133999	-1.89999	0.0265			-1.90001	0.1297	-1.89999	-0.0071	-1.90001	0.0644997	-1.90001	0.0698997	-1.89999	0.0796			-1.90001	0.0531003	-1.89999	0.001	-1.90001	-0.0318997	-1.90001	0.0645003	-1.89999	0.0212			-1.90001	0.0212006
-1.8	-0.0086	-1.8	-0.0087	-1.8	-0.1013	-1.8	-0.0261	-1.8	-0.07			-1.8	0.0366	-1.8	0.0536	-1.8	0.0241	-1.8	0.0266	-1.8	0.0281			-1.8	0.1308	-1.8	0.0046	-1.8	0.0674	-1.8	0.0657	-1.8	0.0892			-1.8	0.0573	-1.8	0.0056	-1.8	-0.0289	-1.8	0.0735	-1.8	0.0473			-1.8	0.0336
-1.7	0.0049	-1.7	0.0014	-1.70001	-0.0941014	-1.70001	-0.00570137	-1.7	-0.0589			-1.7	0.0172	-1.7	0.0495	-1.70001	0.024201	-1.70001	0.018101	-1.7	0.0165			-1.7	0.141	-1.7	0.006	-1.70001	0.0729989	-1.70001	0.0688989	-1.7	0.0954			-1.7	0.0697	-1.7	0.0218	-1.70001	-0.00490221	-1.70001	0.0937978	-1.7	0.049			-1.7	0.0542
-1.60001	0.0196986	-1.59999	0.016	-1.60001	-0.0857014	-1.60001	0.00719864	-1.60001	-0.0474014			-1.60001	0.0225984	-1.59999	0.0688	-1.60001	0.0419984	-1.60001	0.0240984	-1.60001	0.0230984			-1.60001	0.1468	-1.59999	0.002	-1.60001	0.0769996	-1.60001	0.0664996	-1.60001	0.0986996			-1.60001	0.0814991	-1.59999	0.014	-1.60001	-0.00270091	-1.60001	0.103399	-1.60001	0.0735991			-1.60001	0.0854974
-1.5	0.0127	-1.5	-0.000499999	-1.5	-0.1074	-1.5	-0.0057	-1.5	-0.0617			-1.5	0.0063	-1.5	0.0753	-1.5	0.0327	-1.5	0.0107	-1.5	0.0129			-1.5	0.1526	-1.5	0.0098	-1.5	0.0776	-1.5	0.0704	-1.5	0.1034			-1.5	0.0865	-1.5	0.022	-1.5	-0.0015	-1.5	0.121	-1.5	0.0786			-1.5	0.0981
-1.40001	0.018499	-1.39999	0.0046	-1.40001	-0.112001	-1.40001	-0.00170098	-1.39999	-0.0687			-1.40001	0.0125	-1.39999	0.0767	-1.40001	0.031	-1.40001	0.0102	-1.39999	0.0187			-1.40001	0.1259	-1.39999	-0.0285	-1.40001	0.037105	-1.40001	0.042205	-1.39999	0.073			-1.40001	0.0865	-1.39999	0.0119	-1.40001	-0.0155	-1.40001	0.121	-1.39999	0.0786			-1.40001	0.0975001
-1.3	0.0127	-1.3	-0.000499999	-1.3	-0.118399	-1.3	-0.00569902	-1.3	-0.0751			-1.3	0.0063	-1.3	0.0753	-1.3	0.0253	-1.3	-0.000700001	-1.3	0.0129			-1.3	0.1259	-1.3	-0.0242	-1.3	0.0359002	-1.3	0.042205	-1.3	0.073			-1.3	0.0654029	-1.3	-0.0443	-1.3	-0.0576989	-1.3	0.0857	-1.3	0.0562029			-1.3	0.0643005
-1.2	0.0127	-1.2	-0.0012	-1.20001	-0.1211	-1.20001	-0.0057	-1.2	-0.0758			-1.2	0.0125	-1.2	0.0547	-1.20001	0.0174	-1.20001	-0.0336895	-1.2	-0.0106			-1.2	0.119805	-1.2	-0.0267	-1.20001	0.0306	-1.20001	0.0422	-1.2	0.0713			-1.2	0.0414	-1.2	-0.0509	-1.20001	-0.0610971	-1.20001	0.0837011	-1.2	0.0552			-1.2	0.0627
-1.10001	-0.0104	-1.09999	-0.0154	-1.10001	-0.118399	-1.10001	-0.0229998	-1.10001	-0.0862			-1.10001	0.0259	-1.09999	0.0479	-1.10001	0.0128	-1.10001	-0.0274	-1.10001	0.0016			-1.10001	0.0945061	-1.09999	-0.0242	-1.10001	0.0306	-1.10001	0.034	-1.10001	0.0410061			-1.10001	0.0382	-1.09999	-0.0509	-1.10001	-0.0576989	-1.10001	0.0667029	-1.10001	0.0549			-1.10001	0.0591
-1	-0.0114	-1	-0.0164	-1	-0.117395	-1	-0.0285	-1	-0.0872			-1	0.0375	-1	0.0479	-1	0.0128	-1	-0.0336895	-1	-0.0105971			-1	0.085	-1	-0.0252	-1	0.0288043	-1	0.0223043	-1	0.0308			-1	0.0178	-1	-0.0443	-1	-0.0558946	-1	0.009	-1	-0.0056			-1	0.0156
-0.900009	-0.0248921	-0.899994	-0.0282	-0.900009	-0.112001	-0.900009	-0.0547951	-0.899994	-0.1017			-0.900009	0.0338	-0.899994	0.0425	-0.900009	0.0174	-0.900009	-0.0408982	-0.899994	-0.0077			-0.900009	0.0688043	-0.899994	-0.0242	-0.900009	0.0249	-0.900009	0.00720613	-0.899994	0.0101			-0.900009	0.0057	-0.899994	-0.0448	-0.900009	-0.0373	-0.900009	0.009	-0.899994	-0.0056			-0.900009	0.015
-0.800003	-0.0248921	-0.800003	-0.0282	-0.800003	-0.1074	-0.800003	-0.0532988	-0.800003	-0.0872			-0.800003	0.0316009	-0.800003	0.0423	-0.800003	0.0128	-0.800003	-0.0428971	-0.800003	-0.0077			-0.800003	0.0398	-0.800003	-0.0242	-0.800003	0.0222	-0.800003	0.0051	-0.800003	0.0012			-0.800003	-0.0173946	-0.800003	-0.0443	-0.800003	-0.0346	-0.800003	-0.0252946	-0.800003	-0.0329			-0.800003	0.0144
-0.699997		-0.699997		-0.700012		-0.700012		-0.699997				-0.699997		-0.699997		-0.700012		-0.700012		-0.699997				-0.699997		-0.699997		-0.700012		-0.700012		-0.699997				-0.699997		-0.699997		-0.700012		-0.700012		-0.699997				-0.699997
-0.600006		-0.599991		-0.600006		-0.600006		-0.600006				-0.600006		-0.599991		-0.600006		-0.600006		-0.600006				-0.600006		-0.599991		-0.600006		-0.600006		-0.600006				-0.600006		-0.599991		-0.600006		-0.600006		-0.600006				-0.600006
-0.5		-0.5		-0.5		-0.5		-0.5				-0.5		-0.5		-0.5		-0.5		-0.5				-0.5		-0.5		-0.5		-0.5		-0.5				-0.5		-0.5		-0.5		-0.5		-0.5				-0.5
-0.400009		-0.399994		-0.400009		-0.400009		-0.399994				-0.400009		-0.399994		-0.400009		-0.400009		-0.399994				-0.400009		-0.399994		-0.400009		-0.400009		-0.399994				-0.400009		-0.399994		-0.400009		-0.400009		-0.399994				-0.400009
-0.300003		-0.300003		-0.300003		-0.300003		-0.300003				-0.300003		-0.300003		-0.300003		-0.300003		-0.300003				-0.300003		-0.300003		-0.300003		-0.300003		-0.300003				-0.300003		-0.300003		-0.300003		-0.300003		-0.300003				-0.300003
-0.199997		-0.199997		-0.200012		-0.200012		-0.199997				-0.199997		-0.199997		-0.200012		-0.200012		-0.199997				-0.199997		-0.199997		-0.200012		-0.200012		-0.199997				-0.199997		-0.199997		-0.200012		-0.200012		-0.199997				-0.199997
-0.100006		-0.0999908		-0.100006		-0.100006		-0.100006				-0.100006		-0.0999908		-0.100006		-0.100006		-0.100006				-0.100006		-0.0999908		-0.100006		-0.100006		-0.100006				-0.100006		-0.0999908		-0.100006		-0.100006		-0.100006				-0.100006
0		0		0		0		0				0		0		0		0		0				0		0		0		0		0				0		0		0		0		0				0
0.0999908		0.100006		0.0999908		0.0999908		0.100006				0.0999908		0.100006		0.0999908		0.0999908		0.100006				0.0999908		0.100006		0.0999908		0.0999908		0.100006				0.0999908		0.100006		0.0999908		0.0999908		0.100006				0.0999908
0.199997		0.199997		0.199997		0.199997		0.199997				0.199997		0.199997		0.199997		0.199997		0.199997				0.199997		0.199997		0.199997		0.199997		0.199997				0.199997		0.199997		0.199997		0.199997		0.199997				0.199997
0.300003		0.300003		0.299988		0.299988		0.300003				0.300003		0.300003		0.299988		0.299988		0.300003				0.300003		0.300003		0.299988		0.299988		0.300003				0.300003		0.300003		0.299988		0.299988		0.300003				0.300003
0.399994		0.400009		0.399994		0.399994		0.399994				0.399994		0.400009		0.399994		0.399994		0.399994				0.399994		0.400009		0.399994		0.399994		0.399994				0.399994		0.400009		0.399994		0.399994		0.399994				0.399994
0.5		0.5		0.5		0.5		0.5				0.5		0.5		0.5		0.5		0.5				0.5		0.5		0.5		0.5		0.5				0.5		0.5		0.5		0.5		0.5				0.5
0.599991		0.600006		0.599991		0.599991		0.600006				0.599991		0.600006		0.599991		0.599991		0.600006				0.599991		0.600006		0.599991		0.599991		0.600006				0.599991		0.600006		0.599991		0.599991		0.600006				0.599991
0.699997		0.699997		0.699997		0.699997		0.699997				0.699997		0.699997		0.699997		0.699997		0.699997				0.699997		0.699997		0.699997		0.699997		0.699997				0.699997		0.699997		0.699997		0.699997		0.699997				0.699997
0.800003		0.800003		0.799988		0.799988		0.800003				0.800003		0.800003		0.799988		0.799988		0.800003				0.800003		0.800003		0.799988		0.799988		0.800003				0.800003		0.800003		0.799988		0.799988		0.800003				0.800003
0.899994		0.900009		0.899994		0.899994		0.899994				0.899994		0.900009		0.899994		0.899994		0.899994				0.899994		0.900009		0.899994		0.899994		0.899994				0.899994		0.900009		0.899994		0.899994		0.899994				0.899994
1		1		1		1		1				1		1		1		1		1				1		1		1		1		1				1		1		1		1		1				1
1.09999		1.10001		1.09999		1.09999		1.10001				1.09999		1.10001		1.09999		1.09999		1.10001				1.09999		1.10001		1.09999		1.09999		1.10001				1.09999		1.10001		1.09999		1.09999		1.10001				1.09999
1.2		1.2		1.2		1.2		1.2				1.2		1.2		1.2		1.2		1.2				1.2		1.2		1.2		1.2		1.2				1.2		1.2		1.2		1.2		1.2				1.2
1.3		1.3		1.29999		1.29999		1.3				1.3		1.3		1.29999		1.29999		1.3				1.3		1.3		1.29999		1.29999		1.3				1.3		1.3		1.29999		1.29999		1.3				1.3
1.39999		1.40001		1.39999		1.39999		1.39999				1.39999		1.40001		1.39999		1.39999		1.39999				1.39999		1.40001		1.39999		1.39999		1.39999				1.39999		1.40001		1.39999		1.39999		1.39999				1.39999
1.5		1.5		1.5		1.5		1.5				1.5		1.5		1.5		1.5		1.5				1.5		1.5		1.5		1.5		1.5				1.5		1.5		1.5		1.5		1.5				1.5
1.59999		1.60001		1.59999		1.59999		1.60001				1.59999		1.60001		1.59999		1.59999		1.60001				1.59999		1.60001		1.59999		1.59999		1.60001				1.59999		1.60001		1.59999		1.59999		1.60001				1.59999
1.7		1.7		1.7		1.7		1.7				1.7		1.7		1.7		1.7		1.7				1.7		1.7		1.7		1.7		1.7				1.7		1.7		1.7		1.7		1.7				1.7
1.8	0.0963	1.8	-0.0355	1.79999	0.1157	1.79999	0.0785	1.8	0.1956			1.8	0.0838	1.8	0.0356	1.79999	0.1268	1.79999	0.2111	1.8	0.5397			1.8	0.0278928	1.8	0.0566	1.79999	0.153993	1.79999	0.243594	1.8	0.6057			1.8	0.0169	1.8	0.181	1.79999	0.496299	1.79999	1.4316	1.8	3.4003			1.8	0.232
1.89999	0.0963	1.90001	-0.00939997	1.89999	0.1186	1.89999	0.0785	1.89999	0.194695			1.89999	0.0872	1.90001	0.0368	1.89999	0.1308	1.89999	0.212798	1.89999	0.5473			1.89999	0.0417999	1.90001	0.0551	1.89999	0.153993	1.89999	0.278193	1.89999	0.646093			1.89999	0.0169	1.90001	0.1903	1.89999	0.5029	1.89999	1.5757	1.89999	3.6755			1.89999	0.267293
2	0.0963	2	-0.0088	2	0.1186	2	0.0834916	2	0.194695			2	0.089298	2	0.0401	2	0.139098	2	0.2182	2	0.5843			2	0.0417999	2	0.0551	2	0.1598	2	0.3049	2	0.6761			2	0.0169	2	0.1919	2	0.5264	2	1.7037	2	3.9629			2	0.2708
2.09999	0.079695	2.10001	-0.0088	2.09999	0.1186	2.09999	0.0785	2.10001	0.1911			2.09999	0.089298	2.10001	0.0368	2.09999	0.139098	2.09999	0.224298	2.10001	0.6085			2.09999	0.0532	2.10001	0.0537	2.09999	0.1598	2.09999	0.3079	2.10001	0.7025			2.09999	0.0169	2.10001	0.1919	2.09999	0.5757	2.09999	1.8494	2.10001	4.2466			2.09999	0.286397
2.2	0.0501	2.2	-0.00320001	2.2	0.120592	2.2	0.0785	2.2	0.165792			2.2	0.0872	2.2	0.0356	2.2	0.1404	2.2	0.2304	2.2	0.6299			2.2	0.0563	2.2	0.0461	2.2	0.1598	2.2	0.333	2.2	0.7709			2.2	0.0169	2.2	0.1985	2.2	0.6084	2.2	1.9737	2.2	4.4988			2.2	0.3487
2.3	0.0473	2.3	0.0147	2.29999	0.17289	2.29999	0.077	2.3	0.1911			2.3	0.0838	2.3	0.0356	2.29999	0.145099	2.29999	0.241899	2.3	0.6778			2.3	0.0802982	2.3	0.0461	2.29999	0.160094	2.29999	0.374294	2.3	0.8589			2.3	0.0169	2.3	0.2297	2.29999	0.6527	2.29999	2.1142	2.3	4.7657			2.3	0.3654
2.39999	0.0501	2.40001	0.0235	2.39999	0.1849	2.39999	0.0884901	2.39999	0.194695			2.39999	0.0722994	2.40001	0.0097	2.39999	0.1451	2.39999	0.267699	2.39999	0.699599			2.39999	0.0847	2.40001	0.0586	2.39999	0.172198	2.39999	0.390098	2.39999	0.937998			2.39999	0.0130997	2.40001	0.233	2.39999	0.7262	2.39999	2.2562	2.39999	4.9917			2.39999	0.408195
2.5	0.0473	2.5	0.0147	2.5	0.1849	2.5	0.0758	2.5	0.1911			2.5	0.0609	2.5	0.0056	2.5	0.1451	2.5	0.2884	2.5	0.7431			2.5	0.0953	2.5	0.061	2.5	0.1773	2.5	0.4194	2.5	1.0096			2.5	0.01	2.5	0.2493	2.5	0.7775	2.5	2.3503	2.5	5.2173			2.5	0.4346
2.59999	0.00489884	2.60001	0.000200003	2.59999	0.145799	2.59999	0.0462988	2.60001	0.1877			2.59999	0.0241991	2.60001	0.0367	2.59999	0.119299	2.59999	0.294699	2.60001	0.8125			2.59999	0.0982971	2.60001	0.0718	2.59999	0.205397	2.59999	0.447097	2.60001	1.0748			2.59999	0.0351984	2.60001	0.2704	2.59999	0.852398	2.59999	2.4834	2.60001	5.4515			2.59999	0.458798
2.7	0.038	2.7	0.0399	2.7	0.1747	2.7	0.0817	2.7	0.2027			2.7	0.0402	2.7	0.0243	2.7	0.126	2.7	0.3174	2.7	0.8366			2.7	0.1002	2.7	0.0914	2.7	0.221	2.7	0.4486	2.7	1.1334			2.7	0.0412	2.7	0.2854	2.7	0.8848	2.7	2.6235	2.7	5.6736			2.7	0.4957
2.8	0.0241	2.8	0.0451	2.79999	0.164997	2.79999	0.104897	2.8	0.2327			2.8	0.0417	2.8	0.0246	2.79999	0.146401	2.79999	0.317901	2.8	0.8709			2.8	0.1077	2.8	0.0896	2.79999	0.220498	2.79999	0.472898	2.8	1.2084			2.8	0.0261	2.8	0.2898	2.79999	0.9486	2.79999	2.7102	2.8	5.8725			2.8	0.512
2.89999	0.0093006	2.90001	0.0202	2.89999	0.136501	2.89999	0.0704006	2.89999	0.252001			2.89999	0.0382974	2.90001	0.0611	2.89999	0.155297	2.89999	0.353297	2.89999	0.942197			2.89999	0.106	2.90001	0.106	2.89999	0.2162	2.89999	0.4989	2.89999	1.2452			2.89999	0.0542996	2.90001	0.3075	2.89999	0.9962	2.89999	2.8415	2.89999	6.0865			2.89999	0.5109
3	0.0257	3	0.0182	3	0.147	3	0.0748	3	0.2516			3	0.0331	3	0.0456	3	0.1554	3	0.3538	3	0.9719			3	0.0984	3	0.1048	3	0.2195	3	0.4951	3	1.3144			3	0.0736	3	0.3393	3	1.0342	3	2.9731	3	6.2835			3	0.5482
3.09999	0.00120063	3.10001	0.019	3.09999	0.112901	3.09999	0.0795006	3.10001	0.2447			3.09999	0.0439991	3.10001	0.053	3.09999	0.185099	3.09999	0.388499	3.10001	1.0264			3.09999	0.111598	3.10001	0.1088	3.09999	0.228998	3.09999	0.536198	3.10001	1.3814			3.09999	0.056301	3.10001	0.3544	3.09999	1.0892	3.09999	3.0659	3.10001	6.4508			3.09999	0.5607
3.2	0.0112	3.2	0.0077	3.2	0.1062	3.2	0.0774	3.2	0.2666			3.2	0.0298	3.2	0.0581	3.2	0.1656	3.2	0.3991	3.2	1.0731			3.2	0.1051	3.2	0.1193	3.2	0.2251	3.2	0.5653	3.2	1.4315			3.2	0.0672	3.2	0.3841	3.2	1.1406	3.2	3.1904	3.2	6.6221			3.2	0.5837
3.3	0.0071	3.3	0.016	3.29999	0.1072	3.29999	0.0709998	3.3	0.2819			3.3	0.0431	3.3	0.0628	3.29999	0.173599	3.29999	0.418199	3.3	1.1299			3.3	0.1243	3.3	0.1256	3.29999	0.236199	3.29999	0.574899	3.3	1.4905			3.3	0.1088	3.3	0.4198	3.29999	1.2223	3.29999	3.33	3.3	6.7762			3.3	0.5964
3.39999	-0.000800366	3.40001	0.0125	3.39999	0.1102	3.39999	0.0739996	3.39999	0.2811			3.39999	0.0661002	3.40001	0.0569	3.39999	0.1698	3.39999	0.4335	3.39999	1.1722			3.39999	0.138997	3.40001	0.1377	3.39999	0.254997	3.39999	0.612497	3.39999	1.556			3.39999	0.111901	3.40001	0.4368	3.39999	1.2553	3.39999	3.4368	3.39999	6.9091			3.39999	0.615799
3.5	0.0036	3.5	0.008	3.5	0.1055	3.5	0.0849	3.5	0.3029			3.5	0.0604	3.5	0.0609	3.5	0.1798	3.5	0.4551	3.5	1.2184			3.5	0.1462	3.5	0.1466	3.5	0.2641	3.5	0.645	3.5	1.6156			3.5	0.1098	3.5	0.4583	3.5	1.3085	3.5	3.5369	3.5	7.0417			3.5	0.624
3.59999	0.00260024	3.60001	0.0003	3.59999	0.0880002	3.59999	0.0715002	3.60001	0.317			3.59999	0.0528013	3.60001	0.0572	3.59999	0.161801	3.59999	0.464301	3.60001	1.2441			3.59999	0.133801	3.60001	0.1356	3.59999	0.265901	3.59999	0.660701	3.60001	1.6637			3.59999	0.134797	3.60001	0.4968	3.59999	1.3837	3.59999	3.6566	3.60001	7.1651			3.59999	0.6237
3.7	0.0138	3.7	0.0104	3.7	0.0934	3.7	0.0836	3.7	0.3284			3.7	0.0523	3.7	0.0525	3.7	0.1721	3.7	0.4885	3.7	1.3021			3.7	0.1305	3.7	0.1313	3.7	0.2727	3.7	0.6766	3.7	1.7185			3.7	0.1446	3.7	0.5227	3.7	1.429	3.7	3.7641	3.7	7.2986			3.7	0.6378
3.8	0.0147	3.8	0.0091	3.79999	0.0976995	3.79999	0.0937995	3.8	0.3387			3.8	0.0535	3.8	0.0631	3.79999	0.180199	3.79999	0.507499	3.8	1.359			3.8	0.1208	3.8	0.1177	3.79999	0.2851	3.79999	0.706	3.8	1.768			3.8	0.1492	3.8	0.5437	3.79999	1.4927	3.79999	3.8659	3.8	7.4011			3.8	0.6544
3.89999	0.0248	3.90001	0.0041	3.89999	0.086	3.89999	0.1009	3.89999	0.3487			3.89999	0.052	3.90001	0.0651	3.89999	0.1942	3.89999	0.5225	3.89999	1.4066			3.89999	0.1148	3.90001	0.1169	3.89999	0.2873	3.89999	0.723	3.89999	1.8196			3.89999	0.164199	3.90001	0.558	3.89999	1.5481	3.89999	3.9705	3.89999	7.5156			3.89999	0.668999
4	0.0309	4	0.0124	4	0.0934	4	0.1098	4	0.358			4	0.0513	4	0.0721	4	0.2049	4	0.5395	4	1.4537			4	0.1159	4	0.1155	4	0.2874	4	0.746	4	1.8638			4	0.1714	4	0.5751	4	1.5931	4	4.0562	4	7.6054			4	0.6794
4.09999	0.0361994	4.10001	0.0166	4.09999	0.0945994	4.09999	0.114899	4.10001	0.3742			4.09999	0.0478998	4.10001	0.0718	4.09999	0.2146	4.09999	0.5594	4.10001	1.504			4.09999	0.122899	4.10001	0.1171	4.09999	0.298999	4.09999	0.774999	4.10001	1.9214			4.09999	0.1743	4.10001	0.5936	4.09999	1.6489	4.09999	4.1558	4.10001	7.7054			4.09999	0.697299
4.2	0.0381	4.2	0.0138	4.2	0.096	4.2	0.1255	4.2	0.3834			4.2	0.0388	4.2	0.0715	4.2	0.2192	4.2	0.5746	4.2	1.549			4.2	0.1211	4.2	0.1219	4.2	0.3102	4.2	0.7942	4.2	1.9737			4.2	0.1789	4.2	0.616	4.2	1.6971	4.2	4.2464	4.2	7.7963			4.2	0.7184
4.3	0.0481	4.3	0.0183	4.29999	0.0988991	4.29999	0.136199	4.3	0.3986			4.3	0.0344	4.3	0.0747	4.29999	0.2262	4.29999	0.5941	4.3	1.5898			4.3	0.1262	4.3	0.1366	4.29999	0.3149	4.29999	0.8178	4.3	2.0298			4.3	0.1909	4.3	0.6339	4.29999	1.7447	4.29999	4.3314	4.3	7.8686			4.3	0.7318
4.39999	0.0538996	4.40001	0.0231	4.39999	0.1041	4.39999	0.1369	4.39999	0.409			4.39999	0.0365	4.40001	0.0732	4.39999	0.233	4.39999	0.6121	4.39999	1.6354			4.39999	0.1286	4.40001	0.1391	4.39999	0.3158	4.39999	0.8346	4.39999	2.0837			4.39999	0.1911	4.40001	0.6539	4.39999	1.7849	4.39999	4.4216	4.39999	7.9508			4.39999	0.7528
4.5	0.0581	4.5	0.0225	4.5	0.103	4.5	0.1441	4.5	0.4242			4.5	0.0384	4.5	0.0803	4.5	0.243	4.5	0.6273	4.5	1.6815			4.5	0.1245	4.5	0.1427	4.5	0.3278	4.5	0.86	4.5	2.1404			4.5	0.1857	4.5	0.6698	4.5	1.8294	4.5	4.5124	4.5	8.0098			4.5	0.7704
4.59999	0.0597998	4.60001	0.0265	4.59999	0.1076	4.59999	0.1418	4.60001	0.4366			4.59999	0.0352005	4.60001	0.0766	4.59999	0.245401	4.59999	0.640701	4.60001	1.7225			4.59999	0.1225	4.60001	0.1428	4.59999	0.3346	4.59999	0.8789	4.60001	2.1884			4.59999	0.188001	4.60001	0.6798	4.59999	1.8675	4.59999	4.5963	4.60001	8.077			4.59999	0.7863
4.7	0.0581	4.7	0.0207	4.7	0.1032	4.7	0.1445	4.7	0.4468			4.7	0.0361	4.7	0.0794	4.7	0.2519	4.7	0.6565	4.7	1.774			4.7	0.1247	4.7	0.1517	4.7	0.3438	4.7	0.8994	4.7	2.2395			4.7	0.1948	4.7	0.7048	4.7	1.9099	4.7	4.6884	4.7	8.1346			4.7	0.8011
4.8	0.0591	4.8	0.0149	4.79999	0.0985	4.79999	0.1435	4.8	0.46			4.8	0.0411	4.8	0.0821	4.79999	0.2607	4.79999	0.6771	4.8	1.8177			4.8	0.1283	4.8	0.1579	4.79999	0.356299	4.79999	0.921299	4.8	2.2988			4.8	0.198	4.8	0.7224	4.79999	1.9507	4.79999	4.7783	4.8	8.1812			4.8	0.8204
4.89999	0.0674995	4.90001	0.0216	4.89999	0.0968995	4.89999	0.153199	4.89999	0.475299			4.89999	0.0377997	4.90001	0.0909	4.89999	0.2664	4.89999	0.6965	4.89999	1.8618			4.89999	0.126801	4.90001	0.1556	4.89999	0.361401	4.89999	0.937701	4.89999	2.3462			4.89999	0.2077	4.90001	0.7456	4.89999	1.9954	4.89999	4.8708	4.89999	8.2467			4.89999	0.8388
5	0.0697	5	0.0182	5	0.0917	5	0.1603	5	0.4828			5	0.0411	5	0.1033	5	0.2708	5	0.7165	5	1.9066			5	0.128	5	0.164	5	0.3764	5	0.9601	5	2.4022			5	0.2157	5	0.7613	5	2.0384	5	4.9481	5	8.293			5	0.8549
5.09999	0.0673998	5.10001	0.0198	5.09999	0.0901998	5.09999	0.1652	5.10001	0.4966			5.09999	0.0392006	5.10001	0.1063	5.09999	0.274301	5.09999	0.729101	5.10001	1.9467			5.09999	0.1239	5.10001	0.1582	5.09999	0.3841	5.09999	0.9763	5.10001	2.4458			5.09999	0.2207	5.10001	0.7773	5.09999	2.0841	5.09999	5.0275	5.10001	8.352			5.09999	0.861801
5.2	0.0702	5.2	0.0183	5.2	0.0935	5.2	0.1698	5.2	0.5041			5.2	0.0323	5.2	0.098	5.2	0.2704	5.2	0.7359	5.2	1.9818			5.2	0.1128	5.2	0.1574	5.2	0.3929	5.2	0.9928	5.2	2.4863			5.2	0.2237	5.2	0.7907	5.2	2.1233	5.2	5.1057	5.2	8.3891			5.2	0.8676
5.3	0.0697	5.3	0.0139	5.29999	0.0932001	5.29999	0.1739	5.3	0.5158			5.3	0.0386	5.3	0.0982	5.29999	0.2793	5.29999	0.7547	5.3	2.0245			5.3	0.1041	5.3	0.1538	5.29999	0.391201	5.29999	1.003	5.3	2.5221			5.3	0.2313	5.3	0.8091	5.29999	2.1688	5.29999	5.1811	5.3	8.443			5.3	0.8782
5.39999	0.0671004	5.40001	0.0078	5.39999	0.0899004	5.39999	0.1776	5.39999	0.5269			5.39999	0.0380001	5.40001	0.0969	5.39999	0.2839	5.39999	0.7671	5.39999	2.0723			5.39999	0.0958009	5.40001	0.1476	5.39999	0.396401	5.39999	1.0187	5.39999	2.5653			5.39999	0.244999	5.40001	0.8322	5.39999	2.2218	5.39999	5.253	5.39999	8.4869			5.39999	0.8931
5.5	0.0715	5.5	0.0061	5.5	0.0916	5.5	0.1798	5.5	0.5375			5.5	0.0379	5.5	0.101	5.5	0.2908	5.5	0.7832	5.5	2.1165			5.5	0.089	5.5	0.1504	5.5	0.4024	5.5	1.0367	5.5	2.6093			5.5	0.2479	5.5	0.8465	5.5	2.2677	5.5	5.3199	5.5	8.5221			5.5	0.9054
5.59999	0.0744	5.60001	0.0077	5.59999	0.0912	5.59999	0.1814	5.60001	0.5429			5.59999	0.0405001	5.60001	0.105	5.59999	0.2943	5.59999	0.7993	5.60001	2.1592			5.59999	0.0856003	5.60001	0.154	5.59999	0.4065	5.59999	1.0547	5.60001	2.6551			5.59999	0.2495	5.60001	0.8603	5.59999	2.3104	5.59999	5.3808	5.60001	8.5685			5.59999	0.9198
5.7	0.0736	5.7	0.0069	5.7	0.0879	5.7	0.1848	5.7	0.553			5.7	0.0432	5.7	0.1077	5.7	0.2998	5.7	0.8178	5.7	2.2042			5.7	0.0856	5.7	0.1577	5.7	0.4115	5.7	1.0722	5.7	2.7044			5.7	0.2568	5.7	0.8791	5.7	2.3525	5.7	5.4518	5.7	8.5956			5.7	0.9344
5.8	0.0752	5.8	0.0063	5.79999	0.0856998	5.79999	0.1911	5.8	0.5659			5.8	0.0432	5.8	0.1112	5.79999	0.3094	5.79999	0.835	5.8	2.2458			5.8	0.0911	5.8	0.1615	5.79999	0.4197	5.79999	1.0965	5.8	2.7536			5.8	0.2692	5.8	0.9009	5.79999	2.398	5.79999	5.5205	5.8	8.638			5.8	0.9514
5.89999	0.0747001	5.90001	0.0027	5.89999	0.0828001	5.89999	0.1945	5.89999	0.5747			5.89999	0.0426999	5.90001	0.1161	5.89999	0.3201	5.89999	0.8533	5.89999	2.2899			5.89999	0.0912002	5.90001	0.1618	5.89999	0.4283	5.89999	1.1165	5.89999	2.8032			5.89999	0.2736	5.90001	0.9207	5.89999	2.4454	5.89999	5.5888	5.89999	8.6798			5.89999	0.9613
6	0.0705	6	0.0012	6	0.0762	6	0.1982	6	0.5831			6	0.0455	6	0.1219	6	0.329	6	0.8694	6	2.3364			6	0.0895	6	0.1643	6	0.4355	6	1.1374	6	2.8535			6	0.2844	6	0.9453	6	2.4935	6	5.6538	6	8.72			6	0.9751
6.09999	0.0721998	6.10001	0.000899999	6.09999	0.0746998	6.09999	0.2035	6.10001	0.5949			6.09999	0.0504994	6.10001	0.1268	6.09999	0.338299	6.09999	0.887799	6.10001	2.3832			6.09999	0.0887	6.10001	0.1647	6.09999	0.4436	6.09999	1.1586	6.10001	2.9005			6.09999	0.2906	6.10001	0.9625	6.09999	2.5377	6.09999	5.7196	6.10001	8.742			6.09999	0.9922
6.2	0.0785	6.2	0.0038	6.2	0.0806	6.2	0.2107	6.2	0.6085			6.2	0.0507	6.2	0.1271	6.2	0.342	6.2	0.9028	6.2	2.4271			6.2	0.0872	6.2	0.171	6.2	0.4531	6.2	1.1821	6.2	2.9485			6.2	0.2971	6.2	0.9818	6.2	2.5797	6.2	5.7878	6.2	8.7749			6.2	1.0068
6.3	0.0788	6.3	0.0004	6.29999	0.0777003	6.29999	0.2137	6.3	0.6194			6.3	0.0548	6.3	0.127	6.29999	0.351	6.29999	0.9197	6.3	2.4756			6.3	0.0844	6.3	0.176	6.29999	0.4562	6.29999	1.205	6.3	2.9924			6.3	0.3041	6.3	1.0012	6.29999	2.6223	6.29999	5.8549	6.3	8.7949			6.3	1.0242
6.39999	0.0795999	6.40001	-0.0027	6.39999	0.0747999	6.39999	0.2186	6.39999	0.6323			6.39999	0.0576	6.40001	0.13	6.39999	0.3599	6.39999	0.9366	6.39999	2.5185			6.39999	0.0857001	6.40001	0.1773	6.39999	0.4616	6.39999	1.2267	6.39999	3.0391			6.39999	0.3141	6.40001	1.0216	6.39999	2.6683	6.39999	5.9174	6.39999	8.8253			6.39999	1.0396
6.5	0.0817	6.5	-0.0025	6.5	0.0741	6.5	0.2258	6.5	0.644			6.5	0.0589	6.5	0.1315	6.5	0.3666	6.5	0.9573	6.5	2.5606			6.5	0.0824	6.5	0.1727	6.5	0.4608	6.5	1.2438	6.5	3.0814			6.5	0.3256	6.5	1.0411	6.5	2.7111	6.5	5.984	6.5	8.861			6.5	1.0537
6.59999	0.0839	6.60001	-0.0001	6.59999	0.0758	6.59999	0.2293	6.60001	0.6572			6.59999	0.0608999	6.60001	0.1335	6.59999	0.3725	6.59999	0.9777	6.60001	2.6036			6.59999	0.0811997	6.60001	0.1753	6.59999	0.4711	6.59999	1.2696	6.60001	3.1323			6.59999	0.327401	6.60001	1.0582	6.59999	2.7494	6.59999	6.0463	6.60001	8.8818			6.59999	1.0659
6.7	0.0839	6.7	-0.0014	6.7	0.0783	6.7	0.2299	6.7	0.6695			6.7	0.0598	6.7	0.1318	6.7	0.3784	6.7	0.9964	6.7	2.642			6.7	0.0808	6.7	0.1822	6.7	0.4814	6.7	1.2966	6.7	3.1852			6.7	0.3313	6.7	1.0743	6.7	2.7851	6.7	6.0936	6.7	8.9058			6.7	1.0776
6.8	0.0824	6.8	-0.0027	6.79999	0.0759004	6.79999	0.2317	6.8	0.6794			6.8	0.0588	6.8	0.1299	6.79999	0.3817	6.79999	1.0137	6.8	2.6788			6.8	0.08	6.8	0.188	6.79999	0.4922	6.79999	1.3179	6.8	3.2354			6.8	0.3385	6.8	1.0938	6.79999	2.8267	6.79999	6.1494	6.8	8.9328			6.8	1.0935
6.89999	0.0824001	6.90001	-0.000700001	6.89999	0.0772001	6.89999	0.2386	6.89999	0.6936			6.89999	0.0595004	6.90001	0.1275	6.89999	0.3847	6.89999	1.0297	6.89999	2.7181			6.89999	0.0799	6.90001	0.1933	6.89999	0.5023	6.89999	1.3384	6.89999	3.282			6.89999	0.3453	6.90001	1.1109	6.89999	2.865	6.89999	6.2066	6.89999	8.9493			6.89999	1.1039
7	0.087	7	0.0003	7	0.0766	7	0.2452	7	0.7032			7	0.0639	7	0.1297	7	0.3926	7	1.0473	7	2.7592			7	0.081	7	0.202	7	0.5133	7	1.3637	7	3.3317			7	0.3541	7	1.1315	7	2.9061	7	6.2627	7	8.9665			7	1.1128
7.09999	0.0923997	7.10001	0.0038	7.09999	0.0798997	7.09999	0.2499	7.10001	0.7157			7.09999	0.0649999	7.10001	0.1318	7.09999	0.3972	7.09999	1.0656	7.10001	2.8008			7.09999	0.0848997	7.10001	0.2054	7.09999	0.5226	7.09999	1.388	7.10001	3.3776			7.09999	0.3614	7.10001	1.1454	7.09999	2.9445	7.09999	6.3132	7.10001	8.988			7.09999	1.1222
7.2	0.097	7.2	0.0096	7.2	0.0836	7.2	0.2564	7.2	0.7317			7.2	0.0639	7.2	0.1342	7.2	0.3993	7.2	1.0826	7.2	2.8403			7.2	0.0857	7.2	0.2039	7.2	0.5313	7.2	1.4072	7.2	3.4231			7.2	0.3725	7.2	1.1614	7.2	2.9818	7.2	6.3669	7.2	9.0047			7.2	1.1328
7.3	0.0984	7.3	0.013	7.29999	0.0837999	7.29999	0.263	7.3	0.7458			7.3	0.0677	7.3	0.1346	7.29999	0.4056	7.29999	1.0966	7.3	2.8778			7.3	0.0868	7.3	0.2088	7.29999	0.5399	7.29999	1.4276	7.3	3.4685			7.3	0.3806	7.3	1.1784	7.29999	3.0232	7.29999	6.4224	7.3	9.0199			7.3	1.1437
7.39999	0.102	7.40001	0.0081	7.39999	0.0824	7.39999	0.2706	7.39999	0.7592			7.39999	0.0638003	7.40001	0.137	7.39999	0.4094	7.39999	1.1104	7.39999	2.9187			7.39999	0.0898995	7.40001	0.2178	7.39999	0.552699	7.39999	1.4472	7.39999	3.5208			7.39999	0.3909	7.40001	1.1969	7.39999	3.0642	7.39999	6.4748	7.39999	9.045			7.39999	1.1576
7.5	0.1051	7.5	0.0055	7.5	0.0798	7.5	0.2751	7.5	0.7699			7.5	0.061	7.5	0.1347	7.5	0.4123	7.5	1.1262	7.5	2.9618			7.5	0.0851	7.5	0.2149	7.5	0.5583	7.5	1.4652	7.5	3.5678			7.5	0.3968	7.5	1.211	7.5	3.0991	7.5	6.5268	7.5	9.0619			7.5	1.1722
7.59999	0.1048	7.60001	0.0058	7.59999	0.0824	7.59999	0.2796	7.60001	0.7845			7.59999	0.0630999	7.60001	0.1348	7.59999	0.42	7.59999	1.1473	7.60001	3.0053			7.59999	0.0780003	7.60001	0.2134	7.59999	0.5662	7.59999	1.4843	7.60001	3.6097			7.59999	0.4023	7.60001	1.2249	7.59999	3.1356	7.59999	6.5751	7.60001	9.074			7.59999	1.1883
7.7	0.1095	7.7	0.0066	7.7	0.0843	7.7	0.2858	7.7	0.7982			7.7	0.0644	7.7	0.1367	7.7	0.4327	7.7	1.1662	7.7	3.0451			7.7	0.0764	7.7	0.2181	7.7	0.5721	7.7	1.504	7.7	3.6504			7.7	0.4089	7.7	1.2432	7.7	3.1749	7.7	6.6207	7.7	9.0876			7.7	1.2023
7.8	0.1121	7.8	0.0086	7.79999	0.0875001	7.79999	0.2929	7.8	0.8088			7.8	0.0593	7.8	0.1408	7.79999	0.4415	7.79999	1.1817	7.8	3.0841			7.8	0.0747	7.8	0.216	7.79999	0.577201	7.79999	1.5211	7.8	3.6892			7.8	0.4131	7.8	1.2596	7.79999	3.2119	7.79999	6.6574	7.8	9.0988			7.8	1.2117
7.89999	0.1143	7.90001	0.0112	7.89999	0.0875	7.89999	0.298	7.89999	0.8232			7.89999	0.0578004	7.90001	0.1401	7.89999	0.4483	7.89999	1.1955	7.89999	3.1214			7.89999	0.0714003	7.90001	0.2173	7.89999	0.585	7.89999	1.5398	7.89999	3.7289			7.89999	0.4193	7.90001	1.2757	7.89999	3.2467	7.89999	6.7001	7.89999	9.1161			7.89999	1.225
8	0.1124	8	0.0036	8	0.0846	8	0.2989	8	0.833			8	0.056	8	0.1434	8	0.4575	8	1.2091	8	3.1561			8	0.0717	8	0.2209	8	0.5902	8	1.5555	8	3.7702			8	0.4277	8	1.2925	8	3.286	8	6.7325	8	9.132			8	1.2348
8.09999	0.1101	8.10001	0.0035	8.09999	0.0882001	8.09999	0.3042	8.10001	0.8443			8.09999	0.0577999	8.10001	0.1479	8.09999	0.4649	8.09999	1.2294	8.10001	3.1935			8.09999	0.0765995	8.10001	0.2281	8.09999	0.602699	8.09999	1.5805	8.10001	3.8162			8.09999	0.432001	8.10001	1.3039	8.09999	3.3203	8.09999	6.7661	8.10001	9.1448			8.09999	1.2423
8.2	0.1117	8.2	0.007	8.2	0.0888	8.2	0.3076	8.2	0.8606			8.2	0.0625	8.2	0.1503	8.2	0.4759	8.2	1.2463	8.2	3.2316			8.2	0.0745	8.2	0.233	8.2	0.6058	8.2	1.5966	8.2	3.8561			8.2	0.4374	8.2	1.3197	8.2	3.3527	8.2	6.8047	8.2	9.1578			8.2	1.2567
8.3	0.1081	8.3	0.0043	8.29999	0.0879004	8.29999	0.3102	8.3	0.8712			8.3	0.0645	8.3	0.1514	8.29999	0.4842	8.29999	1.2606	8.3	3.2665			8.3	0.0736	8.3	0.2399	8.29999	0.6108	8.29999	1.6155	8.3	3.8976			8.3	0.4439	8.3	1.3382	8.29999	3.3869	8.29999	6.8378	8.3	9.1706			8.3	1.2624
8.39999	0.1117	8.40001	0.0034	8.39999	0.0937998	8.39999	0.316	8.39999	0.8869			8.39999	0.0621003	8.40001	0.1518	8.39999	0.4909	8.39999	1.2767	8.39999	3.2998			8.39999	0.0789997	8.40001	0.2483	8.39999	0.6198	8.39999	1.6355	8.39999	3.9378			8.39999	0.4498	8.40001	1.3608	8.39999	3.4245	8.39999	6.8674	8.39999	9.1856			8.39999	1.2701
8.5	0.1095	8.5	0.0071	8.5	0.0922	8.5	0.3204	8.5	0.8993			8.5	0.0616	8.5	0.1473	8.5	0.4946	8.5	1.295	8.5	3.3324			8.5	0.0805	8.5	0.2523	8.5	0.6279	8.5	1.6548	8.5	3.979			8.5	0.4536	8.5	1.3782	8.5	3.4596	8.5	6.908	8.5	9.1961			8.5	1.2805
8.59999	0.1083	8.60001	0.0086	8.59999	0.0893003	8.59999	0.3225	8.60001	0.9079			8.59999	0.0649999	8.60001	0.1533	8.59999	0.4992	8.59999	1.3112	8.60001	3.373			8.59999	0.0784001	8.60001	0.2565	8.59999	0.6383	8.59999	1.6734	8.60001	4.0171			8.59999	0.4565	8.60001	1.3935	8.59999	3.4882	8.59999	6.9384	8.60001	9.2071			8.59999	1.2891
8.7	0.1061	8.7	0.007	8.7	0.0881	8.7	0.3236	8.7	0.9214			8.7	0.0663	8.7	0.1549	8.7	0.506	8.7	1.3285	8.7	3.408			8.7	0.0819	8.7	0.2619	8.7	0.6445	8.7	1.6925	8.7	4.0561			8.7	0.4587	8.7	1.4066	8.7	3.5213	8.7	6.9748	8.7	9.2141			8.7	1.2984
8.8	0.1049	8.8	0.006	8.79999	0.0900999	8.79999	0.3324	8.8	0.9363			8.8	0.0732	8.8	0.158	8.79999	0.513	8.79999	1.3498	8.8	3.4454			8.8	0.0861	8.8	0.2648	8.79999	0.6523	8.79999	1.7111	8.8	4.0957			8.8	0.4663	8.8	1.4229	8.79999	3.5566	8.79999	7.0131	8.8	9.2289			8.8	1.3128
8.89999	0.101	8.90001	0.0013	8.89999	0.0880004	8.89999	0.3353	8.89999	0.9436			8.89999	0.0764002	8.90001	0.1591	8.89999	0.5172	8.89999	1.3666	8.89999	3.4817			8.89999	0.0816004	8.90001	0.2704	8.89999	0.6574	8.89999	1.7304	8.89999	4.1377			8.89999	0.4708	8.90001	1.4404	8.89999	3.5921	8.89999	7.0421	8.89999	9.2366			8.89999	1.3253
9	0.1028	9	-0.0008	9	0.0861	9	0.3408	9	0.9543			9	0.0775	9	0.1631	9	0.5223	9	1.3854	9	3.5175			9	0.0809	9	0.2727	9	0.6644	9	1.7467	9	4.1801			9	0.4788	9	1.4586	9	3.6252	9	7.0682	9	9.2477			9	1.3377
9.09999	0.1055	9.10001	0.0015	9.09999	0.0866998	9.09999	0.3468	9.10001	0.9663			9.09999	0.0800997	9.10001	0.1696	9.09999	0.5303	9.09999	1.4048	9.10001	3.555			9.09999	0.0781999	9.10001	0.2783	9.09999	0.6753	9.09999	1.7689	9.10001	4.2208			9.09999	0.4846	9.10001	1.4746	9.09999	3.6594	9.09999	7.1028	9.10001	9.258			9.09999	1.3481
9.2	0.1062	9.2	0.0044	9.2	0.0879	9.2	0.3516	9.2	0.9788			9.2	0.0855	9.2	0.1747	9.2	0.5384	9.2	1.4223	9.2	3.5918			9.2	0.0786	9.2	0.279	9.2	0.6811	9.2	1.7893	9.2	4.2545			9.2	0.4928	9.2	1.4994	9.2	3.6946	9.2	7.1412	9.2	9.2713			9.2	1.3576
9.3	0.1036	9.3	0.0056	9.29999	0.0873002	9.29999	0.3543	9.3	0.9901			9.3	0.0871	9.3	0.1752	9.29999	0.5435	9.29999	1.4373	9.3	3.6268			9.3	0.0793	9.3	0.2794	9.29999	0.6901	9.29999	1.8064	9.3	4.2877			9.3	0.5019	9.3	1.519	9.29999	3.7322	9.29999	7.1755	9.3	9.2821			9.3	1.368
9.39999	0.1002	9.40001	0.0034	9.39999	0.0858005	9.39999	0.357	9.39999	1.0018			9.39999	0.0837007	9.40001	0.1717	9.39999	0.547501	9.39999	1.4501	9.39999	3.6568			9.39999	0.0783999	9.40001	0.2836	9.39999	0.7029	9.39999	1.8265	9.39999	4.3267			9.39999	0.5056	9.40001	1.5328	9.39999	3.7606	9.39999	7.2062	9.39999	9.2887			9.39999	1.3761
9.5	0.0967	9.5	0.0013	9.5	0.0838	9.5	0.3609	9.5	1.0106			9.5	0.0862	9.5	0.174	9.5	0.5549	9.5	1.4666	9.5	3.6924			9.5	0.0784	9.5	0.2835	9.5	0.7157	9.5	1.8493	9.5	4.3634			9.5	0.512	9.5	1.5449	9.5	3.7951	9.5	7.2393	9.5	9.2961			9.5	1.384
9.59999	0.0947001	9.60001	0.0037	9.59999	0.0871001	9.59999	0.366	9.60001	1.0222			9.59999	0.0870999	9.60001	0.1806	9.59999	0.5614	9.59999	1.4834	9.60001	3.7305			9.59999	0.0790001	9.60001	0.2836	9.59999	0.7238	9.59999	1.8714	9.60001	4.3979			9.59999	0.5171	9.60001	1.5601	9.59999	3.8269	9.59999	7.2718	9.60001	9.3041			9.59999	1.3872
9.7	0.0928	9.7	0.0041	9.7	0.0877	9.7	0.3701	9.7	1.0355			9.7	0.0883	9.7	0.1824	9.7	0.5699	9.7	1.5001	9.7	3.763			9.7	0.0803	9.7	0.2851	9.7	0.7336	9.7	1.8927	9.7	4.4358			9.7	0.527	9.7	1.5742	9.7	3.8627	9.7	7.3057	9.7	9.3139			9.7	1.3934
9.8	0.092	9.8	0.0033	9.79999	0.0864001	9.79999	0.3747	9.8	1.0484			9.8	0.0914	9.8	0.1827	9.79999	0.571501	9.79999	1.5125	9.8	3.7971			9.8	0.0766	9.8	0.2854	9.79999	0.7383	9.79999	1.909	9.8	4.4681			9.8	0.5417	9.8	1.5928	9.79999	3.8977	9.79999	7.3425	9.8	9.3271			9.8	1.4013
9.89999	0.0956998	9.90001	0.0064	9.89999	0.0866998	9.89999	0.3826	9.89999	1.0626			9.89999	0.0938003	9.90001	0.1843	9.89999	0.5763	9.89999	1.5265	9.89999	3.8294			9.89999	0.0779001	9.90001	0.2901	9.89999	0.7488	9.89999	1.9254	9.89999	4.5002			9.89999	0.5512	9.90001	1.6151	9.89999	3.9326	9.89999	7.3803	9.89999	9.3367			9.89999	1.4081
10	0.0979	10	0.0114	10	0.0864	10	0.3872	10	1.0714			10	0.0958	10	0.1908	10	0.5859	10	1.5463	10	3.8621			10	0.0824	10	0.297	10	0.7579	10	1.9477	10	4.5348			10	0.5616	10	1.6317	10	3.9711	10	7.4123	10	9.3475			10	1.4169
10.1	0.0973996	10.1	0.0149	10.1	0.0908996	10.1	0.3964	10.1	1.0857			10.1	0.0993996	10.1	0.1937	10.1	0.5991	10.1	1.5681	10.1	3.8974			10.1	0.0856999	10.1	0.2989	10.1	0.7658	10.1	1.969	10.1	4.5696			10.1	0.567	10.1	1.6439	10.1	4.0042	10.1	7.4371	10.1	9.3538			10.1	1.4224
10.2	0.1005	10.2	0.0161	10.2	0.1	10.2	0.4085	10.2	1.1027			10.2	0.0996	10.2	0.194	10.2	0.6054	10.2	1.5858	10.2	3.9302			10.2	0.0882	10.2	0.3003	10.2	0.7751	10.2	1.9921	10.2	4.606			10.2	0.5728	10.2	1.6559	10.2	4.0324	10.2	7.4658	10.2	9.3579			10.2	1.4311
10.3	0.0974	10.3	0.0148	10.3	0.1037	10.3	0.4121	10.3	1.1149			10.3	0.0956	10.3	0.1932	10.3	0.608701	10.3	1.5967	10.3	3.9627			10.3	0.0904	10.3	0.3027	10.3	0.7873	10.3	2.0129	10.3	4.643			10.3	0.5784	10.3	1.6727	10.3	4.0647	10.3	7.4915	10.3	9.3621			10.3	1.4396
10.4	0.1006	10.4	0.016	10.4	0.1098	10.4	0.4167	10.4	1.1333			10.4	0.0959003	10.4	0.1942	10.4	0.6121	10.4	1.6113	10.4	3.9905			10.4	0.0919998	10.4	0.3074	10.4	0.7946	10.4	2.0339	10.4	4.6785			10.4	0.583	10.4	1.6861	10.4	4.092	10.4	7.5176	10.4	9.3672			10.4	1.4518
10.5	0.0999	10.5	0.0179	10.5	0.1164	10.5	0.4216	10.5	1.1449			10.5	0.1002	10.5	0.1998	10.5	0.6222	10.5	1.6285	10.5	4.0311			10.5	0.0905	10.5	0.3113	10.5	0.8021	10.5	2.0579	10.5	4.7127			10.5	0.5897	10.5	1.7048	10.5	4.1258	10.5	7.5487	10.5	9.3788			10.5	1.4609
10.6	0.0968	10.6	0.0196	10.6	0.12	10.6	0.4258	10.6	1.1623			10.6	0.1007	10.6	0.203	10.6	0.6308	10.6	1.6469	10.6	4.0636			10.6	0.0922002	10.6	0.3121	10.6	0.8095	10.6	2.0818	10.6	4.747			10.6	0.5965	10.6	1.7193	10.6	4.1582	10.6	7.5777	10.6	9.3846			10.6	1.4698
10.7	0.0945	10.7	0.0178	10.7	0.1229	10.7	0.4317	10.7	1.175			10.7	0.1026	10.7	0.2025	10.7	0.6414	10.7	1.6662	10.7	4.0978			10.7	0.0959	10.7	0.316	10.7	0.8177	10.7	2.1065	10.7	4.7824			10.7	0.5982	10.7	1.7281	10.7	4.1874	10.7	7.593	10.7	9.3882			10.7	1.4775
10.8	0.0896	10.8	0.0201	10.8	0.1262	10.8	0.4352	10.8	1.1867			10.8	0.1031	10.8	0.2019	10.8	0.6475	10.8	1.683	10.8	4.1305			10.8	0.0977	10.8	0.3212	10.8	0.8274	10.8	2.1314	10.8	4.8161			10.8	0.6065	10.8	1.7444	10.8	4.22	10.8	7.6173	10.8	9.3969			10.8	1.4872
10.9	0.0898	10.9	0.0221	10.9	0.1286	10.9	0.44	10.9	1.196			10.9	0.1016	10.9	0.201	10.9	0.649	10.9	1.6977	10.9	4.1618			10.9	0.1023	10.9	0.3301	10.9	0.8363	10.9	2.1548	10.9	4.8526			10.9	0.611	10.9	1.7612	10.9	4.2492	10.9	7.6385	10.9	9.4016			10.9	1.4921
11	0.0901	11	0.0232	11	0.1292	11	0.4444	11	1.2069			11	0.1006	11	0.2005	11	0.6535	11	1.7143	11	4.1921			11	0.1048	11	0.3328	11	0.8411	11	2.1744	11	4.8839			11	0.6197	11	1.7787	11	4.2832	11	7.6663	11	9.4097			11	1.5016
11.1	0.0870002	11.1	0.0252	11.1	0.1272	11.1	0.4489	11.1	1.2204			11.1	0.1047	11.1	0.2075	11.1	0.6641	11.1	1.7386	11.1	4.225			11.1	0.1125	11.1	0.3373	11.1	0.849	11.1	2.1982	11.1	4.9217			11.1	0.6282	11.1	1.7918	11.1	4.3153	11.1	7.6893	11.1	9.4149			11.1	1.5122
11.2	0.0836	11.2	0.0233	11.2	0.1267	11.2	0.4502	11.2	1.2306			11.2	0.1024	11.2	0.2111	11.2	0.6718	11.2	1.7545	11.2	4.2573			11.2	0.1137	11.2	0.3402	11.2	0.8589	11.2	2.222	11.2	4.952			11.2	0.6327	11.2	1.8046	11.2	4.3437	11.2	7.7123	11.2	9.4184			11.2	1.5188
11.3	0.081	11.3	0.0219	11.3	0.1291	11.3	0.4511	11.3	1.243			11.3	0.1101	11.3	0.2212	11.3	0.686399	11.3	1.7777	11.3	4.2956			11.3	0.1135	11.3	0.3439	11.3	0.8652	11.3	2.2405	11.3	4.9801			11.3	0.6375	11.3	1.8203	11.3	4.3713	11.3	7.7328	11.3	9.4241			11.3	1.5263
11.4	0.0789001	11.4	0.0233	11.4	0.1345	11.4	0.4573	11.4	1.2565			11.4	0.1157	11.4	0.2263	11.4	0.6936	11.4	1.7926	11.4	4.3319			11.4	0.1188	11.4	0.3444	11.4	0.8699	11.4	2.2592	11.4	5.0077			11.4	0.6419	11.4	1.8354	11.4	4.3977	11.4	7.7544	11.4	9.4272			11.4	1.5337
11.5	0.0782	11.5	0.026	11.5	0.14	11.5	0.4616	11.5	1.2673			11.5	0.1208	11.5	0.2277	11.5	0.703	11.5	1.8112	11.5	4.3634			11.5	0.1233	11.5	0.3515	11.5	0.8764	11.5	2.2804	11.5	5.0444			11.5	0.6502	11.5	1.8512	11.5	4.4229	11.5	7.7764	11.5	9.4309			11.5	1.5407
11.6	0.0810001	11.6	0.0273	11.6	0.1424	11.6	0.47	11.6	1.2786			11.6	0.1188	11.6	0.2289	11.6	0.7115	11.6	1.8292	11.6	4.3963			11.6	0.1243	11.6	0.3557	11.6	0.8892	11.6	2.2988	11.6	5.0791			11.6	0.6594	11.6	1.8686	11.6	4.4531	11.6	7.8017	11.6	9.4346			11.6	1.5499
11.7	0.0834	11.7	0.0317	11.7	0.1445	11.7	0.4789	11.7	1.2936			11.7	0.1235	11.7	0.2349	11.7	0.7197	11.7	1.8481	11.7	4.4275			11.7	0.1286	11.7	0.3605	11.7	0.901	11.7	2.3202	11.7	5.1101			11.7	0.668	11.7	1.8835	11.7	4.4786	11.7	7.8251	11.7	9.4389			11.7	1.5611
11.8	0.0848	11.8	0.0339	11.8	0.1485	11.8	0.4842	11.8	1.3067			11.8	0.1249	11.8	0.2353	11.8	0.7246	11.8	1.8608	11.8	4.4572			11.8	0.1312	11.8	0.3632	11.8	0.9083	11.8	2.339	11.8	5.1408			11.8	0.678	11.8	1.8967	11.8	4.5009	11.8	7.8436	11.8	9.4412			11.8	1.569
11.9	0.0845001	11.9	0.032	11.9	0.1505	11.9	0.4885	11.9	1.3195			11.9	0.1264	11.9	0.2358	11.9	0.7263	11.9	1.8781	11.9	4.4901			11.9	0.1292	11.9	0.3662	11.9	0.9145	11.9	2.3537	11.9	5.1678			11.9	0.6824	11.9	1.911	11.9	4.5261	11.9	7.8629	11.9	9.4431			11.9	1.578
12	0.086	12	0.0342	12	0.151	12	0.4922	12	1.3315			12	0.1257	12	0.2332	12	0.7301	12	1.8923	12	4.518			12	0.1257	12	0.3719	12	0.9185	12	2.3713	12	5.1955			12	0.6905	12	1.9248	12	4.5498	12	7.8832	12	9.4477			12	1.5875
12.1	0.0891003	12.1	0.0335	12.1	0.1557	12.1	0.4915	12.1	1.3455			12.1	0.1251	12.1	0.234	12.1	0.7387	12.1	1.9114	12.1	4.5484			12.1	0.1266	12.1	0.3775	12.1	0.9275	12.1	2.3914	12.1	5.2276			12.1	0.695101	12.1	1.9389	12.1	4.5728	12.1	7.9035	12.1	9.4484			12.1	1.5921
12.2	0.0878	12.2	0.0339	12.2	0.1552	12.2	0.4912	12.2	1.3558			12.2	0.1218	12.2	0.234	12.2	0.74	12.2	1.9211	12.2	4.5756			12.2	0.1245	12.2	0.3818	12.2	0.9308	12.2	2.4088	12.2	5.2559			12.2	0.7022	12.2	1.9538	12.2	4.6005	12.2	7.9241	12.2	9.4505			12.2	1.5985
12.3	0.0847	12.3	0.035	12.3	0.1552	12.3	0.4951	12.3	1.3671			12.3	0.1264	12.3	0.2389	12.3	0.7455	12.3	1.9374	12.3	4.6018			12.3	0.1277	12.3	0.3844	12.3	0.9364	12.3	2.4257	12.3	5.2855			12.3	0.7053	12.3	1.9641	12.3	4.6219	12.3	7.9417	12.3	9.4533			12.3	1.6037
12.4	0.0812997	12.4	0.0386	12.4	0.1597	12.4	0.5024	12.4	1.381			12.4	0.13	12.4	0.2418	12.4	0.7502	12.4	1.9534	12.4	4.6319			12.4	0.1294	12.4	0.385	12.4	0.9468	12.4	2.4398	12.4	5.3135			12.4	0.7101	12.4	1.9785	12.4	4.649	12.4	7.9557	12.4	9.4528			12.4	1.6116
12.5	0.0797	12.5	0.0367	12.5	0.1618	12.5	0.5048	12.5	1.3892			12.5	0.1332	12.5	0.2452	12.5	0.7564	12.5	1.9724	12.5	4.6634			12.5	0.134	12.5	0.3868	12.5	0.9569	12.5	2.4584	12.5	5.3419			12.5	0.7142	12.5	1.9933	12.5	4.6734	12.5	7.9731	12.5	9.4499			12.5	1.6235
12.6	0.0821997	12.6	0.0403	12.6	0.1628	12.6	0.5104	12.6	1.4009			12.6	0.1367	12.6	0.2489	12.6	0.762	12.6	1.9913	12.6	4.6938			12.6	0.1362	12.6	0.3915	12.6	0.9686	12.6	2.4788	12.6	5.3694			12.6	0.7174	12.6	2.0053	12.6	4.6965	12.6	7.9913	12.6	9.4473			12.6	1.6306
12.7	0.0781	12.7	0.0392	12.7	0.1664	12.7	0.514	12.7	1.4097			12.7	0.1397	12.7	0.2534	12.7	0.7698	12.7	2.0021	12.7	4.7209			12.7	0.1379	12.7	0.3958	12.7	0.977	12.7	2.4937	12.7	5.3923			12.7	0.7291	12.7	2.0205	12.7	4.7221	12.7	8.0087	12.7	9.4553			12.7	1.6416
12.8	0.0766	12.8	0.0404	12.8	0.1656	12.8	0.5188	12.8	1.4177			12.8	0.1427	12.8	0.2599	12.8	0.7772	12.8	2.0196	12.8	4.7551			12.8	0.1388	12.8	0.3951	12.8	0.9862	12.8	2.5078	12.8	5.42			12.8	0.7359	12.8	2.0388	12.8	4.7464	12.8	8.0295	12.8	9.4599			12.8	1.6483
12.9	0.0795999	12.9	0.0416	12.9	0.1666	12.9	0.5257	12.9	1.4262			12.9	0.1443	12.9	0.2666	12.9	0.7838	12.9	2.041	12.9	4.7884			12.9	0.14	12.9	0.3942	12.9	0.9931	12.9	2.523	12.9	5.4433			12.9	0.7395	12.9	2.0539	12.9	4.7686	12.9	8.0469	12.9	9.459			12.9	1.6508
13	0.0811	13	0.0415	13	0.1677	13	0.5305	13	1.4365			13	0.1445	13	0.2728	13	0.7938	13	2.0581	13	4.8176			13	0.1414	13	0.392	13	1.0003	13	2.5424	13	5.4684			13	0.7447	13	2.0726	13	4.7881	13	8.0624	13	9.4596			13	1.6601
13.1	0.0783001	13.1	0.0399	13.1	0.1686	13.1	0.5341	13.1	1.4467			13.1	0.1461	13.1	0.2778	13.1	0.8034	13.1	2.0723	13.1	4.8448			13.1	0.140001	13.1	0.3915	13.1	1.0028	13.1	2.5563	13.1	5.4918			13.1	0.7495	13.1	2.0895	13.1	4.8115	13.1	8.0783	13.1	9.4579			13.1	1.6729
13.2	0.0771	13.2	0.0397	13.2	0.1716	13.2	0.5403	13.2	1.4619			13.2	0.147	13.2	0.2803	13.2	0.8115	13.2	2.0857	13.2	4.8756			13.2	0.1359	13.2	0.395	13.2	1.0095	13.2	2.5743	13.2	5.5175			13.2	0.7543	13.2	2.1065	13.2	4.8359	13.2	8.0953	13.2	9.4621			13.2	1.6842
13.3	0.0725	13.3	0.0396	13.3	0.1733	13.3	0.5474	13.3	1.4737			13.3	0.1504	13.3	0.2829	13.3	0.819	13.3	2.1016	13.3	4.9023			13.3	0.1367	13.3	0.4002	13.3	1.0186	13.3	2.592	13.3	5.5422			13.3	0.7539	13.3	2.1179	13.3	4.8528	13.3	8.107	13.3	9.4579			13.3	1.688
13.4	0.0732997	13.4	0.0398	13.4	0.177	13.4	0.5525	13.4	1.4888			13.4	0.1544	13.4	0.2899	13.4	0.8262	13.4	2.1204	13.4	4.9355			13.4	0.1378	13.4	0.4015	13.4	1.0249	13.4	2.6086	13.4	5.5663			13.4	0.7585	13.4	2.1276	13.4	4.8745	13.4	8.1189	13.4	9.4542			13.4	1.6932
13.5	0.0716	13.5	0.0433	13.5	0.1819	13.5	0.5559	13.5	1.5013			13.5	0.1566	13.5	0.2934	13.5	0.8347	13.5	2.1395	13.5	4.9646			13.5	0.136	13.5	0.4019	13.5	1.0285	13.5	2.6238	13.5	5.5894			13.5	0.7614	13.5	2.137	13.5	4.8901	13.5	8.1293	13.5	9.4541			13.5	1.6954
13.6	0.07	13.6	0.0451	13.6	0.188	13.6	0.5584	13.6	1.5151			13.6	0.1561	13.6	0.2966	13.6	0.8401	13.6	2.1543	13.6	4.9902			13.6	0.1395	13.6	0.4054	13.6	1.0349	13.6	2.6409	13.6	5.6112			13.6	0.764201	13.6	2.1504	13.6	4.9092	13.6	8.138	13.6	9.4527			13.6	1.6959
13.7	0.0676	13.7	0.0455	13.7	0.1874	13.7	0.5622	13.7	1.5264			13.7	0.1555	13.7	0.3029	13.7	0.8433	13.7	2.1684	13.7	5.0154			13.7	0.1397	13.7	0.4072	13.7	1.0428	13.7	2.656	13.7	5.6335			13.7	0.7676	13.7	2.1624	13.7	4.9285	13.7	8.1536	13.7	9.4518			13.7	1.6998
13.8	0.064	13.8	0.0442	13.8	0.1892	13.8	0.5681	13.8	1.5368			13.8	0.1533	13.8	0.3034	13.8	0.8455	13.8	2.1813	13.8	5.0439			13.8	0.1391	13.8	0.4065	13.8	1.0496	13.8	2.6728	13.8	5.6571			13.8	0.7724	13.8	2.1761	13.8	4.9475	13.8	8.1697	13.8	9.4489			13.8	1.7039
13.9	0.0636002	13.9	0.0412	13.9	0.1887	13.9	0.5697	13.9	1.5519			13.9	0.1543	13.9	0.303	13.9	0.8509	13.9	2.1961	13.9	5.0694			13.9	0.142	13.9	0.413	13.9	1.059	13.9	2.6925	13.9	5.6856			13.9	0.7775	13.9	2.1866	13.9	4.967	13.9	8.182	13.9	9.4464			13.9	1.7069
14	0.0587	14	0.0395	14	0.1889	14	0.5743	14	1.5572			14	0.1569	14	0.3055	14	0.8549	14	2.2135	14	5.0977			14	0.1424	14	0.4128	14	1.063	14	2.7074	14	5.7113			14	0.7807	14	2.2003	14	4.9892	14	8.1959	14	9.4475			14	1.7115
14.1	0.0568998	14.1	0.0456	14.1	0.1921	14.1	0.5869	14.1	1.5684			14.1	0.1597	14.1	0.308	14.1	0.8601	14.1	2.2307	14.1	5.1285			14.1	0.1423	14.1	0.4149	14.1	1.0724	14.1	2.7243	14.1	5.7368			14.1	0.7838	14.1	2.2133	14.1	5.0118	14.1	8.2096	14.1	9.4479			14.1	1.7199
14.2	0.0588	14.2	0.0467	14.2	0.1947	14.2	0.5938	14.2	1.5781			14.2	0.1636	14.2	0.3107	14.2	0.8673	14.2	2.2428	14.2	5.1568			14.2	0.1385	14.2	0.4134	14.2	1.077	14.2	2.738	14.2	5.7605			14.2	0.7935	14.2	2.2281	14.2	5.0391	14.2	8.2233	14.2	9.4531			14.2	1.7255
14.3	0.0618	14.3	0.0498	14.3	0.1975	14.3	0.6018	14.3	1.5882			14.3	0.1644	14.3	0.3156	14.3	0.8731	14.3	2.2579	14.3	5.1844			14.3	0.143	14.3	0.4124	14.3	1.0901	14.3	2.7557	14.3	5.7885			14.3	0.7996	14.3	2.2442	14.3	5.0651	14.3	8.2397	14.3	9.4538			14.3	1.7292
14.4	0.0672996	14.4	0.0554	14.4	0.2003	14.4	0.6086	14.4	1.603			14.4	0.1648	14.4	0.314	14.4	0.8818	14.4	2.2724	14.4	5.2103			14.4	0.1433	14.4	0.4122	14.4	1.0968	14.4	2.7719	14.4	5.8137			14.4	0.8067	14.4	2.2582	14.4	5.0878	14.4	8.2543	14.4	9.4562			14.4	1.7393
14.5	0.0666	14.5	0.0626	14.5	0.2006	14.5	0.6159	14.5	1.6163			14.5	0.1659	14.5	0.316	14.5	0.8858	14.5	2.2863	14.5	5.2385			14.5	0.1452	14.5	0.4136	14.5	1.1066	14.5	2.7893	14.5	5.8414			14.5	0.8123	14.5	2.2684	14.5	5.1049	14.5	8.2693	14.5	9.4566			14.5	1.7473
14.6	0.0672001	14.6	0.0625	14.6	0.2023	14.6	0.6211	14.6	1.6284			14.6	0.1675	14.6	0.3197	14.6	0.89	14.6	2.3008	14.6	5.2675			14.6	0.1482	14.6	0.4179	14.6	1.116	14.6	2.8091	14.6	5.8646			14.6	0.8199	14.6	2.2763	14.6	5.1222	14.6	8.2785	14.6	9.4572			14.6	1.7544
14.7	0.0654	14.7	0.0597	14.7	0.2051	14.7	0.6233	14.7	1.6409			14.7	0.1643	14.7	0.3224	14.7	0.898	14.7	2.315	14.7	5.2901			14.7	0.1525	14.7	0.4177	14.7	1.1243	14.7	2.8281	14.7	5.8877			14.7	0.8284	14.7	2.2885	14.7	5.1429	14.7	8.2883	14.7	9.4597			14.7	1.758
14.8	0.0665	14.8	0.0616	14.8	0.2086	14.8	0.63	14.8	1.6548			14.8	0.1669	14.8	0.3257	14.8	0.9042	14.8	2.3331	14.8	5.3185			14.8	0.1543	14.8	0.4212	14.8	1.1357	14.8	2.8464	14.8	5.9132			14.8	0.8325	14.8	2.3018	14.8	5.1627	14.8	8.296	14.8	9.4604			14.8	1.7679
14.9	0.0663001	14.9	0.0602	14.9	0.2111	14.9	0.6303	14.9	1.6656			14.9	0.1655	14.9	0.3272	14.9	0.9105	14.9	2.3441	14.9	5.3441			14.9	0.1563	14.9	0.4232	14.9	1.1441	14.9	2.8637	14.9	5.9369			14.9	0.8378	14.9	2.3151	14.9	5.1841	14.9	8.3075	14.9	9.4605			14.9	1.7743
15	0.0648	15	0.0605	15	0.2139	15	0.6343	15	1.6786			15	0.1621	15	0.3302	15	0.9179	15	2.3623	15	5.3689			15	0.1628	15	0.4288	15	1.157	15	2.8832	15	5.9619			15	0.8427	15	2.3294	15	5.2027	15	8.3199	15	9.4607			15	1.7812
15.1	0.0631999	15.1	0.0649	15.1	0.2182	15.1	0.6388	15.1	1.6876			15.1	0.159101	15.1	0.3274	15.1	0.922201	15.1	2.3744	15.1	5.3914			15.1	0.1684	15.1	0.4332	15.1	1.1665	15.1	2.9013	15.1	5.9896			15.1	0.8511	15.1	2.3426	15.1	5.2263	15.1	8.3349	15.1	9.4614			15.1	1.7844
15.2	0.06	15.2	0.065	15.2	0.2178	15.2	0.6407	15.2	1.6952			15.2	0.1596	15.2	0.3258	15.2	0.9262	15.2	2.3889	15.2	5.4157			15.2	0.174	15.2	0.4359	15.2	1.1726	15.2	2.9159	15.2	6.0146			15.2	0.8607	15.2	2.356	15.2	5.2461	15.2	8.3458	15.2	9.4639			15.2	1.7896
15.3	0.056	15.3	0.0642	15.3	0.2195	15.3	0.6448	15.3	1.7088			15.3	0.1585	15.3	0.3276	15.3	0.9353	15.3	2.405	15.3	5.4407			15.3	0.1771	15.3	0.4394	15.3	1.181	15.3	2.93	15.3	6.0401			15.3	0.8653	15.3	2.3661	15.3	5.2638	15.3	8.3532	15.3	9.4652			15.3	1.7964
15.4	0.0540003	15.4	0.0613	15.4	0.2209	15.4	0.6497	15.4	1.7177			15.4	0.159	15.4	0.3281	15.4	0.9396	15.4	2.4204	15.4	5.4669			15.4	0.1781	15.4	0.4415	15.4	1.1872	15.4	2.9469	15.4	6.0634			15.4	0.8688	15.4	2.3784	15.4	5.2819	15.4	8.3636	15.4	9.462			15.4	1.8052
15.5	0.0592	15.5	0.0687	15.5	0.2283	15.5	0.6603	15.5	1.7345			15.5	0.1623	15.5	0.3332	15.5	0.9476	15.5	2.4385	15.5	5.4918			15.5	0.1752	15.5	0.4412	15.5	1.1923	15.5	2.9635	15.5	6.0835			15.5	0.8739	15.5	2.3884	15.5	5.298	15.5	8.3728	15.5	9.4615			15.5	1.8128
15.6	0.0628995	15.6	0.0737	15.6	0.233199	15.6	0.667199	15.6	1.7521			15.6	0.1599	15.6	0.3373	15.6	0.9486	15.6	2.4518	15.6	5.5141			15.6	0.1754	15.6	0.4457	15.6	1.1969	15.6	2.976	15.6	6.1044			15.6	0.8787	15.6	2.4036	15.6	5.3153	15.6	8.3826	15.6	9.4634			15.6	1.8178
15.7	0.06	15.7	0.0708	15.7	0.2327	15.7	0.6703	15.7	1.7629			15.7	0.158	15.7	0.3374	15.7	0.9542	15.7	2.4646	15.7	5.5322			15.7	0.1747	15.7	0.4498	15.7	1.2023	15.7	2.9845	15.7	6.1267			15.7	0.8827	15.7	2.4189	15.7	5.3342	15.7	8.3922	15.7	9.4606			15.7	1.8231
15.8	0.0569	15.8	0.0714	15.8	0.2354	15.8	0.6736	15.8	1.7736			15.8	0.1615	15.8	0.3438	15.8	0.9593	15.8	2.4849	15.8	5.5579			15.8	0.1759	15.8	0.4525	15.8	1.2081	15.8	3.0009	15.8	6.1448			15.8	0.8867	15.8	2.4327	15.8	5.3503	15.8	8.4006	15.8	9.4599			15.8	1.8298
15.9	0.0581999	15.9	0.0756	15.9	0.2408	15.9	0.6785	15.9	1.7826			15.9	0.1628	15.9	0.3466	15.9	0.9665	15.9	2.505	15.9	5.5842			15.9	0.1839	15.9	0.4599	15.9	1.22	15.9	3.0211	15.9	6.1733			15.9	0.8881	15.9	2.4457	15.9	5.3682	15.9	8.4088	15.9	9.4581			15.9	1.8326
16	0.0557	16	0.0761	16	0.2452	16	0.682	16	1.7916			16	0.1621	16	0.3507	16	0.9716	16	2.5206	16	5.609			16	0.1825	16	0.4599	16	1.2224	16	3.0361	16	6.1961			16	0.8926	16	2.4576	16	5.3865	16	8.4147	16	9.4569			16	1.8392
16.1	0.0564999	16.1	0.0774	16.1	0.2483	16.1	0.6871	16.1	1.8089			16.1	0.1646	16.1	0.3531	16.1	0.9764	16.1	2.535	16.1	5.6325			16.1	0.1815	16.1	0.4629	16.1	1.2314	16.1	3.0539	16.1	6.2199			16.1	0.8953	16.1	2.4698	16.1	5.3987	16.1	8.4259	16.1	9.4506			16.1	1.8449
16.2	0.0533	16.2	0.0774	16.2	0.2474	16.2	0.6867	16.2	1.8183			16.2	0.1661	16.2	0.3617	16.2	0.9823	16.2	2.5508	16.2	5.6574			16.2	0.1793	16.2	0.467	16.2	1.2378	16.2	3.0704	16.2	6.2426			16.2	0.8995	16.2	2.4866	16.2	5.4209	16.2	8.4419	16.2	9.4543			16.2	1.8481
16.3	0.0499	16.3	0.0792	16.3	0.2453	16.3	0.6832	16.3	1.8276			16.3	0.1666	16.3	0.3646	16.3	0.9897	16.3	2.5658	16.3	5.6831			16.3	0.1798	16.3	0.4713	16.3	1.2446	16.3	3.0842	16.3	6.2646			16.3	0.9086	16.3	2.5034	16.3	5.4451	16.3	8.4549	16.3	9.4571			16.3	1.8555
16.4	0.0517998	16.4	0.0812	16.4	0.2477	16.4	0.6875	16.4	1.8389			16.4	0.1694	16.4	0.3671	16.4	0.9986	16.4	2.5852	16.4	5.7067			16.4	0.1812	16.4	0.4734	16.4	1.2492	16.4	3.0962	16.4	6.2847			16.4	0.9135	16.4	2.514	16.4	5.4627	16.4	8.4647	16.4	9.4567			16.4	1.8615
16.5	0.0473	16.5	0.0791	16.5	0.2414	16.5	0.6887	16.5	1.8437			16.5	0.1704	16.5	0.369	16.5	1.0048	16.5	2.5988	16.5	5.7286			16.5	0.1806	16.5	0.4739	16.5	1.2574	16.5	3.1125	16.5	6.3			16.5	0.9191	16.5	2.5286	16.5	5.4786	16.5	8.4732	16.5	9.458			16.5	1.8629
16.6	0.0457005	16.6	0.0779	16.6	0.2381	16.6	0.6917	16.6	1.8514			16.6	0.1708	16.6	0.3701	16.6	1.0136	16.6	2.6122	16.6	5.7483			16.6	0.1846	16.6	0.476	16.6	1.2657	16.6	3.128	16.6	6.3218			16.6	0.929	16.6	2.5406	16.6	5.4925	16.6	8.4817	16.6	9.4542			16.6	1.8682
16.7	0.0504	16.7	0.0794	16.7	0.2381	16.7	0.6955	16.7	1.8625			16.7	0.1713	16.7	0.3715	16.7	1.0187	16.7	2.622	16.7	5.7726			16.7	0.1844	16.7	0.4802	16.7	1.2709	16.7	3.1399	16.7	6.339			16.7	0.9321	16.7	2.5508	16.7	5.5058	16.7	8.4832	16.7	9.4508			16.7	1.8737
16.8	0.0514	16.8	0.0826	16.8	0.2377	16.8	0.6999	16.8	1.8732			16.8	0.1696	16.8	0.3716	16.8	1.0194	16.8	2.6296	16.8	5.7943			16.8	0.1865	16.8	0.486	16.8	1.2793	16.8	3.1515	16.8	6.3575			16.8	0.9383	16.8	2.567	16.8	5.5218	16.8	8.4926	16.8	9.4511			16.8	1.8769
16.9	0.0550997	16.9	0.0836	16.9	0.2414	16.9	0.707	16.9	1.8869			16.9	0.1669	16.9	0.3722	16.9	1.0188	16.9	2.642	16.9	5.8135			16.9	0.1889	16.9	0.4908	16.9	1.2846	16.9	3.1634	16.9	6.377			16.9	0.9407	16.9	2.5784	16.9	5.5359	16.9	8.5007	16.9	9.4519			16.9	1.8768
17	0.0566	17	0.0845	17	0.2453	17	0.7115	17	1.9018			17	0.1646	17	0.3708	17	1.0226	17	2.6509	17	5.8295			17	0.1897	17	0.4901	17	1.2876	17	3.1736	17	6.3921			17	0.9475	17	2.5921	17	5.552	17	8.5118	17	9.4568			17	1.8775
17.1	0.0564998	17.1	0.0868	17.1	0.247	17.1	0.7174	17.1	1.9142			17.1	0.1672	17.1	0.3767	17.1	1.0288	17.1	2.6669	17.1	5.8523			17.1	0.1931	17.1	0.4901	17.1	1.2964	17.1	3.1882	17.1	6.4115			17.1	0.948501	17.1	2.5992	17.1	5.5634	17.1	8.5193	17.1	9.4519			17.1	1.8803
17.2	0.0588	17.2	0.093	17.2	0.2544	17.2	0.7273	17.2	1.9315			17.2	0.1672	17.2	0.3764	17.2	1.0315	17.2	2.6796	17.2	5.8745			17.2	0.192	17.2	0.4958	17.2	1.3034	17.2	3.2015	17.2	6.4308			17.2	0.954	17.2	2.6099	17.2	5.578	17.2	8.5271	17.2	9.4507			17.2	1.8835
17.3	0.0604	17.3	0.0945	17.3	0.2559	17.3	0.7341	17.3	1.9441			17.3	0.17	17.3	0.3767	17.3	1.0347	17.3	2.6941	17.3	5.8951			17.3	0.19	17.3	0.4986	17.3	1.3077	17.3	3.2133	17.3	6.4451			17.3	0.9619	17.3	2.6271	17.3	5.5962	17.3	8.5361	17.3	9.4548			17.3	1.8863
17.4	0.0589999	17.4	0.0989	17.4	0.2538	17.4	0.739	17.4	1.9543			17.4	0.164101	17.4	0.3759	17.4	1.0347	17.4	2.702	17.4	5.9101			17.4	0.1913	17.4	0.4983	17.4	1.3129	17.4	3.2272	17.4	6.4624			17.4	0.9668	17.4	2.6401	17.4	5.614	17.4	8.5453	17.4	9.4571			17.4	1.8934
17.5	0.056	17.5	0.0997	17.5	0.2528	17.5	0.743	17.5	1.9655			17.5	0.1597	17.5	0.3767	17.5	1.039	17.5	2.7133	17.5	5.9278			17.5	0.1916	17.5	0.4997	17.5	1.3232	17.5	3.2443	17.5	6.4838			17.5	0.9722	17.5	2.6552	17.5	5.6304	17.5	8.5533	17.5	9.4617			17.5	1.8928
17.6	0.0542	17.6	0.1004	17.6	0.2519	17.6	0.75	17.6	1.9773			17.6	0.157001	17.6	0.376	17.6	1.0414	17.6	2.7212	17.6	5.9466			17.6	0.1888	17.6	0.5003	17.6	1.332	17.6	3.2583	17.6	6.4984			17.6	0.9728	17.6	2.6624	17.6	5.6483	17.6	8.561	17.6	9.4628			17.6	1.8943
17.7	0.0518	17.7	0.1007	17.7	0.253	17.7	0.7536	17.7	1.9909			17.7	0.1619	17.7	0.3794	17.7	1.0437	17.7	2.7359	17.7	5.9687			17.7	0.1914	17.7	0.5054	17.7	1.3387	17.7	3.2716	17.7	6.5146			17.7	0.9727	17.7	2.673	17.7	5.6631	17.7	8.5645	17.7	9.4612			17.7	1.8975
17.8	0.0498	17.8	0.1032	17.8	0.2581	17.8	0.7596	17.8	2.0042			17.8	0.1609	17.8	0.3782	17.8	1.0515	17.8	2.7487	17.8	5.9884			17.8	0.1941	17.8	0.5093	17.8	1.3447	17.8	3.2872	17.8	6.5354			17.8	0.9772	17.8	2.6855	17.8	5.6834	17.8	8.5682	17.8	9.4595			17.8	1.9016
17.9	0.0516	17.9	0.1064	17.9	0.2594	17.9	0.7633	17.9	2.0172			17.9	0.1617	17.9	0.3808	17.9	1.0572	17.9	2.7656	17.9	6.0074			17.9	0.1942	17.9	0.5123	17.9	1.3517	17.9	3.3055	17.9	6.5541			17.9	0.9812	17.9	2.6994	17.9	5.7007	17.9	8.5774	17.9	9.4605			17.9	1.9056
18	0.0479	18	0.1101	18	0.259	18	0.7665	18	2.0272			18	0.1607	18	0.3846	18	1.0652	18	2.7796	18	6.0283			18	0.1947	18	0.5127	18	1.3595	18	3.3214	18	6.5729			18	0.982	18	2.7081	18	5.7119	18	8.5812	18	9.4572			18	1.9063
18.1	0.0454	18.1	0.1114	18.1	0.2625	18.1	0.7757	18.1	2.0386			18.1	0.1624	18.1	0.385	18.1	1.0704	18.1	2.7943	18.1	6.0492			18.1	0.1998	18.1	0.5146	18.1	1.3704	18.1	3.3367	18.1	6.5913			18.1	0.9856	18.1	2.7187	18.1	5.7254	18.1	8.5868	18.1	9.4556			18.1	1.9119
18.2	0.0419	18.2	0.1149	18.2	0.2624	18.2	0.7839	18.2	2.0493			18.2	0.1647	18.2	0.3837	18.2	1.0778	18.2	2.8098	18.2	6.069			18.2	0.2011	18.2	0.5148	18.2	1.3779	18.2	3.3493	18.2	6.6062			18.2	0.9907	18.2	2.7308	18.2	5.7424	18.2	8.5928	18.2	9.4579			18.2	1.9155
18.3	0.038	18.3	0.1152	18.3	0.2626	18.3	0.7897	18.3	2.0603			18.3	0.1694	18.3	0.3863	18.3	1.0885	18.3	2.8283	18.3	6.0905			18.3	0.2011	18.3	0.5133	18.3	1.3888	18.3	3.3618	18.3	6.623			18.3	0.9933	18.3	2.7434	18.3	5.7572	18.3	8.6012	18.3	9.4576			18.3	1.9189
18.4	0.0365004	18.4	0.1134	18.4	0.259	18.4	0.794	18.4	2.0725			18.4	0.1695	18.4	0.3854	18.4	1.0938	18.4	2.839	18.4	6.1106			18.4	0.2012	18.4	0.5137	18.4	1.3958	18.4	3.3768	18.4	6.6397			18.4	1.0015	18.4	2.7586	18.4	5.7718	18.4	8.6087	18.4	9.4595			18.4	1.9232
18.5	0.0403	18.5	0.1165	18.5	0.2628	18.5	0.7979	18.5	2.0851			18.5	0.1687	18.5	0.3878	18.5	1.0995	18.5	2.8487	18.5	6.1264			18.5	0.2008	18.5	0.5157	18.5	1.4003	18.5	3.3943	18.5	6.656			18.5	1.0044	18.5	2.7674	18.5	5.7862	18.5	8.6153	18.5	9.4591			18.5	1.9253
18.6	0.0464997	18.6	0.1232	18.6	0.2656	18.6	0.8043	18.6	2.0989			18.6	0.166501	18.6	0.3873	18.6	1.1019	18.6	2.8591	18.6	6.1429			18.6	0.1972	18.6	0.5182	18.6	1.4054	18.6	3.4066	18.6	6.6732			18.6	1.0126	18.6	2.7791	18.6	5.8009	18.6	8.6216	18.6	9.4607			18.6	1.9226
18.7	0.0477	18.7	0.1262	18.7	0.2721	18.7	0.8083	18.7	2.1123			18.7	0.1624	18.7	0.3879	18.7	1.1061	18.7	2.8685	18.7	6.1583			18.7	0.2009	18.7	0.5236	18.7	1.4108	18.7	3.4209	18.7	6.6931			18.7	1.016	18.7	2.7908	18.7	5.8173	18.7	8.6284	18.7	9.462			18.7	1.9223
18.8	0.0522	18.8	0.1275	18.8	0.2714	18.8	0.8146	18.8	2.1278			18.8	0.1617	18.8	0.3894	18.8	1.1106	18.8	2.8849	18.8	6.1775			18.8	0.2045	18.8	0.5263	18.8	1.4181	18.8	3.4382	18.8	6.7126			18.8	1.0189	18.8	2.8005	18.8	5.832	18.8	8.6367	18.8	9.459			18.8	1.9198
18.9	0.0523	18.9	0.1255	18.9	0.2754	18.9	0.817	18.9	2.1427			18.9	0.159901	18.9	0.3876	18.9	1.1154	18.9	2.8913	18.9	6.1943			18.9	0.2077	18.9	0.5301	18.9	1.4242	18.9	3.4529	18.9	6.7286			18.9	1.0244	18.9	2.809	18.9	5.846	18.9	8.6422	18.9	9.4572			18.9	1.9238
19	0.0543	19	0.1273	19	0.2812	19	0.8223	19	2.1583			19	0.1556	19	0.3852	19	1.1202	19	2.8966	19	6.2101			19	0.2091	19	0.5316	19	1.4279	19	3.4692	19	6.7432			19	1.0285	19	2.8187	19	5.8599	19	8.6477	19	9.457			19	1.929
19.1	0.0512	19.1	0.1323	19.1	0.2829	19.1	0.8255	19.1	2.1717			19.1	0.1552	19.1	0.3852	19.1	1.1216	19.1	2.9078	19.1	6.2303			19.1	0.2108	19.1	0.5388	19.1	1.4328	19.1	3.4825	19.1	6.7584			19.1	1.0321	19.1	2.8252	19.1	5.8758	19.1	8.6502	19.1	9.4579			19.1	1.928
19.2	0.0524	19.2	0.1369	19.2	0.2898	19.2	0.834	19.2	2.1896			19.2	0.156	19.2	0.3885	19.2	1.1284	19.2	2.9242	19.2	6.2514			19.2	0.2109	19.2	0.5383	19.2	1.4387	19.2	3.4958	19.2	6.7731			19.2	1.0349	19.2	2.8351	19.2	5.891	19.2	8.6534	19.2	9.4615			19.2	1.9278
19.3	0.0534	19.3	0.1386	19.3	0.2946	19.3	0.8405	19.3	2.2015			19.3	0.1574	19.3	0.3909	19.3	1.1354	19.3	2.9425	19.3	6.2721			19.3	0.2136	19.3	0.5361	19.3	1.4435	19.3	3.5051	19.3	6.7853			19.3	1.0374	19.3	2.8425	19.3	5.9013	19.3	8.6561	19.3	9.4602			19.3	1.927
19.4	0.0549	19.4	0.1382	19.4	0.2985	19.4	0.8457	19.4	2.2134			19.4	0.1582	19.4	0.3911	19.4	1.141	19.4	2.9567	19.4	6.2927			19.4	0.215	19.4	0.5371	19.4	1.4488	19.4	3.5166	19.4	6.7956			19.4	1.0465	19.4	2.8563	19.4	5.9217	19.4	8.6658	19.4	9.4645			19.4	1.929
19.5	0.0542	19.5	0.1375	19.5	0.2996	19.5	0.8494	19.5	2.2242			19.5	0.1546	19.5	0.3915	19.5	1.1448	19.5	2.9712	19.5	6.3101			19.5	0.2135	19.5	0.538	19.5	1.4567	19.5	3.5314	19.5	6.8096			19.5	1.0494	19.5	2.8673	19.5	5.9346	19.5	8.6725	19.5	9.469			19.5	1.9328
19.6	0.0513001	19.6	0.1382	19.6	0.3024	19.6	0.8531	19.6	2.2325			19.6	0.151201	19.6	0.3898	19.6	1.1442	19.6	2.9784	19.6	6.3234			19.6	0.2137	19.6	0.5367	19.6	1.4617	19.6	3.5447	19.6	6.8242			19.6	1.0532	19.6	2.8771	19.6	5.9498	19.6	8.6794	19.6	9.4674			19.6	1.9389
19.7	0.0488	19.7	0.139	19.7	0.3012	19.7	0.8585	19.7	2.2403			19.7	0.1562	19.7	0.394	19.7	1.1549	19.7	2.9947	19.7	6.3439			19.7	0.2191	19.7	0.5424	19.7	1.4729	19.7	3.5613	19.7	6.8419			19.7	1.0566	19.7	2.8846	19.7	5.9616	19.7	8.6876	19.7	9.4648			19.7	1.941
19.8	0.05	19.8	0.1431	19.8	0.3075	19.8	0.8655	19.8	2.2527			19.8	0.1534	19.8	0.3943	19.8	1.1603	19.8	3.005	19.8	6.3593			19.8	0.2224	19.8	0.5458	19.8	1.482	19.8	3.5787	19.8	6.8591			19.8	1.0603	19.8	2.8976	19.8	5.9768	19.8	8.6925	19.8	9.4645			19.8	1.9436
19.9	0.0547002	19.9	0.1443	19.9	0.3099	19.9	0.8667	19.9	2.2593			19.9	0.1546	19.9	0.3976	19.9	1.1676	19.9	3.0222	19.9	6.3764			19.9	0.227	19.9	0.5524	19.9	1.4922	19.9	3.594	19.9	6.8769			19.9	1.064	19.9	2.9062	19.9	5.9881	19.9	8.6919	19.9	9.4622			19.9	1.9458
20	0.0566	20	0.148	20	0.3128	20	0.8752	20	2.2689			20	0.1548	20	0.401	20	1.1721	20	3.0358	20	6.3934			20	0.2284	20	0.5545	20	1.5001	20	3.6056	20	6.8898			20	1.0703	20	2.92	20	5.9999	20	8.6999	20	9.4656			20	1.9505
20.1	0.0575999	20.1	0.151	20.1	0.3141	20.1	0.8781	20.1	2.2799			20.1	0.1524	20.1	0.4028	20.1	1.1784	20.1	3.0465	20.1	6.41			20.1	0.2339	20.1	0.5599	20.1	1.5078	20.1	3.6223	20.1	6.9077			20.1	1.0786	20.1	2.9317	20.1	6.0141	20.1	8.7077	20.1	9.4699			20.1	1.9533
20.2	0.0598	20.2	0.1514	20.2	0.3157	20.2	0.8796	20.2	2.2902			20.2	0.1526	20.2	0.403	20.2	1.1816	20.2	3.059	20.2	6.4263			20.2	0.2385	20.2	0.5663	20.2	1.5157	20.2	3.6393	20.2	6.925			20.2	1.0836	20.2	2.9416	20.2	6.0269	20.2	8.7132	20.2	9.4702			20.2	1.9537
20.3	0.0614	20.3	0.1549	20.3	0.3208	20.3	0.8862	20.3	2.3039			20.3	0.1482	20.3	0.4077	20.3	1.1864	20.3	3.0765	20.3	6.4472			20.3	0.2449	20.3	0.5715	20.3	1.5249	20.3	3.6526	20.3	6.9395			20.3	1.0852	20.3	2.9493	20.3	6.0331	20.3	8.7125	20.3	9.4644			20.3	1.9574
20.4	0.0609001	20.4	0.1535	20.4	0.3217	20.4	0.8897	20.4	2.3136			20.4	0.147	20.4	0.4123	20.4	1.1888	20.4	3.0891	20.4	6.4626			20.4	0.2471	20.4	0.5769	20.4	1.532	20.4	3.6699	20.4	6.9498			20.4	1.0915	20.4	2.9593	20.4	6.0429	20.4	8.7126	20.4	9.4618			20.4	1.9604
20.5	0.0591	20.5	0.1551	20.5	0.3251	20.5	0.8945	20.5	2.3253			20.5	0.1492	20.5	0.4195	20.5	1.1944	20.5	3.1073	20.5	6.4811			20.5	0.2469	20.5	0.5793	20.5	1.5419	20.5	3.6836	20.5	6.9634			20.5	1.0946	20.5	2.9666	20.5	6.0535	20.5	8.7128	20.5	9.4578			20.5	1.9646
20.6	0.0596003	20.6	0.1533	20.6	0.3289	20.6	0.895	20.6	2.3357			20.6	0.148801	20.6	0.4186	20.6	1.1977	20.6	3.1175	20.6	6.4933			20.6	0.2473	20.6	0.5814	20.6	1.5495	20.6	3.6988	20.6	6.9765			20.6	1.1007	20.6	2.9787	20.6	6.0687	20.6	8.7168	20.6	9.4589			20.6	1.9657
20.7	0.0606	20.7	0.156	20.7	0.3347	20.7	0.9009	20.7	2.345			20.7	0.1493	20.7	0.4234	20.7	1.2078	20.7	3.1323	20.7	6.515			20.7	0.2468	20.7	0.5841	20.7	1.5562	20.7	3.7084	20.7	6.9891			20.7	1.1044	20.7	2.99	20.7	6.0815	20.7	8.7215	20.7	9.4608			20.7	1.9666
20.8	0.0647	20.8	0.162	20.8	0.344099	20.8	0.913199	20.8	2.3596			20.8	0.1542	20.8	0.4278	20.8	1.2152	20.8	3.1475	20.8	6.535			20.8	0.2398	20.8	0.5849	20.8	1.5566	20.8	3.714	20.8	6.9967			20.8	1.1056	20.8	2.9997	20.8	6.0953	20.8	8.7293	20.8	9.4606			20.8	1.9706
20.9	0.0607003	20.9	0.1612	20.9	0.3463	20.9	0.9203	20.9	2.3692			20.9	0.1544	20.9	0.4281	20.9	1.2242	20.9	3.1603	20.9	6.5518			20.9	0.2409	20.9	0.5851	20.9	1.5638	20.9	3.728	20.9	7.0071			20.9	1.1138	20.9	3.0118	20.9	6.1101	20.9	8.7372	20.9	9.4619			20.9	1.9712
21	0.0593	21	0.1612	21	0.3461	21	0.9248	21	2.3797			21	0.1563	21	0.4333	21	1.2274	21	3.1723	21	6.5691			21	0.2387	21	0.5889	21	1.5719	21	3.739	21	7.0186			21	1.1179	21	3.0209	21	6.1189	21	8.7399	21	9.4592			21	1.9709
21.1	0.0592002	21.1	0.1641	21.1	0.3508	21.1	0.9289	21.1	2.3896			21.1	0.157401	21.1	0.4298	21.1	1.2287	21.1	3.1761	21.1	6.5826			21.1	0.237	21.1	0.5908	21.1	1.5785	21.1	3.7498	21.1	7.0304			21.1	1.1227	21.1	3.0307	21.1	6.1324	21.1	8.743	21.1	9.4572			21.1	1.9704
21.2	0.064	21.2	0.1634	21.2	0.3529	21.2	0.9362	21.2	2.4047			21.2	0.1611	21.2	0.4353	21.2	1.2368	21.2	3.1908	21.2	6.6031			21.2	0.2341	21.2	0.5924	21.2	1.5804	21.2	3.7646	21.2	7.0406			21.2	1.1217	21.2	3.0372	21.2	6.1416	21.2	8.742	21.2	9.4533			21.2	1.9712
21.3	0.0647	21.3	0.1662	21.3	0.3559	21.3	0.9391	21.3	2.4197			21.3	0.1611	21.3	0.4414	21.3	1.2465	21.3	3.2034	21.3	6.6192			21.3	0.2342	21.3	0.5942	21.3	1.5854	21.3	3.7765	21.3	7.0528			21.3	1.1227	21.3	3.0475	21.3	6.1532	21.3	8.7454	21.3	9.4524			21.3	1.9703
21.4	0.0659998	21.4	0.1675	21.4	0.358	21.4	0.9441	21.4	2.4323			21.4	0.162601	21.4	0.4395	21.4	1.2494	21.4	3.2125	21.4	6.6326			21.4	0.2332	21.4	0.5953	21.4	1.5883	21.4	3.7928	21.4	7.0624			21.4	1.1318	21.4	3.0615	21.4	6.1667	21.4	8.7518	21.4	9.4495			21.4	1.9753
21.5	0.0673	21.5	0.1726	21.5	0.3596	21.5	0.9434	21.5	2.4452			21.5	0.1626	21.5	0.4457	21.5	1.2568	21.5	3.2238	21.5	6.6484			21.5	0.2346	21.5	0.5993	21.5	1.5939	21.5	3.8068	21.5	7.0729			21.5	1.139	21.5	3.0733	21.5	6.1799	21.5	8.7562	21.5	9.4504			21.5	1.9782
21.6	0.0661	21.6	0.169999	21.6	0.3575	21.6	0.9427	21.6	2.452			21.6	0.1627	21.6	0.4458	21.6	1.2605	21.6	3.2341	21.6	6.6648			21.6	0.2416	21.6	0.6041	21.6	1.6006	21.6	3.8204	21.6	7.0865			21.6	1.1446	21.6	3.0861	21.6	6.1922	21.6	8.7587	21.6	9.4523			21.6	1.9806
21.7	0.0659	21.7	0.1692	21.7	0.355	21.7	0.9425	21.7	2.4572			21.7	0.1656	21.7	0.4458	21.7	1.2703	21.7	3.2483	21.7	6.6824			21.7	0.2453	21.7	0.61	21.7	1.6086	21.7	3.8372	21.7	7.106			21.7	1.1473	21.7	3.0937	21.7	6.2014	21.7	8.7577	21.7	9.4459			21.7	1.9844
21.8	0.0686	21.8	0.171	21.8	0.3594	21.8	0.9511	21.8	2.4677			21.8	0.1675	21.8	0.4468	21.8	1.277	21.8	3.2628	21.8	6.7031			21.8	0.2454	21.8	0.6158	21.8	1.6156	21.8	3.8565	21.8	7.1214			21.8	1.1557	21.8	3.1049	21.8	6.2157	21.8	8.76	21.8	9.4496			21.8	1.9923
21.9	0.0706	21.9	0.169	21.9	0.356	21.9	0.9559	21.9	2.4791			21.9	0.1656	21.9	0.4459	21.9	1.2849	21.9	3.2719	21.9	6.7214			21.9	0.2428	21.9	0.6191	21.9	1.6201	21.9	3.8658	21.9	7.1327			21.9	1.1594	21.9	3.113	21.9	6.2234	21.9	8.7601	21.9	9.4461			21.9	1.9958
22	0.0684012	22	0.1646	22	0.354801	22	0.956801	22	2.4893			22	0.165	22	0.4508	22	1.2922	22	3.2835	22	6.7387			22	0.240201	22	0.6209	22	1.622	22	3.8748	22	7.1427			22	1.1642	22	3.1217	22	6.2321	22	8.7633	22	9.4469			22	2.0027
22.1	0.0685	22.1	0.1636	22.1	0.352999	22.1	0.959299	22.1	2.5001			22.1	0.1671	22.1	0.4513	22.1	1.3013	22.1	3.2975	22.1	6.754			22.1	0.247	22.1	0.628	22.1	1.6325	22.1	3.8912	22.1	7.1538			22.1	1.168	22.1	3.1322	22.1	6.2412	22.1	8.764	22.1	9.4427			22.1	2.0023
22.2	0.0661	22.2	0.1626	22.2	0.353101	22.2	0.963001	22.2	2.507			22.2	0.1667	22.2	0.4517	22.2	1.3085	22.2	3.3124	22.2	6.7723			22.2	0.2487	22.2	0.627	22.2	1.6397	22.2	3.9048	22.2	7.1662			22.2	1.1731	22.2	3.1399	22.2	6.2521	22.2	8.7659	22.2	9.4438			22.2	1.9997
22.3	0.067	22.3	0.1639	22.3	0.3544	22.3	0.9664	22.3	2.5131			22.3	0.1672	22.3	0.4505	22.3	1.3144	22.3	3.3243	22.3	6.7848			22.3	0.2503	22.3	0.6279	22.3	1.6484	22.3	3.9163	22.3	7.1791			22.3	1.181	22.3	3.1512	22.3	6.26	22.3	8.7695	22.3	9.4447			22.3	2.0029
22.4	0.07	22.4	0.1655	22.4	0.357	22.4	0.976	22.4	2.5236			22.4	0.1659	22.4	0.4518	22.4	1.3155	22.4	3.3356	22.4	6.7964			22.4	0.2535	22.4	0.6325	22.4	1.6546	22.4	3.9288	22.4	7.1893			22.4	1.1833	22.4	3.1592	22.4	6.2688	22.4	8.7708	22.4	9.4461			22.4	2.0008
22.5	0.0705002	22.5	0.1667	22.5	0.3583	22.5	0.9798	22.5	2.5333			22.5	0.166301	22.5	0.4561	22.5	1.3186	22.5	3.345	22.5	6.8137			22.5	0.2557	22.5	0.633	22.5	1.6629	22.5	3.939	22.5	7.2005			22.5	1.1883	22.5	3.1694	22.5	6.2781	22.5	8.776	22.5	9.4449			22.5	2.0004
22.6	0.0769	22.6	0.1735	22.6	0.3681	22.6	0.9862	22.6	2.5468			22.6	0.1636	22.6	0.4534	22.6	1.3219	22.6	3.3544	22.6	6.8302			22.6	0.2559	22.6	0.6346	22.6	1.6684	22.6	3.9506	22.6	7.2118			22.6	1.1884	22.6	3.1765	22.6	6.2888	22.6	8.7762	22.6	9.4425			22.6	2.0033
22.7	0.0783	22.7	0.1749	22.7	0.3726	22.7	0.9892	22.7	2.5575			22.7	0.1648	22.7	0.4543	22.7	1.3251	22.7	3.3695	22.7	6.8461			22.7	0.2557	22.7	0.6381	22.7	1.6732	22.7	3.9637	22.7	7.2201			22.7	1.1897	22.7	3.1914	22.7	6.3021	22.7	8.7823	22.7	9.4438			22.7	2.0035
22.8	0.078	22.8	0.1764	22.8	0.3775	22.8	0.9966	22.8	2.5652			22.8	0.164	22.8	0.4559	22.8	1.3317	22.8	3.3821	22.8	6.8585			22.8	0.2561	22.8	0.6396	22.8	1.6788	22.8	3.9792	22.8	7.2335			22.8	1.195	22.8	3.2021	22.8	6.3154	22.8	8.7863	22.8	9.4447			22.8	1.999
22.9	0.0765	22.9	0.1745	22.9	0.3814	22.9	0.9985	22.9	2.5739			22.9	0.1618	22.9	0.457	22.9	1.3369	22.9	3.3957	22.9	6.8716			22.9	0.2562	22.9	0.6383	22.9	1.6824	22.9	3.9896	22.9	7.2457			22.9	1.2009	22.9	3.2135	22.9	6.328	22.9	8.7894	22.9	9.4435			22.9	2.0008
23	0.0764004	23	0.175	23	0.3822	23	1.0002	23	2.5824			23	0.164	23	0.46	23	1.3488	23	3.4075	23	6.8882			23	0.254	23	0.6369	23	1.6888	23	4.0038	23	7.2573			23	1.209	23	3.224	23	6.3404	23	8.7915	23	9.4406			23	2.0024
23.1	0.0755	23.1	0.1784	23.1	0.3843	23.1	1.0056	23.1	2.5921			23.1	0.1664	23.1	0.4641	23.1	1.3561	23.1	3.421	23.1	6.906			23.1	0.2567	23.1	0.6377	23.1	1.6954	23.1	4.02	23.1	7.2693			23.1	1.219	23.1	3.2334	23.1	6.3535	23.1	8.7939	23.1	9.4367			23.1	2.0021
23.2	0.0786	23.2	0.1785	23.2	0.3886	23.2	1.0113	23.2	2.6005			23.2	0.1682	23.2	0.4666	23.2	1.3647	23.2	3.4323	23.2	6.9217			23.2	0.2544	23.2	0.6426	23.2	1.7003	23.2	4.0302	23.2	7.2796			23.2	1.2278	23.2	3.2454	23.2	6.3652	23.2	8.7947	23.2	9.4393			23.2	2.0036
23.3	0.0833	23.3	0.1797	23.3	0.3879	23.3	1.0139	23.3	2.6085			23.3	0.1671	23.3	0.4676	23.3	1.3704	23.3	3.4433	23.3	6.9347			23.3	0.2514	23.3	0.6411	23.3	1.7068	23.3	4.0391	23.3	7.2862			23.3	1.2313	23.3	3.2578	23.3	6.3792	23.3	8.7987	23.3	9.4419			23.3	1.9984
23.4	0.0894	23.4	0.1875	23.4	0.3938	23.4	1.0227	23.4	2.6194			23.4	0.1654	23.4	0.4717	23.4	1.3762	23.4	3.4564	23.4	6.9479			23.4	0.2543	23.4	0.6459	23.4	1.7168	23.4	4.058	23.4	7.3032			23.4	1.2338	23.4	3.2649	23.4	6.3876	23.4	8.7971	23.4	9.4387			23.4	2.0008
23.5	0.0918001	23.5	0.1868	23.5	0.3971	23.5	1.0303	23.5	2.6281			23.5	0.1677	23.5	0.4728	23.5	1.3846	23.5	3.4741	23.5	6.9626			23.5	0.2564	23.5	0.6498	23.5	1.7249	23.5	4.0717	23.5	7.3142			23.5	1.2375	23.5	3.2728	23.5	6.397	23.5	8.7986	23.5	9.4356			23.5	2.004
23.6	0.0962	23.6	0.1877	23.6	0.3992	23.6	1.0356	23.6	2.6385			23.6	0.171	23.6	0.4753	23.6	1.3888	23.6	3.4869	23.6	6.9791			23.6	0.2557	23.6	0.6536	23.6	1.7277	23.6	4.082	23.6	7.3209			23.6	1.2417	23.6	3.2814	23.6	6.4091	23.6	8.8029	23.6	9.4319			23.6	2.0097
23.7	0.0997	23.7	0.1905	23.7	0.401	23.7	1.041	23.7	2.6492			23.7	0.1696	23.7	0.4805	23.7	1.3933	23.7	3.4987	23.7	6.9936			23.7	0.2587	23.7	0.6564	23.7	1.7338	23.7	4.0952	23.7	7.3337			23.7	1.2451	23.7	3.2917	23.7	6.4149	23.7	8.8054	23.7	9.4269			23.7	2.0158
23.8	0.1025	23.8	0.1946	23.8	0.4054	23.8	1.049	23.8	2.6596			23.8	0.1632	23.8	0.4794	23.8	1.3984	23.8	3.5081	23.8	7.0064			23.8	0.2562	23.8	0.6564	23.8	1.7365	23.8	4.1058	23.8	7.3431			23.8	1.2477	23.8	3.3016	23.8	6.424	23.8	8.8099	23.8	9.4276			23.8	2.0135
23.9	0.1059	23.9	0.195	23.9	0.4064	23.9	1.0512	23.9	2.6696			23.9	0.1596	23.9	0.4784	23.9	1.4008	23.9	3.5173	23.9	7.0187			23.9	0.2512	23.9	0.6565	23.9	1.743	23.9	4.1176	23.9	7.3521			23.9	1.2528	23.9	3.3108	23.9	6.4319	23.9	8.8138	23.9	9.4264			23.9	2.0131
24	0.1039	24	0.1968	24	0.4083	24	1.0573	24	2.6786			24	0.1606	24	0.4817	24	1.4097	24	3.531	24	7.0371			24	0.2514	24	0.6596	24	1.7502	24	4.1293	24	7.3607			24	1.2582	24	3.3204	24	6.4398	24	8.8148	24	9.4254			24	2.0132
24.1	0.1067	24.1	0.1979	24.1	0.4112	24.1	1.0617	24.1	2.692			24.1	0.1599	24.1	0.4814	24.1	1.4128	24.1	3.5433	24.1	7.0495			24.1	0.2551	24.1	0.6646	24.1	1.7555	24.1	4.1409	24.1	7.3727			24.1	1.2661	24.1	3.3308	24.1	6.4519	24.1	8.8178	24.1	9.4261			24.1	2.0141
24.2	0.1076	24.2	0.1962	24.2	0.4129	24.2	1.0616	24.2	2.7019			24.2	0.1584	24.2	0.4871	24.2	1.4193	24.2	3.5555	24.2	7.0628			24.2	0.2543	24.2	0.6699	24.2	1.7622	24.2	4.1551	24.2	7.3834			24.2	1.2712	24.2	3.3394	24.2	6.4631	24.2	8.8186	24.2	9.4257			24.2	2.0116
24.3	0.1113	24.3	0.1976	24.3	0.42	24.3	1.0671	24.3	2.7124			24.3	0.1546	24.3	0.4899	24.3	1.4228	24.3	3.5628	24.3	7.075			24.3	0.256	24.3	0.6745	24.3	1.7678	24.3	4.1701	24.3	7.3915			24.3	1.2754	24.3	3.3495	24.3	6.4703	24.3	8.8192	24.3	9.4231			24.3	2.0106
24.4	0.1159	24.4	0.2	24.4	0.4244	24.4	1.0739	24.4	2.7221			24.4	0.1485	24.4	0.4931	24.4	1.426	24.4	3.5752	24.4	7.0909			24.4	0.2591	24.4	0.6789	24.4	1.7739	24.4	4.1822	24.4	7.4007			24.4	1.2816	24.4	3.3618	24.4	6.4771	24.4	8.8208	24.4	9.4254			24.4	2.0079
24.5	0.120799	24.5	0.2043	24.5	0.433299	24.5	1.0849	24.5	2.7361			24.5	0.145301	24.5	0.4967	24.5	1.4324	24.5	3.5887	24.5	7.1029			24.5	0.256001	24.5	0.6793	24.5	1.7811	24.5	4.1902	24.5	7.4087			24.5	1.2848	24.5	3.3717	24.5	6.4863	24.5	8.8238	24.5	9.4254			24.5	2.0109
24.6	0.1173	24.6	0.2046	24.6	0.4343	24.6	1.0917	24.6	2.746			24.6	0.1391	24.6	0.4967	24.6	1.4351	24.6	3.6012	24.6	7.1173			24.6	0.2585	24.6	0.6825	24.6	1.7886	24.6	4.2008	24.6	7.4201			24.6	1.2908	24.6	3.385	24.6	6.4935	24.6	8.8285	24.6	9.428			24.6	2.0097
24.7	0.1126	24.7	0.2034	24.7	0.4362	24.7	1.0938	24.7	2.7568			24.7	0.1391	24.7	0.4999	24.7	1.4434	24.7	3.6134	24.7	7.1336			24.7	0.2617	24.7	0.6868	24.7	1.7958	24.7	4.2159	24.7	7.4304			24.7	1.2917	24.7	3.3941	24.7	6.4984	24.7	8.8312	24.7	9.4304			24.7	2.0111
24.8	0.1103	24.8	0.2019	24.8	0.4346	24.8	1.0966	24.8	2.7678			24.8	0.141	24.8	0.5032	24.8	1.4506	24.8	3.624	24.8	7.1482			24.8	0.264	24.8	0.689	24.8	1.804	24.8	4.2285	24.8	7.4376			24.8	1.2941	24.8	3.4027	24.8	6.5054	24.8	8.8311	24.8	9.4302			24.8	2.0158
24.9	0.1089	24.9	0.2007	24.9	0.4351	24.9	1.0967	24.9	2.7739			24.9	0.1383	24.9	0.5048	24.9	1.4549	24.9	3.6344	24.9	7.1587			24.9	0.2646	24.9	0.6929	24.9	1.8117	24.9	4.2404	24.9	7.4481			24.9	1.2984	24.9	3.415	24.9	6.5144	24.9	8.8305	24.9	9.4294			24.9	2.0193
25	0.107501	25	0.201	25	0.433301	25	1.0995	25	2.7753			25	0.1378	25	0.5077	25	1.4586	25	3.6489	25	7.1713			25	0.2663	25	0.6949	25	1.8197	25	4.2538	25	7.4582			25	1.2998	25	3.4242	25	6.5209	25	8.8299	25	9.428			25	2.0203
25.1	0.1092	25.1	0.2051	25.1	0.4396	25.1	1.1055	25.1	2.7854			25.1	0.1428	25.1	0.5156	25.1	1.4676	25.1	3.6678	25.1	7.1869			25.1	0.2625	25.1	0.6963	25.1	1.8283	25.1	4.2682	25.1	7.4703			25.1	1.3025	25.1	3.435	25.1	6.5328	25.1	8.8322	25.1	9.4276			25.1	2.0225
25.2	0.1121	25.2	0.2051	25.2	0.4433	25.2	1.1093	25.2	2.7923			25.2	0.1439	25.2	0.5167	25.2	1.4742	25.2	3.6808	25.2	7.1987			25.2	0.2609	25.2	0.6979	25.2	1.8346	25.2	4.2827	25.2	7.483			25.2	1.3083	25.2	3.4478	25.2	6.5401	25.2	8.8378	25.2	9.4269			25.2	2.0226
25.3	0.1128	25.3	0.2063	25.3	0.4458	25.3	1.1097	25.3	2.7983			25.3	0.1399	25.3	0.514	25.3	1.4715	25.3	3.6878	25.3	7.2089			25.3	0.2662	25.3	0.7039	25.3	1.8446	25.3	4.3009	25.3	7.4949			25.3	1.3152	25.3	3.4605	25.3	6.5496	25.3	8.8412	25.3	9.4283			25.3	2.0222
25.4	0.1143	25.4	0.211	25.4	0.4479	25.4	1.1151	25.4	2.8073			25.4	0.1384	25.4	0.5157	25.4	1.4743	25.4	3.6962	25.4	7.2171			25.4	0.2704	25.4	0.7124	25.4	1.8535	25.4	4.3172	25.4	7.508			25.4	1.3239	25.4	3.4742	25.4	6.5634	25.4	8.8456	25.4	9.4324			25.4	2.0257
25.5	0.1147	25.5	0.2154	25.5	0.4471	25.5	1.1199	25.5	2.8148			25.5	0.1392	25.5	0.5173	25.5	1.4791	25.5	3.7122	25.5	7.2319			25.5	0.2689	25.5	0.7142	25.5	1.8612	25.5	4.3298	25.5	7.5191			25.5	1.325	25.5	3.4804	25.5	6.5687	25.5	8.8421	25.5	9.4296			25.5	2.0285
25.6	0.116	25.6	0.2195	25.6	0.453499	25.6	1.1263	25.6	2.8256			25.6	0.1377	25.6	0.5146	25.6	1.4839	25.6	3.7181	25.6	7.2387			25.6	0.2705	25.6	0.7195	25.6	1.8678	25.6	4.3437	25.6	7.5279			25.6	1.333	25.6	3.489	25.6	6.5757	25.6	8.8405	25.6	9.4284			25.6	2.0299
25.7	0.114	25.7	0.2212	25.7	0.452201	25.7	1.1264	25.7	2.8332			25.7	0.1427	25.7	0.5182	25.7	1.4956	25.7	3.732	25.7	7.2541			25.7	0.2721	25.7	0.7271	25.7	1.8759	25.7	4.3578	25.7	7.5362			25.7	1.3408	25.7	3.499	25.7	6.5859	25.7	8.8443	25.7	9.4315			25.7	2.0288
25.8	0.1187	25.8	0.2208	25.8	0.4507	25.8	1.1315	25.8	2.8428			25.8	0.1426	25.8	0.5181	25.8	1.5003	25.8	3.744	25.8	7.2662			25.8	0.2716	25.8	0.7345	25.8	1.8815	25.8	4.3724	25.8	7.552			25.8	1.3501	25.8	3.5136	25.8	6.5992	25.8	8.8484	25.8	9.4381			25.8	2.0319
25.9	0.1207	25.9	0.2207	25.9	0.4491	25.9	1.1326	25.9	2.8465			25.9	0.1505	25.9	0.5237	25.9	1.5112	25.9	3.7596	25.9	7.2843			25.9	0.2691	25.9	0.7351	25.9	1.8798	25.9	4.3835	25.9	7.5604			25.9	1.3578	25.9	3.5251	25.9	6.611	25.9	8.8553	25.9	9.4413			25.9	2.0316
26	0.1189	26	0.2207	26	0.4495	26	1.1358	26	2.8578			26	0.1522	26	0.5274	26	1.5186	26	3.7677	26	7.2982			26	0.264401	26	0.732	26	1.8793	26	4.3941	26	7.5662			26	1.3621	26	3.5348	26	6.6179	26	8.8593	26	9.4429			26	2.0305
26.1	0.1198	26.1	0.2234	26.1	0.4547	26.1	1.1377	26.1	2.8688			26.1	0.1553	26.1	0.5293	26.1	1.5263	26.1	3.7817	26.1	7.3141			26.1	0.2665	26.1	0.7369	26.1	1.8892	26.1	4.4129	26.1	7.5797			26.1	1.3656	26.1	3.5415	26.1	6.627	26.1	8.8591	26.1	9.4406			26.1	2.0345
26.2	0.1229	26.2	0.2248	26.2	0.4585	26.2	1.1396	26.2	2.8818			26.2	0.1615	26.2	0.5356	26.2	1.5351	26.2	3.7997	26.2	7.326			26.2	0.266	26.2	0.7404	26.2	1.8955	26.2	4.4246	26.2	7.5872			26.2	1.3673	26.2	3.5449	26.2	6.6337	26.2	8.8594	26.2	9.4365			26.2	2.0361
26.3	0.1229	26.3	0.2262	26.3	0.4596	26.3	1.1418	26.3	2.8925			26.3	0.164	26.3	0.5451	26.3	1.5461	26.3	3.8153	26.3	7.3424			26.3	0.2654	26.3	0.7394	26.3	1.8987	26.3	4.4368	26.3	7.59			26.3	1.3747	26.3	3.5534	26.3	6.6459	26.3	8.8622	26.3	9.4376			26.3	2.0356
26.4	0.122	26.4	0.225	26.4	0.4591	26.4	1.1449	26.4	2.8996			26.4	0.1649	26.4	0.5434	26.4	1.5499	26.4	3.8227	26.4	7.349			26.4	0.2602	26.4	0.7392	26.4	1.9026	26.4	4.4511	26.4	7.5927			26.4	1.3777	26.4	3.5633	26.4	6.6542	26.4	8.8658	26.4	9.4366			26.4	2.0394
26.5	0.119701	26.5	0.2246	26.5	0.4632	26.5	1.1467	26.5	2.9069			26.5	0.163901	26.5	0.5381	26.5	1.554	26.5	3.8305	26.5	7.3576			26.5	0.257	26.5	0.7426	26.5	1.9063	26.5	4.4587	26.5	7.6016			26.5	1.3798	26.5	3.569	26.5	6.6607	26.5	8.8659	26.5	9.4393			26.5	2.0421
26.6	0.1173	26.6	0.2225	26.6	0.4619	26.6	1.1495	26.6	2.9113			26.6	0.1623	26.6	0.5393	26.6	1.5592	26.6	3.8383	26.6	7.3696			26.6	0.2604	26.6	0.7475	26.6	1.9141	26.6	4.472	26.6	7.6119			26.6	1.3815	26.6	3.5777	26.6	6.6705	26.6	8.8677	26.6	9.4411			26.6	2.0421
26.7	0.1142	26.7	0.2232	26.7	0.4587	26.7	1.1548	26.7	2.9176			26.7	0.1691	26.7	0.5454	26.7	1.5737	26.7	3.855	26.7	7.3897			26.7	0.2551	26.7	0.7469	26.7	1.9189	26.7	4.4786	26.7	7.6169			26.7	1.381	26.7	3.5865	26.7	6.6761	26.7	8.868	26.7	9.439			26.7	2.0485
26.8	0.1137	26.8	0.2265	26.8	0.459	26.8	1.1596	26.8	2.9287			26.8	0.1706	26.8	0.5482	26.8	1.5774	26.8	3.8653	26.8	7.3976			26.8	0.2548	26.8	0.7477	26.8	1.9256	26.8	4.4943	26.8	7.6264			26.8	1.3858	26.8	3.5958	26.8	6.6835	26.8	8.8682	26.8	9.441			26.8	2.0526
26.9	0.11	26.9	0.2233	26.9	0.4561	26.9	1.162	26.9	2.9369			26.9	0.1665	26.9	0.5444	26.9	1.5766	26.9	3.8745	26.9	7.4059			26.9	0.2617	26.9	0.7571	26.9	1.9384	26.9	4.5134	26.9	7.64			26.9	1.3901	26.9	3.6057	26.9	6.6896	26.9	8.8701	26.9	9.4424			26.9	2.0508
27	0.1123	27	0.2255	27	0.4584	27	1.1631	27	2.9442			27	0.168201	27	0.5443	27	1.5784	27	3.8839	27	7.416			27	0.262	27	0.7657	27	1.9474	27	4.5268	27	7.6485			27	1.3903	27	3.6115	27	6.6939	27	8.8706	27	9.4435			27	2.0498
27.1	0.1119	27.1	0.2305	27.1	0.4649	27.1	1.1711	27.1	2.9527			27.1	0.1653	27.1	0.543	27.1	1.5828	27.1	3.8958	27.1	7.4252			27.1	0.2621	27.1	0.7649	27.1	1.9509	27.1	4.5373	27.1	7.6568			27.1	1.3926	27.1	3.62	27.1	6.701	27.1	8.8713	27.1	9.4454			27.1	2.051
27.2	0.1136	27.2	0.2281	27.2	0.4643	27.2	1.1739	27.2	2.9613			27.2	0.1653	27.2	0.5485	27.2	1.5905	27.2	3.9139	27.2	7.4362			27.2	0.2644	27.2	0.7678	27.2	1.9574	27.2	4.5502	27.2	7.6687			27.2	1.3992	27.2	3.6264	27.2	6.709	27.2	8.8743	27.2	9.4475			27.2	2.0558
27.3	0.1119	27.3	0.2273	27.3	0.4671	27.3	1.1764	27.3	2.9683			27.3	0.1632	27.3	0.5478	27.3	1.5925	27.3	3.9243	27.3	7.4432			27.3	0.2682	27.3	0.7727	27.3	1.9653	27.3	4.5603	27.3	7.679			27.3	1.4065	27.3	3.6371	27.3	6.7175	27.3	8.8795	27.3	9.4518			27.3	2.0589
27.4	0.1143	27.4	0.229	27.4	0.4716	27.4	1.1867	27.4	2.9788			27.4	0.1653	27.4	0.5444	27.4	1.595	27.4	3.934	27.4	7.453			27.4	0.2655	27.4	0.7749	27.4	1.9756	27.4	4.572	27.4	7.6888			27.4	1.4104	27.4	3.6426	27.4	6.7211	27.4	8.8779	27.4	9.4474			27.4	2.0597
27.5	0.1148	27.5	0.2284	27.5	0.4757	27.5	1.1914	27.5	2.9872			27.5	0.1654	27.5	0.5491	27.5	1.5969	27.5	3.9472	27.5	7.4654			27.5	0.2662	27.5	0.7768	27.5	1.9846	27.5	4.5796	27.5	7.6952			27.5	1.4117	27.5	3.6481	27.5	6.7284	27.5	8.8792	27.5	9.4489			27.5	2.0559
27.6	0.1155	27.6	0.2299	27.6	0.4783	27.6	1.1994	27.6	2.997			27.6	0.166	27.6	0.5499	27.6	1.5991	27.6	3.9565	27.6	7.4768			27.6	0.2684	27.6	0.7804	27.6	1.9949	27.6	4.5907	27.6	7.7043			27.6	1.4112	27.6	3.6522	27.6	6.7354	27.6	8.8757	27.6	9.4466			27.6	2.0537
27.7	0.1147	27.7	0.2274	27.7	0.479	27.7	1.2024	27.7	3.0056			27.7	0.1658	27.7	0.5527	27.7	1.6061	27.7	3.9683	27.7	7.489			27.7	0.2716	27.7	0.7821	27.7	1.9997	27.7	4.602	27.7	7.7114			27.7	1.4157	27.7	3.6636	27.7	6.7462	27.7	8.8797	27.7	9.4461			27.7	2.0529
27.8	0.113	27.8	0.2265	27.8	0.482	27.8	1.2087	27.8	3.0165			27.8	0.1685	27.8	0.556	27.8	1.6115	27.8	3.9764	27.8	7.4987			27.8	0.2707	27.8	0.7828	27.8	2.0082	27.8	4.6107	27.8	7.7143			27.8	1.42	27.8	3.6725	27.8	6.7594	27.8	8.8852	27.8	9.4498			27.8	2.0543
27.9	0.1137	27.9	0.229	27.9	0.4836	27.9	1.2121	27.9	3.0268			27.9	0.1687	27.9	0.5565	27.9	1.6158	27.9	3.9874	27.9	7.5094			27.9	0.273	27.9	0.7835	27.9	2.0158	27.9	4.6188	27.9	7.7201			27.9	1.4251	27.9	3.6802	27.9	6.7708	27.9	8.89	27.9	9.4513			27.9	2.052
28	0.114999	28	0.2298	28	0.4915	28	1.2206	28	3.0347			28	0.1727	28	0.5601	28	1.6224	28	4.0001	28	7.5191			28	0.2771	28	0.7815	28	2.0226	28	4.6295	28	7.7283			28	1.4277	28	3.6857	28	6.7793	28	8.8923	28	9.4511			28	2.0518
28.1	0.1167	28.1	0.2338	28.1	0.4924	28.1	1.2299	28.1	3.0467			28.1	0.1778	28.1	0.5625	28.1	1.6272	28.1	4.015	28.1	7.5317			28.1	0.2759	28.1	0.7807	28.1	2.0302	28.1	4.6399	28.1	7.7319			28.1	1.4351	28.1	3.6943	28.1	6.7868	28.1	8.8942	28.1	9.4471			28.1	2.0516
28.2	0.1203	28.2	0.2388	28.2	0.4984	28.2	1.2375	28.2	3.0601			28.2	0.1775	28.2	0.5661	28.2	1.63	28.2	4.0246	28.2	7.5433			28.2	0.2733	28.2	0.7782	28.2	2.0318	28.2	4.6468	28.2	7.7394			28.2	1.4378	28.2	3.6967	28.2	6.7917	28.2	8.8964	28.2	9.4481			28.2	2.0583
28.3	0.1222	28.3	0.2371	28.3	0.502	28.3	1.2429	28.3	3.0688			28.3	0.1762	28.3	0.5672	28.3	1.6331	28.3	4.0321	28.3	7.5519			28.3	0.2739	28.3	0.7824	28.3	2.0381	28.3	4.6559	28.3	7.7465			28.3	1.4361	28.3	3.697	28.3	6.7956	28.3	8.8919	28.3	9.4433			28.3	2.0611
28.4	0.1182	28.4	0.2367	28.4	0.5025	28.4	1.2479	28.4	3.0787			28.4	0.1759	28.4	0.5669	28.4	1.6358	28.4	4.0414	28.4	7.5639			28.4	0.2767	28.4	0.7866	28.4	2.0432	28.4	4.6651	28.4	7.7508			28.4	1.4378	28.4	3.702	28.4	6.8024	28.4	8.8904	28.4	9.4404			28.4	2.0635
28.5	0.1141	28.5	0.2376	28.5	0.5035	28.5	1.2491	28.5	3.0874			28.5	0.1791	28.5	0.5677	28.5	1.6437	28.5	4.0519	28.5	7.5785			28.5	0.275399	28.5	0.7886	28.5	2.0528	28.5	4.6753	28.5	7.7592			28.5	1.4424	28.5	3.7121	28.5	6.8102	28.5	8.8928	28.5	9.4416			28.5	2.06
28.6	0.1164	28.6	0.2389	28.6	0.5076	28.6	1.2523	28.6	3.0978			28.6	0.1766	28.6	0.5652	28.6	1.6485	28.6	4.0615	28.6	7.5839			28.6	0.2768	28.6	0.7909	28.6	2.0564	28.6	4.6874	28.6	7.7623			28.6	1.4449	28.6	3.7185	28.6	6.8148	28.6	8.8932	28.6	9.4412			28.6	2.0591
28.7	0.111	28.7	0.2367	28.7	0.5053	28.7	1.255	28.7	3.1052			28.7	0.1841	28.7	0.5753	28.7	1.6595	28.7	4.0785	28.7	7.5985			28.7	0.2802	28.7	0.7949	28.7	2.0612	28.7	4.699	28.7	7.7693			28.7	1.4513	28.7	3.7258	28.7	6.8223	28.7	8.8956	28.7	9.4421			28.7	2.0587
28.8	0.1124	28.8	0.2381	28.8	0.5064	28.8	1.2611	28.8	3.1159			28.8	0.1848	28.8	0.5769	28.8	1.6632	28.8	4.0857	28.8	7.6106			28.8	0.283	28.8	0.7994	28.8	2.0682	28.8	4.7068	28.8	7.78			28.8	1.4577	28.8	3.7292	28.8	6.8317	28.8	8.8947	28.8	9.4421			28.8	2.0626
28.9	0.1091	28.9	0.2369	28.9	0.5061	28.9	1.2597	28.9	3.1244			28.9	0.1851	28.9	0.5753	28.9	1.6667	28.9	4.0954	28.9	7.6211			28.9	0.2836	28.9	0.8036	28.9	2.0723	28.9	4.7134	28.9	7.786			28.9	1.4577	28.9	3.7362	28.9	6.8355	28.9	8.8928	28.9	9.4404			28.9	2.0674
29	0.109501	29	0.2328	29	0.504001	29	1.2611	29	3.1303			29	0.1896	29	0.5779	29	1.6752	29	4.1103	29	7.6323			29	0.2847	29	0.8061	29	2.0774	29	4.7241	29	7.7936			29	1.458	29	3.7407	29	6.8421	29	8.8907	29	9.4405			29	2.066
29.1	0.1074	29.1	0.2318	29.1	0.5047	29.1	1.2674	29.1	3.1398			29.1	0.1908	29.1	0.5772	29.1	1.6772	29.1	4.1206	29.1	7.6414			29.1	0.285	29.1	0.809	29.1	2.0837	29.1	4.7298	29.1	7.8006			29.1	1.4566	29.1	3.7461	29.1	6.8447	29.1	8.8901	29.1	9.4424			29.1	2.0719
29.2	0.1059	29.2	0.23	29.2	0.5046	29.2	1.2706	29.2	3.1464			29.2	0.1943	29.2	0.5782	29.2	1.6854	29.2	4.1324	29.2	7.6538			29.2	0.2852	29.2	0.8133	29.2	2.0923	29.2	4.7415	29.2	7.8108			29.2	1.4533	29.2	3.7478	29.2	6.8497	29.2	8.8879	29.2	9.4431			29.2	2.0777
29.3	0.1059	29.3	0.2292	29.3	0.5054	29.3	1.2753	29.3	3.1561			29.3	0.1913	29.3	0.577	29.3	1.6858	29.3	4.1424	29.3	7.6616			29.3	0.2913	29.3	0.8148	29.3	2.1031	29.3	4.7576	29.3	7.8203			29.3	1.4539	29.3	3.7516	29.3	6.8579	29.3	8.8895	29.3	9.4429			29.3	2.0794
29.4	0.0996	29.4	0.2249	29.4	0.503001	29.4	1.2756	29.4	3.1595			29.4	0.1933	29.4	0.5826	29.4	1.6912	29.4	4.1523	29.4	7.6738			29.4	0.2998	29.4	0.8182	29.4	2.1106	29.4	4.7711	29.4	7.829			29.4	1.458	29.4	3.7566	29.4	6.8587	29.4	8.8884	29.4	9.4409			29.4	2.0833
29.5	0.0946011	29.5	0.2225	29.5	0.499001	29.5	1.2769	29.5	3.1696			29.5	0.195	29.5	0.5808	29.5	1.6993	29.5	4.1628	29.5	7.6859			29.5	0.301501	29.5	0.8188	29.5	2.1159	29.5	4.7756	29.5	7.8335			29.5	1.4629	29.5	3.7653	29.5	6.8655	29.5	8.8922	29.5	9.4406			29.5	2.0829
29.6	0.0951	29.6	0.2238	29.6	0.5011	29.6	1.282	29.6	3.1781			29.6	0.1953	29.6	0.5806	29.6	1.7031	29.6	4.1696	29.6	7.697			29.6	0.3034	29.6	0.8251	29.6	2.123	29.6	4.7863	29.6	7.8419			29.6	1.4696	29.6	3.7751	29.6	6.8751	29.6	8.8967	29.6	9.4415			29.6	2.0853
29.7	0.0972	29.7	0.2272	29.7	0.5059	29.7	1.2882	29.7	3.1849			29.7	0.1969	29.7	0.5803	29.7	1.713	29.7	4.1804	29.7	7.7091			29.7	0.3037	29.7	0.8279	29.7	2.1293	29.7	4.7991	29.7	7.8501			29.7	1.4738	29.7	3.7798	29.7	6.8799	29.7	8.8959	29.7	9.4416			29.7	2.0882
29.8	0.0965	29.8	0.2259	29.8	0.5082	29.8	1.2897	29.8	3.1912			29.8	0.2004	29.8	0.583	29.8	1.719	29.8	4.1964	29.8	7.7218			29.8	0.3019	29.8	0.8272	29.8	2.1336	29.8	4.8082	29.8	7.8511			29.8	1.4814	29.8	3.7863	29.8	6.8881	29.8	8.8942	29.8	9.4468			29.8	2.084
29.9	0.0969	29.9	0.2251	29.9	0.5069	29.9	1.2903	29.9	3.1996			29.9	0.2024	29.9	0.5853	29.9	1.7249	29.9	4.2097	29.9	7.7317			29.9	0.3001	29.9	0.8297	29.9	2.1407	29.9	4.8159	29.9	7.8575			29.9	1.4919	29.9	3.7929	29.9	6.8986	29.9	8.8954	29.9	9.449			29.9	2.09
30	0.0922007	30	0.2225	30	0.5053	30	1.2925	30	3.2073			30	0.2071	30	0.5892	30	1.7315	30	4.2207	30	7.745			30	0.3042	30	0.8323	30	2.1449	30	4.8213	30	7.8619			30	1.4936	30	3.8	30	6.9051	30	8.8959	30	9.4514			30	2.0903
30.1	0.0903	30.1	0.2183	30.1	0.506899	30.1	1.2944	30.1	3.2139			30.1	0.2056	30.1	0.5899	30.1	1.7368	30.1	4.2276	30.1	7.7522			30.1	0.306	30.1	0.8325	30.1	2.1526	30.1	4.8298	30.1	7.8691			30.1	1.4929	30.1	3.8052	30.1	6.911	30.1	8.8944	30.1	9.4493			30.1	2.0907
30.2	0.0871	30.2	0.2137	30.2	0.507501	30.2	1.2964	30.2	3.2178			30.2	0.2132	30.2	0.5976	30.2	1.7458	30.2	4.2421	30.2	7.7665			30.2	0.3045	30.2	0.8333	30.2	2.1571	30.2	4.8403	30.2	7.8728			30.2	1.4935	30.2	3.8096	30.2	6.9139	30.2	8.8951	30.2	9.4442			30.2	2.0929
30.3	0.088	30.3	0.2154	30.3	0.5128	30.3	1.3015	30.3	3.2276			30.3	0.2183	30.3	0.6034	30.3	1.7522	30.3	4.2528	30.3	7.7789			30.3	0.3031	30.3	0.8322	30.3	2.1589	30.3	4.8465	30.3	7.8738			30.3	1.4962	30.3	3.815	30.3	6.9197	30.3	8.8977	30.3	9.4431			30.3	2.0944
30.4	0.0874	30.4	0.2154	30.4	0.5115	30.4	1.3001	30.4	3.2357			30.4	0.2181	30.4	0.6047	30.4	1.7539	30.4	4.2631	30.4	7.7912			30.4	0.3017	30.4	0.8323	30.4	2.1619	30.4	4.8535	30.4	7.881			30.4	1.4979	30.4	3.8188	30.4	6.9258	30.4	8.8987	30.4	9.4442			30.4	2.0974
30.5	0.0877008	30.5	0.2147	30.5	0.5119	30.5	1.3007	30.5	3.2449			30.5	0.2224	30.5	0.6052	30.5	1.7598	30.5	4.2712	30.5	7.8005			30.5	0.3022	30.5	0.8342	30.5	2.1659	30.5	4.8621	30.5	7.886			30.5	1.5022	30.5	3.8231	30.5	6.9336	30.5	8.9025	30.5	9.4434			30.5	2.1002
30.6	0.085	30.6	0.2158	30.6	0.5126	30.6	1.3001	30.6	3.2497			30.6	0.2251	30.6	0.6058	30.6	1.7649	30.6	4.2803	30.6	7.8098			30.6	0.3067	30.6	0.839	30.6	2.1733	30.6	4.8766	30.6	7.8951			30.6	1.51	30.6	3.8305	30.6	6.9403	30.6	8.9058	30.6	9.4428			30.6	2.0955
30.7	0.0856	30.7	0.2139	30.7	0.5117	30.7	1.2994	30.7	3.2567			30.7	0.2285	30.7	0.6058	30.7	1.771	30.7	4.2897	30.7	7.8214			30.7	0.3078	30.7	0.8396	30.7	2.179	30.7	4.8839	30.7	7.8997			30.7	1.5168	30.7	3.8347	30.7	6.9504	30.7	8.9047	30.7	9.4417			30.7	2.0966
30.8	0.0858	30.8	0.2155	30.8	0.5145	30.8	1.3062	30.8	3.2678			30.8	0.2294	30.8	0.6081	30.8	1.7766	30.8	4.3015	30.8	7.8304			30.8	0.3095	30.8	0.84	30.8	2.1842	30.8	4.8912	30.8	7.9039			30.8	1.5237	30.8	3.8409	30.8	6.9586	30.8	8.9072	30.8	9.4428			30.8	2.098
30.9	0.0838	30.9	0.2148	30.9	0.516	30.9	1.3081	30.9	3.2727			30.9	0.2332	30.9	0.6112	30.9	1.781	30.9	4.3142	30.9	7.8452			30.9	0.3058	30.9	0.8387	30.9	2.1852	30.9	4.8961	30.9	7.9045			30.9	1.5304	30.9	3.8462	30.9	6.9623	30.9	8.9081	30.9	9.4409			30.9	2.0993
31	0.0837002	31	0.2174	31	0.5188	31	1.3139	31	3.2833			31	0.2381	31	0.6147	31	1.7902	31	4.3278	31	7.8606			31	0.301302	31	0.8345	31	2.1858	31	4.9045	31	7.9038			31	1.534	31	3.8523	31	6.9672	31	8.9073	31	9.4413			31	2.0974
31.1	0.0859	31.1	0.2157	31.1	0.521899	31.1	1.3176	31.1	3.2949			31.1	0.2389	31.1	0.6174	31.1	1.7948	31.1	4.3379	31.1	7.8703			31.1	0.3019	31.1	0.8381	31.1	2.1901	31.1	4.9156	31.1	7.9094			31.1	1.5411	31.1	3.8632	31.1	6.9748	31.1	8.909	31.1	9.4443			31.1	2.0987
31.2	0.0841	31.2	0.2071	31.2	0.514601	31.2	1.3154	31.2	3.2979			31.2	0.2396	31.2	0.6139	31.2	1.7972	31.2	4.347	31.2	7.8785			31.2	0.3075	31.2	0.8471	31.2	2.1992	31.2	4.9252	31.2	7.9163			31.2	1.5449	31.2	3.867	31.2	6.9771	31.2	8.9098	31.2	9.4417			31.2	2.0986
31.3	0.0872	31.3	0.2089	31.3	0.5159	31.3	1.3188	31.3	3.3073			31.3	0.2415	31.3	0.6197	31.3	1.8062	31.3	4.3597	31.3	7.8898			31.3	0.3066	31.3	0.8454	31.3	2.2029	31.3	4.9293	31.3	7.9152			31.3	1.5479	31.3	3.8707	31.3	6.9804	31.3	8.9078	31.3	9.4384			31.3	2.1055
31.4	0.0898	31.4	0.2124	31.4	0.5162	31.4	1.323	31.4	3.317			31.4	0.2488	31.4	0.6272	31.4	1.8202	31.4	4.3739	31.4	7.901			31.4	0.3058	31.4	0.85	31.4	2.2104	31.4	4.9373	31.4	7.9215			31.4	1.5459	31.4	3.8713	31.4	6.9825	31.4	8.9063	31.4	9.434			31.4	2.1083
31.5	0.0920002	31.5	0.2117	31.5	0.5173	31.5	1.3263	31.5	3.3251			31.5	0.2496	31.5	0.6275	31.5	1.8264	31.5	4.3838	31.5	7.9106			31.5	0.304701	31.5	0.8508	31.5	2.218	31.5	4.9436	31.5	7.926			31.5	1.5463	31.5	3.8759	31.5	6.9852	31.5	8.9057	31.5	9.4262			31.5	2.1059
31.6	0.0904	31.6	0.2098	31.6	0.520099	31.6	1.3264	31.6	3.3319			31.6	0.2502	31.6	0.6313	31.6	1.8328	31.6	4.3895	31.6	7.9194			31.6	0.3063	31.6	0.8513	31.6	2.2238	31.6	4.9505	31.6	7.9308			31.6	1.5493	31.6	3.8808	31.6	6.9927	31.6	8.9065	31.6	9.4235			31.6	2.1099
31.7	0.0857	31.7	0.2088	31.7	0.516401	31.7	1.3258	31.7	3.3327			31.7	0.2532	31.7	0.6401	31.7	1.8404	31.7	4.4067	31.7	7.9333			31.7	0.3082	31.7	0.8524	31.7	2.2266	31.7	4.9579	31.7	7.936			31.7	1.5509	31.7	3.8891	31.7	7.0008	31.7	8.9087	31.7	9.4231			31.7	2.1097
31.8	0.0879	31.8	0.208	31.8	0.5183	31.8	1.3307	31.8	3.3437			31.8	0.2532	31.8	0.645	31.8	1.8485	31.8	4.4201	31.8	7.945			31.8	0.311	31.8	0.8557	31.8	2.2361	31.8	4.9687	31.8	7.9411			31.8	1.5511	31.8	3.8944	31.8	7.0063	31.8	8.9067	31.8	9.4197			31.8	2.1134
31.9	0.0847	31.9	0.2084	31.9	0.521	31.9	1.331	31.9	3.3512			31.9	0.2529	31.9	0.649	31.9	1.8528	31.9	4.4258	31.9	7.9545			31.9	0.3127	31.9	0.8561	31.9	2.2421	31.9	4.9751	31.9	7.9434			31.9	1.5536	31.9	3.902	31.9	7.0115	31.9	8.9081	31.9	9.4173			31.9	2.1204
32	0.0874994	32	0.2121	32	0.5247	32	1.3353	32	3.3638			32	0.250301	32	0.649	32	1.8554	32	4.4313	32	7.9614			32	0.3179	32	0.8623	32	2.2509	32	4.9832	32	7.9512			32	1.5565	32	3.9074	32	7.0103	32	8.9029	32	9.4152			32	2.1209
32.1	0.0902	32.1	0.2148	32.1	0.526	32.1	1.3431	32.1	3.3735			32.1	0.2459	32.1	0.6489	32.1	1.8595	32.1	4.4415	32.1	7.9669			32.1	0.3209	32.1	0.8675	32.1	2.2617	32.1	4.9915	32.1	7.9544			32.1	1.5544	32.1	3.9093	32.1	7.0166	32.1	8.9036	32.1	9.416			32.1	2.1193
32.2	0.0898	32.2	0.2111	32.2	0.5253	32.2	1.347	32.2	3.3808			32.2	0.2457	32.2	0.6513	32.2	1.8635	32.2	4.4492	32.2	7.976			32.2	0.3221	32.2	0.8716	32.2	2.2644	32.2	5	32.2	7.9591			32.2	1.5564	32.2	3.9125	32.2	7.0245	32.2	8.9058	32.2	9.4171			32.2	2.1191
32.3	0.0886	32.3	0.2092	32.3	0.5269	32.3	1.3536	32.3	3.3872			32.3	0.2425	32.3	0.6512	32.3	1.8664	32.3	4.4552	32.3	7.9856			32.3	0.3213	32.3	0.8755	32.3	2.272	32.3	5.0098	32.3	7.965			32.3	1.5596	32.3	3.9209	32.3	7.0314	32.3	8.9046	32.3	9.4154			32.3	2.1197
32.4	0.087	32.4	0.2094	32.4	0.5301	32.4	1.3567	32.4	3.3964			32.4	0.242	32.4	0.6472	32.4	1.8711	32.4	4.4631	32.4	7.9923			32.4	0.3197	32.4	0.8789	32.4	2.2808	32.4	5.019	32.4	7.9754			32.4	1.5596	32.4	3.9239	32.4	7.0282	32.4	8.9007	32.4	9.4137			32.4	2.1201
32.5	0.0861012	32.5	0.2094	32.5	0.529701	32.5	1.3586	32.5	3.4042			32.5	0.2437	32.5	0.6478	32.5	1.8781	32.5	4.4751	32.5	8.0036			32.5	0.3235	32.5	0.8812	32.5	2.2857	32.5	5.0283	32.5	7.9851			32.5	1.5615	32.5	3.9272	32.5	7.0291	32.5	8.8978	32.5	9.4182			32.5	2.1176
32.6	0.0844	32.6	0.2106	32.6	0.5277	32.6	1.3611	32.6	3.413			32.6	0.2434	32.6	0.6506	32.6	1.8852	32.6	4.4854	32.6	8.0116			32.6	0.3279	32.6	0.8843	32.6	2.2902	32.6	5.0386	32.6	7.9922			32.6	1.5662	32.6	3.9354	32.6	7.037	32.6	8.9012	32.6	9.417			32.6	2.1172
32.7	0.0845	32.7	0.2091	32.7	0.5287	32.7	1.3647	32.7	3.4246			32.7	0.2469	32.7	0.651	32.7	1.8915	32.7	4.4945	32.7	8.0185			32.7	0.3279	32.7	0.8837	32.7	2.2907	32.7	5.0455	32.7	7.9916			32.7	1.572	32.7	3.9429	32.7	7.0396	32.7	8.9012	32.7	9.4175			32.7	2.1152
32.8	0.0832	32.8	0.2091	32.8	0.5319	32.8	1.3676	32.8	3.4344			32.8	0.2439	32.8	0.6509	32.8	1.8893	32.8	4.5003	32.8	8.0232			32.8	0.3329	32.8	0.89	32.8	2.2972	32.8	5.0611	32.8	7.9979			32.8	1.5787	32.8	3.9488	32.8	7.0458	32.8	8.9013	32.8	9.4171			32.8	2.1146
32.9	0.0822	32.9	0.2051	32.9	0.530501	32.9	1.3668	32.9	3.4397			32.9	0.244	32.9	0.651	32.9	1.8914	32.9	4.512	32.9	8.03			32.9	0.3342	32.9	0.8937	32.9	2.3028	32.9	5.0668	32.9	8.0029			32.9	1.5819	32.9	3.9544	32.9	7.0502	32.9	8.9003	32.9	9.4106			32.9	2.1111
33	0.085301	33	0.2053	33	0.528201	33	1.3685	33	3.448			33	0.2482	33	0.6583	33	1.9026	33	4.5241	33	8.0395			33	0.333101	33	0.8914	33	2.3039	33	5.0711	33	8.0072			33	1.5896	33	3.9583	33	7.0565	33	8.899	33	9.4076			33	2.1103
33.1	0.085	33.1	0.2063	33.1	0.5274	33.1	1.3734	33.1	3.4584			33.1	0.2479	33.1	0.6654	33.1	1.9078	33.1	4.535	33.1	8.0471			33.1	0.3356	33.1	0.8903	33.1	2.306	33.1	5.0779	33.1	8.0129			33.1	1.5984	33.1	3.9646	33.1	7.0646	33.1	8.899	33.1	9.4049			33.1	2.1104
33.2	0.0871	33.2	0.2044	33.2	0.5247	33.2	1.3735	33.2	3.4682			33.2	0.2499	33.2	0.6679	33.2	1.9153	33.2	4.5463	33.2	8.0552			33.2	0.3402	33.2	0.8967	33.2	2.3126	33.2	5.0896	33.2	8.0191			33.2	1.6039	33.2	3.9705	33.2	7.069	33.2	8.8983	33.2	9.4066			33.2	2.1108
33.3	0.0874	33.3	0.2053	33.3	0.5223	33.3	1.3749	33.3	3.4785			33.3	0.2525	33.3	0.6721	33.3	1.9244	33.3	4.557	33.3	8.0674			33.3	0.3403	33.3	0.8952	33.3	2.3173	33.3	5.0943	33.3	8.0217			33.3	1.6053	33.3	3.9779	33.3	7.0736	33.3	8.8975	33.3	9.4064			33.3	2.1114
33.4	0.0874	33.4	0.204	33.4	0.5183	33.4	1.3777	33.4	3.4879			33.4	0.2556	33.4	0.6746	33.4	1.9304	33.4	4.569	33.4	8.0808			33.4	0.3356	33.4	0.8921	33.4	2.3224	33.4	5.0986	33.4	8.0213			33.4	1.6041	33.4	3.9829	33.4	7.072	33.4	8.8949	33.4	9.4038			33.4	2.1135
33.5	0.0875004	33.5	0.2043	33.5	0.5179	33.5	1.3805	33.5	3.4975			33.5	0.2556	33.5	0.6771	33.5	1.9371	33.5	4.5816	33.5	8.0906			33.5	0.3379	33.5	0.8952	33.5	2.3229	33.5	5.108	33.5	8.0246			33.5	1.607	33.5	3.9892	33.5	7.0777	33.5	8.8979	33.5	9.4056			33.5	2.1152
33.6	0.0863	33.6	0.2061	33.6	0.514099	33.6	1.3847	33.6	3.5054			33.6	0.2564	33.6	0.6787	33.6	1.9455	33.6	4.5885	33.6	8.1			33.6	0.3402	33.6	0.8974	33.6	2.3275	33.6	5.1187	33.6	8.0331			33.6	1.6097	33.6	3.9934	33.6	7.0818	33.6	8.8952	33.6	9.4068			33.6	2.1163
33.7	0.082	33.7	0.202	33.7	0.511701	33.7	1.3866	33.7	3.5141			33.7	0.2547	33.7	0.6796	33.7	1.9519	33.7	4.5999	33.7	8.1083			33.7	0.3383	33.7	0.8952	33.7	2.3313	33.7	5.1282	33.7	8.0361			33.7	1.6128	33.7	3.9994	33.7	7.0861	33.7	8.8956	33.7	9.4078			33.7	2.1167
33.8	0.0796	33.8	0.207	33.8	0.5115	33.8	1.391	33.8	3.5238			33.8	0.2563	33.8	0.6846	33.8	1.9557	33.8	4.6112	33.8	8.117			33.8	0.3372	33.8	0.8976	33.8	2.3426	33.8	5.1358	33.8	8.0406			33.8	1.6183	33.8	4.0028	33.8	7.0852	33.8	8.8935	33.8	9.4089			33.8	2.1162
33.9	0.081	33.9	0.2136	33.9	0.5143	33.9	1.3971	33.9	3.5335			33.9	0.2543	33.9	0.6887	33.9	1.9616	33.9	4.6214	33.9	8.1281			33.9	0.337	33.9	0.8968	33.9	2.3425	33.9	5.1424	33.9	8.0425			33.9	1.6213	33.9	4.0061	33.9	7.0808	33.9	8.8896	33.9	9.4061			33.9	2.113
34	0.0784008	34	0.2135	34	0.5132	34	1.3976	34	3.5393			34	0.2566	34	0.6946	34	1.9713	34	4.6348	34	8.137			34	0.335701	34	0.8992	34	2.344	34	5.153	34	8.0418			34	1.6213	34	4.0075	34	7.0775	34	8.885	34	9.4023			34	2.1153
34.1	0.0751	34.1	0.2165	34.1	0.5112	34.1	1.3975	34.1	3.5471			34.1	0.2563	34.1	0.6973	34.1	1.9723	34.1	4.6442	34.1	8.1448			34.1	0.3341	34.1	0.9038	34.1	2.3506	34.1	5.1646	34.1	8.046			34.1	1.6267	34.1	4.0148	34.1	7.081	34.1	8.8875	34.1	9.4015			34.1	2.1156
34.2	0.0725	34.2	0.2147	34.2	0.5127	34.2	1.3981	34.2	3.5542			34.2	0.2526	34.2	0.6972	34.2	1.9777	34.2	4.6502	34.2	8.1502			34.2	0.3379	34.2	0.9087	34.2	2.3557	34.2	5.1763	34.2	8.0521			34.2	1.6274	34.2	4.0196	34.2	7.0836	34.2	8.8863	34.2	9.4022			34.2	2.1126
34.3	0.0681	34.3	0.2085	34.3	0.5104	34.3	1.3978	34.3	3.5589			34.3	0.2519	34.3	0.6955	34.3	1.9819	34.3	4.6586	34.3	8.1561			34.3	0.3371	34.3	0.913	34.3	2.3603	34.3	5.1856	34.3	8.0556			34.3	1.6337	34.3	4.0324	34.3	7.0922	34.3	8.8883	34.3	9.406			34.3	2.1098
34.4	0.0651	34.4	0.2097	34.4	0.509	34.4	1.3993	34.4	3.5669			34.4	0.2574	34.4	0.7002	34.4	1.9894	34.4	4.6681	34.4	8.162			34.4	0.3373	34.4	0.917	34.4	2.3664	34.4	5.1978	34.4	8.0613			34.4	1.6423	34.4	4.048	34.4	7.1015	34.4	8.8923	34.4	9.4122			34.4	2.1075
34.5	0.0687	34.5	0.2103	34.5	0.5124	34.5	1.4042	34.5	3.578			34.5	0.2616	34.5	0.7045	34.5	1.9957	34.5	4.6817	34.5	8.1684			34.5	0.3371	34.5	0.9185	34.5	2.3746	34.5	5.2072	34.5	8.0665			34.5	1.6478	34.5	4.0571	34.5	7.1081	34.5	8.8957	34.5	9.4138			34.5	2.1059
34.6	0.0696	34.6	0.2088	34.6	0.5121	34.6	1.4087	34.6	3.5864			34.6	0.2594	34.6	0.7102	34.6	1.9985	34.6	4.6901	34.6	8.1736			34.6	0.3374	34.6	0.9198	34.6	2.3758	34.6	5.2146	34.6	8.0687			34.6	1.6479	34.6	4.0613	34.6	7.1085	34.6	8.8933	34.6	9.4073			34.6	2.1118
34.7	0.069	34.7	0.2076	34.7	0.5115	34.7	1.4164	34.7	3.5933			34.7	0.2617	34.7	0.7141	34.7	2.0023	34.7	4.7021	34.7	8.1824			34.7	0.3355	34.7	0.9206	34.7	2.3827	34.7	5.2241	34.7	8.0754			34.7	1.6522	34.7	4.0683	34.7	7.1133	34.7	8.8903	34.7	9.4057			34.7	2.1176
34.8	0.0741	34.8	0.2068	34.8	0.516399	34.8	1.4276	34.8	3.6077			34.8	0.2544	34.8	0.7084	34.8	2.0002	34.8	4.7077	34.8	8.1834			34.8	0.3349	34.8	0.9233	34.8	2.3869	34.8	5.2306	34.8	8.0807			34.8	1.6557	34.8	4.0739	34.8	7.1182	34.8	8.8905	34.8	9.406			34.8	2.1166
34.9	0.0729	34.9	0.2054	34.9	0.5174	34.9	1.4276	34.9	3.617			34.9	0.2537	34.9	0.7074	34.9	2.0045	34.9	4.7165	34.9	8.1913			34.9	0.3328	34.9	0.9246	34.9	2.3943	34.9	5.2399	34.9	8.0819			34.9	1.657	34.9	4.0821	34.9	7.1198	34.9	8.8917	34.9	9.4048			34.9	2.1119
35	0.0768	35	0.2066	35	0.5159	35	1.4349	35	3.6272			35	0.2534	35	0.7089	35	2.0107	35	4.7275	35	8.1982			35	0.3337	35	0.9259	35	2.4017	35	5.2481	35	8.0841			35	1.6662	35	4.0906	35	7.1303	35	8.8957	35	9.4077			35	2.1108
35.1	0.0766	35.1	0.2087	35.1	0.5178	35.1	1.4431	35.1	3.6389			35.1	0.2573	35.1	0.7126	35.1	2.0178	35.1	4.7388	35.1	8.2105			35.1	0.3297	35.1	0.9275	35.1	2.4062	35.1	5.2557	35.1	8.0841			35.1	1.6747	35.1	4.0999	35.1	7.1383	35.1	8.9017	35.1	9.4125			35.1	2.1127
35.2	0.0772	35.2	0.2059	35.2	0.5186	35.2	1.4441	35.2	3.6436			35.2	0.262	35.2	0.7182	35.2	2.0262	35.2	4.7501	35.2	8.2198			35.2	0.3307	35.2	0.9336	35.2	2.4109	35.2	5.2645	35.2	8.0857			35.2	1.6784	35.2	4.1041	35.2	7.1432	35.2	8.8987	35.2	9.4128			35.2	2.1108
35.3	0.0757	35.3	0.2028	35.3	0.5148	35.3	1.4465	35.3	3.6509			35.3	0.2618	35.3	0.7209	35.3	2.0297	35.3	4.7611	35.3	8.2251			35.3	0.331	35.3	0.9354	35.3	2.415	35.3	5.2723	35.3	8.0874			35.3	1.6856	35.3	4.1143	35.3	7.1443	35.3	8.8994	35.3	9.4117			35.3	2.1121
35.4	0.0731	35.4	0.2016	35.4	0.5136	35.4	1.4451	35.4	3.6582			35.4	0.2623	35.4	0.725	35.4	2.0366	35.4	4.7724	35.4	8.2336			35.4	0.33	35.4	0.9377	35.4	2.4168	35.4	5.2791	35.4	8.0908			35.4	1.6903	35.4	4.1208	35.4	7.1493	35.4	8.9034	35.4	9.4128			35.4	2.1112
35.5	0.0754996	35.5	0.2045	35.5	0.5195	35.5	1.4526	35.5	3.6703			35.5	0.261001	35.5	0.7255	35.5	2.0424	35.5	4.7813	35.5	8.2382			35.5	0.3313	35.5	0.9417	35.5	2.4253	35.5	5.2895	35.5	8.0979			35.5	1.6922	35.5	4.1255	35.5	7.1552	35.5	8.9061	35.5	9.4156			35.5	2.1124
35.6	0.0754	35.6	0.2041	35.6	0.5211	35.6	1.4596	35.6	3.6792			35.6	0.2629	35.6	0.7324	35.6	2.0463	35.6	4.7912	35.6	8.2468			35.6	0.3326	35.6	0.945	35.6	2.4304	35.6	5.296	35.6	8.103			35.6	1.6936	35.6	4.1315	35.6	7.1602	35.6	8.9056	35.6	9.4152			35.6	2.1119
35.7	0.073	35.7	0.2036	35.7	0.522	35.7	1.46	35.7	3.6881			35.7	0.264	35.7	0.7382	35.7	2.0517	35.7	4.8	35.7	8.2557			35.7	0.3295	35.7	0.9421	35.7	2.4344	35.7	5.3044	35.7	8.1053			35.7	1.697	35.7	4.1364	35.7	7.1618	35.7	8.9038	35.7	9.4168			35.7	2.1109
35.8	0.0699	35.8	0.1989	35.8	0.515801	35.8	1.4569	35.8	3.6958			35.8	0.2658	35.8	0.7456	35.8	2.0578	35.8	4.8138	35.8	8.263			35.8	0.3281	35.8	0.942	35.8	2.4394	35.8	5.3074	35.8	8.107			35.8	1.702	35.8	4.144	35.8	7.1668	35.8	8.9035	35.8	9.4186			35.8	2.1105
35.9	0.0709	35.9	0.1993	35.9	0.5153	35.9	1.46	35.9	3.7074			35.9	0.2688	35.9	0.7483	35.9	2.0647	35.9	4.8215	35.9	8.2683			35.9	0.33	35.9	0.9435	35.9	2.4436	35.9	5.3114	35.9	8.111			35.9	1.703	35.9	4.1511	35.9	7.1702	35.9	8.9026	35.9	9.415			35.9	2.1131
36	0.0660005	36	0.1965	36	0.5187	36	1.4611	36	3.7152			36	0.271001	36	0.7491	36	2.0711	36	4.8269	36	8.2749			36	0.3382	36	0.9449	36	2.4495	36	5.3225	36	8.1175			36	1.6993	36	4.1533	36	7.1679	36	8.8975	36	9.4102			36	2.1125
36.1	0.0663	36.1	0.1974	36.1	0.5222	36.1	1.4672	36.1	3.7232			36.1	0.2685	36.1	0.7502	36.1	2.0775	36.1	4.8381	36.1	8.28			36.1	0.3378	36.1	0.9464	36.1	2.4571	36.1	5.3339	36.1	8.1207			36.1	1.7002	36.1	4.1554	36.1	7.1687	36.1	8.8942	36.1	9.4057			36.1	2.1147
36.2	0.0654	36.2	0.198	36.2	0.5214	36.2	1.4696	36.2	3.7303			36.2	0.2686	36.2	0.7536	36.2	2.081	36.2	4.8479	36.2	8.2866			36.2	0.3349	36.2	0.9475	36.2	2.4579	36.2	5.3407	36.2	8.1225			36.2	1.7049	36.2	4.1611	36.2	7.174	36.2	8.8958	36.2	9.4068			36.2	2.1153
36.3	0.067	36.3	0.1994	36.3	0.5204	36.3	1.472	36.3	3.7372			36.3	0.2662	36.3	0.7519	36.3	2.0846	36.3	4.8532	36.3	8.2933			36.3	0.339	36.3	0.9511	36.3	2.4668	36.3	5.3532	36.3	8.1275			36.3	1.7067	36.3	4.1694	36.3	7.1794	36.3	8.8935	36.3	9.4091			36.3	2.1131
36.4	0.0671	36.4	0.1983	36.4	0.5152	36.4	1.4756	36.4	3.7448			36.4	0.2635	36.4	0.7484	36.4	2.0845	36.4	4.8604	36.4	8.3001			36.4	0.3425	36.4	0.9546	36.4	2.4786	36.4	5.3645	36.4	8.135			36.4	1.7076	36.4	4.1761	36.4	7.1832	36.4	8.89	36.4	9.4069			36.4	2.118
36.5	0.0689003	36.5	0.1937	36.5	0.5183	36.5	1.4825	36.5	3.7538			36.5	0.2684	36.5	0.7502	36.5	2.0924	36.5	4.8711	36.5	8.3096			36.5	0.346	36.5	0.958	36.5	2.4887	36.5	5.3725	36.5	8.1391			36.5	1.7109	36.5	4.1792	36.5	7.1847	36.5	8.8859	36.5	9.404			36.5	2.1212
36.6	0.0641	36.6	0.1899	36.6	0.5154	36.6	1.4826	36.6	3.7601			36.6	0.2691	36.6	0.7512	36.6	2.0958	36.6	4.8812	36.6	8.3137			36.6	0.347	36.6	0.9614	36.6	2.4982	36.6	5.3841	36.6	8.1443			36.6	1.7127	36.6	4.1808	36.6	7.1874	36.6	8.8793	36.6	9.4035			36.6	2.1191
36.7	0.0644	36.7	0.1888	36.7	0.5122	36.7	1.4817	36.7	3.7663			36.7	0.2712	36.7	0.7557	36.7	2.1022	36.7	4.892	36.7	8.3209			36.7	0.3486	36.7	0.9617	36.7	2.504	36.7	5.3876	36.7	8.1477			36.7	1.7103	36.7	4.184	36.7	7.191	36.7	8.8743	36.7	9.4049			36.7	2.1241
36.8	0.0723	36.8	0.195	36.8	0.5176	36.8	1.4869	36.8	3.7783			36.8	0.2753	36.8	0.7607	36.8	2.1102	36.8	4.9028	36.8	8.3298			36.8	0.3463	36.8	0.962	36.8	2.51	36.8	5.3981	36.8	8.153			36.8	1.7109	36.8	4.1896	36.8	7.1907	36.8	8.8704	36.8	9.4088			36.8	2.1274
36.9	0.0756	36.9	0.1929	36.9	0.5163	36.9	1.4884	36.9	3.7814			36.9	0.2792	36.9	0.7643	36.9	2.1166	36.9	4.9127	36.9	8.3364			36.9	0.3451	36.9	0.9642	36.9	2.5194	36.9	5.4056	36.9	8.1554			36.9	1.7123	36.9	4.1918	36.9	7.1932	36.9	8.8652	36.9	9.4068			36.9	2.1337
37	0.0775002	37	0.1903	37	0.5158	37	1.4914	37	3.7872			37	0.280699	37	0.7679	37	2.1252	37	4.926	37	8.3411			37	0.346699	37	0.9653	37	2.5308	37	5.4154	37	8.1639			37	1.7137	37	4.1979	37	7.1957	37	8.8662	37	9.4046			37	2.1318
37.1	0.0784	37.1	0.1916	37.1	0.5181	37.1	1.4954	37.1	3.7972			37.1	0.2789	37.1	0.7697	37.1	2.1276	37.1	4.9338	37.1	8.345			37.1	0.3475	37.1	0.9707	37.1	2.5388	37.1	5.422	37.1	8.1698			37.1	1.7169	37.1	4.2048	37.1	7.1999	37.1	8.8691	37.1	9.407			37.1	2.1345
37.2	0.078	37.2	0.1943	37.2	0.5225	37.2	1.5038	37.2	3.8101			37.2	0.2825	37.2	0.7707	37.2	2.1341	37.2	4.9435	37.2	8.352			37.2	0.3488	37.2	0.9737	37.2	2.5426	37.2	5.4285	37.2	8.1725			37.2	1.7181	37.2	4.2044	37.2	7.2034	37.2	8.869	37.2	9.4036			37.2	2.1347
37.3	0.0786	37.3	0.1982	37.3	0.5274	37.3	1.5102	37.3	3.8203			37.3	0.2851	37.3	0.7772	37.3	2.1403	37.3	4.9533	37.3	8.3623			37.3	0.3469	37.3	0.9681	37.3	2.5418	37.3	5.4344	37.3	8.1729			37.3	1.722	37.3	4.2082	37.3	7.2091	37.3	8.869	37.3	9.4053			37.3	2.1366
37.4	0.0766	37.4	0.194	37.4	0.5283	37.4	1.5131	37.4	3.8283			37.4	0.286	37.4	0.7785	37.4	2.1442	37.4	4.9585	37.4	8.3691			37.4	0.3522	37.4	0.9708	37.4	2.5493	37.4	5.4421	37.4	8.1782			37.4	1.7245	37.4	4.2137	37.4	7.2128	37.4	8.8682	37.4	9.4069			37.4	2.1399
37.5	0.0719014	37.5	0.186	37.5	0.525401	37.5	1.5163	37.5	3.8332			37.5	0.278802	37.5	0.7748	37.5	2.1409	37.5	4.9603	37.5	8.3746			37.5	0.3528	37.5	0.9681	37.5	2.5517	37.5	5.4473	37.5	8.1836			37.5	1.728	37.5	4.2187	37.5	7.2159	37.5	8.8671	37.5	9.4041			37.5	2.1394
37.6	0.0667	37.6	0.1836	37.6	0.525	37.6	1.5158	37.6	3.8392			37.6	0.2816	37.6	0.7762	37.6	2.143	37.6	4.9692	37.6	8.3838			37.6	0.3577	37.6	0.9705	37.6	2.5585	37.6	5.4601	37.6	8.1878			37.6	1.7297	37.6	4.2206	37.6	7.2155	37.6	8.8652	37.6	9.406			37.6	2.1408
37.7	0.0654	37.7	0.1818	37.7	0.5247	37.7	1.5208	37.7	3.8484			37.7	0.2806	37.7	0.7792	37.7	2.1488	37.7	4.98	37.7	8.3885			37.7	0.36	37.7	0.9735	37.7	2.5641	37.7	5.4717	37.7	8.1921			37.7	1.7319	37.7	4.2304	37.7	7.2136	37.7	8.8669	37.7	9.4079			37.7	2.1397
37.8	0.0668	37.8	0.1801	37.8	0.526	37.8	1.5217	37.8	3.8567			37.8	0.2781	37.8	0.7789	37.8	2.1508	37.8	4.9828	37.8	8.3893			37.8	0.36	37.8	0.9778	37.8	2.5721	37.8	5.4818	37.8	8.1972			37.8	1.7338	37.8	4.2328	37.8	7.2142	37.8	8.8625	37.8	9.4066			37.8	2.1451
37.9	0.0661	37.9	0.1805	37.9	0.523	37.9	1.5255	37.9	3.862			37.9	0.2814	37.9	0.7808	37.9	2.154	37.9	4.9934	37.9	8.3941			37.9	0.3588	37.9	0.9784	37.9	2.5766	37.9	5.4866	37.9	8.2034			37.9	1.7375	37.9	4.2404	37.9	7.2148	37.9	8.8631	37.9	9.4059			37.9	2.1398
38	0.0662999	38	0.1827	38	0.525	38	1.5293	38	3.8706			38	0.283999	38	0.7849	38	2.159	38	5.0072	38	8.4027			38	0.354501	38	0.9799	38	2.5799	38	5.4905	38	8.2017			38	1.7416	38	4.2425	38	7.2162	38	8.861	38	9.4031			38	2.1347
38.1	0.0598	38.1	0.1769	38.1	0.523199	38.1	1.5321	38.1	3.8769			38.1	0.2842	38.1	0.7876	38.1	2.1629	38.1	5.0206	38.1	8.4087			38.1	0.3543	38.1	0.9833	38.1	2.589	38.1	5.5022	38.1	8.2052			38.1	1.7455	38.1	4.2475	38.1	7.2219	38.1	8.8638	38.1	9.4022			38.1	2.1401
38.2	0.0526	38.2	0.1739	38.2	0.521401	38.2	1.5306	38.2	3.8824			38.2	0.2892	38.2	0.7896	38.2	2.1674	38.2	5.0334	38.2	8.4154			38.2	0.3574	38.2	0.9847	38.2	2.5907	38.2	5.5087	38.2	8.2095			38.2	1.7543	38.2	4.2528	38.2	7.224	38.2	8.8642	38.2	9.4001			38.2	2.1478
38.3	0.0528	38.3	0.1766	38.3	0.5253	38.3	1.5377	38.3	3.8899			38.3	0.2892	38.3	0.7902	38.3	2.1744	38.3	5.0429	38.3	8.421			38.3	0.3563	38.3	0.984	38.3	2.5959	38.3	5.5139	38.3	8.2113			38.3	1.7618	38.3	4.2614	38.3	7.228	38.3	8.8636	38.3	9.4023			38.3	2.1484
38.4	0.0523	38.4	0.1811	38.4	0.5284	38.4	1.5419	38.4	3.8992			38.4	0.29	38.4	0.789	38.4	2.1792	38.4	5.0514	38.4	8.4248			38.4	0.3576	38.4	0.9865	38.4	2.5974	38.4	5.5236	38.4	8.2129			38.4	1.7655	38.4	4.2673	38.4	7.2298	38.4	8.8635	38.4	9.4035			38.4	2.1557
38.5	0.0556999	38.5	0.1833	38.5	0.5284	38.5	1.5478	38.5	3.9045			38.5	0.2893	38.5	0.7908	38.5	2.1804	38.5	5.061	38.5	8.4311			38.5	0.361	38.5	0.991	38.5	2.6044	38.5	5.5311	38.5	8.2145			38.5	1.7726	38.5	4.2769	38.5	7.2362	38.5	8.8693	38.5	9.4087			38.5	2.1571
38.6	0.0553	38.6	0.1824	38.6	0.5319	38.6	1.5503	38.6	3.9165			38.6	0.2891	38.6	0.7941	38.6	2.1839	38.6	5.0715	38.6	8.437			38.6	0.3595	38.6	0.9917	38.6	2.6091	38.6	5.5372	38.6	8.2157			38.6	1.778	38.6	4.2849	38.6	7.2397	38.6	8.8731	38.6	9.4034			38.6	2.157
38.7	0.0583	38.7	0.1798	38.7	0.5339	38.7	1.5544	38.7	3.9278			38.7	0.2916	38.7	0.7979	38.7	2.1868	38.7	5.0801	38.7	8.4464			38.7	0.3556	38.7	0.9942	38.7	2.6173	38.7	5.5457	38.7	8.2176			38.7	1.7804	38.7	4.2876	38.7	7.2412	38.7	8.8725	38.7	9.4017			38.7	2.1588
38.8	0.0611	38.8	0.1818	38.8	0.5361	38.8	1.5589	38.8	3.9368			38.8	0.2888	38.8	0.8026	38.8	2.1897	38.8	5.0919	38.8	8.4542			38.8	0.356	38.8	1.0011	38.8	2.6281	38.8	5.5574	38.8	8.2257			38.8	1.7853	38.8	4.2921	38.8	7.2467	38.8	8.8776	38.8	9.4031			38.8	2.1628
38.9	0.0602	38.9	0.1756	38.9	0.531401	38.9	1.5559	38.9	3.9407			38.9	0.2888	38.9	0.8045	38.9	2.1981	38.9	5.1009	38.9	8.46			38.9	0.3583	38.9	1.0033	38.9	2.6365	38.9	5.5664	38.9	8.2312			38.9	1.7891	38.9	4.2963	38.9	7.249	38.9	8.8798	38.9	9.4023			38.9	2.1611
39	0.0614001	39	0.1749	39	0.5342	39	1.5593	39	3.9495			39	0.2888	39	0.8056	39	2.2048	39	5.1058	39	8.4652			39	0.3594	39	1.0034	39	2.6383	39	5.5777	39	8.235			39	1.793	39	4.3037	39	7.2561	39	8.8858	39	9.407			39	2.1647
39.1	0.0584	39.1	0.1759	39.1	0.538	39.1	1.561	39.1	3.9542			39.1	0.2847	39.1	0.8025	39.1	2.2035	39.1	5.1119	39.1	8.473			39.1	0.3612	39.1	1.0062	39.1	2.6436	39.1	5.5874	39.1	8.2432			39.1	1.7913	39.1	4.3095	39.1	7.2589	39.1	8.8884	39.1	9.4052			39.1	2.1691
39.2	0.0575	39.2	0.1724	39.2	0.5412	39.2	1.5635	39.2	3.9617			39.2	0.2856	39.2	0.8022	39.2	2.208	39.2	5.1199	39.2	8.4799			39.2	0.3593	39.2	1.0084	39.2	2.6515	39.2	5.5953	39.2	8.2474			39.2	1.7947	39.2	4.3189	39.2	7.2643	39.2	8.8893	39.2	9.4089			39.2	2.1715
39.3	0.0579	39.3	0.1711	39.3	0.5428	39.3	1.5671	39.3	3.9689			39.3	0.2921	39.3	0.8069	39.3	2.2135	39.3	5.1304	39.3	8.4914			39.3	0.36	39.3	1.0098	39.3	2.6609	39.3	5.6033	39.3	8.2527			39.3	1.7998	39.3	4.3237	39.3	7.2695	39.3	8.8896	39.3	9.4077			39.3	2.1717
39.4	0.0592	39.4	0.1746	39.4	0.5521	39.4	1.5748	39.4	3.9784			39.4	0.2923	39.4	0.8072	39.4	2.2146	39.4	5.1362	39.4	8.5			39.4	0.3653	39.4	1.0137	39.4	2.6658	39.4	5.6149	39.4	8.257			39.4	1.8027	39.4	4.3296	39.4	7.2731	39.4	8.893	39.4	9.4085			39.4	2.1687
39.5	0.0601002	39.5	0.1787	39.5	0.5551	39.5	1.5769	39.5	3.9824			39.5	0.2965	39.5	0.8141	39.5	2.2212	39.5	5.1431	39.5	8.5064			39.5	0.370699	39.5	1.0203	39.5	2.6719	39.5	5.6273	39.5	8.264			39.5	1.8073	39.5	4.3342	39.5	7.2807	39.5	8.8915	39.5	9.4093			39.5	2.1694
39.6	0.0636	39.6	0.1769	39.6	0.5575	39.6	1.5802	39.6	3.9888			39.6	0.2966	39.6	0.8188	39.6	2.2272	39.6	5.1477	39.6	8.5135			39.6	0.3742	39.6	1.0212	39.6	2.6797	39.6	5.6354	39.6	8.2668			39.6	1.8132	39.6	4.34	39.6	7.2862	39.6	8.8915	39.6	9.4098			39.6	2.1683
39.7	0.0647	39.7	0.1724	39.7	0.5624	39.7	1.5824	39.7	3.9934			39.7	0.2972	39.7	0.8249	39.7	2.2342	39.7	5.1584	39.7	8.5225			39.7	0.3746	39.7	1.0238	39.7	2.6828	39.7	5.6431	39.7	8.2663			39.7	1.8153	39.7	4.3414	39.7	7.2866	39.7	8.8933	39.7	9.4042			39.7	2.1713
39.8	0.0708	39.8	0.1732	39.8	0.566	39.8	1.5871	39.8	3.9993			39.8	0.3053	39.8	0.8318	39.8	2.2439	39.8	5.1714	39.8	8.5321			39.8	0.3777	39.8	1.0274	39.8	2.6883	39.8	5.6527	39.8	8.2696			39.8	1.818	39.8	4.3467	39.8	7.2883	39.8	8.8986	39.8	9.4046			39.8	2.1738
39.9	0.0735	39.9	0.1675	39.9	0.5679	39.9	1.589	39.9	4.0038			39.9	0.3107	39.9	0.835	39.9	2.2513	39.9	5.1815	39.9	8.5388			39.9	0.3752	39.9	1.0271	39.9	2.6881	39.9	5.6574	39.9	8.269			39.9	1.8188	39.9	4.349	39.9	7.2948	39.9	8.8978	39.9	9.401			39.9	2.1768
40	0.0733011	40	0.1636	40	0.568101	40	1.5899	40	4.0105			40	0.314499	40	0.8398	40	2.2564	40	5.1925	40	8.5456			40	0.3757	40	1.032	40	2.6947	40	5.6659	40	8.2738			40	1.8229	40	4.3539	40	7.3011	40	8.8999	40	9.4005			40	2.183
40.1	0.0775	40.1	0.1628	40.1	0.5717	40.1	1.5947	40.1	4.0235			40.1	0.318	40.1	0.843	40.1	2.2612	40.1	5.1991	40.1	8.5558			40.1	0.3762	40.1	1.0331	40.1	2.6991	40.1	5.6706	40.1	8.2815			40.1	1.8287	40.1	4.3608	40.1	7.3067	40.1	8.9041	40.1	9.4			40.1	2.1824
40.2	0.0819	40.2	0.163	40.2	0.5737	40.2	1.5998	40.2	4.036			40.2	0.3193	40.2	0.8442	40.2	2.2674	40.2	5.2086	40.2	8.5613			40.2	0.3785	40.2	1.0373	40.2	2.7055	40.2	5.6746	40.2	8.2878			40.2	1.8321	40.2	4.367	40.2	7.3106	40.2	8.9035	40.2	9.3993			40.2	2.1846
40.3	0.0859	40.3	0.167	40.3	0.578	40.3	1.6015	40.3	4.0439			40.3	0.318	40.3	0.8448	40.3	2.2712	40.3	5.2164	40.3	8.5661			40.3	0.3736	40.3	1.0389	40.3	2.7088	40.3	5.6808	40.3	8.289			40.3	1.8331	40.3	4.3719	40.3	7.3119	40.3	8.902	40.3	9.3986			40.3	2.1879
40.4	0.0885	40.4	0.1694	40.4	0.5787	40.4	1.6044	40.4	4.0524			40.4	0.3183	40.4	0.846	40.4	2.277	40.4	5.2239	40.4	8.5732			40.4	0.3743	40.4	1.0396	40.4	2.7158	40.4	5.6879	40.4	8.2913			40.4	1.8378	40.4	4.3751	40.4	7.313	40.4	8.9003	40.4	9.3966			40.4	2.1877
40.5	0.0884002	40.5	0.1697	40.5	0.5796	40.5	1.6072	40.5	4.0619			40.5	0.314401	40.5	0.8447	40.5	2.2794	40.5	5.2313	40.5	8.5794			40.5	0.3773	40.5	1.0395	40.5	2.7196	40.5	5.6947	40.5	8.2909			40.5	1.8416	40.5	4.3773	40.5	7.3139	40.5	8.8993	40.5	9.3966			40.5	2.1888
40.6	0.0918	40.6	0.1702	40.6	0.5831	40.6	1.614	40.6	4.07			40.6	0.3114	40.6	0.8455	40.6	2.2817	40.6	5.2371	40.6	8.5859			40.6	0.3793	40.6	1.0457	40.6	2.7275	40.6	5.7064	40.6	8.293			40.6	1.8421	40.6	4.3758	40.6	7.3098	40.6	8.8958	40.6	9.3942			40.6	2.19
40.7	0.0921	40.7	0.166	40.7	0.5825	40.7	1.6171	40.7	4.0752			40.7	0.3164	40.7	0.8497	40.7	2.2901	40.7	5.2482	40.7	8.5939			40.7	0.3805	40.7	1.046	40.7	2.7342	40.7	5.7145	40.7	8.2959			40.7	1.8448	40.7	4.376	40.7	7.3117	40.7	8.8974	40.7	9.3932			40.7	2.1876
40.8	0.0906	40.8	0.1597	40.8	0.581901	40.8	1.6145	40.8	4.079			40.8	0.319	40.8	0.8529	40.8	2.2961	40.8	5.2552	40.8	8.6014			40.8	0.3841	40.8	1.0505	40.8	2.74	40.8	5.7237	40.8	8.3017			40.8	1.8477	40.8	4.3785	40.8	7.3145	40.8	8.9011	40.8	9.3944			40.8	2.1846
40.9	0.085	40.9	0.1549	40.9	0.576601	40.9	1.6082	40.9	4.0772			40.9	0.3219	40.9	0.8589	40.9	2.3037	40.9	5.2614	40.9	8.6075			40.9	0.3861	40.9	1.0539	40.9	2.7467	40.9	5.7308	40.9	8.302			40.9	1.8495	40.9	4.3834	40.9	7.3159	40.9	8.9005	40.9	9.3925			40.9	2.1847
41	0.0859006	41	0.1526	41	0.5767	41	1.6111	41	4.0858			41	0.321701	41	0.864	41	2.3119	41	5.2698	41	8.6094			41	0.386601	41	1.0544	41	2.7488	41	5.7361	41	8.3036			41	1.8519	41	4.3849	41	7.3174	41	8.8977	41	9.392			41	2.1856
41.1	0.0816	41.1	0.1513	41.1	0.5801	41.1	1.6129	41.1	4.0931			41.1	0.3206	41.1	0.8653	41.1	2.3136	41.1	5.2759	41.1	8.6157			41.1	0.3855	41.1	1.0518	41.1	2.7542	41.1	5.7419	41.1	8.3057			41.1	1.8501	41.1	4.3877	41.1	7.3185	41.1	8.8964	41.1	9.3884			41.1	2.1867
41.2	0.0825	41.2	0.1509	41.2	0.5819	41.2	1.6123	41.2	4.1044			41.2	0.3197	41.2	0.8644	41.2	2.3153	41.2	5.279	41.2	8.6182			41.2	0.3878	41.2	1.0525	41.2	2.7637	41.2	5.7496	41.2	8.3102			41.2	1.8539	41.2	4.3901	41.2	7.3202	41.2	8.8942	41.2	9.3857			41.2	2.1849
41.3	0.0822	41.3	0.1517	41.3	0.5821	41.3	1.6153	41.3	4.114			41.3	0.3175	41.3	0.8652	41.3	2.3179	41.3	5.2838	41.3	8.6225			41.3	0.3927	41.3	1.0531	41.3	2.773	41.3	5.7621	41.3	8.318			41.3	1.857	41.3	4.3957	41.3	7.325	41.3	8.8986	41.3	9.3846			41.3	2.1864
41.4	0.0809	41.4	0.1517	41.4	0.585	41.4	1.6177	41.4	4.1232			41.4	0.3188	41.4	0.8667	41.4	2.3236	41.4	5.2905	41.4	8.6312			41.4	0.3941	41.4	1.0556	41.4	2.7779	41.4	5.7719	41.4	8.3183			41.4	1.8566	41.4	4.3949	41.4	7.3261	41.4	8.8972	41.4	9.3847			41.4	2.1851
41.5	0.0797002	41.5	0.1528	41.5	0.5882	41.5	1.6221	41.5	4.1306			41.5	0.3199	41.5	0.8689	41.5	2.3298	41.5	5.2969	41.5	8.6395			41.5	0.394799	41.5	1.0619	41.5	2.7848	41.5	5.779	41.5	8.3221			41.5	1.861	41.5	4.4018	41.5	7.3263	41.5	8.895	41.5	9.3827			41.5	2.1861
41.6	0.0775	41.6	0.1523	41.6	0.5906	41.6	1.6234	41.6	4.1408			41.6	0.3198	41.6	0.8704	41.6	2.3348	41.6	5.305	41.6	8.6457			41.6	0.3926	41.6	1.0611	41.6	2.7877	41.6	5.7846	41.6	8.322			41.6	1.8692	41.6	4.4098	41.6	7.3319	41.6	8.8984	41.6	9.3818			41.6	2.1882
41.7	0.0752	41.7	0.1505	41.7	0.5938	41.7	1.6216	41.7	4.1472			41.7	0.3188	41.7	0.8677	41.7	2.3394	41.7	5.3125	41.7	8.6482			41.7	0.3961	41.7	1.0602	41.7	2.795	41.7	5.7957	41.7	8.3243			41.7	1.8737	41.7	4.4144	41.7	7.331	41.7	8.8991	41.7	9.3855			41.7	2.1903
41.8	0.0761	41.8	0.1513	41.8	0.5932	41.8	1.624	41.8	4.155			41.8	0.3202	41.8	0.8684	41.8	2.3471	41.8	5.3226	41.8	8.6544			41.8	0.4019	41.8	1.0685	41.8	2.8059	41.8	5.8061	41.8	8.3306			41.8	1.88	41.8	4.4219	41.8	7.3341	41.8	8.9017	41.8	9.3812			41.8	2.1895
41.9	0.0742	41.9	0.1527	41.9	0.5947	41.9	1.6315	41.9	4.1627			41.9	0.3167	41.9	0.8668	41.9	2.348	41.9	5.3278	41.9	8.6556			41.9	0.4039	41.9	1.074	41.9	2.8114	41.9	5.8147	41.9	8.335			41.9	1.8819	41.9	4.4274	41.9	7.3336	41.9	8.9019	41.9	9.3798			41.9	2.1859
42	0.0733003	42	0.1513	42	0.5952	42	1.6363	42	4.1708			42	0.3169	42	0.8712	42	2.3549	42	5.3397	42	8.6611			42	0.408199	42	1.081	42	2.8191	42	5.8264	42	8.34			42	1.8895	42	4.4337	42	7.337	42	8.9061	42	9.3816			42	2.1854
42.1	0.0764	42.1	0.1513	42.1	0.5949	42.1	1.6413	42.1	4.1746			42.1	0.3167	42.1	0.8785	42.1	2.3603	42.1	5.3505	42.1	8.6701			42.1	0.4057	42.1	1.0859	42.1	2.8235	42.1	5.834	42.1	8.3388			42.1	1.9025	42.1	4.4473	42.1	7.3441	42.1	8.9128	42.1	9.3894			42.1	2.187
42.2	0.0786	42.2	0.1504	42.2	0.5973	42.2	1.6439	42.2	4.1831			42.2	0.3202	42.2	0.8822	42.2	2.3659	42.2	5.3591	42.2	8.6776			42.2	0.4033	42.2	1.0886	42.2	2.8255	42.2	5.8426	42.2	8.3413			42.2	1.9106	42.2	4.4588	42.2	7.3538	42.2	8.9198	42.2	9.3951			42.2	2.184
42.3	0.0781	42.3	0.1507	42.3	0.601	42.3	1.6468	42.3	4.1902			42.3	0.3229	42.3	0.8835	42.3	2.3703	42.3	5.3699	42.3	8.6863			42.3	0.4018	42.3	1.091	42.3	2.8313	42.3	5.8538	42.3	8.3436			42.3	1.9173	42.3	4.4663	42.3	7.3588	42.3	8.9264	42.3	9.398			42.3	2.1844
42.4	0.0806	42.4	0.1563	42.4	0.605	42.4	1.655	42.4	4.1998			42.4	0.3217	42.4	0.8884	42.4	2.3804	42.4	5.3796	42.4	8.6929			42.4	0.3986	42.4	1.0935	42.4	2.8362	42.4	5.8575	42.4	8.3453			42.4	1.9262	42.4	4.4723	42.4	7.363	42.4	8.933	42.4	9.4006			42.4	2.1874
42.5	0.0790997	42.5	0.1572	42.5	0.6103	42.5	1.6591	42.5	4.2076			42.5	0.3212	42.5	0.8913	42.5	2.3889	42.5	5.3878	42.5	8.698			42.5	0.4	42.5	1.0988	42.5	2.8415	42.5	5.8674	42.5	8.3499			42.5	1.9282	42.5	4.4714	42.5	7.3613	42.5	8.9332	42.5	9.401			42.5	2.1842
42.6	0.0776	42.6	0.1613	42.6	0.612201	42.6	1.6658	42.6	4.2192			42.6	0.3183	42.6	0.896	42.6	2.3912	42.6	5.3964	42.6	8.6999			42.6	0.402	42.6	1.1029	42.6	2.8439	42.6	5.8795	42.6	8.3527			42.6	1.931	42.6	4.4783	42.6	7.3666	42.6	8.9365	42.6	9.4024			42.6	2.1809
42.7	0.0842	42.7	0.1669	42.7	0.618299	42.7	1.6779	42.7	4.2305			42.7	0.3216	42.7	0.9013	42.7	2.4003	42.7	5.4122	42.7	8.7095			42.7	0.4019	42.7	1.1052	42.7	2.8462	42.7	5.884	42.7	8.3574			42.7	1.9327	42.7	4.4843	42.7	7.3662	42.7	8.9362	42.7	9.3988			42.7	2.1831
42.8	0.0883	42.8	0.1696	42.8	0.6264	42.8	1.6883	42.8	4.2436			42.8	0.319	42.8	0.8975	42.8	2.4022	42.8	5.4194	42.8	8.7112			42.8	0.3995	42.8	1.1098	42.8	2.8518	42.8	5.8925	42.8	8.3593			42.8	1.9377	42.8	4.4907	42.8	7.3699	42.8	8.9363	42.8	9.3971			42.8	2.1819
42.9	0.0829	42.9	0.1606	42.9	0.623101	42.9	1.6914	42.9	4.2456			42.9	0.3166	42.9	0.8938	42.9	2.4011	42.9	5.4247	42.9	8.711			42.9	0.4033	42.9	1.1139	42.9	2.858	42.9	5.8974	42.9	8.3603			42.9	1.9415	42.9	4.4965	42.9	7.3739	42.9	8.9408	42.9	9.3942			42.9	2.1804
43	0.0801002	43	0.1617	43	0.6267	43	1.6958	43	4.2535			43	0.313201	43	0.8915	43	2.4025	43	5.4316	43	8.7141			43	0.4022	43	1.1169	43	2.8592	43	5.9064	43	8.3621			43	1.9469	43	4.5042	43	7.3775	43	8.9424	43	9.3962			43	2.1771
43.1	0.0779	43.1	0.1632	43.1	0.6288	43.1	1.7004	43.1	4.2613			43.1	0.3139	43.1	0.8923	43.1	2.4049	43.1	5.436	43.1	8.7185			43.1	0.4015	43.1	1.1232	43.1	2.8627	43.1	5.913	43.1	8.363			43.1	1.953	43.1	4.5101	43.1	7.3804	43.1	8.9442	43.1	9.4012			43.1	2.1788
43.2	0.077	43.2	0.1636	43.2	0.6311	43.2	1.7046	43.2	4.2677			43.2	0.3138	43.2	0.8932	43.2	2.4085	43.2	5.4426	43.2	8.7207			43.2	0.4076	43.2	1.1262	43.2	2.8644	43.2	5.9189	43.2	8.3661			43.2	1.9586	43.2	4.5137	43.2	7.3826	43.2	8.9444	43.2	9.4012			43.2	2.1744
43.3	0.0763	43.3	0.1656	43.3	0.6306	43.3	1.7105	43.3	4.2716			43.3	0.3115	43.3	0.8935	43.3	2.4123	43.3	5.4512	43.3	8.7264			43.3	0.4121	43.3	1.1287	43.3	2.8704	43.3	5.9262	43.3	8.3688			43.3	1.9621	43.3	4.5203	43.3	7.3851	43.3	8.9435	43.3	9.4034			43.3	2.1753
43.4	0.0751	43.4	0.1642	43.4	0.6308	43.4	1.7133	43.4	4.2839			43.4	0.3084	43.4	0.8932	43.4	2.4198	43.4	5.456	43.4	8.7297			43.4	0.4184	43.4	1.1359	43.4	2.884	43.4	5.9353	43.4	8.3748			43.4	1.9634	43.4	4.5289	43.4	7.3876	43.4	8.9437	43.4	9.404			43.4	2.1725
43.5	0.0748004	43.5	0.1637	43.5	0.6324	43.5	1.7182	43.5	4.2926			43.5	0.31	43.5	0.8969	43.5	2.4239	43.5	5.4682	43.5	8.7361			43.5	0.4159	43.5	1.1375	43.5	2.889	43.5	5.9408	43.5	8.3784			43.5	1.9659	43.5	4.5342	43.5	7.3903	43.5	8.9464	43.5	9.4067			43.5	2.1713
43.6	0.0747	43.6	0.1658	43.6	0.6344	43.6	1.7216	43.6	4.3018			43.6	0.3167	43.6	0.9021	43.6	2.4344	43.6	5.484	43.6	8.7421			43.6	0.4178	43.6	1.1394	43.6	2.8936	43.6	5.9466	43.6	8.3773			43.6	1.9743	43.6	4.5436	43.6	7.3942	43.6	8.9519	43.6	9.4128			43.6	2.1704
43.7	0.0727	43.7	0.1654	43.7	0.6339	43.7	1.7263	43.7	4.311			43.7	0.3172	43.7	0.9033	43.7	2.442	43.7	5.4931	43.7	8.7445			43.7	0.4168	43.7	1.1423	43.7	2.8952	43.7	5.9524	43.7	8.3798			43.7	1.9819	43.7	4.5505	43.7	7.4025	43.7	8.9567	43.7	9.4151			43.7	2.1704
43.8	0.0758	43.8	0.1683	43.8	0.6357	43.8	1.7303	43.8	4.3203			43.8	0.3186	43.8	0.9031	43.8	2.4476	43.8	5.4976	43.8	8.7517			43.8	0.4168	43.8	1.1446	43.8	2.898	43.8	5.9588	43.8	8.3826			43.8	1.9889	43.8	4.5544	43.8	7.4111	43.8	8.9569	43.8	9.4174			43.8	2.1726
43.9	0.0793	43.9	0.1705	43.9	0.6379	43.9	1.741	43.9	4.335			43.9	0.3227	43.9	0.9068	43.9	2.4554	43.9	5.5095	43.9	8.7621			43.9	0.4166	43.9	1.1472	43.9	2.9037	43.9	5.9638	43.9	8.3859			43.9	1.9978	43.9	4.5636	43.9	7.4159	43.9	8.965	43.9	9.4206			43.9	2.1729
44	0.0795001	44	0.1674	44	0.6409	44	1.7473	44	4.3427			44	0.319601	44	0.9045	44	2.4601	44	5.5107	44	8.7641			44	0.4174	44	1.1474	44	2.9072	44	5.9688	44	8.3851			44	2.0013	44	4.5663	44	7.4193	44	8.9664	44	9.4209			44	2.1758
44.1	0.0783	44.1	0.164	44.1	0.6419	44.1	1.7518	44.1	4.3524			44.1	0.3209	44.1	0.9053	44.1	2.4656	44.1	5.5173	44.1	8.7666			44.1	0.4199	44.1	1.1478	44.1	2.9155	44.1	5.9785	44.1	8.3889			44.1	2.0013	44.1	4.5714	44.1	7.4216	44.1	8.9641	44.1	9.4215			44.1	2.1739
44.2	0.085	44.2	0.1647	44.2	0.6459	44.2	1.7582	44.2	4.3635			44.2	0.3244	44.2	0.9093	44.2	2.473	44.2	5.5253	44.2	8.7741			44.2	0.4231	44.2	1.1462	44.2	2.9202	44.2	5.9831	44.2	8.3894			44.2	2.0043	44.2	4.5766	44.2	7.4221	44.2	8.9588	44.2	9.4203			44.2	2.1716
44.3	0.0916	44.3	0.1675	44.3	0.649799	44.3	1.7659	44.3	4.3756			44.3	0.3269	44.3	0.9146	44.3	2.4787	44.3	5.5325	44.3	8.7804			44.3	0.4224	44.3	1.1483	44.3	2.9251	44.3	5.9905	44.3	8.3915			44.3	2.0065	44.3	4.5841	44.3	7.4271	44.3	8.9599	44.3	9.422			44.3	2.1696
44.4	0.0917	44.4	0.1653	44.4	0.6496	44.4	1.7681	44.4	4.3821			44.4	0.3285	44.4	0.9209	44.4	2.4834	44.4	5.5396	44.4	8.787			44.4	0.4236	44.4	1.1527	44.4	2.9283	44.4	5.9935	44.4	8.3924			44.4	2.0068	44.4	4.5901	44.4	7.4255	44.4	8.9599	44.4	9.4232			44.4	2.167
44.5	0.0949998	44.5	0.1629	44.5	0.6508	44.5	1.7733	44.5	4.3901			44.5	0.328	44.5	0.924	44.5	2.4885	44.5	5.5461	44.5	8.7919			44.5	0.4266	44.5	1.1543	44.5	2.9339	44.5	5.9982	44.5	8.395			44.5	2.0103	44.5	4.5933	44.5	7.4283	44.5	8.9639	44.5	9.4243			44.5	2.1542
44.6	0.0955	44.6	0.1605	44.6	0.653	44.6	1.7767	44.6	4.4013			44.6	0.3308	44.6	0.9278	44.6	2.4944	44.6	5.5505	44.6	8.7972			44.6	0.4223	44.6	1.1497	44.6	2.9329	44.6	6.0012	44.6	8.3926			44.6	2.0124	44.6	4.5979	44.6	7.431	44.6	8.9633	44.6	9.4221			44.6	2.1571
44.7	0.0996	44.7	0.1629	44.7	0.656	44.7	1.7836	44.7	4.4068			44.7	0.3349	44.7	0.9324	44.7	2.5019	44.7	5.5579	44.7	8.8046			44.7	0.424	44.7	1.1528	44.7	2.9412	44.7	6.0071	44.7	8.3949			44.7	2.0147	44.7	4.6007	44.7	7.4325	44.7	8.9616	44.7	9.4218			44.7	2.1609
44.8	0.0973	44.8	0.1628	44.8	0.6594	44.8	1.7895	44.8	4.4114			44.8	0.3344	44.8	0.9334	44.8	2.5084	44.8	5.5663	44.8	8.8048			44.8	0.4303	44.8	1.155	44.8	2.9454	44.8	6.0136	44.8	8.3963			44.8	2.0177	44.8	4.6059	44.8	7.4314	44.8	8.9618	44.8	9.4201			44.8	2.1554
44.9	0.0978	44.9	0.1641	44.9	0.6594	44.9	1.7942	44.9	4.4192			44.9	0.3381	44.9	0.9313	44.9	2.5131	44.9	5.5704	44.9	8.8079			44.9	0.4311	44.9	1.1566	44.9	2.9474	44.9	6.0137	44.9	8.3945			44.9	2.0221	44.9	4.6134	44.9	7.4334	44.9	8.961	44.9	9.4228			44.9	2.1559
45	0.103498	45	0.1723	45	0.668099	45	1.8051	45	4.4339			45	0.3414	45	0.9362	45	2.5163	45	5.5801	45	8.8138			45	0.431901	45	1.1566	45	2.9487	45	6.0152	45	8.3909			45	2.0233	45	4.6172	45	7.4333	45	8.9587	45	9.4191			45	2.1557
45.1	0.1074	45.1	0.1731	45.1	0.669	45.1	1.8101	45.1	4.4438			45.1	0.3473	45.1	0.944	45.1	2.5218	45.1	5.5923	45.1	8.8209			45.1	0.4321	45.1	1.1586	45.1	2.9562	45.1	6.0182	45.1	8.3891			45.1	2.0237	45.1	4.6193	45.1	7.4303	45.1	8.9537	45.1	9.4153			45.1	2.1577
45.2	0.1128	45.2	0.1741	45.2	0.6703	45.2	1.813	45.2	4.4567			45.2	0.3495	45.2	0.9483	45.2	2.5273	45.2	5.6002	45.2	8.8238			45.2	0.4332	45.2	1.1591	45.2	2.9647	45.2	6.024	45.2	8.3894			45.2	2.0274	45.2	4.622	45.2	7.4324	45.2	8.9502	45.2	9.4193			45.2	2.157
45.3	0.1143	45.3	0.1736	45.3	0.6673	45.3	1.8138	45.3	4.4638			45.3	0.349	45.3	0.9505	45.3	2.5334	45.3	5.6092	45.3	8.8262			45.3	0.4365	45.3	1.1603	45.3	2.9688	45.3	6.0299	45.3	8.3888			45.3	2.0243	45.3	4.6207	45.3	7.428	45.3	8.949	45.3	9.4168			45.3	2.1594
45.4	0.1151	45.4	0.1741	45.4	0.668	45.4	1.8197	45.4	4.4703			45.4	0.3459	45.4	0.9517	45.4	2.5394	45.4	5.6142	45.4	8.8312			45.4	0.4382	45.4	1.1625	45.4	2.9713	45.4	6.0359	45.4	8.3891			45.4	2.0231	45.4	4.6243	45.4	7.4301	45.4	8.9498	45.4	9.4148			45.4	2.1601
45.5	0.115401	45.5	0.1738	45.5	0.6639	45.5	1.8215	45.5	4.4719			45.5	0.345501	45.5	0.9538	45.5	2.5458	45.5	5.6214	45.5	8.831			45.5	0.4363	45.5	1.1651	45.5	2.9773	45.5	6.0448	45.5	8.3912			45.5	2.0261	45.5	4.6266	45.5	7.4308	45.5	8.9469	45.5	9.4158			45.5	2.1617
45.6	0.1162	45.6	0.1742	45.6	0.6675	45.6	1.8285	45.6	4.4818			45.6	0.3457	45.6	0.9519	45.6	2.5531	45.6	5.6314	45.6	8.8353			45.6	0.437	45.6	1.1683	45.6	2.9853	45.6	6.05	45.6	8.3925			45.6	2.0316	45.6	4.6332	45.6	7.4332	45.6	8.9516	45.6	9.4169			45.6	2.1605
45.7	0.1138	45.7	0.1752	45.7	0.6699	45.7	1.8322	45.7	4.4902			45.7	0.3503	45.7	0.955	45.7	2.5584	45.7	5.6418	45.7	8.8391			45.7	0.4353	45.7	1.1737	45.7	2.9891	45.7	6.0548	45.7	8.3957			45.7	2.0352	45.7	4.6375	45.7	7.4352	45.7	8.9548	45.7	9.4166			45.7	2.1621
45.8	0.1123	45.8	0.1795	45.8	0.6719	45.8	1.8336	45.8	4.4997			45.8	0.3573	45.8	0.9581	45.8	2.5609	45.8	5.6515	45.8	8.8409			45.8	0.4359	45.8	1.1778	45.8	2.9992	45.8	6.0639	45.8	8.4031			45.8	2.0411	45.8	4.6427	45.8	7.439	45.8	8.9521	45.8	9.4191			45.8	2.1628
45.9	0.1105	45.9	0.1801	45.9	0.668101	45.9	1.834	45.9	4.5061			45.9	0.3547	45.9	0.9576	45.9	2.5613	45.9	5.6573	45.9	8.8401			45.9	0.4382	45.9	1.1842	45.9	3.0025	45.9	6.0667	45.9	8.4063			45.9	2.0516	45.9	4.6487	45.9	7.4458	45.9	8.954	45.9	9.423			45.9	2.1614
46	0.108701	46	0.1785	46	0.6674	46	1.836	46	4.51			46	0.3512	46	0.9568	46	2.5664	46	5.6632	46	8.8439			46	0.4378	46	1.1896	46	3.0109	46	6.074	46	8.4083			46	2.0554	46	4.6528	46	7.4502	46	8.9573	46	9.4277			46	2.1608
46.1	0.1097	46.1	0.1775	46.1	0.6704	46.1	1.8425	46.1	4.5169			46.1	0.3478	46.1	0.9535	46.1	2.5691	46.1	5.6684	46.1	8.8461			46.1	0.4375	46.1	1.1906	46.1	3.0186	46.1	6.0824	46.1	8.4111			46.1	2.0603	46.1	4.6583	46.1	7.454	46.1	8.9593	46.1	9.4325			46.1	2.1563
46.2	0.107	46.2	0.176	46.2	0.6694	46.2	1.8452	46.2	4.522			46.2	0.344	46.2	0.9524	46.2	2.5711	46.2	5.6751	46.2	8.8462			46.2	0.4399	46.2	1.1926	46.2	3.0282	46.2	6.0903	46.2	8.4137			46.2	2.0619	46.2	4.6601	46.2	7.4577	46.2	8.9579	46.2	9.4366			46.2	2.1596
46.3	0.1028	46.3	0.1721	46.3	0.667401	46.3	1.8454	46.3	4.5186			46.3	0.344	46.3	0.9525	46.3	2.5754	46.3	5.6823	46.3	8.8505			46.3	0.4429	46.3	1.1942	46.3	3.0343	46.3	6.1002	46.3	8.4143			46.3	2.0632	46.3	4.6615	46.3	7.4589	46.3	8.9559	46.3	9.4339			46.3	2.1567
46.4	0.1	46.4	0.1679	46.4	0.6638	46.4	1.8501	46.4	4.521			46.4	0.3493	46.4	0.9566	46.4	2.5778	46.4	5.6897	46.4	8.856			46.4	0.4475	46.4	1.1974	46.4	3.0402	46.4	6.1026	46.4	8.4154			46.4	2.0695	46.4	4.6647	46.4	7.4654	46.4	8.9566	46.4	9.4358			46.4	2.1573
46.5	0.0993993	46.5	0.1702	46.5	0.6696	46.5	1.8596	46.5	4.5335			46.5	0.352699	46.5	0.9617	46.5	2.5832	46.5	5.6987	46.5	8.8614			46.5	0.4503	46.5	1.2007	46.5	3.0467	46.5	6.1087	46.5	8.4185			46.5	2.0669	46.5	4.6669	46.5	7.4655	46.5	8.9549	46.5	9.4339			46.5	2.1604
46.6	0.1033	46.6	0.173	46.6	0.6741	46.6	1.8653	46.6	4.5422			46.6	0.353	46.6	0.967	46.6	2.5907	46.6	5.708	46.6	8.867			46.6	0.4528	46.6	1.2061	46.6	3.0539	46.6	6.1136	46.6	8.424			46.6	2.0666	46.6	4.6676	46.6	7.4637	46.6	8.9545	46.6	9.4283			46.6	2.1643
46.7	0.1009	46.7	0.1716	46.7	0.671601	46.7	1.8644	46.7	4.5465			46.7	0.3521	46.7	0.9714	46.7	2.5964	46.7	5.7143	46.7	8.8702			46.7	0.4529	46.7	1.2055	46.7	3.056	46.7	6.1186	46.7	8.4292			46.7	2.0702	46.7	4.6744	46.7	7.4686	46.7	8.9572	46.7	9.4267			46.7	2.1653
46.8	0.1013	46.8	0.1739	46.8	0.676	46.8	1.8652	46.8	4.556			46.8	0.3519	46.8	0.9743	46.8	2.6021	46.8	5.7209	46.8	8.8717			46.8	0.454	46.8	1.2102	46.8	3.064	46.8	6.1254	46.8	8.4352			46.8	2.0726	46.8	4.6838	46.8	7.4741	46.8	8.9578	46.8	9.431			46.8	2.1659
46.9	0.1036	46.9	0.1815	46.9	0.6781	46.9	1.876	46.9	4.5668			46.9	0.3522	46.9	0.9778	46.9	2.6091	46.9	5.7301	46.9	8.8766			46.9	0.4503	46.9	1.2113	46.9	3.0685	46.9	6.1286	46.9	8.4364			46.9	2.0763	46.9	4.6902	46.9	7.4734	46.9	8.9591	46.9	9.4309			46.9	2.1668
47	0.1047	47	0.1881	47	0.6805	47	1.885	47	4.5749			47	0.354999	47	0.9839	47	2.6152	47	5.7423	47	8.8826			47	0.450499	47	1.2122	47	3.0738	47	6.1364	47	8.4417			47	2.0819	47	4.6957	47	7.4734	47	8.9593	47	9.4298			47	2.1679
47.1	0.1004	47.1	0.1904	47.1	0.6809	47.1	1.8902	47.1	4.5763			47.1	0.355	47.1	0.9874	47.1	2.6166	47.1	5.7499	47.1	8.8886			47.1	0.4502	47.1	1.2135	47.1	3.0784	47.1	6.1409	47.1	8.4427			47.1	2.0841	47.1	4.6995	47.1	7.4751	47.1	8.9652	47.1	9.4332			47.1	2.1729
47.2	0.1019	47.2	0.1917	47.2	0.6858	47.2	1.897	47.2	4.5826			47.2	0.3559	47.2	0.9912	47.2	2.6219	47.2	5.7578	47.2	8.8894			47.2	0.453	47.2	1.2164	47.2	3.0856	47.2	6.1473	47.2	8.4469			47.2	2.0898	47.2	4.7033	47.2	7.4762	47.2	8.9698	47.2	9.438			47.2	2.1734
47.3	0.0988	47.3	0.1921	47.3	0.6861	47.3	1.9018	47.3	4.5831			47.3	0.3552	47.3	0.9944	47.3	2.6279	47.3	5.765	47.3	8.8909			47.3	0.4615	47.3	1.2258	47.3	3.0926	47.3	6.1574	47.3	8.4529			47.3	2.0909	47.3	4.7059	47.3	7.4756	47.3	8.9691	47.3	9.4368			47.3	2.1758
47.4	0.0969	47.4	0.1907	47.4	0.6858	47.4	1.9064	47.4	4.5893			47.4	0.3527	47.4	0.9952	47.4	2.6327	47.4	5.772	47.4	8.8943			47.4	0.4621	47.4	1.2319	47.4	3.096	47.4	6.1643	47.4	8.4553			47.4	2.0936	47.4	4.7088	47.4	7.4734	47.4	8.9658	47.4	9.4352			47.4	2.1719
47.5	0.0967	47.5	0.1902	47.5	0.6893	47.5	1.9104	47.5	4.5935			47.5	0.3533	47.5	0.9968	47.5	2.6376	47.5	5.7802	47.5	8.897			47.5	0.4602	47.5	1.2375	47.5	3.0997	47.5	6.1649	47.5	8.4584			47.5	2.0985	47.5	4.7135	47.5	7.4781	47.5	8.9681	47.5	9.4353			47.5	2.1714
47.6	0.0958	47.6	0.19	47.6	0.6919	47.6	1.9166	47.6	4.6015			47.6	0.3545	47.6	0.9961	47.6	2.6421	47.6	5.7879	47.6	8.8976			47.6	0.4623	47.6	1.2399	47.6	3.106	47.6	6.1719	47.6	8.4605			47.6	2.1	47.6	4.716	47.6	7.4791	47.6	8.9678	47.6	9.4374			47.6	2.1735
47.7	0.0988	47.7	0.1884	47.7	0.6897	47.7	1.9225	47.7	4.6069			47.7	0.3545	47.7	0.995	47.7	2.6429	47.7	5.7926	47.7	8.9041			47.7	0.4624	47.7	1.2447	47.7	3.1095	47.7	6.175	47.7	8.4617			47.7	2.0978	47.7	4.717	47.7	7.4787	47.7	8.966	47.7	9.4331			47.7	2.1695
47.8	0.1015	47.8	0.1922	47.8	0.6941	47.8	1.9286	47.8	4.6163			47.8	0.3621	47.8	1.0035	47.8	2.6493	47.8	5.8032	47.8	8.9157			47.8	0.4615	47.8	1.2501	47.8	3.1149	47.8	6.1783	47.8	8.4647			47.8	2.1014	47.8	4.7191	47.8	7.4841	47.8	8.9696	47.8	9.4291			47.8	2.1728
47.9	0.1003	47.9	0.1904	47.9	0.6966	47.9	1.9346	47.9	4.6221			47.9	0.3652	47.9	1.0063	47.9	2.6537	47.9	5.8122	47.9	8.9225			47.9	0.4609	47.9	1.2511	47.9	3.1171	47.9	6.1812	47.9	8.467			47.9	2.1009	47.9	4.7215	47.9	7.488	47.9	8.9663	47.9	9.4339			47.9	2.1742
48	0.103	48	0.189	48	0.6995	48	1.9377	48	4.6278			48	0.3707	48	1.01	48	2.6611	48	5.8224	48	8.9306			48	0.4612	48	1.2508	48	3.1207	48	6.1871	48	8.4673			48	2.1034	48	4.7243	48	7.4864	48	8.9661	48	9.432			48	2.1793
48.1	0.1004	48.1	0.1857	48.1	0.6987	48.1	1.9383	48.1	4.6312			48.1	0.3712	48.1	1.0093	48.1	2.664	48.1	5.8263	48.1	8.9347			48.1	0.4601	48.1	1.2528	48.1	3.1277	48.1	6.1914	48.1	8.4681			48.1	2.1012	48.1	4.7257	48.1	7.4863	48.1	8.9646	48.1	9.4308			48.1	2.1814
48.2	0.0973	48.2	0.1836	48.2	0.6968	48.2	1.9419	48.2	4.6398			48.2	0.3728	48.2	1.0092	48.2	2.6679	48.2	5.8337	48.2	8.9407			48.2	0.4632	48.2	1.2601	48.2	3.1373	48.2	6.2007	48.2	8.4753			48.2	2.0941	48.2	4.7233	48.2	7.4844	48.2	8.9599	48.2	9.4253			48.2	2.1809
48.3	0.0976	48.3	0.1816	48.3	0.6924	48.3	1.945	48.3	4.643			48.3	0.3722	48.3	1.0104	48.3	2.6694	48.3	5.8395	48.3	8.945			48.3	0.4647	48.3	1.2612	48.3	3.143	48.3	6.2027	48.3	8.4768			48.3	2.0916	48.3	4.7192	48.3	7.484	48.3	8.9557	48.3	9.4205			48.3	2.1847
48.4	0.1019	48.4	0.1809	48.4	0.6913	48.4	1.9512	48.4	4.6531			48.4	0.3741	48.4	1.0126	48.4	2.6767	48.4	5.8469	48.4	8.9478			48.4	0.4695	48.4	1.2675	48.4	3.1484	48.4	6.2046	48.4	8.479			48.4	2.0929	48.4	4.7209	48.4	7.4808	48.4	8.9515	48.4	9.4161			48.4	2.1877
48.5	0.1005	48.5	0.1796	48.5	0.692	48.5	1.9532	48.5	4.6617			48.5	0.375101	48.5	1.0105	48.5	2.6781	48.5	5.8539	48.5	8.9476			48.5	0.4724	48.5	1.2689	48.5	3.1553	48.5	6.2138	48.5	8.4819			48.5	2.0924	48.5	4.7209	48.5	7.4793	48.5	8.9488	48.5	9.415			48.5	2.1881
48.6	0.1013	48.6	0.1787	48.6	0.690799	48.6	1.9537	48.6	4.6655			48.6	0.3796	48.6	1.014	48.6	2.6829	48.6	5.862	48.6	8.9528			48.6	0.4705	48.6	1.2669	48.6	3.1569	48.6	6.2144	48.6	8.4809			48.6	2.0984	48.6	4.7274	48.6	7.4823	48.6	8.9527	48.6	9.4157			48.6	2.1865
48.7	0.099	48.7	0.1756	48.7	0.685701	48.7	1.9515	48.7	4.6649			48.7	0.3819	48.7	1.0138	48.7	2.6888	48.7	5.8713	48.7	8.957			48.7	0.4688	48.7	1.2671	48.7	3.1612	48.7	6.2154	48.7	8.4809			48.7	2.1024	48.7	4.7281	48.7	7.4818	48.7	8.9549	48.7	9.416			48.7	2.1878
48.8	0.0961	48.8	0.1711	48.8	0.6839	48.8	1.9491	48.8	4.6685			48.8	0.3788	48.8	1.0145	48.8	2.689	48.8	5.8711	48.8	8.9544			48.8	0.4725	48.8	1.2722	48.8	3.1667	48.8	6.2245	48.8	8.4796			48.8	2.1059	48.8	4.7294	48.8	7.4838	48.8	8.958	48.8	9.4154			48.8	2.1898
48.9	0.0896	48.9	0.1665	48.9	0.677901	48.9	1.942	48.9	4.6704			48.9	0.3804	48.9	1.0183	48.9	2.6932	48.9	5.8757	48.9	8.9595			48.9	0.4734	48.9	1.2748	48.9	3.1726	48.9	6.2311	48.9	8.4814			48.9	2.1093	48.9	4.7304	48.9	7.4857	48.9	8.9632	48.9	9.4158			48.9	2.189
49	0.0887994	49	0.1709	49	0.683	49	1.9464	49	4.6791			49	0.383299	49	1.0256	49	2.7048	49	5.8879	49	8.9661			49	0.4754	49	1.2796	49	3.1756	49	6.2375	49	8.4837			49	2.1135	49	4.735	49	7.4878	49	8.9678	49	9.4201			49	2.1878
49.1	0.0886	49.1	0.1737	49.1	0.6868	49.1	1.9505	49.1	4.6884			49.1	0.385	49.1	1.028	49.1	2.7089	49.1	5.8924	49.1	8.9704			49.1	0.4796	49.1	1.2834	49.1	3.18	49.1	6.2401	49.1	8.4871			49.1	2.114	49.1	4.7382	49.1	7.4895	49.1	8.9678	49.1	9.4201			49.1	2.1856
49.2	0.0903	49.2	0.1759	49.2	0.6888	49.2	1.9548	49.2	4.6985			49.2	0.3805	49.2	1.027	49.2	2.7115	49.2	5.8973	49.2	8.9713			49.2	0.4828	49.2	1.2862	49.2	3.185	49.2	6.2472	49.2	8.4891			49.2	2.1148	49.2	4.7411	49.2	7.4958	49.2	8.9693	49.2	9.42			49.2	2.1841
49.3	0.0897	49.3	0.1711	49.3	0.685401	49.3	1.9524	49.3	4.6991			49.3	0.3821	49.3	1.0291	49.3	2.7161	49.3	5.9048	49.3	8.9786			49.3	0.4811	49.3	1.2874	49.3	3.1915	49.3	6.2563	49.3	8.4938			49.3	2.118	49.3	4.7436	49.3	7.4965	49.3	8.9728	49.3	9.42			49.3	2.1905
49.4	0.0912	49.4	0.1705	49.4	0.685	49.4	1.9501	49.4	4.7037			49.4	0.3863	49.4	1.0354	49.4	2.7254	49.4	5.9134	49.4	8.9852			49.4	0.477	49.4	1.2873	49.4	3.193	49.4	6.2602	49.4	8.4934			49.4	2.1214	49.4	4.7477	49.4	7.5	49.4	8.9764	49.4	9.4193			49.4	2.1916
49.5	0.0898003	49.5	0.1706	49.5	0.6886	49.5	1.9562	49.5	4.7069			49.5	0.3914	49.5	1.0379	49.5	2.7299	49.5	5.9246	49.5	8.9877			49.5	0.475601	49.5	1.2869	49.5	3.1934	49.5	6.2657	49.5	8.4902			49.5	2.1262	49.5	4.7507	49.5	7.5004	49.5	8.9771	49.5	9.4186			49.5	2.1936
49.6	0.0884	49.6	0.1711	49.6	0.6886	49.6	1.9588	49.6	4.7136			49.6	0.3893	49.6	1.0361	49.6	2.7307	49.6	5.9294	49.6	8.9883			49.6	0.4776	49.6	1.2887	49.6	3.1961	49.6	6.2738	49.6	8.4896			49.6	2.1282	49.6	4.7516	49.6	7.502	49.6	8.9724	49.6	9.4138			49.6	2.1901
49.7	0.0903	49.7	0.1715	49.7	0.6859	49.7	1.9628	49.7	4.7193			49.7	0.3892	49.7	1.0367	49.7	2.7311	49.7	5.9354	49.7	8.9919			49.7	0.476	49.7	1.291	49.7	3.2026	49.7	6.2785	49.7	8.4898			49.7	2.1295	49.7	4.7496	49.7	7.4983	49.7	8.967	49.7	9.4049			49.7	2.1897
49.8	0.0944	49.8	0.1734	49.8	0.6877	49.8	1.9664	49.8	4.7252			49.8	0.3869	49.8	1.04	49.8	2.7352	49.8	5.939	49.8	8.9958			49.8	0.4743	49.8	1.2943	49.8	3.2059	49.8	6.2815	49.8	8.4928			49.8	2.1291	49.8	4.7521	49.8	7.4954	49.8	8.9655	49.8	9.4			49.8	2.1899
49.9	0.0896	49.9	0.171	49.9	0.6878	49.9	1.9683	49.9	4.7299			49.9	0.3864	49.9	1.0454	49.9	2.7407	49.9	5.9479	49.9	9			49.9	0.4777	49.9	1.2974	49.9	3.2132	49.9	6.2881	49.9	8.4962			49.9	2.1266	49.9	4.7532	49.9	7.4914	49.9	8.965	49.9	9.3949			49.9	2.1919
50	0.0877002	50	0.1724	50	0.6867	50	1.9695	50	4.7336			50	0.385601	50	1.0432	50	2.7444	50	5.9539	50	9.0028			50	0.480901	50	1.295	50	3.2179	50	6.2904	50	8.4955			50	2.125	50	4.7518	50	7.4903	50	8.9605	50	9.3913			50	2.1896
50.1	0.0886	50.1	0.1777	50.1	0.6922	50.1	1.976	50.1	4.745			50.1	0.3849	50.1	1.0451	50.1	2.7461	50.1	5.9622	50.1	9.0111			50.1	0.4828	50.1	1.2982	50.1	3.2241	50.1	6.2991	50.1	8.4993			50.1	2.131	50.1	4.7578	50.1	7.4945	50.1	8.9619	50.1	9.3953			50.1	2.187
50.2	0.0899	50.2	0.1806	50.2	0.6943	50.2	1.9804	50.2	4.7507			50.2	0.385	50.2	1.0478	50.2	2.7513	50.2	5.972	50.2	9.0156			50.2	0.4842	50.2	1.3038	50.2	3.2305	50.2	6.3081	50.2	8.5023			50.2	2.1353	50.2	4.7609	50.2	7.4965	50.2	8.962	50.2	9.3983			50.2	2.1914
50.3	0.0859	50.3	0.1824	50.3	0.6925	50.3	1.9848	50.3	4.7534			50.3	0.3823	50.3	1.0442	50.3	2.7541	50.3	5.9775	50.3	9.0146			50.3	0.481	50.3	1.3096	50.3	3.2374	50.3	6.3143	50.3	8.5077			50.3	2.1383	50.3	4.7618	50.3	7.5002	50.3	8.9655	50.3	9.4032			50.3	2.1901
50.4	0.0828	50.4	0.1817	50.4	0.6932	50.4	1.988	50.4	4.7563			50.4	0.3779	50.4	1.0424	50.4	2.7559	50.4	5.9793	50.4	9.0155			50.4	0.4818	50.4	1.3117	50.4	3.2465	50.4	6.323	50.4	8.5112			50.4	2.1447	50.4	4.7658	50.4	7.5032	50.4	8.9662	50.4	9.4056			50.4	2.1862
50.5	0.0792005	50.5	0.1833	50.5	0.6918	50.5	1.9889	50.5	4.7642			50.5	0.3802	50.5	1.0433	50.5	2.7608	50.5	5.9883	50.5	9.0178			50.5	0.4837	50.5	1.3118	50.5	3.2544	50.5	6.3363	50.5	8.5159			50.5	2.1492	50.5	4.7679	50.5	7.5096	50.5	8.9675	50.5	9.4018			50.5	2.1886
50.6	0.0734	50.6	0.1802	50.6	0.688	50.6	1.9863	50.6	4.7683			50.6	0.3848	50.6	1.0501	50.6	2.7701	50.6	5.9997	50.6	9.0252			50.6	0.4793	50.6	1.3096	50.6	3.258	50.6	6.3389	50.6	8.5174			50.6	2.1561	50.6	4.7726	50.6	7.5135	50.6	8.9682	50.6	9.405			50.6	2.1953
50.7	0.0665	50.7	0.178	50.7	0.6841	50.7	1.9865	50.7	4.7716			50.7	0.3821	50.7	1.0484	50.7	2.7721	50.7	6.0077	50.7	9.025			50.7	0.4847	50.7	1.3153	50.7	3.2681	50.7	6.3456	50.7	8.524			50.7	2.1595	50.7	4.772	50.7	7.5161	50.7	8.966	50.7	9.4029			50.7	2.1933
50.8	0.0629	50.8	0.1758	50.8	0.6843	50.8	1.9918	50.8	4.7778			50.8	0.3833	50.8	1.0496	50.8	2.7761	50.8	6.0141	50.8	9.0245			50.8	0.4836	50.8	1.3163	50.8	3.2708	50.8	6.3527	50.8	8.525			50.8	2.1645	50.8	4.7764	50.8	7.5229	50.8	8.9669	50.8	9.4055			50.8	2.1928
50.9	0.0663	50.9	0.18	50.9	0.6866	50.9	1.9985	50.9	4.7891			50.9	0.386	50.9	1.0518	50.9	2.7791	50.9	6.0193	50.9	9.0329			50.9	0.4815	50.9	1.3183	50.9	3.2762	50.9	6.3593	50.9	8.5306			50.9	2.1669	50.9	4.7798	50.9	7.5292	50.9	8.9676	50.9	9.409			50.9	2.1973
51	0.0671001	51	0.1778	51	0.6885	51	2.0032	51	4.7955			51	0.3884	51	1.0571	51	2.7878	51	6.029	51	9.0388			51	0.482699	51	1.3186	51	3.2832	51	6.3675	51	8.5364			51	2.1643	51	4.7778	51	7.53	51	8.9635	51	9.4053			51	2.1929
51.1	0.0627	51.1	0.1731	51.1	0.6877	51.1	2.005	51.1	4.7992			51.1	0.3863	51.1	1.0582	51.1	2.7935	51.1	6.0353	51.1	9.0398			51.1	0.4796	51.1	1.3193	51.1	3.286	51.1	6.3723	51.1	8.5413			51.1	2.167	51.1	4.7802	51.1	7.5353	51.1	8.9645	51.1	9.4106			51.1	2.1958
51.2	0.0606	51.2	0.1727	51.2	0.6879	51.2	2.0087	51.2	4.8046			51.2	0.381	51.2	1.0538	51.2	2.7957	51.2	6.0384	51.2	9.0389			51.2	0.4825	51.2	1.3231	51.2	3.2923	51.2	6.376	51.2	8.55			51.2	2.1677	51.2	4.7794	51.2	7.5383	51.2	8.9631	51.2	9.409			51.2	2.1902
51.3	0.059	51.3	0.1747	51.3	0.6883	51.3	2.0134	51.3	4.8081			51.3	0.3813	51.3	1.0528	51.3	2.7987	51.3	6.0435	51.3	9.0392			51.3	0.4842	51.3	1.3309	51.3	3.2977	51.3	6.382	51.3	8.5518			51.3	2.1688	51.3	4.7803	51.3	7.5365	51.3	8.9634	51.3	9.405			51.3	2.1882
51.4	0.0575	51.4	0.1764	51.4	0.6928	51.4	2.0206	51.4	4.8126			51.4	0.3793	51.4	1.0528	51.4	2.803	51.4	6.0473	51.4	9.0446			51.4	0.4884	51.4	1.335	51.4	3.2991	51.4	6.3866	51.4	8.5524			51.4	2.174	51.4	4.7839	51.4	7.5397	51.4	8.9636	51.4	9.4038			51.4	2.1851
51.5	0.0550006	51.5	0.1762	51.5	0.6926	51.5	2.0183	51.5	4.8167			51.5	0.38	51.5	1.0539	51.5	2.8063	51.5	6.0555	51.5	9.0473			51.5	0.489201	51.5	1.3359	51.5	3.2989	51.5	6.3886	51.5	8.5519			51.5	2.1779	51.5	4.7865	51.5	7.5417	51.5	8.9641	51.5	9.4029			51.5	2.1864
51.6	0.055	51.6	0.1784	51.6	0.696	51.6	2.0231	51.6	4.8287			51.6	0.3857	51.6	1.0582	51.6	2.811	51.6	6.0666	51.6	9.0552			51.6	0.4869	51.6	1.337	51.6	3.3023	51.6	6.3899	51.6	8.5501			51.6	2.1825	51.6	4.792	51.6	7.541	51.6	8.963	51.6	9.4011			51.6	2.1876
51.7	0.053	51.7	0.1769	51.7	0.6954	51.7	2.0225	51.7	4.8353			51.7	0.3784	51.7	1.0555	51.7	2.8087	51.7	6.0682	51.7	9.053			51.7	0.4842	51.7	1.3352	51.7	3.3047	51.7	6.393	51.7	8.5494			51.7	2.1874	51.7	4.7957	51.7	7.5424	51.7	8.962	51.7	9.4032			51.7	2.1892
51.8	0.0528	51.8	0.1751	51.8	0.6957	51.8	2.0228	51.8	4.8391			51.8	0.3753	51.8	1.0553	51.8	2.8107	51.8	6.0739	51.8	9.0561			51.8	0.4857	51.8	1.337	51.8	3.3109	51.8	6.3984	51.8	8.5491			51.8	2.1858	51.8	4.7962	51.8	7.5404	51.8	8.9558	51.8	9.401			51.8	2.189
51.9	0.0579	51.9	0.176	51.9	0.6984	51.9	2.0323	51.9	4.8499			51.9	0.3694	51.9	1.0534	51.9	2.8149	51.9	6.078	51.9	9.0596			51.9	0.4859	51.9	1.3398	51.9	3.3139	51.9	6.4007	51.9	8.5464			51.9	2.1801	51.9	4.7991	51.9	7.5375	51.9	8.9554	51.9	9.3973			51.9	2.1873
52	0.0592994	52	0.1759	52	0.7046	52	2.0398	52	4.858			52	0.3679	52	1.0524	52	2.8228	52	6.0868	52	9.0633			52	0.483001	52	1.3373	52	3.319	52	6.4052	52	8.5466			52	2.1782	52	4.8017	52	7.5357	52	8.9529	52	9.395			52	2.1881
52.1	0.0604	52.1	0.1792	52.1	0.708	52.1	2.0465	52.1	4.8666			52.1	0.3693	52.1	1.0556	52.1	2.8289	52.1	6.0927	52.1	9.0626			52.1	0.4845	52.1	1.3362	52.1	3.3166	52.1	6.4105	52.1	8.549			52.1	2.178	52.1	4.8033	52.1	7.5336	52.1	8.9495	52.1	9.391			52.1	2.1858
52.2	0.0627	52.2	0.1816	52.2	0.708	52.2	2.0455	52.2	4.8703			52.2	0.3706	52.2	1.0586	52.2	2.8348	52.2	6.101	52.2	9.0671			52.2	0.4874	52.2	1.3412	52.2	3.3183	52.2	6.4135	52.2	8.5495			52.2	2.1802	52.2	4.8075	52.2	7.5373	52.2	8.9485	52.2	9.3878			52.2	2.185
52.3	0.0608	52.3	0.1815	52.3	0.7075	52.3	2.0476	52.3	4.8745			52.3	0.3692	52.3	1.0561	52.3	2.8352	52.3	6.1042	52.3	9.0657			52.3	0.4905	52.3	1.3435	52.3	3.3169	52.3	6.4178	52.3	8.5466			52.3	2.1824	52.3	4.8094	52.3	7.5352	52.3	8.9454	52.3	9.3813			52.3	2.1839
52.4	0.063	52.4	0.1845	52.4	0.7103	52.4	2.0499	52.4	4.8851			52.4	0.3681	52.4	1.0571	52.4	2.8406	52.4	6.1079	52.4	9.0666			52.4	0.4903	52.4	1.3432	52.4	3.3172	52.4	6.4219	52.4	8.5454			52.4	2.1849	52.4	4.8163	52.4	7.5396	52.4	8.9491	52.4	9.3852			52.4	2.1847
52.5	0.0637004	52.5	0.183	52.5	0.7103	52.5	2.0511	52.5	4.8949			52.5	0.3619	52.5	1.0582	52.5	2.8466	52.5	6.1122	52.5	9.0683			52.5	0.494799	52.5	1.3448	52.5	3.3236	52.5	6.432	52.5	8.5504			52.5	2.1855	52.5	4.8181	52.5	7.5392	52.5	8.9494	52.5	9.3844			52.5	2.1825
52.6	0.0629	52.6	0.1785	52.6	0.704	52.6	2.0492	52.6	4.8958			52.6	0.3647	52.6	1.0619	52.6	2.8515	52.6	6.1217	52.6	9.0728			52.6	0.4922	52.6	1.3466	52.6	3.3226	52.6	6.4367	52.6	8.5502			52.6	2.189	52.6	4.8232	52.6	7.5424	52.6	8.9514	52.6	9.3866			52.6	2.1839
52.7	0.0616	52.7	0.1794	52.7	0.7043	52.7	2.0531	52.7	4.9034			52.7	0.3687	52.7	1.0627	52.7	2.8548	52.7	6.1266	52.7	9.0743			52.7	0.4903	52.7	1.345	52.7	3.3202	52.7	6.4406	52.7	8.5468			52.7	2.1915	52.7	4.8281	52.7	7.5468	52.7	8.9564	52.7	9.3913			52.7	2.1844
52.8	0.0639	52.8	0.183	52.8	0.7103	52.8	2.0606	52.8	4.9136			52.8	0.372	52.8	1.0602	52.8	2.8611	52.8	6.1324	52.8	9.0774			52.8	0.4895	52.8	1.3487	52.8	3.3248	52.8	6.4445	52.8	8.5467			52.8	2.1932	52.8	4.8289	52.8	7.5463	52.8	8.9532	52.8	9.393			52.8	2.182
52.9	0.065	52.9	0.1859	52.9	0.7144	52.9	2.0676	52.9	4.9206			52.9	0.3743	52.9	1.0637	52.9	2.8652	52.9	6.1359	52.9	9.0817			52.9	0.4883	52.9	1.3498	52.9	3.3273	52.9	6.4481	52.9	8.5432			52.9	2.1978	52.9	4.8294	52.9	7.5476	52.9	8.9536	52.9	9.3931			52.9	2.1835
53	0.0654002	53	0.1837	53	0.7168	53	2.065	53	4.9266			53	0.3789	53	1.064	53	2.87	53	6.1432	53	9.0857			53	0.491299	53	1.353	53	3.3337	53	6.4556	53	8.5413			53	2.2023	53	4.8346	53	7.5549	53	8.9527	53	9.3945			53	2.1855
53.1	0.067	53.1	0.1811	53.1	0.7182	53.1	2.0667	53.1	4.9324			53.1	0.3797	53.1	1.0638	53.1	2.8748	53.1	6.1472	53.1	9.0916			53.1	0.4909	53.1	1.3549	53.1	3.3381	53.1	6.4605	53.1	8.5413			53.1	2.208	53.1	4.8406	53.1	7.5624	53.1	8.9563	53.1	9.3992			53.1	2.1851
53.2	0.0725	53.2	0.1831	53.2	0.7222	53.2	2.0722	53.2	4.9431			53.2	0.3801	53.2	1.0615	53.2	2.8799	53.2	6.156	53.2	9.0928			53.2	0.4965	53.2	1.3605	53.2	3.3459	53.2	6.4693	53.2	8.5471			53.2	2.2147	53.2	4.8451	53.2	7.565	53.2	8.9524	53.2	9.3979			53.2	2.1818
53.3	0.0726	53.3	0.1835	53.3	0.7212	53.3	2.0738	53.3	4.9506			53.3	0.3848	53.3	1.0616	53.3	2.8879	53.3	6.1668	53.3	9.098			53.3	0.4971	53.3	1.3693	53.3	3.3506	53.3	6.4767	53.3	8.5477			53.3	2.2172	53.3	4.8491	53.3	7.5679	53.3	8.9529	53.3	9.3988			53.3	2.1839
53.4	0.078	53.4	0.1885	53.4	0.725799	53.4	2.0809	53.4	4.9596			53.4	0.3872	53.4	1.064	53.4	2.8918	53.4	6.1764	53.4	9.1034			53.4	0.495	53.4	1.3671	53.4	3.3505	53.4	6.4801	53.4	8.5445			53.4	2.2192	53.4	4.8493	53.4	7.5696	53.4	8.9531	53.4	9.3995			53.4	2.1861
53.5	0.0804997	53.5	0.1903	53.5	0.73	53.5	2.0857	53.5	4.9686			53.5	0.395599	53.5	1.0705	53.5	2.9002	53.5	6.19	53.5	9.1128			53.5	0.492201	53.5	1.3618	53.5	3.3506	53.5	6.4844	53.5	8.5418			53.5	2.2213	53.5	4.8522	53.5	7.5753	53.5	8.9541	53.5	9.401			53.5	2.1885
53.6	0.0841	53.6	0.196	53.6	0.7309	53.6	2.0859	53.6	4.976			53.6	0.3953	53.6	1.0756	53.6	2.9048	53.6	6.1962	53.6	9.1171			53.6	0.4953	53.6	1.3604	53.6	3.3581	53.6	6.494	53.6	8.5441			53.6	2.2216	53.6	4.8575	53.6	7.5762	53.6	8.9552	53.6	9.4039			53.6	2.1887
53.7	0.0856	53.7	0.1987	53.7	0.7283	53.7	2.0881	53.7	4.9819			53.7	0.3958	53.7	1.0806	53.7	2.9153	53.7	6.2047	53.7	9.1203			53.7	0.4947	53.7	1.3613	53.7	3.3587	53.7	6.4953	53.7	8.5417			53.7	2.2232	53.7	4.8628	53.7	7.5816	53.7	8.9564	53.7	9.4038			53.7	2.1879
53.8	0.0801	53.8	0.1982	53.8	0.7289	53.8	2.0883	53.8	4.9865			53.8	0.3965	53.8	1.084	53.8	2.9238	53.8	6.2147	53.8	9.1192			53.8	0.4984	53.8	1.3623	53.8	3.3636	53.8	6.5038	53.8	8.5444			53.8	2.2257	53.8	4.8647	53.8	7.5814	53.8	8.9538	53.8	9.4081			53.8	2.19
53.9	0.0807	53.9	0.1953	53.9	0.7245	53.9	2.09	53.9	4.9915			53.9	0.3894	53.9	1.0809	53.9	2.929	53.9	6.2173	53.9	9.1158			53.9	0.5003	53.9	1.3644	53.9	3.3659	53.9	6.5099	53.9	8.5433			53.9	2.2269	53.9	4.8683	53.9	7.5815	53.9	8.9534	53.9	9.4123			53.9	2.1908
54	0.0812	54	0.1983	54	0.7267	54	2.0924	54	4.9968			54	0.3878	54	1.0824	54	2.9336	54	6.2228	54	9.1164			54	0.5026	54	1.3654	54	3.3696	54	6.5148	54	8.542			54	2.2301	54	4.873	54	7.582	54	8.9559	54	9.4128			54	2.191
54.1	0.0814	54.1	0.2014	54.1	0.729	54.1	2.0937	54.1	5.0029			54.1	0.3835	54.1	1.0793	54.1	2.9364	54.1	6.2252	54.1	9.1159			54.1	0.5057	54.1	1.3709	54.1	3.3729	54.1	6.5203	54.1	8.5448			54.1	2.2304	54.1	4.8751	54.1	7.585	54.1	8.9558	54.1	9.4139			54.1	2.1883
54.2	0.0826	54.2	0.2057	54.2	0.7355	54.2	2.0992	54.2	5.011			54.2	0.3835	54.2	1.0803	54.2	2.9427	54.2	6.2335	54.2	9.1228			54.2	0.5043	54.2	1.3701	54.2	3.372	54.2	6.5212	54.2	8.5473			54.2	2.2375	54.2	4.8779	54.2	7.5882	54.2	8.9586	54.2	9.4156			54.2	2.1882
54.3	0.0853	54.3	0.2075	54.3	0.7385	54.3	2.0988	54.3	5.0178			54.3	0.3858	54.3	1.0804	54.3	2.9458	54.3	6.2406	54.3	9.1205			54.3	0.5037	54.3	1.3669	54.3	3.3711	54.3	6.5255	54.3	8.5431			54.3	2.2463	54.3	4.882	54.3	7.5931	54.3	8.9625	54.3	9.419			54.3	2.1862
54.4	0.0842	54.4	0.2107	54.4	0.7407	54.4	2.1024	54.4	5.0265			54.4	0.3865	54.4	1.0845	54.4	2.9523	54.4	6.2486	54.4	9.1204			54.4	0.5099	54.4	1.3731	54.4	3.3771	54.4	6.5317	54.4	8.5475			54.4	2.2501	54.4	4.8849	54.4	7.5906	54.4	8.9584	54.4	9.4198			54.4	2.1857
54.5	0.0870991	54.5	0.2173	54.5	0.7483	54.5	2.1097	54.5	5.033			54.5	0.387001	54.5	1.0882	54.5	2.9537	54.5	6.2534	54.5	9.1216			54.5	0.5077	54.5	1.3717	54.5	3.3769	54.5	6.5361	54.5	8.5455			54.5	2.2513	54.5	4.8845	54.5	7.595	54.5	8.9566	54.5	9.4201			54.5	2.1874
54.6	0.0891	54.6	0.2173	54.6	0.7507	54.6	2.1152	54.6	5.0391			54.6	0.3902	54.6	1.0873	54.6	2.9539	54.6	6.256	54.6	9.1256			54.6	0.5039	54.6	1.3717	54.6	3.3769	54.6	6.5356	54.6	8.5425			54.6	2.2526	54.6	4.8859	54.6	7.6004	54.6	8.9558	54.6	9.4211			54.6	2.185
54.7	0.0927	54.7	0.2214	54.7	0.7531	54.7	2.1231	54.7	5.0485			54.7	0.3917	54.7	1.0902	54.7	2.9622	54.7	6.2638	54.7	9.1297			54.7	0.5033	54.7	1.3707	54.7	3.376	54.7	6.5377	54.7	8.5406			54.7	2.2561	54.7	4.8926	54.7	7.604	54.7	8.9563	54.7	9.4241			54.7	2.1849
54.8	0.096	54.8	0.228	54.8	0.7565	54.8	2.1295	54.8	5.0587			54.8	0.3953	54.8	1.0972	54.8	2.9715	54.8	6.2675	54.8	9.1323			54.8	0.5051	54.8	1.3729	54.8	3.3816	54.8	6.5429	54.8	8.5418			54.8	2.258	54.8	4.8989	54.8	7.6085	54.8	8.9546	54.8	9.4271			54.8	2.1852
54.9	0.0944	54.9	0.2347	54.9	0.7582	54.9	2.1347	54.9	5.0657			54.9	0.399	54.9	1.1006	54.9	2.9779	54.9	6.2746	54.9	9.1395			54.9	0.5041	54.9	1.3719	54.9	3.3823	54.9	6.5445	54.9	8.5421			54.9	2.2618	54.9	4.9059	54.9	7.611	54.9	8.9534	54.9	9.43			54.9	2.1855
55	0.096699	55	0.2376	55	0.763	55	2.1461	55	5.0738			55	0.4014	55	1.1055	55	2.9857	55	6.2842	55	9.146			55	0.5061	55	1.3722	55	3.3856	55	6.5478	55	8.5404			55	2.2647	55	4.9087	55	7.6134	55	8.9527	55	9.432			55	2.1903
55.1	0.0927	55.1	0.2347	55.1	0.7586	55.1	2.145	55.1	5.0766			55.1	0.4021	55.1	1.1087	55.1	2.9898	55.1	6.2899	55.1	9.1499			55.1	0.5064	55.1	1.3729	55.1	3.392	55.1	6.557	55.1	8.5414			55.1	2.2616	55.1	4.9043	55.1	7.6135	55.1	8.9455	55.1	9.4246			55.1	2.193
55.2	0.0925	55.2	0.2307	55.2	0.7555	55.2	2.1467	55.2	5.0805			55.2	0.4002	55.2	1.11	55.2	2.994	55.2	6.2943	55.2	9.1515			55.2	0.505	55.2	1.3757	55.2	3.3977	55.2	6.5655	55.2	8.5385			55.2	2.2625	55.2	4.9055	55.2	7.6147	55.2	8.9496	55.2	9.4239			55.2	2.1957
55.3	0.0927	55.3	0.2304	55.3	0.7572	55.3	2.1519	55.3	5.0844			55.3	0.3996	55.3	1.1107	55.3	3.0012	55.3	6.3037	55.3	9.1572			55.3	0.5049	55.3	1.3779	55.3	3.4032	55.3	6.5682	55.3	8.539			55.3	2.2631	55.3	4.9082	55.3	7.6134	55.3	8.9489	55.3	9.4223			55.3	2.199
55.4	0.091	55.4	0.2309	55.4	0.7601	55.4	2.1578	55.4	5.0935			55.4	0.399	55.4	1.112	55.4	3.0062	55.4	6.3094	55.4	9.1604			55.4	0.5087	55.4	1.3807	55.4	3.4107	55.4	6.5732	55.4	8.5403			55.4	2.2661	55.4	4.9129	55.4	7.6187	55.4	8.9496	55.4	9.4249			55.4	2.1994
55.5	0.0888003	55.5	0.2313	55.5	0.7627	55.5	2.1614	55.5	5.1018			55.5	0.4	55.5	1.1131	55.5	3.0108	55.5	6.316	55.5	9.1645			55.5	0.5093	55.5	1.383	55.5	3.4165	55.5	6.5789	55.5	8.5408			55.5	2.2659	55.5	4.9147	55.5	7.6194	55.5	8.9484	55.5	9.4267			55.5	2.1983
55.6	0.088	55.6	0.2338	55.6	0.7602	55.6	2.1614	55.6	5.1057			55.6	0.3996	55.6	1.1177	55.6	3.0127	55.6	6.3204	55.6	9.1716			55.6	0.5057	55.6	1.3843	55.6	3.4182	55.6	6.5813	55.6	8.544			55.6	2.2644	55.6	4.9167	55.6	7.6192	55.6	8.9483	55.6	9.4274			55.6	2.1984
55.7	0.086	55.7	0.2338	55.7	0.7592	55.7	2.1642	55.7	5.1076			55.7	0.4023	55.7	1.1243	55.7	3.0237	55.7	6.3298	55.7	9.1804			55.7	0.5018	55.7	1.3826	55.7	3.4224	55.7	6.581	55.7	8.5457			55.7	2.2649	55.7	4.9194	55.7	7.6187	55.7	8.9496	55.7	9.4282			55.7	2.1977
55.8	0.0843	55.8	0.2336	55.8	0.7634	55.8	2.168	55.8	5.1117			55.8	0.404	55.8	1.1303	55.8	3.0377	55.8	6.3409	55.8	9.1842			55.8	0.5044	55.8	1.3889	55.8	3.427	55.8	6.5854	55.8	8.5514			55.8	2.2671	55.8	4.9244	55.8	7.6257	55.8	8.9539	55.8	9.4328			55.8	2.2004
55.9	0.0797	55.9	0.2316	55.9	0.7667	55.9	2.1681	55.9	5.1153			55.9	0.4035	55.9	1.1289	55.9	3.0384	55.9	6.3483	55.9	9.1858			55.9	0.5047	55.9	1.3882	55.9	3.4304	55.9	6.5904	55.9	8.5504			55.9	2.2704	55.9	4.9307	55.9	7.633	55.9	8.9564	55.9	9.4394			55.9	2.2003
56	0.0844999	56	0.2321	56	0.7703	56	2.17	56	5.1234			56	0.4084	56	1.1286	56	3.0395	56	6.3514	56	9.1866			56	0.5031	56	1.3898	56	3.4343	56	6.5953	56	8.549			56	2.2748	56	4.9318	56	7.635	56	8.9582	56	9.4436			56	2.2
56.1	0.0846	56.1	0.23	56.1	0.7712	56.1	2.1695	56.1	5.1261			56.1	0.4099	56.1	1.1316	56.1	3.0446	56.1	6.3549	56.1	9.1851			56.1	0.4998	56.1	1.3928	56.1	3.4341	56.1	6.6	56.1	8.5493			56.1	2.2762	56.1	4.9341	56.1	7.6345	56.1	8.9597	56.1	9.4419			56.1	2.2028
56.2	0.0848	56.2	0.2268	56.2	0.7709	56.2	2.1686	56.2	5.1294			56.2	0.4141	56.2	1.1361	56.2	3.0543	56.2	6.3626	56.2	9.186			56.2	0.4971	56.2	1.3926	56.2	3.4346	56.2	6.5996	56.2	8.5444			56.2	2.2756	56.2	4.9324	56.2	7.6331	56.2	8.9571	56.2	9.4379			56.2	2.2045
56.3	0.0858	56.3	0.2278	56.3	0.7719	56.3	2.1734	56.3	5.1364			56.3	0.4117	56.3	1.1361	56.3	3.0586	56.3	6.3642	56.3	9.1873			56.3	0.4963	56.3	1.3926	56.3	3.435	56.3	6.6026	56.3	8.5419			56.3	2.2719	56.3	4.9307	56.3	7.6314	56.3	8.9549	56.3	9.4307			56.3	2.2019
56.4	0.0873	56.4	0.2287	56.4	0.775	56.4	2.1752	56.4	5.1442			56.4	0.4129	56.4	1.1393	56.4	3.0616	56.4	6.3684	56.4	9.1911			56.4	0.4973	56.4	1.3883	56.4	3.4323	56.4	6.605	56.4	8.539			56.4	2.2753	56.4	4.9351	56.4	7.6342	56.4	8.9559	56.4	9.4285			56.4	2.2009
56.5	0.0909989	56.5	0.2333	56.5	0.782199	56.5	2.1806	56.5	5.1541			56.5	0.4131	56.5	1.1393	56.5	3.0625	56.5	6.3762	56.5	9.1942			56.5	0.497201	56.5	1.3881	56.5	3.4308	56.5	6.6064	56.5	8.5361			56.5	2.2727	56.5	4.9352	56.5	7.6341	56.5	8.954	56.5	9.4266			56.5	2.2045
56.6	0.0941	56.6	0.2321	56.6	0.784401	56.6	2.1865	56.6	5.1606			56.6	0.4121	56.6	1.1399	56.6	3.0634	56.6	6.3829	56.6	9.1986			56.6	0.4957	56.6	1.3874	56.6	3.4322	56.6	6.6062	56.6	8.5348			56.6	2.2722	56.6	4.9361	56.6	7.6322	56.6	8.9509	56.6	9.4291			56.6	2.2008
56.7	0.1008	56.7	0.2333	56.7	0.790499	56.7	2.198	56.7	5.1684			56.7	0.4104	56.7	1.1349	56.7	3.062	56.7	6.3871	56.7	9.1993			56.7	0.4982	56.7	1.3893	56.7	3.4387	56.7	6.6107	56.7	8.5352			56.7	2.2649	56.7	4.9315	56.7	7.6242	56.7	8.9456	56.7	9.4228			56.7	2.1979
56.8	0.109	56.8	0.2398	56.8	0.797699	56.8	2.2074	56.8	5.1796			56.8	0.4127	56.8	1.1396	56.8	3.0712	56.8	6.3927	56.8	9.2036			56.8	0.4973	56.8	1.3887	56.8	3.4418	56.8	6.6148	56.8	8.5352			56.8	2.2636	56.8	4.9383	56.8	7.6226	56.8	8.9469	56.8	9.422			56.8	2.1974
56.9	0.11	56.9	0.2419	56.9	0.7965	56.9	2.2077	56.9	5.1852			56.9	0.4096	56.9	1.1393	56.9	3.0749	56.9	6.396	56.9	9.2057			56.9	0.5012	56.9	1.3939	56.9	3.4485	56.9	6.6167	56.9	8.5381			56.9	2.263	56.9	4.9431	56.9	7.6225	56.9	8.9497	56.9	9.4241			56.9	2.1957
57	0.109601	57	0.2416	57	0.7954	57	2.2106	57	5.1852			57	0.4092	57	1.1399	57	3.08	57	6.4061	57	9.2049			57	0.5042	57	1.3965	57	3.4539	57	6.6206	57	8.5368			57	2.2614	57	4.9448	57	7.6222	57	8.9521	57	9.4205			57	2.1957
57.1	0.1093	57.1	0.2451	57.1	0.7968	57.1	2.2112	57.1	5.1904			57.1	0.4092	57.1	1.1362	57.1	3.0793	57.1	6.4106	57.1	9.2055			57.1	0.5094	57.1	1.3994	57.1	3.4594	57.1	6.6257	57.1	8.5385			57.1	2.2624	57.1	4.9458	57.1	7.6195	57.1	8.9533	57.1	9.4167			57.1	2.1979
57.2	0.112	57.2	0.2462	57.2	0.7948	57.2	2.2159	57.2	5.1941			57.2	0.4104	57.2	1.1364	57.2	3.0843	57.2	6.4152	57.2	9.2078			57.2	0.5102	57.2	1.4056	57.2	3.4653	57.2	6.6314	57.2	8.5366			57.2	2.2658	57.2	4.9491	57.2	7.6189	57.2	8.9535	57.2	9.4173			57.2	2.1962
57.3	0.1146	57.3	0.2498	57.3	0.7977	57.3	2.2216	57.3	5.2035			57.3	0.413	57.3	1.1406	57.3	3.0918	57.3	6.4218	57.3	9.2141			57.3	0.5108	57.3	1.4102	57.3	3.4672	57.3	6.64	57.3	8.5345			57.3	2.269	57.3	4.954	57.3	7.6175	57.3	8.9551	57.3	9.4195			57.3	2.2039
57.4	0.1158	57.4	0.247	57.4	0.7991	57.4	2.2264	57.4	5.2109			57.4	0.4175	57.4	1.1472	57.4	3.1023	57.4	6.4325	57.4	9.2191			57.4	0.5102	57.4	1.4075	57.4	3.4689	57.4	6.6472	57.4	8.5311			57.4	2.2729	57.4	4.9618	57.4	7.6208	57.4	8.9551	57.4	9.4213			57.4	2.2065
57.5	0.1189	57.5	0.2499	57.5	0.8004	57.5	2.2281	57.5	5.2182			57.5	0.421899	57.5	1.1543	57.5	3.108	57.5	6.4424	57.5	9.2249			57.5	0.505801	57.5	1.4047	57.5	3.471	57.5	6.6502	57.5	8.5315			57.5	2.2742	57.5	4.9652	57.5	7.6237	57.5	8.9572	57.5	9.4218			57.5	2.2039
57.6	0.1216	57.6	0.2513	57.6	0.8034	57.6	2.2359	57.6	5.2254			57.6	0.4226	57.6	1.1557	57.6	3.1094	57.6	6.4469	57.6	9.2228			57.6	0.5002	57.6	1.4072	57.6	3.4764	57.6	6.6559	57.6	8.5298			57.6	2.2758	57.6	4.968	57.6	7.6203	57.6	8.9557	57.6	9.42			57.6	2.2045
57.7	0.1232	57.7	0.2489	57.7	0.8039	57.7	2.2398	57.7	5.2272			57.7	0.4193	57.7	1.156	57.7	3.1134	57.7	6.4499	57.7	9.2205			57.7	0.5023	57.7	1.4092	57.7	3.4778	57.7	6.6586	57.7	8.531			57.7	2.2744	57.7	4.9699	57.7	7.6213	57.7	8.9559	57.7	9.4189			57.7	2.2048
57.8	0.126	57.8	0.2495	57.8	0.8061	57.8	2.2466	57.8	5.2339			57.8	0.4285	57.8	1.1632	57.8	3.1229	57.8	6.4583	57.8	9.2266			57.8	0.5089	57.8	1.4144	57.8	3.4822	57.8	6.6664	57.8	8.5351			57.8	2.2744	57.8	4.9698	57.8	7.6218	57.8	8.9562	57.8	9.4137			57.8	2.2049
57.9	0.1263	57.9	0.2538	57.9	0.8091	57.9	2.2524	57.9	5.2445			57.9	0.4292	57.9	1.1641	57.9	3.1251	57.9	6.4651	57.9	9.2274			57.9	0.5095	57.9	1.4158	57.9	3.4838	57.9	6.6708	57.9	8.5343			57.9	2.2771	57.9	4.9737	57.9	7.6231	57.9	8.959	57.9	9.417			57.9	2.2031
58	0.122501	58	0.2528	58	0.808101	58	2.2525	58	5.2418			58	0.4305	58	1.1649	58	3.128	58	6.4733	58	9.2288			58	0.511101	58	1.4156	58	3.4854	58	6.6718	58	8.534			58	2.2841	58	4.9744	58	7.626	58	8.9612	58	9.4189			58	2.2031
58.1	0.1226	58.1	0.2518	58.1	0.8085	58.1	2.251	58.1	5.2464			58.1	0.4319	58.1	1.1704	58.1	3.1271	58.1	6.477	58.1	9.2314			58.1	0.5103	58.1	1.4195	58.1	3.489	58.1	6.6755	58.1	8.5349			58.1	2.2889	58.1	4.9815	58.1	7.6263	58.1	8.9611	58.1	9.4217			58.1	2.2037
58.2	0.1222	58.2	0.2517	58.2	0.809	58.2	2.2504	58.2	5.253			58.2	0.4339	58.2	1.1703	58.2	3.129	58.2	6.4832	58.2	9.2383			58.2	0.5105	58.2	1.4251	58.2	3.4947	58.2	6.6805	58.2	8.5353			58.2	2.2935	58.2	4.9893	58.2	7.627	58.2	8.9629	58.2	9.4261			58.2	2.2068
58.3	0.1223	58.3	0.2534	58.3	0.81	58.3	2.2563	58.3	5.2624			58.3	0.4391	58.3	1.1747	58.3	3.1385	58.3	6.4907	58.3	9.24			58.3	0.5086	58.3	1.4246	58.3	3.4988	58.3	6.6837	58.3	8.5332			58.3	2.2961	58.3	4.9937	58.3	7.6256	58.3	8.9647	58.3	9.4289			58.3	2.2128
58.4	0.1258	58.4	0.257	58.4	0.8145	58.4	2.262	58.4	5.2723			58.4	0.4442	58.4	1.1836	58.4	3.148	58.4	6.5021	58.4	9.2476			58.4	0.5069	58.4	1.4294	58.4	3.5059	58.4	6.6907	58.4	8.5405			58.4	2.2978	58.4	4.9961	58.4	7.6239	58.4	8.9657	58.4	9.4309			58.4	2.215
58.5	0.130499	58.5	0.2624	58.5	0.820899	58.5	2.2732	58.5	5.2844			58.5	0.4451	58.5	1.1847	58.5	3.1495	58.5	6.5112	58.5	9.2496			58.5	0.510699	58.5	1.4374	58.5	3.5142	58.5	6.6957	58.5	8.5456			58.5	2.2981	58.5	4.9954	58.5	7.6205	58.5	8.9615	58.5	9.4303			58.5	2.2191
58.6	0.1303	58.6	0.2657	58.6	0.8223	58.6	2.2765	58.6	5.2892			58.6	0.4502	58.6	1.1879	58.6	3.1522	58.6	6.5198	58.6	9.2526			58.6	0.513	58.6	1.4416	58.6	3.5228	58.6	6.6996	58.6	8.5467			58.6	2.2986	58.6	4.9982	58.6	7.6215	58.6	8.9632	58.6	9.4322			58.6	2.2192
58.7	0.1282	58.7	0.2689	58.7	0.8271	58.7	2.2795	58.7	5.2944			58.7	0.4455	58.7	1.1884	58.7	3.1555	58.7	6.5253	58.7	9.2526			58.7	0.5176	58.7	1.4458	58.7	3.5289	58.7	6.703	58.7	8.5482			58.7	2.3025	58.7	4.9993	58.7	7.621	58.7	8.9624	58.7	9.4324			58.7	2.2166
58.8	0.1274	58.8	0.2664	58.8	0.8274	58.8	2.2814	58.8	5.2979			58.8	0.445	58.8	1.1904	58.8	3.1623	58.8	6.5346	58.8	9.2579			58.8	0.5172	58.8	1.4479	58.8	3.5355	58.8	6.7032	58.8	8.5496			58.8	2.3026	58.8	5.0036	58.8	7.6207	58.8	8.9595	58.8	9.4314			58.8	2.2162
58.9	0.1253	58.9	0.2634	58.9	0.8245	58.9	2.2815	58.9	5.3001			58.9	0.4453	58.9	1.195	58.9	3.1663	58.9	6.5432	58.9	9.2642			58.9	0.5179	58.9	1.4485	58.9	3.5361	58.9	6.7076	58.9	8.5496			58.9	2.3005	58.9	5.0065	58.9	7.6223	58.9	8.9601	58.9	9.4315			58.9	2.2167
59	0.127301	59	0.265	59	0.8205	59	2.2859	59	5.3049			59	0.4445	59	1.1926	59	3.172	59	6.5556	59	9.266			59	0.5199	59	1.4482	59	3.539	59	6.7128	59	8.5523			59	2.3018	59	5.0107	59	7.622	59	8.9594	59	9.4325			59	2.2129
59.1	0.1288	59.1	0.2686	59.1	0.822	59.1	2.2956	59.1	5.3129			59.1	0.4406	59.1	1.1966	59.1	3.1768	59.1	6.5661	59.1	9.2684			59.1	0.5255	59.1	1.4538	59.1	3.5467	59.1	6.7191	59.1	8.5561			59.1	2.2977	59.1	5.0083	59.1	7.6182	59.1	8.956	59.1	9.4289			59.1	2.2095
59.2	0.1284	59.2	0.2705	59.2	0.824	59.2	2.2993	59.2	5.3218			59.2	0.4433	59.2	1.1989	59.2	3.1841	59.2	6.5764	59.2	9.272			59.2	0.5303	59.2	1.4577	59.2	3.5534	59.2	6.7251	59.2	8.56			59.2	2.2963	59.2	5.01	59.2	7.618	59.2	8.9551	59.2	9.4287			59.2	2.2096
59.3	0.1279	59.3	0.2713	59.3	0.8253	59.3	2.3022	59.3	5.3276			59.3	0.4456	59.3	1.2053	59.3	3.1878	59.3	6.5803	59.3	9.2771			59.3	0.5302	59.3	1.4619	59.3	3.5586	59.3	6.7282	59.3	8.5619			59.3	2.295	59.3	5.0099	59.3	7.6188	59.3	8.953	59.3	9.4266			59.3	2.2103
59.4	0.1289	59.4	0.2715	59.4	0.8248	59.4	2.302	59.4	5.3349			59.4	0.4443	59.4	1.2099	59.4	3.189	59.4	6.583	59.4	9.279			59.4	0.5301	59.4	1.4613	59.4	3.5616	59.4	6.7307	59.4	8.5642			59.4	2.2939	59.4	5.0114	59.4	7.6171	59.4	8.9464	59.4	9.4212			59.4	2.21
59.5	0.1271	59.5	0.2687	59.5	0.8248	59.5	2.3042	59.5	5.3412			59.5	0.4416	59.5	1.2122	59.5	3.1924	59.5	6.5871	59.5	9.2804			59.5	0.532799	59.5	1.4646	59.5	3.5693	59.5	6.7363	59.5	8.5687			59.5	2.2943	59.5	5.0173	59.5	7.6168	59.5	8.9451	59.5	9.4201			59.5	2.2118
59.6	0.1294	59.6	0.2708	59.6	0.8244	59.6	2.3093	59.6	5.3464			59.6	0.4379	59.6	1.2109	59.6	3.196	59.6	6.5925	59.6	9.2797			59.6	0.5385	59.6	1.4727	59.6	3.5785	59.6	6.741	59.6	8.5711			59.6	2.2962	59.6	5.0187	59.6	7.6168	59.6	8.9472	59.6	9.417			59.6	2.2127
59.7	0.1295	59.7	0.268	59.7	0.8248	59.7	2.3175	59.7	5.3523			59.7	0.4408	59.7	1.2123	59.7	3.201	59.7	6.6002	59.7	9.2828			59.7	0.5388	59.7	1.4786	59.7	3.5823	59.7	6.7447	59.7	8.5724			59.7	2.3	59.7	5.0193	59.7	7.6191	59.7	8.9479	59.7	9.4138			59.7	2.2126
59.8	0.1322	59.8	0.2709	59.8	0.8307	59.8	2.3247	59.8	5.3612			59.8	0.4413	59.8	1.2136	59.8	3.1972	59.8	6.6043	59.8	9.2837			59.8	0.5371	59.8	1.48	59.8	3.5885	59.8	6.7511	59.8	8.5744			59.8	2.3008	59.8	5.0191	59.8	7.6167	59.8	8.9451	59.8	9.4076			59.8	2.2084
59.9	0.135	59.9	0.2709	59.9	0.8323	59.9	2.3268	59.9	5.3657			59.9	0.4427	59.9	1.2161	59.9	3.2	59.9	6.6104	59.9	9.2893			59.9	0.5354	59.9	1.4828	59.9	3.5948	59.9	6.7521	59.9	8.5746			59.9	2.3075	59.9	5.0241	59.9	7.6196	59.9	8.9487	59.9	9.409			59.9	2.2073
60	0.133101	60	0.2702	60	0.8316	60	2.3281	60	5.3682			60	0.4411	60	1.2177	60	3.2041	60	6.6117	60	9.289			60	0.5341	60	1.4839	60	3.5998	60	6.7549	60	8.5758			60	2.3092	60	5.0241	60	7.6164	60	8.9474	60	9.4052			60	2.2028
60.1	0.134	60.1	0.2693	60.1	0.8294	60.1	2.3286	60.1	5.3749			60.1	0.437	60.1	1.2172	60.1	3.2041	60.1	6.6141	60.1	9.2868			60.1	0.5349	60.1	1.4882	60.1	3.6065	60.1	6.7575	60.1	8.5768			60.1	2.3126	60.1	5.0261	60.1	7.6135	60.1	8.946	60.1	9.4035			60.1	2.2039
60.2	0.1379	60.2	0.2742	60.2	0.8322	60.2	2.3327	60.2	5.3848			60.2	0.4392	60.2	1.2215	60.2	3.2107	60.2	6.6231	60.2	9.2913			60.2	0.5344	60.2	1.4885	60.2	3.6136	60.2	6.7629	60.2	8.578			60.2	2.3151	60.2	5.021	60.2	7.612	60.2	8.942	60.2	9.4002			60.2	2.207
60.3	0.139	60.3	0.2747	60.3	0.832	60.3	2.338	60.3	5.3901			60.3	0.4369	60.3	1.2244	60.3	3.2159	60.3	6.6279	60.3	9.2899			60.3	0.5357	60.3	1.4919	60.3	3.6214	60.3	6.7719	60.3	8.5784			60.3	2.3151	60.3	5.0241	60.3	7.6158	60.3	8.9392	60.3	9.3994			60.3	2.2053
60.4	0.1364	60.4	0.2747	60.4	0.8326	60.4	2.3413	60.4	5.3935			60.4	0.4334	60.4	1.2259	60.4	3.2241	60.4	6.6318	60.4	9.2917			60.4	0.5367	60.4	1.4945	60.4	3.6257	60.4	6.7745	60.4	8.5817			60.4	2.3155	60.4	5.0277	60.4	7.6162	60.4	8.9406	60.4	9.402			60.4	2.2045
60.5	0.134801	60.5	0.2746	60.5	0.8362	60.5	2.3424	60.5	5.3979			60.5	0.4333	60.5	1.2263	60.5	3.2256	60.5	6.6379	60.5	9.2962			60.5	0.5317	60.5	1.4916	60.5	3.6275	60.5	6.7762	60.5	8.5791			60.5	2.3147	60.5	5.0295	60.5	7.616	60.5	8.9421	60.5	9.3996			60.5	2.2026
60.6	0.1317	60.6	0.2722	60.6	0.8325	60.6	2.3419	60.6	5.4025			60.6	0.4287	60.6	1.2236	60.6	3.2294	60.6	6.6419	60.6	9.298			60.6	0.5341	60.6	1.4922	60.6	3.6343	60.6	6.7798	60.6	8.5818			60.6	2.3179	60.6	5.0357	60.6	7.614	60.6	8.9425	60.6	9.4003			60.6	2.1993
60.7	0.1273	60.7	0.2689	60.7	0.8351	60.7	2.3424	60.7	5.4047			60.7	0.431	60.7	1.2297	60.7	3.2356	60.7	6.649	60.7	9.2994			60.7	0.538	60.7	1.4957	60.7	3.6411	60.7	6.7846	60.7	8.5838			60.7	2.3197	60.7	5.0373	60.7	7.6095	60.7	8.9396	60.7	9.3996			60.7	2.2014
60.8	0.1266	60.8	0.2702	60.8	0.8399	60.8	2.3477	60.8	5.4113			60.8	0.4314	60.8	1.2283	60.8	3.2362	60.8	6.6555	60.8	9.2981			60.8	0.5412	60.8	1.5018	60.8	3.6504	60.8	6.7896	60.8	8.588			60.8	2.3181	60.8	5.0362	60.8	7.6099	60.8	8.9364	60.8	9.3954			60.8	2.2062
60.9	0.1261	60.9	0.2678	60.9	0.8404	60.9	2.3501	60.9	5.418			60.9	0.4244	60.9	1.2238	60.9	3.2327	60.9	6.6574	60.9	9.2943			60.9	0.5426	60.9	1.504	60.9	3.6552	60.9	6.7935	60.9	8.5913			60.9	2.3161	60.9	5.0359	60.9	7.6075	60.9	8.936	60.9	9.3908			60.9	2.2079
61	0.1267	61	0.2639	61	0.8455	61	2.3535	61	5.4241			61	0.4266	61	1.2241	61	3.2395	61	6.6648	61	9.2972			61	0.5423	61	1.5063	61	3.6607	61	6.7952	61	8.5906			61	2.3192	61	5.0377	61	7.6115	61	8.9408	61	9.3931			61	2.2106
61.1	0.126	61.1	0.2642	61.1	0.8449	61.1	2.3558	61.1	5.4286			61.1	0.4247	61.1	1.2223	61.1	3.2413	61.1	6.6705	61.1	9.2969			61.1	0.5423	61.1	1.5106	61.1	3.6625	61.1	6.8001	61.1	8.5919			61.1	2.3197	61.1	5.0388	61.1	7.6118	61.1	8.9391	61.1	9.392			61.1	2.2042
61.2	0.1254	61.2	0.2679	61.2	0.8453	61.2	2.361	61.2	5.4364			61.2	0.4243	61.2	1.2206	61.2	3.24	61.2	6.6696	61.2	9.2954			61.2	0.5425	61.2	1.5129	61.2	3.6657	61.2	6.8018	61.2	8.5926			61.2	2.3265	61.2	5.0455	61.2	7.6117	61.2	8.941	61.2	9.3952			61.2	2.2036
61.3	0.1215	61.3	0.2671	61.3	0.8431	61.3	2.3636	61.3	5.4416			61.3	0.4272	61.3	1.2257	61.3	3.2457	61.3	6.6791	61.3	9.2999			61.3	0.5436	61.3	1.5111	61.3	3.6673	61.3	6.8032	61.3	8.5941			61.3	2.3319	61.3	5.0487	61.3	7.6153	61.3	8.942	61.3	9.3955			61.3	2.204
61.4	0.1207	61.4	0.2678	61.4	0.8404	61.4	2.3649	61.4	5.4488			61.4	0.4341	61.4	1.2318	61.4	3.2533	61.4	6.6863	61.4	9.3026			61.4	0.542	61.4	1.5095	61.4	3.6689	61.4	6.8036	61.4	8.5931			61.4	2.3337	61.4	5.0492	61.4	7.6162	61.4	8.9404	61.4	9.3977			61.4	2.2031
61.5	0.124099	61.5	0.2725	61.5	0.8434	61.5	2.3715	61.5	5.4575			61.5	0.4349	61.5	1.2333	61.5	3.2583	61.5	6.693	61.5	9.3015			61.5	0.541201	61.5	1.5117	61.5	3.6685	61.5	6.8016	61.5	8.5888			61.5	2.3331	61.5	5.0494	61.5	7.6136	61.5	8.9385	61.5	9.397			61.5	2.199
61.6	0.1268	61.6	0.272	61.6	0.8409	61.6	2.3785	61.6	5.4641			61.6	0.4311	61.6	1.2331	61.6	3.2581	61.6	6.6948	61.6	9.2968			61.6	0.5436	61.6	1.5183	61.6	3.6747	61.6	6.8071	61.6	8.5912			61.6	2.334	61.6	5.051	61.6	7.6076	61.6	8.9384	61.6	9.3949			61.6	2.1977
61.7	0.1294	61.7	0.2683	61.7	0.8415	61.7	2.3845	61.7	5.4693			61.7	0.4334	61.7	1.2323	61.7	3.2597	61.7	6.7004	61.7	9.2936			61.7	0.5458	61.7	1.523	61.7	3.6819	61.7	6.8145	61.7	8.5938			61.7	2.3383	61.7	5.0543	61.7	7.6104	61.7	8.9401	61.7	9.3959			61.7	2.201
61.8	0.1329	61.8	0.2682	61.8	0.8464	61.8	2.3924	61.8	5.4777			61.8	0.4335	61.8	1.2288	61.8	3.2604	61.8	6.7013	61.8	9.2872			61.8	0.55	61.8	1.5303	61.8	3.6852	61.8	6.8239	61.8	8.5984			61.8	2.343	61.8	5.058	61.8	7.6144	61.8	8.9453	61.8	9.3987			61.8	2.2039
61.9	0.1347	61.9	0.27	61.9	0.8503	61.9	2.3935	61.9	5.4845			61.9	0.429	61.9	1.2227	61.9	3.2552	61.9	6.698	61.9	9.2859			61.9	0.5493	61.9	1.5278	61.9	3.6857	61.9	6.8301	61.9	8.5965			61.9	2.3457	61.9	5.0611	61.9	7.6145	61.9	8.9475	61.9	9.4002			61.9	2.2028
62	0.1356	62	0.2703	62	0.8492	62	2.3967	62	5.4875			62	0.4326	62	1.2273	62	3.261	62	6.7038	62	9.2879			62	0.5543	62	1.5294	62	3.6939	62	6.8334	62	8.5978			62	2.3473	62	5.0561	62	7.6101	62	8.9439	62	9.396			62	2.2013
62.1	0.1342	62.1	0.2687	62.1	0.8465	62.1	2.3993	62.1	5.4913			62.1	0.4291	62.1	1.2276	62.1	3.2661	62.1	6.7118	62.1	9.2875			62.1	0.5539	62.1	1.5315	62.1	3.6984	62.1	6.8347	62.1	8.6018			62.1	2.3517	62.1	5.0585	62.1	7.6117	62.1	8.9418	62.1	9.3965			62.1	2.1993
62.2	0.1344	62.2	0.2666	62.2	0.8444	62.2	2.4022	62.2	5.4968			62.2	0.4312	62.2	1.2308	62.2	3.2681	62.2	6.7202	62.2	9.2931			62.2	0.5576	62.2	1.5348	62.2	3.7062	62.2	6.8418	62.2	8.6015			62.2	2.3564	62.2	5.0629	62.2	7.6154	62.2	8.9429	62.2	9.4			62.2	2.1954
62.3	0.1353	62.3	0.2687	62.3	0.8458	62.3	2.4079	62.3	5.5031			62.3	0.4333	62.3	1.2284	62.3	3.2683	62.3	6.7244	62.3	9.2946			62.3	0.5599	62.3	1.5388	62.3	3.7117	62.3	6.8474	62.3	8.6016			62.3	2.3546	62.3	5.0634	62.3	7.6156	62.3	8.9397	62.3	9.4008			62.3	2.1962
62.4	0.1353	62.4	0.2684	62.4	0.8459	62.4	2.4111	62.4	5.5079			62.4	0.4353	62.4	1.2275	62.4	3.2713	62.4	6.729	62.4	9.2919			62.4	0.5636	62.4	1.5412	62.4	3.7173	62.4	6.852	62.4	8.6037			62.4	2.36	62.4	5.0667	62.4	7.6223	62.4	8.944	62.4	9.406			62.4	2.1957
62.5	0.134901	62.5	0.2675	62.5	0.844	62.5	2.412	62.5	5.5117			62.5	0.4385	62.5	1.2322	62.5	3.2785	62.5	6.7392	62.5	9.2935			62.5	0.5628	62.5	1.547	62.5	3.7222	62.5	6.857	62.5	8.602			62.5	2.3576	62.5	5.065	62.5	7.618	62.5	8.9428	62.5	9.4047			62.5	2.1928
62.6	0.1321	62.6	0.2607	62.6	0.8375	62.6	2.4115	62.6	5.5108			62.6	0.4439	62.6	1.2379	62.6	3.2902	62.6	6.7476	62.6	9.2998			62.6	0.5609	62.6	1.5484	62.6	3.728	62.6	6.8619	62.6	8.6045			62.6	2.3589	62.6	5.0634	62.6	7.6162	62.6	8.9431	62.6	9.4022			62.6	2.1884
62.7	0.1308	62.7	0.2608	62.7	0.8407	62.7	2.4148	62.7	5.5138			62.7	0.4406	62.7	1.2371	62.7	3.2927	62.7	6.7455	62.7	9.296			62.7	0.5597	62.7	1.5499	62.7	3.7312	62.7	6.8637	62.7	8.6016			62.7	2.3615	62.7	5.0638	62.7	7.6146	62.7	8.9445	62.7	9.3996			62.7	2.1915
62.8	0.1254	62.8	0.2652	62.8	0.8384	62.8	2.4137	62.8	5.5193			62.8	0.4412	62.8	1.2394	62.8	3.2966	62.8	6.7465	62.8	9.2968			62.8	0.562	62.8	1.5545	62.8	3.7355	62.8	6.8678	62.8	8.6019			62.8	2.3646	62.8	5.067	62.8	7.6215	62.8	8.9456	62.8	9.3987			62.8	2.194
62.9	0.1223	62.9	0.265	62.9	0.836201	62.9	2.4125	62.9	5.5201			62.9	0.445	62.9	1.2418	62.9	3.3003	62.9	6.7519	62.9	9.2985			62.9	0.5648	62.9	1.559	62.9	3.7412	62.9	6.8728	62.9	8.6035			62.9	2.3682	62.9	5.0663	62.9	7.6234	62.9	8.9448	62.9	9.3985			62.9	2.1944
63	0.118301	63	0.2621	63	0.835001	63	2.4131	63	5.5246			63	0.4479	63	1.2456	63	3.3058	63	6.7583	63	9.3011			63	0.569399	63	1.5643	63	3.746	63	6.8837	63	8.6099			63	2.3695	63	5.0694	63	7.6222	63	8.9437	63	9.3961			63	2.1948
63.1	0.1157	63.1	0.2608	63.1	0.8365	63.1	2.4143	63.1	5.5321			63.1	0.4488	63.1	1.2482	63.1	3.3123	63.1	6.7612	63.1	9.3061			63.1	0.5667	63.1	1.564	63.1	3.7467	63.1	6.8853	63.1	8.6091			63.1	2.378	63.1	5.0751	63.1	7.6244	63.1	8.9434	63.1	9.3984			63.1	2.1961
63.2	0.1149	63.2	0.2605	63.2	0.8361	63.2	2.4147	63.2	5.5334			63.2	0.4484	63.2	1.2553	63.2	3.3175	63.2	6.767	63.2	9.3056			63.2	0.5658	63.2	1.5653	63.2	3.748	63.2	6.8897	63.2	8.6066			63.2	2.3822	63.2	5.0796	63.2	7.6242	63.2	8.9428	63.2	9.4011			63.2	2.1942
63.3	0.1159	63.3	0.2648	63.3	0.841799	63.3	2.4207	63.3	5.5414			63.3	0.4519	63.3	1.2579	63.3	3.3184	63.3	6.7739	63.3	9.3084			63.3	0.5694	63.3	1.5677	63.3	3.7521	63.3	6.8964	63.3	8.6132			63.3	2.3838	63.3	5.081	63.3	7.6274	63.3	8.9436	63.3	9.4006			63.3	2.195
63.4	0.1144	63.4	0.2678	63.4	0.8436	63.4	2.4237	63.4	5.5452			63.4	0.4537	63.4	1.256	63.4	3.3212	63.4	6.7785	63.4	9.3092			63.4	0.5685	63.4	1.568	63.4	3.7571	63.4	6.8986	63.4	8.6121			63.4	2.3866	63.4	5.084	63.4	7.6286	63.4	8.9445	63.4	9.3976			63.4	2.1917
63.5	0.112901	63.5	0.2702	63.5	0.844	63.5	2.4244	63.5	5.5483			63.5	0.4537	63.5	1.2568	63.5	3.3252	63.5	6.7818	63.5	9.3136			63.5	0.5707	63.5	1.5726	63.5	3.7626	63.5	6.9019	63.5	8.6143			63.5	2.3894	63.5	5.0877	63.5	7.6297	63.5	8.9475	63.5	9.3991			63.5	2.1902
63.6	0.1124	63.6	0.2682	63.6	0.8439	63.6	2.425	63.6	5.5524			63.6	0.4517	63.6	1.2539	63.6	3.3269	63.6	6.7832	63.6	9.3093			63.6	0.5744	63.6	1.5818	63.6	3.7706	63.6	6.9111	63.6	8.6179			63.6	2.3947	63.6	5.0909	63.6	7.6299	63.6	8.9475	63.6	9.4006			63.6	2.1959
63.7	0.1129	63.7	0.2708	63.7	0.8453	63.7	2.4279	63.7	5.5596			63.7	0.4539	63.7	1.256	63.7	3.3361	63.7	6.7901	63.7	9.3123			63.7	0.5773	63.7	1.5848	63.7	3.7741	63.7	6.916	63.7	8.621			63.7	2.3991	63.7	5.0921	63.7	7.6347	63.7	8.9493	63.7	9.404			63.7	2.197
63.8	0.113	63.8	0.2719	63.8	0.8476	63.8	2.4311	63.8	5.5659			63.8	0.4556	63.8	1.2587	63.8	3.3422	63.8	6.7959	63.8	9.3156			63.8	0.5804	63.8	1.5884	63.8	3.7795	63.8	6.92	63.8	8.6229			63.8	2.4048	63.8	5.0941	63.8	7.6371	63.8	8.9512	63.8	9.4053			63.8	2.1965
63.9	0.1107	63.9	0.2755	63.9	0.8487	63.9	2.4334	63.9	5.5722			63.9	0.4495	63.9	1.2568	63.9	3.3425	63.9	6.8004	63.9	9.3163			63.9	0.5792	63.9	1.5896	63.9	3.7832	63.9	6.923	63.9	8.6212			63.9	2.4039	63.9	5.0945	63.9	7.6341	63.9	8.9482	63.9	9.4091			63.9	2.1957
64	0.110001	64	0.2764	64	0.8464	64	2.4332	64	5.5734			64	0.449201	64	1.2559	64	3.3472	64	6.8016	64	9.3205			64	0.5799	64	1.5895	64	3.7862	64	6.93	64	8.6235			64	2.4106	64	5.1008	64	7.6364	64	8.951	64	9.4104			64	2.1957
64.1	0.114	64.1	0.2803	64.1	0.850101	64.1	2.4363	64.1	5.5854			64.1	0.4518	64.1	1.2595	64.1	3.3529	64.1	6.8065	64.1	9.3236			64.1	0.5793	64.1	1.5909	64.1	3.7896	64.1	6.9361	64.1	8.6254			64.1	2.4182	64.1	5.1106	64.1	7.6416	64.1	8.9549	64.1	9.4139			64.1	2.1949
64.2	0.1172	64.2	0.2885	64.2	0.856999	64.2	2.4465	64.2	5.5953			64.2	0.4527	64.2	1.2597	64.2	3.3591	64.2	6.8085	64.2	9.3235			64.2	0.5817	64.2	1.5921	64.2	3.7956	64.2	6.9418	64.2	8.6264			64.2	2.4154	64.2	5.1076	64.2	7.6408	64.2	8.9535	64.2	9.4088			64.2	2.1932
64.3	0.1192	64.3	0.2943	64.3	0.8606	64.3	2.455	64.3	5.6045			64.3	0.4498	64.3	1.2635	64.3	3.3629	64.3	6.8155	64.3	9.3228			64.3	0.5835	64.3	1.5891	64.3	3.8016	64.3	6.9456	64.3	8.6285			64.3	2.4165	64.3	5.1062	64.3	7.6408	64.3	8.9529	64.3	9.4055			64.3	2.1913
64.4	0.119	64.4	0.2964	64.4	0.8626	64.4	2.4583	64.4	5.61			64.4	0.4443	64.4	1.263	64.4	3.3597	64.4	6.8158	64.4	9.3233			64.4	0.5846	64.4	1.5881	64.4	3.8055	64.4	6.947	64.4	8.63			64.4	2.4183	64.4	5.1047	64.4	7.6418	64.4	8.9514	64.4	9.4049			64.4	2.1876
64.5	0.1209	64.5	0.2981	64.5	0.8652	64.5	2.4618	64.5	5.6114			64.5	0.4437	64.5	1.2635	64.5	3.3633	64.5	6.8201	64.5	9.3231			64.5	0.5849	64.5	1.5867	64.5	3.8114	64.5	6.9479	64.5	8.6273			64.5	2.4196	64.5	5.1077	64.5	7.6448	64.5	8.9512	64.5	9.4014			64.5	2.1864
64.6	0.1192	64.6	0.2943	64.6	0.8648	64.6	2.4592	64.6	5.6138			64.6	0.4463	64.6	1.2648	64.6	3.3681	64.6	6.8217	64.6	9.3246			64.6	0.5813	64.6	1.5861	64.6	3.8129	64.6	6.9508	64.6	8.6276			64.6	2.421	64.6	5.1134	64.6	7.6486	64.6	8.9552	64.6	9.4049			64.6	2.1851
64.7	0.1221	64.7	0.2936	64.7	0.8687	64.7	2.4641	64.7	5.6193			64.7	0.4453	64.7	1.2625	64.7	3.3735	64.7	6.8279	64.7	9.3235			64.7	0.5774	64.7	1.5857	64.7	3.8139	64.7	6.9555	64.7	8.6277			64.7	2.4263	64.7	5.1204	64.7	7.6494	64.7	8.9551	64.7	9.4025			64.7	2.1863
64.8	0.1255	64.8	0.2966	64.8	0.873899	64.8	2.4704	64.8	5.625			64.8	0.4464	64.8	1.2622	64.8	3.3794	64.8	6.8338	64.8	9.3271			64.8	0.5777	64.8	1.5861	64.8	3.8207	64.8	6.9584	64.8	8.6303			64.8	2.4282	64.8	5.1239	64.8	7.651	64.8	8.9585	64.8	9.4029			64.8	2.1844
64.9	0.1249	64.9	0.2966	64.9	0.8792	64.9	2.4754	64.9	5.6296			64.9	0.4461	64.9	1.2652	64.9	3.3829	64.9	6.8353	64.9	9.3299			64.9	0.5821	64.9	1.5896	64.9	3.8282	64.9	6.9672	64.9	8.6321			64.9	2.4275	64.9	5.1218	64.9	7.653	64.9	8.9542	64.9	9.3983			64.9	2.1813
65	0.1258	65	0.2987	65	0.882	65	2.4809	65	5.6351			65	0.4485	65	1.2661	65	3.3889	65	6.8378	65	9.3302			65	0.579401	65	1.5894	65	3.8302	65	6.9678	65	8.63			65	2.4319	65	5.1251	65	7.656	65	8.9548	65	9.3982			65	2.1827
65.1	0.1255	65.1	0.2993	65.1	0.8853	65.1	2.4836	65.1	5.6408			65.1	0.4456	65.1	1.2649	65.1	3.3858	65.1	6.8392	65.1	9.3297			65.1	0.5794	65.1	1.5922	65.1	3.833	65.1	6.97	65.1	8.6318			65.1	2.4349	65.1	5.1254	65.1	7.6582	65.1	8.9536	65.1	9.3965			65.1	2.1865
65.2	0.1254	65.2	0.3003	65.2	0.8852	65.2	2.484	65.2	5.6459			65.2	0.4433	65.2	1.2649	65.2	3.3886	65.2	6.8389	65.2	9.3258			65.2	0.5772	65.2	1.5925	65.2	3.834	65.2	6.9705	65.2	8.6327			65.2	2.4417	65.2	5.1301	65.2	7.6599	65.2	8.9556	65.2	9.3997			65.2	2.1888
65.3	0.1289	65.3	0.301	65.3	0.889	65.3	2.4869	65.3	5.6532			65.3	0.4408	65.3	1.263	65.3	3.3905	65.3	6.8381	65.3	9.3231			65.3	0.5763	65.3	1.5964	65.3	3.8355	65.3	6.9741	65.3	8.632			65.3	2.4424	65.3	5.1293	65.3	7.6582	65.3	8.9543	65.3	9.4011			65.3	2.1923
65.4	0.1284	65.4	0.3007	65.4	0.8907	65.4	2.491	65.4	5.6578			65.4	0.4409	65.4	1.2602	65.4	3.3957	65.4	6.8415	65.4	9.3236			65.4	0.5773	65.4	1.5985	65.4	3.8377	65.4	6.9803	65.4	8.6308			65.4	2.4427	65.4	5.1332	65.4	7.655	65.4	8.9566	65.4	9.4011			65.4	2.1928
65.5	0.1277	65.5	0.3005	65.5	0.8931	65.5	2.4943	65.5	5.6616			65.5	0.441101	65.5	1.2602	65.5	3.3988	65.5	6.8447	65.5	9.3238			65.5	0.577	65.5	1.6006	65.5	3.8401	65.5	6.9847	65.5	8.6266			65.5	2.4438	65.5	5.1324	65.5	7.6523	65.5	8.9569	65.5	9.402			65.5	2.1933
65.6	0.129	65.6	0.3043	65.6	0.8948	65.6	2.4943	65.6	5.6669			65.6	0.441	65.6	1.2586	65.6	3.402	65.6	6.8522	65.6	9.3234			65.6	0.5753	65.6	1.6046	65.6	3.8423	65.6	6.9873	65.6	8.628			65.6	2.4463	65.6	5.1348	65.6	7.6526	65.6	8.9579	65.6	9.4023			65.6	2.1937
65.7	0.1301	65.7	0.3064	65.7	0.898	65.7	2.4949	65.7	5.672			65.7	0.4383	65.7	1.2603	65.7	3.4029	65.7	6.8514	65.7	9.3195			65.7	0.5729	65.7	1.6049	65.7	3.8438	65.7	6.9873	65.7	8.6284			65.7	2.452	65.7	5.1415	65.7	7.6537	65.7	8.9558	65.7	9.4081			65.7	2.1947
65.8	0.1306	65.8	0.3092	65.8	0.9001	65.8	2.4977	65.8	5.679			65.8	0.4377	65.8	1.2602	65.8	3.4049	65.8	6.8501	65.8	9.3159			65.8	0.5746	65.8	1.6021	65.8	3.8456	65.8	6.9905	65.8	8.629			65.8	2.4548	65.8	5.147	65.8	7.6547	65.8	8.9553	65.8	9.4086			65.8	2.1946
65.9	0.1298	65.9	0.3049	65.9	0.898	65.9	2.4938	65.9	5.683			65.9	0.4412	65.9	1.2614	65.9	3.4136	65.9	6.8563	65.9	9.318			65.9	0.5791	65.9	1.604	65.9	3.8503	65.9	6.9941	65.9	8.6305			65.9	2.4606	65.9	5.1486	65.9	7.658	65.9	8.9555	65.9	9.4151			65.9	2.2019
66	0.134099	66	0.3083	66	0.905199	66	2.4991	66	5.691			66	0.440901	66	1.2651	66	3.4177	66	6.8588	66	9.3165			66	0.58	66	1.6037	66	3.8505	66	7	66	8.6297			66	2.4555	66	5.1463	66	7.6552	66	8.9497	66	9.4087			66	2.2051
66.1	0.1364	66.1	0.3108	66.1	0.9127	66.1	2.5077	66.1	5.6959			66.1	0.4472	66.1	1.2709	66.1	3.4221	66.1	6.8706	66.1	9.3202			66.1	0.58	66.1	1.6054	66.1	3.8528	66.1	7.0042	66.1	8.631			66.1	2.4591	66.1	5.146	66.1	7.6595	66.1	8.9511	66.1	9.4095			66.1	2.2086
66.2	0.1341	66.2	0.3093	66.2	0.9152	66.2	2.5093	66.2	5.6972			66.2	0.4528	66.2	1.276	66.2	3.4287	66.2	6.8785	66.2	9.3246			66.2	0.5758	66.2	1.6027	66.2	3.8549	66.2	7.0071	66.2	8.6298			66.2	2.4586	66.2	5.1468	66.2	7.6635	66.2	8.9521	66.2	9.4089			66.2	2.2086
66.3	0.1316	66.3	0.3046	66.3	0.9178	66.3	2.5118	66.3	5.7019			66.3	0.4568	66.3	1.2824	66.3	3.4341	66.3	6.8853	66.3	9.3283			66.3	0.5794	66.3	1.6066	66.3	3.8601	66.3	7.0122	66.3	8.6304			66.3	2.4634	66.3	5.1563	66.3	7.6692	66.3	8.9555	66.3	9.4118			66.3	2.2053
66.4	0.1346	66.4	0.3043	66.4	0.9216	66.4	2.5172	66.4	5.7101			66.4	0.4613	66.4	1.2883	66.4	3.4373	66.4	6.8922	66.4	9.331			66.4	0.5795	66.4	1.6088	66.4	3.8656	66.4	7.0141	66.4	8.6303			66.4	2.4634	66.4	5.1597	66.4	7.6683	66.4	8.9568	66.4	9.4121			66.4	2.2091
66.5	0.135799	66.5	0.3059	66.5	0.9252	66.5	2.5253	66.5	5.7179			66.5	0.462101	66.5	1.2882	66.5	3.435	66.5	6.8948	66.5	9.3293			66.5	0.5816	66.5	1.6132	66.5	3.8719	66.5	7.0171	66.5	8.6291			66.5	2.4625	66.5	5.1565	66.5	7.6662	66.5	8.9545	66.5	9.4074			66.5	2.2137
66.6	0.1419	66.6	0.3075	66.6	0.9281	66.6	2.5317	66.6	5.7271			66.6	0.4618	66.6	1.2887	66.6	3.4375	66.6	6.8994	66.6	9.3267			66.6	0.585	66.6	1.6209	66.6	3.875	66.6	7.0252	66.6	8.6311			66.6	2.468	66.6	5.1575	66.6	7.668	66.6	8.9555	66.6	9.4113			66.6	2.2149
66.7	0.1399	66.7	0.3022	66.7	0.933	66.7	2.5336	66.7	5.7334			66.7	0.4668	66.7	1.2931	66.7	3.4401	66.7	6.9069	66.7	9.3277			66.7	0.5891	66.7	1.6254	66.7	3.8808	66.7	7.0293	66.7	8.6336			66.7	2.4679	66.7	5.1552	66.7	7.6717	66.7	8.9555	66.7	9.4148			66.7	2.2155
66.8	0.1436	66.8	0.3045	66.8	0.9334	66.8	2.5364	66.8	5.7436			66.8	0.4654	66.8	1.2955	66.8	3.4442	66.8	6.9139	66.8	9.3334			66.8	0.5898	66.8	1.6252	66.8	3.8815	66.8	7.0313	66.8	8.6338			66.8	2.47	66.8	5.1603	66.8	7.6764	66.8	8.9585	66.8	9.4167			66.8	2.2225
66.9	0.143	66.9	0.3031	66.9	0.9322	66.9	2.5347	66.9	5.7493			66.9	0.4611	66.9	1.2935	66.9	3.4468	66.9	6.9156	66.9	9.3324			66.9	0.5901	66.9	1.6269	66.9	3.8853	66.9	7.0363	66.9	8.6348			66.9	2.4744	66.9	5.1636	66.9	7.6796	66.9	8.9601	66.9	9.4215			66.9	2.2208
67	0.1433	67	0.3047	67	0.9364	67	2.5406	67	5.751			67	0.465199	67	1.2981	67	3.4574	67	6.9251	67	9.3382			67	0.589101	67	1.6263	67	3.8873	67	7.0403	67	8.6337			67	2.4756	67	5.1649	67	7.6794	67	8.9599	67	9.4211			67	2.2222
67.1	0.1448	67.1	0.3068	67.1	0.9414	67.1	2.5446	67.1	5.7593			67.1	0.4642	67.1	1.301	67.1	3.4581	67.1	6.932	67.1	9.3371			67.1	0.5905	67.1	1.6263	67.1	3.8915	67.1	7.0441	67.1	8.6355			67.1	2.4714	67.1	5.162	67.1	7.6768	67.1	8.9529	67.1	9.4159			67.1	2.2219
67.2	0.1479	67.2	0.308	67.2	0.946	67.2	2.5476	67.2	5.7641			67.2	0.463	67.2	1.3063	67.2	3.4638	67.2	6.9381	67.2	9.3404			67.2	0.592	67.2	1.629	67.2	3.8985	67.2	7.0483	67.2	8.6375			67.2	2.4718	67.2	5.1643	67.2	7.6761	67.2	8.9495	67.2	9.4142			67.2	2.2252
67.3	0.1517	67.3	0.3071	67.3	0.9506	67.3	2.5496	67.3	5.7694			67.3	0.462	67.3	1.3087	67.3	3.4711	67.3	6.9479	67.3	9.3416			67.3	0.5905	67.3	1.6292	67.3	3.9019	67.3	7.0518	67.3	8.6371			67.3	2.4715	67.3	5.1672	67.3	7.6761	67.3	8.948	67.3	9.4141			67.3	2.2258
67.4	0.1568	67.4	0.3115	67.4	0.9566	67.4	2.5546	67.4	5.7766			67.4	0.4645	67.4	1.3099	67.4	3.4756	67.4	6.9508	67.4	9.3415			67.4	0.5934	67.4	1.6309	67.4	3.9078	67.4	7.057	67.4	8.6402			67.4	2.4688	67.4	5.1703	67.4	7.6719	67.4	8.944	67.4	9.4137			67.4	2.2206
67.5	0.1576	67.5	0.3126	67.5	0.9638	67.5	2.5641	67.5	5.7816			67.5	0.461001	67.5	1.3076	67.5	3.4733	67.5	6.9535	67.5	9.3414			67.5	0.599899	67.5	1.6363	67.5	3.9132	67.5	7.0646	67.5	8.6453			67.5	2.4677	67.5	5.1725	67.5	7.6709	67.5	8.9448	67.5	9.4095			67.5	2.2163
67.6	0.1565	67.6	0.312	67.6	0.9658	67.6	2.5713	67.6	5.7884			67.6	0.4619	67.6	1.3095	67.6	3.4763	67.6	6.9592	67.6	9.3427			67.6	0.6035	67.6	1.6419	67.6	3.9226	67.6	7.0744	67.6	8.6498			67.6	2.469	67.6	5.17	67.6	7.6734	67.6	8.9408	67.6	9.4054			67.6	2.2164
67.7	0.1519	67.7	0.3126	67.7	0.9673	67.7	2.5712	67.7	5.7928			67.7	0.4653	67.7	1.316	67.7	3.4854	67.7	6.9665	67.7	9.3492			67.7	0.6045	67.7	1.6419	67.7	3.9252	67.7	7.0737	67.7	8.6471			67.7	2.4751	67.7	5.1732	67.7	7.6801	67.7	8.9429	67.7	9.4081			67.7	2.2192
67.8	0.1518	67.8	0.32	67.8	0.9743	67.8	2.5734	67.8	5.8023			67.8	0.4599	67.8	1.3199	67.8	3.4934	67.8	6.9678	67.8	9.3519			67.8	0.6098	67.8	1.6451	67.8	3.9308	67.8	7.0768	67.8	8.6475			67.8	2.4752	67.8	5.1754	67.8	7.6798	67.8	8.941	67.8	9.4072			67.8	2.2151
67.9	0.1505	67.9	0.3207	67.9	0.9731	67.9	2.5712	67.9	5.8084			67.9	0.4595	67.9	1.3273	67.9	3.4994	67.9	6.9748	67.9	9.3573			67.9	0.6101	67.9	1.647	67.9	3.9342	67.9	7.0792	67.9	8.6452			67.9	2.4743	67.9	5.1783	67.9	7.6798	67.9	8.9378	67.9	9.4043			67.9	2.2121
68	0.151	68	0.3208	68	0.9764	68	2.5742	68	5.8141			68	0.4634	68	1.3328	68	3.5047	68	6.9818	68	9.3584			68	0.613099	68	1.6509	68	3.9431	68	7.0824	68	8.6451			68	2.4723	68	5.178	68	7.6781	68	8.933	68	9.4018			68	2.2097
68.1	0.1532	68.1	0.3202	68.1	0.9811	68.1	2.5809	68.1	5.8259			68.1	0.4655	68.1	1.3344	68.1	3.5095	68.1	6.9866	68.1	9.3612			68.1	0.6131	68.1	1.6544	68.1	3.9471	68.1	7.0881	68.1	8.6457			68.1	2.472	68.1	5.1829	68.1	7.6775	68.1	8.935	68.1	9.4038			68.1	2.2145
68.2	0.1527	68.2	0.3222	68.2	0.9853	68.2	2.5896	68.2	5.8315			68.2	0.4698	68.2	1.3368	68.2	3.5134	68.2	6.9937	68.2	9.3625			68.2	0.6157	68.2	1.6597	68.2	3.951	68.2	7.0967	68.2	8.645			68.2	2.4726	68.2	5.1875	68.2	7.6798	68.2	8.9383	68.2	9.4057			68.2	2.2181
68.3	0.1527	68.3	0.3262	68.3	0.9887	68.3	2.5927	68.3	5.8367			68.3	0.4656	68.3	1.3365	68.3	3.5182	68.3	7.0001	68.3	9.3588			68.3	0.6145	68.3	1.6595	68.3	3.9533	68.3	7.0993	68.3	8.6478			68.3	2.4722	68.3	5.1846	68.3	7.6817	68.3	8.9356	68.3	9.4025			68.3	2.2188
68.4	0.1545	68.4	0.3255	68.4	0.987	68.4	2.593	68.4	5.8414			68.4	0.4625	68.4	1.3393	68.4	3.5226	68.4	7.0038	68.4	9.3586			68.4	0.6144	68.4	1.6585	68.4	3.9569	68.4	7.1037	68.4	8.6514			68.4	2.4754	68.4	5.1871	68.4	7.6838	68.4	8.9399	68.4	9.403			68.4	2.2175
68.5	0.152	68.5	0.3245	68.5	0.9891	68.5	2.5935	68.5	5.847			68.5	0.4618	68.5	1.3438	68.5	3.5271	68.5	7.0113	68.5	9.361			68.5	0.6182	68.5	1.6593	68.5	3.9602	68.5	7.1073	68.5	8.6527			68.5	2.4774	68.5	5.1897	68.5	7.6823	68.5	8.9379	68.5	9.4016			68.5	2.2151
68.6	0.1541	68.6	0.3268	68.6	0.9924	68.6	2.5992	68.6	5.8524			68.6	0.4623	68.6	1.3476	68.6	3.5316	68.6	7.0161	68.6	9.3638			68.6	0.6217	68.6	1.6613	68.6	3.9651	68.6	7.1078	68.6	8.6535			68.6	2.4807	68.6	5.1929	68.6	7.6846	68.6	8.9362	68.6	9.4009			68.6	2.2205
68.7	0.1532	68.7	0.3315	68.7	0.9979	68.7	2.6061	68.7	5.8608			68.7	0.4637	68.7	1.3518	68.7	3.5348	68.7	7.0193	68.7	9.366			68.7	0.628	68.7	1.67	68.7	3.9704	68.7	7.1126	68.7	8.6558			68.7	2.4858	68.7	5.2032	68.7	7.688	68.7	8.9404	68.7	9.403			68.7	2.2253
68.8	0.1534	68.8	0.3327	68.8	1.0013	68.8	2.6116	68.8	5.8653			68.8	0.4682	68.8	1.3572	68.8	3.5402	68.8	7.0287	68.8	9.372			68.8	0.6331	68.8	1.6738	68.8	3.9753	68.8	7.1204	68.8	8.6601			68.8	2.4885	68.8	5.2091	68.8	7.6935	68.8	8.9392	68.8	9.4041			68.8	2.2243
68.9	0.1564	68.9	0.3299	68.9	1.0076	68.9	2.6148	68.9	5.8711			68.9	0.4666	68.9	1.3561	68.9	3.5414	68.9	7.0345	68.9	9.3707			68.9	0.6329	68.9	1.6768	68.9	3.9781	68.9	7.1241	68.9	8.6636			68.9	2.4945	68.9	5.2148	68.9	7.6944	68.9	8.9395	68.9	9.4082			68.9	2.2222
69	0.158499	69	0.3305	69	1.0109	69	2.6201	69	5.8761			69	0.465	69	1.357	69	3.5438	69	7.0404	69	9.371			69	0.6351	69	1.6822	69	3.976	69	7.1268	69	8.6629			69	2.4986	69	5.2195	69	7.6969	69	8.9398	69	9.4134			69	2.2237
69.1	0.1607	69.1	0.3337	69.1	1.0123	69.1	2.6275	69.1	5.8816			69.1	0.4668	69.1	1.3604	69.1	3.5486	69.1	7.0473	69.1	9.3754			69.1	0.6318	69.1	1.6831	69.1	3.9751	69.1	7.1256	69.1	8.6583			69.1	2.5015	69.1	5.2207	69.1	7.7014	69.1	8.941	69.1	9.416			69.1	2.2248
69.2	0.1618	69.2	0.3363	69.2	1.0145	69.2	2.631	69.2	5.8883			69.2	0.4686	69.2	1.3652	69.2	3.553	69.2	7.0556	69.2	9.3772			69.2	0.6311	69.2	1.6822	69.2	3.9773	69.2	7.1243	69.2	8.657			69.2	2.5017	69.2	5.2207	69.2	7.7041	69.2	8.9409	69.2	9.4176			69.2	2.2212
69.3	0.1637	69.3	0.3363	69.3	1.0181	69.3	2.6384	69.3	5.8948			69.3	0.4667	69.3	1.3648	69.3	3.5553	69.3	7.0585	69.3	9.378			69.3	0.633	69.3	1.6852	69.3	3.9816	69.3	7.1259	69.3	8.6573			69.3	2.5043	69.3	5.2268	69.3	7.7084	69.3	8.944	69.3	9.4191			69.3	2.2229
69.4	0.1646	69.4	0.3362	69.4	1.0193	69.4	2.6421	69.4	5.9011			69.4	0.4617	69.4	1.3653	69.4	3.5573	69.4	7.0612	69.4	9.3778			69.4	0.6327	69.4	1.6831	69.4	3.9817	69.4	7.1234	69.4	8.6504			69.4	2.5058	69.4	5.2315	69.4	7.705	69.4	8.9435	69.4	9.4201			69.4	2.2199
69.5	0.1663	69.5	0.3363	69.5	1.0227	69.5	2.648	69.5	5.9054			69.5	0.4594	69.5	1.3684	69.5	3.5603	69.5	7.0667	69.5	9.3777			69.5	0.6324	69.5	1.6852	69.5	3.9857	69.5	7.1245	69.5	8.6532			69.5	2.5106	69.5	5.234	69.5	7.7092	69.5	8.9471	69.5	9.4253			69.5	2.2186
69.6	0.1645	69.6	0.3373	69.6	1.026	69.6	2.6549	69.6	5.914			69.6	0.4604	69.6	1.3715	69.6	3.5657	69.6	7.0737	69.6	9.3799			69.6	0.6286	69.6	1.6842	69.6	3.9879	69.6	7.1232	69.6	8.6535			69.6	2.5089	69.6	5.2319	69.6	7.7091	69.6	8.9451	69.6	9.4269			69.6	2.2196
69.7	0.164	69.7	0.3397	69.7	1.0265	69.7	2.6604	69.7	5.921			69.7	0.4605	69.7	1.3713	69.7	3.5662	69.7	7.0813	69.7	9.3809			69.7	0.6313	69.7	1.6858	69.7	3.9914	69.7	7.1258	69.7	8.6556			69.7	2.5109	69.7	5.2293	69.7	7.7087	69.7	8.9448	69.7	9.4292			69.7	2.2169
69.8	0.1599	69.8	0.3367	69.8	1.0239	69.8	2.662	69.8	5.9264			69.8	0.4577	69.8	1.3726	69.8	3.5648	69.8	7.0819	69.8	9.38			69.8	0.636	69.8	1.689	69.8	3.9992	69.8	7.1299	69.8	8.6579			69.8	2.5109	69.8	5.2303	69.8	7.7097	69.8	8.9439	69.8	9.4302			69.8	2.2143
69.9	0.1574	69.9	0.3347	69.9	1.0272	69.9	2.6642	69.9	5.9319			69.9	0.4577	69.9	1.3738	69.9	3.5647	69.9	7.0842	69.9	9.3805			69.9	0.6311	69.9	1.6872	69.9	4.0029	69.9	7.1284	69.9	8.6562			69.9	2.5109	69.9	5.2322	69.9	7.7113	69.9	8.9443	69.9	9.4303			69.9	2.215
70	0.1594	70	0.3335	70	1.0282	70	2.6685	70	5.9352			70	0.4591	70	1.3781	70	3.5687	70	7.0872	70	9.3777			70	0.6318	70	1.6877	70	4.0059	70	7.13	70	8.6551			70	2.5133	70	5.2357	70	7.7154	70	8.9462	70	9.4296			70	2.2102
70.1	0.1576	70.1	0.335	70.1	1.0298	70.1	2.6751	70.1	5.9398			70.1	0.46	70.1	1.3831	70.1	3.5722	70.1	7.0935	70.1	9.3778			70.1	0.6324	70.1	1.689	70.1	4.012	70.1	7.1309	70.1	8.6552			70.1	2.5107	70.1	5.236	70.1	7.7171	70.1	8.9464	70.1	9.4277			70.1	2.2122
70.2	0.154	70.2	0.3323	70.2	1.029	70.2	2.6769	70.2	5.9449			70.2	0.4609	70.2	1.3854	70.2	3.5744	70.2	7.098	70.2	9.3821			70.2	0.6322	70.2	1.6917	70.2	4.0165	70.2	7.1357	70.2	8.6545			70.2	2.5084	70.2	5.2359	70.2	7.7173	70.2	8.9416	70.2	9.4269			70.2	2.2138
70.3	0.1505	70.3	0.3273	70.3	1.0256	70.3	2.6762	70.3	5.948			70.3	0.4614	70.3	1.3867	70.3	3.5783	70.3	7.1049	70.3	9.3842			70.3	0.6324	70.3	1.6937	70.3	4.0188	70.3	7.1417	70.3	8.6549			70.3	2.5119	70.3	5.239	70.3	7.7208	70.3	8.9424	70.3	9.4295			70.3	2.2143
70.4	0.1532	70.4	0.3264	70.4	1.0292	70.4	2.6831	70.4	5.9542			70.4	0.4598	70.4	1.3862	70.4	3.5804	70.4	7.1078	70.4	9.3812			70.4	0.6327	70.4	1.6963	70.4	4.0209	70.4	7.1467	70.4	8.6562			70.4	2.5156	70.4	5.2437	70.4	7.7251	70.4	8.9463	70.4	9.4311			70.4	2.2167
70.5	0.1504	70.5	0.3236	70.5	1.032	70.5	2.6876	70.5	5.9586			70.5	0.4613	70.5	1.3853	70.5	3.5846	70.5	7.115	70.5	9.3815			70.5	0.638398	70.5	1.7062	70.5	4.0321	70.5	7.1586	70.5	8.661			70.5	2.515	70.5	5.2483	70.5	7.7248	70.5	8.9472	70.5	9.4311			70.5	2.2132
70.6	0.1534	70.6	0.3259	70.6	1.0335	70.6	2.6914	70.6	5.9667			70.6	0.4629	70.6	1.3862	70.6	3.5881	70.6	7.1194	70.6	9.382			70.6	0.6404	70.6	1.7091	70.6	4.0322	70.6	7.1631	70.6	8.6615			70.6	2.5172	70.6	5.2525	70.6	7.7268	70.6	8.948	70.6	9.4356			70.6	2.2113
70.7	0.1549	70.7	0.3304	70.7	1.0351	70.7	2.6968	70.7	5.9722			70.7	0.4626	70.7	1.391	70.7	3.5948	70.7	7.1259	70.7	9.3865			70.7	0.6436	70.7	1.7092	70.7	4.0366	70.7	7.1676	70.7	8.6601			70.7	2.5178	70.7	5.2511	70.7	7.7248	70.7	8.9445	70.7	9.4346			70.7	2.2103
70.8	0.1539	70.8	0.3319	70.8	1.0387	70.8	2.7002	70.8	5.9806			70.8	0.468	70.8	1.3979	70.8	3.6019	70.8	7.133	70.8	9.3911			70.8	0.645	70.8	1.7078	70.8	4.0362	70.8	7.1714	70.8	8.6586			70.8	2.5135	70.8	5.2464	70.8	7.7188	70.8	8.9374	70.8	9.433			70.8	2.2106
70.9	0.1559	70.9	0.3278	70.9	1.0387	70.9	2.7032	70.9	5.9873			70.9	0.4684	70.9	1.4024	70.9	3.6032	70.9	7.1368	70.9	9.3896			70.9	0.6458	70.9	1.7094	70.9	4.037	70.9	7.1779	70.9	8.6573			70.9	2.5126	70.9	5.2483	70.9	7.7205	70.9	8.9337	70.9	9.4315			70.9	2.2103
71	0.152901	71	0.3218	71	1.0327	71	2.6992	71	5.9884			71	0.467101	71	1.4016	71	3.604	71	7.1425	71	9.385			71	0.641001	71	1.7076	71	4.0349	71	7.1775	71	8.6521			71	2.5153	71	5.2514	71	7.7188	71	8.9347	71	9.4356			71	2.2165
71.1	0.1524	71.1	0.3193	71.1	1.0327	71.1	2.7005	71.1	5.993			71.1	0.4626	71.1	1.4036	71.1	3.6058	71.1	7.1478	71.1	9.3833			71.1	0.645	71.1	1.7097	71.1	4.0396	71.1	7.1799	71.1	8.6527			71.1	2.5163	71.1	5.2494	71.1	7.7149	71.1	8.9326	71.1	9.4349			71.1	2.2177
71.2	0.1499	71.2	0.3157	71.2	1.0327	71.2	2.7016	71.2	5.9958			71.2	0.4627	71.2	1.4052	71.2	3.6129	71.2	7.1502	71.2	9.3833			71.2	0.6462	71.2	1.7119	71.2	4.0444	71.2	7.1839	71.2	8.6513			71.2	2.5167	71.2	5.2525	71.2	7.7131	71.2	8.9328	71.2	9.4358			71.2	2.2172
71.3	0.1463	71.3	0.3148	71.3	1.0326	71.3	2.7017	71.3	5.9988			71.3	0.4686	71.3	1.4059	71.3	3.6137	71.3	7.1553	71.3	9.3891			71.3	0.6447	71.3	1.713	71.3	4.0475	71.3	7.1843	71.3	8.6478			71.3	2.5148	71.3	5.2512	71.3	7.7115	71.3	8.9302	71.3	9.4359			71.3	2.2172
71.4	0.1431	71.4	0.3156	71.4	1.0337	71.4	2.7072	71.4	6.0031			71.4	0.4714	71.4	1.4115	71.4	3.6157	71.4	7.1627	71.4	9.3911			71.4	0.6466	71.4	1.713	71.4	4.0488	71.4	7.1869	71.4	8.6478			71.4	2.5179	71.4	5.2525	71.4	7.7113	71.4	8.9311	71.4	9.4332			71.4	2.2177
71.5	0.1411	71.5	0.3154	71.5	1.0326	71.5	2.709	71.5	6.0078			71.5	0.4709	71.5	1.4119	71.5	3.6208	71.5	7.1692	71.5	9.3914			71.5	0.6447	71.5	1.7094	71.5	4.0522	71.5	7.189	71.5	8.6452			71.5	2.517	71.5	5.2498	71.5	7.712	71.5	8.9259	71.5	9.4309			71.5	2.2208
71.6	0.1428	71.6	0.3164	71.6	1.0371	71.6	2.7175	71.6	6.0109			71.6	0.475	71.6	1.4149	71.6	3.6294	71.6	7.1789	71.6	9.3979			71.6	0.6474	71.6	1.7081	71.6	4.0549	71.6	7.1881	71.6	8.6466			71.6	2.5223	71.6	5.254	71.6	7.7168	71.6	8.9268	71.6	9.4333			71.6	2.2195
71.7	0.1417	71.7	0.3158	71.7	1.0402	71.7	2.7256	71.7	6.0196			71.7	0.4771	71.7	1.4182	71.7	3.6316	71.7	7.1793	71.7	9.3995			71.7	0.6486	71.7	1.7071	71.7	4.0578	71.7	7.1893	71.7	8.6424			71.7	2.524	71.7	5.2545	71.7	7.7183	71.7	8.927	71.7	9.4324			71.7	2.2156
71.8	0.1345	71.8	0.312	71.8	1.0407	71.8	2.7285	71.8	6.0263			71.8	0.4793	71.8	1.4172	71.8	3.6342	71.8	7.1853	71.8	9.4048			71.8	0.6506	71.8	1.7084	71.8	4.0651	71.8	7.1946	71.8	8.6434			71.8	2.5261	71.8	5.2556	71.8	7.7198	71.8	8.9311	71.8	9.433			71.8	2.2107
71.9	0.1332	71.9	0.3113	71.9	1.0394	71.9	2.7333	71.9	6.0324			71.9	0.4789	71.9	1.4204	71.9	3.6417	71.9	7.1937	71.9	9.4084			71.9	0.6515	71.9	1.7099	71.9	4.0703	71.9	7.1961	71.9	8.642			71.9	2.5306	71.9	5.2581	71.9	7.7209	71.9	8.9304	71.9	9.4358			71.9	2.2153
72	0.1314	72	0.3137	72	1.0403	72	2.7406	72	6.0349			72	0.478101	72	1.4218	72	3.6446	72	7.1957	72	9.4074			72	0.6505	72	1.7103	72	4.0706	72	7.1971	72	8.6429			72	2.5319	72	5.2625	72	7.7221	72	8.9354	72	9.4368			72	2.2123
72.1	0.1263	72.1	0.3111	72.1	1.0334	72.1	2.7427	72.1	6.0371			72.1	0.4807	72.1	1.4232	72.1	3.6495	72.1	7.2023	72.1	9.4083			72.1	0.6517	72.1	1.7151	72.1	4.0754	72.1	7.2024	72.1	8.6453			72.1	2.5358	72.1	5.2661	72.1	7.724	72.1	8.9419	72.1	9.4443			72.1	2.213
72.2	0.1265	72.2	0.3121	72.2	1.033	72.2	2.7418	72.2	6.0427			72.2	0.479	72.2	1.4223	72.2	3.6537	72.2	7.2069	72.2	9.41			72.2	0.6522	72.2	1.714	72.2	4.0767	72.2	7.2034	72.2	8.6436			72.2	2.5336	72.2	5.2687	72.2	7.7233	72.2	8.9398	72.2	9.4419			72.2	2.2148
72.3	0.1267	72.3	0.3148	72.3	1.0347	72.3	2.7481	72.3	6.0513			72.3	0.4764	72.3	1.4239	72.3	3.6547	72.3	7.2107	72.3	9.4107			72.3	0.6558	72.3	1.7187	72.3	4.0796	72.3	7.2079	72.3	8.6478			72.3	2.5306	72.3	5.2689	72.3	7.7197	72.3	8.9375	72.3	9.441			72.3	2.2123
72.4	0.1253	72.4	0.3151	72.4	1.0337	72.4	2.7508	72.4	6.0544			72.4	0.4728	72.4	1.42	72.4	3.6533	72.4	7.2102	72.4	9.405			72.4	0.6533	72.4	1.7159	72.4	4.0823	72.4	7.2033	72.4	8.6472			72.4	2.5246	72.4	5.266	72.4	7.714	72.4	8.9348	72.4	9.4405			72.4	2.2135
72.5	0.1235	72.5	0.3218	72.5	1.0372	72.5	2.7543	72.5	6.0607			72.5	0.472901	72.5	1.415	72.5	3.6549	72.5	7.2123	72.5	9.4047			72.5	0.659599	72.5	1.7191	72.5	4.0873	72.5	7.2059	72.5	8.6482			72.5	2.523	72.5	5.2615	72.5	7.7105	72.5	8.9314	72.5	9.4368			72.5	2.2133
72.6	0.1254	72.6	0.3223	72.6	1.04	72.6	2.7567	72.6	6.0665			72.6	0.475	72.6	1.4193	72.6	3.6617	72.6	7.2189	72.6	9.4078			72.6	0.6595	72.6	1.7163	72.6	4.0887	72.6	7.2068	72.6	8.6478			72.6	2.5242	72.6	5.2646	72.6	7.7102	72.6	8.931	72.6	9.4383			72.6	2.2126
72.7	0.1236	72.7	0.3231	72.7	1.0422	72.7	2.7609	72.7	6.0714			72.7	0.4745	72.7	1.4223	72.7	3.6709	72.7	7.222	72.7	9.4102			72.7	0.6613	72.7	1.716	72.7	4.0933	72.7	7.2071	72.7	8.6472			72.7	2.5281	72.7	5.271	72.7	7.7118	72.7	8.9344	72.7	9.4392			72.7	2.2133
72.8	0.1284	72.8	0.33	72.8	1.0456	72.8	2.7654	72.8	6.0787			72.8	0.4711	72.8	1.4238	72.8	3.6754	72.8	7.2241	72.8	9.4121			72.8	0.6604	72.8	1.7153	72.8	4.0941	72.8	7.2087	72.8	8.6445			72.8	2.5313	72.8	5.2761	72.8	7.7083	72.8	8.9332	72.8	9.4368			72.8	2.2149
72.9	0.1328	72.9	0.3327	72.9	1.049	72.9	2.7732	72.9	6.0857			72.9	0.4709	72.9	1.4242	72.9	3.6804	72.9	7.229	72.9	9.4101			72.9	0.6609	72.9	1.7189	72.9	4.0977	72.9	7.2145	72.9	8.6472			72.9	2.5295	72.9	5.2761	72.9	7.7082	72.9	8.9316	72.9	9.4354			72.9	2.2078
73	0.1288	73	0.3314	73	1.0488	73	2.7774	73	6.0889			73	0.4735	73	1.4307	73	3.6855	73	7.2324	73	9.4133			73	0.6611	73	1.722	73	4.0985	73	7.2172	73	8.6454			73	2.5283	73	5.2771	73	7.703	73	8.929	73	9.4301			73	2.2044
73.1	0.1294	73.1	0.3341	73.1	1.0495	73.1	2.7808	73.1	6.0945			73.1	0.477	73.1	1.4382	73.1	3.6898	73.1	7.2389	73.1	9.4174			73.1	0.6659	73.1	1.7254	73.1	4.1025	73.1	7.2216	73.1	8.6458			73.1	2.531	73.1	5.2791	73.1	7.705	73.1	8.9291	73.1	9.433			73.1	2.1986
73.2	0.128	73.2	0.3322	73.2	1.0481	73.2	2.7835	73.2	6.0989			73.2	0.4773	73.2	1.4397	73.2	3.6929	73.2	7.2385	73.2	9.4191			73.2	0.6681	73.2	1.7283	73.2	4.1085	73.2	7.2255	73.2	8.6479			73.2	2.5356	73.2	5.2804	73.2	7.7068	73.2	8.9295	73.2	9.4341			73.2	2.1968
73.3	0.1259	73.3	0.3315	73.3	1.0474	73.3	2.7864	73.3	6.102			73.3	0.4788	73.3	1.4393	73.3	3.694	73.3	7.2385	73.3	9.4167			73.3	0.6669	73.3	1.7295	73.3	4.109	73.3	7.2271	73.3	8.6456			73.3	2.5354	73.3	5.2792	73.3	7.7062	73.3	8.9317	73.3	9.4355			73.3	2.1978
73.4	0.1263	73.4	0.3307	73.4	1.0473	73.4	2.7899	73.4	6.1054			73.4	0.4775	73.4	1.4416	73.4	3.6964	73.4	7.2418	73.4	9.4161			73.4	0.6685	73.4	1.7336	73.4	4.1111	73.4	7.2289	73.4	8.647			73.4	2.5353	73.4	5.2785	73.4	7.7048	73.4	8.9318	73.4	9.4354			73.4	2.194
73.5	0.1301	73.5	0.3315	73.5	1.0479	73.5	2.7959	73.5	6.1123			73.5	0.480099	73.5	1.4427	73.5	3.7019	73.5	7.2529	73.5	9.4186			73.5	0.6691	73.5	1.7396	73.5	4.1166	73.5	7.231	73.5	8.6485			73.5	2.5375	73.5	5.278	73.5	7.7082	73.5	8.9348	73.5	9.4352			73.5	2.1983
73.6	0.1328	73.6	0.3352	73.6	1.0471	73.6	2.7961	73.6	6.1194			73.6	0.4841	73.6	1.4462	73.6	3.7038	73.6	7.2562	73.6	9.4195			73.6	0.6666	73.6	1.7381	73.6	4.1235	73.6	7.2368	73.6	8.6485			73.6	2.5395	73.6	5.2765	73.6	7.7097	73.6	8.9319	73.6	9.4346			73.6	2.2005
73.7	0.1347	73.7	0.3376	73.7	1.0492	73.7	2.7951	73.7	6.1226			73.7	0.4864	73.7	1.4527	73.7	3.7088	73.7	7.2618	73.7	9.4213			73.7	0.6659	73.7	1.7372	73.7	4.1271	73.7	7.2399	73.7	8.6471			73.7	2.5362	73.7	5.2801	73.7	7.7065	73.7	8.933	73.7	9.4319			73.7	2.2008
73.8	0.1398	73.8	0.3408	73.8	1.0559	73.8	2.801	73.8	6.1306			73.8	0.4871	73.8	1.4479	73.8	3.7098	73.8	7.2642	73.8	9.418			73.8	0.667	73.8	1.7379	73.8	4.1321	73.8	7.2423	73.8	8.648			73.8	2.5302	73.8	5.2767	73.8	7.7045	73.8	8.9256	73.8	9.4282			73.8	2.1996
73.9	0.1375	73.9	0.3375	73.9	1.0521	73.9	2.8028	73.9	6.133			73.9	0.4905	73.9	1.4456	73.9	3.712	73.9	7.2716	73.9	9.4177			73.9	0.666	73.9	1.7382	73.9	4.1336	73.9	7.2428	73.9	8.6476			73.9	2.5334	73.9	5.2761	73.9	7.7066	73.9	8.9257	73.9	9.4281			73.9	2.2003
74	0.1372	74	0.3416	74	1.0538	74	2.8091	74	6.14			74	0.492001	74	1.4423	74	3.7124	74	7.2724	74	9.4163			74	0.664901	74	1.7364	74	4.1367	74	7.2441	74	8.6451			74	2.5361	74	5.2794	74	7.7055	74	8.9272	74	9.435			74	2.2036
74.1	0.1391	74.1	0.3439	74.1	1.054	74.1	2.8164	74.1	6.1475			74.1	0.4905	74.1	1.4439	74.1	3.7161	74.1	7.2726	74.1	9.4179			74.1	0.6612	74.1	1.7381	74.1	4.1361	74.1	7.2461	74.1	8.645			74.1	2.5377	74.1	5.2821	74.1	7.7074	74.1	8.9249	74.1	9.4384			74.1	2.2082
74.2	0.1372	74.2	0.346	74.2	1.0522	74.2	2.8192	74.2	6.151			74.2	0.4911	74.2	1.4481	74.2	3.7223	74.2	7.2763	74.2	9.4182			74.2	0.658	74.2	1.7395	74.2	4.1347	74.2	7.2453	74.2	8.6437			74.2	2.54	74.2	5.2824	74.2	7.7087	74.2	8.921	74.2	9.435			74.2	2.2042
74.3	0.1412	74.3	0.3488	74.3	1.0554	74.3	2.8194	74.3	6.1563			74.3	0.4907	74.3	1.4507	74.3	3.7289	74.3	7.2793	74.3	9.4234			74.3	0.6555	74.3	1.7394	74.3	4.1353	74.3	7.2425	74.3	8.6393			74.3	2.5423	74.3	5.2804	74.3	7.7105	74.3	8.919	74.3	9.4337			74.3	2.2007
74.4	0.1396	74.4	0.3472	74.4	1.0578	74.4	2.8245	74.4	6.1617			74.4	0.4908	74.4	1.4532	74.4	3.7329	74.4	7.2798	74.4	9.4254			74.4	0.6564	74.4	1.7405	74.4	4.1391	74.4	7.244	74.4	8.6385			74.4	2.5423	74.4	5.2857	74.4	7.7087	74.4	8.9217	74.4	9.4358			74.4	2.2005
74.5	0.134501	74.5	0.3458	74.5	1.0567	74.5	2.8305	74.5	6.1634			74.5	0.493299	74.5	1.457	74.5	3.7368	74.5	7.2867	74.5	9.4262			74.5	0.662599	74.5	1.7448	74.5	4.1474	74.5	7.2521	74.5	8.6416			74.5	2.5395	74.5	5.2904	74.5	7.7071	74.5	8.92	74.5	9.4334			74.5	2.2027
74.6	0.1367	74.6	0.3494	74.6	1.0629	74.6	2.8388	74.6	6.1697			74.6	0.5032	74.6	1.462	74.6	3.7455	74.6	7.2948	74.6	9.4356			74.6	0.6578	74.6	1.7442	74.6	4.1466	74.6	7.2493	74.6	8.6377			74.6	2.5389	74.6	5.2931	74.6	7.7073	74.6	8.9203	74.6	9.4354			74.6	2.2098
74.7	0.1334	74.7	0.3484	74.7	1.064	74.7	2.8387	74.7	6.1726			74.7	0.5033	74.7	1.462	74.7	3.7496	74.7	7.2979	74.7	9.4369			74.7	0.6615	74.7	1.75	74.7	4.1551	74.7	7.2552	74.7	8.6456			74.7	2.5378	74.7	5.2923	74.7	7.7087	74.7	8.9206	74.7	9.4371			74.7	2.2115
74.8	0.1388	74.8	0.3519	74.8	1.0675	74.8	2.8421	74.8	6.1807			74.8	0.5006	74.8	1.4609	74.8	3.7521	74.8	7.3023	74.8	9.4343			74.8	0.6581	74.8	1.7495	74.8	4.1588	74.8	7.2574	74.8	8.645			74.8	2.5326	74.8	5.285	74.8	7.7051	74.8	8.9147	74.8	9.4356			74.8	2.2084
74.9	0.1375	74.9	0.3528	74.9	1.0647	74.9	2.84	74.9	6.1878			74.9	0.4999	74.9	1.463	74.9	3.7561	74.9	7.3045	74.9	9.433			74.9	0.6545	74.9	1.7497	74.9	4.1611	74.9	7.2548	74.9	8.6404			74.9	2.5335	74.9	5.2851	74.9	7.7031	74.9	8.9203	74.9	9.4387			74.9	2.2076
75	0.1378	75	0.3536	75	1.0632	75	2.8441	75	6.1925			75	0.502899	75	1.4717	75	3.7661	75	7.3111	75	9.4369			75	0.6588	75	1.7512	75	4.1665	75	7.2572	75	8.6372			75	2.533	75	5.2868	75	7.7036	75	8.9231	75	9.4345			75	2.2077
75.1	0.1336	75.1	0.3512	75.1	1.0662	75.1	2.8442	75.1	6.2002			75.1	0.5058	75.1	1.4759	75.1	3.7716	75.1	7.3149	75.1	9.4387			75.1	0.6575	75.1	1.7502	75.1	4.1749	75.1	7.2623	75.1	8.6352			75.1	2.5313	75.1	5.2882	75.1	7.7029	75.1	8.924	75.1	9.433			75.1	2.2044
75.2	0.1366	75.2	0.3518	75.2	1.0748	75.2	2.8455	75.2	6.208			75.2	0.5025	75.2	1.4716	75.2	3.7676	75.2	7.3123	75.2	9.4343			75.2	0.6576	75.2	1.7498	75.2	4.1787	75.2	7.2661	75.2	8.6341			75.2	2.5316	75.2	5.2868	75.2	7.7028	75.2	8.9229	75.2	9.4333			75.2	2.2011
75.3	0.1346	75.3	0.3513	75.3	1.0777	75.3	2.8453	75.3	6.2136			75.3	0.5017	75.3	1.4715	75.3	3.7695	75.3	7.3123	75.3	9.431			75.3	0.6592	75.3	1.756	75.3	4.1839	75.3	7.2728	75.3	8.6368			75.3	2.5313	75.3	5.2848	75.3	7.6987	75.3	8.9193	75.3	9.4296			75.3	2.2037
75.4	0.1289	75.4	0.35	75.4	1.0749	75.4	2.8419	75.4	6.2189			75.4	0.5031	75.4	1.4731	75.4	3.7755	75.4	7.3201	75.4	9.4342			75.4	0.6548	75.4	1.758	75.4	4.1852	75.4	7.2755	75.4	8.6354			75.4	2.5296	75.4	5.2778	75.4	7.6951	75.4	8.9146	75.4	9.426			75.4	2.2058
75.5	0.128001	75.5	0.3478	75.5	1.0735	75.5	2.8399	75.5	6.2222			75.5	0.507499	75.5	1.4763	75.5	3.7827	75.5	7.3284	75.5	9.4402			75.5	0.6548	75.5	1.7611	75.5	4.1923	75.5	7.2779	75.5	8.6373			75.5	2.5309	75.5	5.2753	75.5	7.6951	75.5	8.9127	75.5	9.4218			75.5	2.2058
75.6	0.1272	75.6	0.3478	75.6	1.0754	75.6	2.839	75.6	6.2282			75.6	0.5107	75.6	1.4805	75.6	3.7895	75.6	7.3362	75.6	9.4427			75.6	0.6555	75.6	1.7628	75.6	4.1935	75.6	7.2815	75.6	8.6352			75.6	2.5273	75.6	5.2756	75.6	7.6923	75.6	8.9058	75.6	9.4174			75.6	2.2033
75.7	0.1333	75.7	0.3515	75.7	1.0803	75.7	2.8428	75.7	6.2332			75.7	0.5097	75.7	1.4791	75.7	3.7906	75.7	7.3387	75.7	9.4398			75.7	0.6601	75.7	1.7635	75.7	4.1979	75.7	7.2883	75.7	8.6335			75.7	2.5284	75.7	5.2769	75.7	7.6901	75.7	8.9052	75.7	9.4132			75.7	2.2012
75.8	0.132	75.8	0.3466	75.8	1.0824	75.8	2.845	75.8	6.2368			75.8	0.5121	75.8	1.4837	75.8	3.7977	75.8	7.3434	75.8	9.4431			75.8	0.6571	75.8	1.7599	75.8	4.1993	75.8	7.286	75.8	8.6296			75.8	2.5253	75.8	5.283	75.8	7.6926	75.8	8.9072	75.8	9.4114			75.8	2.2012
75.9	0.1363	75.9	0.3483	75.9	1.0868	75.9	2.8514	75.9	6.2404			75.9	0.5093	75.9	1.4817	75.9	3.8023	75.9	7.3473	75.9	9.4432			75.9	0.6543	75.9	1.7603	75.9	4.1981	75.9	7.2867	75.9	8.6298			75.9	2.5226	75.9	5.284	75.9	7.6885	75.9	8.9047	75.9	9.4088			75.9	2.1998
76	0.1358	76	0.3508	76	1.0835	76	2.8567	76	6.2473			76	0.5072	76	1.4785	76	3.8051	76	7.3491	76	9.4402			76	0.659798	76	1.7684	76	4.2051	76	7.2958	76	8.6339			76	2.5189	76	5.2824	76	7.6855	76	8.9013	76	9.4067			76	2.1997
76.1	0.1322	76.1	0.3484	76.1	1.0841	76.1	2.856	76.1	6.2523			76.1	0.5103	76.1	1.4813	76.1	3.811	76.1	7.3562	76.1	9.4455			76.1	0.6608	76.1	1.7734	76.1	4.2105	76.1	7.301	76.1	8.635			76.1	2.5161	76.1	5.2823	76.1	7.6842	76.1	8.8982	76.1	9.3993			76.1	2.2019
76.2	0.1336	76.2	0.3454	76.2	1.0857	76.2	2.8556	76.2	6.2573			76.2	0.5141	76.2	1.4849	76.2	3.821	76.2	7.3645	76.2	9.4466			76.2	0.6604	76.2	1.7769	76.2	4.2141	76.2	7.3027	76.2	8.6339			76.2	2.5164	76.2	5.2815	76.2	7.6809	76.2	8.8962	76.2	9.3972			76.2	2.2032
76.3	0.1333	76.3	0.3456	76.3	1.0902	76.3	2.8598	76.3	6.2574			76.3	0.5157	76.3	1.4876	76.3	3.8277	76.3	7.3707	76.3	9.4465			76.3	0.6638	76.3	1.7804	76.3	4.2185	76.3	7.3051	76.3	8.6361			76.3	2.5165	76.3	5.2821	76.3	7.6806	76.3	8.8971	76.3	9.3994			76.3	2.2018
76.4	0.1317	76.4	0.3466	76.4	1.0904	76.4	2.8618	76.4	6.2607			76.4	0.5167	76.4	1.4923	76.4	3.8325	76.4	7.3726	76.4	9.449			76.4	0.6654	76.4	1.7841	76.4	4.2244	76.4	7.3075	76.4	8.639			76.4	2.5144	76.4	5.2821	76.4	7.6785	76.4	8.8948	76.4	9.3954			76.4	2.2023
76.5	0.1283	76.5	0.3453	76.5	1.0907	76.5	2.8621	76.5	6.2634			76.5	0.521499	76.5	1.4959	76.5	3.8396	76.5	7.377	76.5	9.452			76.5	0.6631	76.5	1.7863	76.5	4.2259	76.5	7.3089	76.5	8.6368			76.5	2.5112	76.5	5.2794	76.5	7.6728	76.5	8.8864	76.5	9.3916			76.5	2.204
76.6	0.1316	76.6	0.3445	76.6	1.0908	76.6	2.8649	76.6	6.2688			76.6	0.5274	76.6	1.5016	76.6	3.8442	76.6	7.3825	76.6	9.455			76.6	0.6588	76.6	1.7811	76.6	4.2202	76.6	7.3065	76.6	8.6322			76.6	2.5133	76.6	5.2811	76.6	7.6742	76.6	8.8865	76.6	9.3942			76.6	2.2118
76.7	0.1256	76.7	0.3412	76.7	1.0904	76.7	2.8658	76.7	6.2701			76.7	0.5238	76.7	1.504	76.7	3.8465	76.7	7.3837	76.7	9.455			76.7	0.6576	76.7	1.7833	76.7	4.2271	76.7	7.3087	76.7	8.6319			76.7	2.5134	76.7	5.2798	76.7	7.6758	76.7	8.8849	76.7	9.3955			76.7	2.2141
76.8	0.1244	76.8	0.3403	76.8	1.0898	76.8	2.8692	76.8	6.2739			76.8	0.5238	76.8	1.5039	76.8	3.8477	76.8	7.3854	76.8	9.4517			76.8	0.6558	76.8	1.7849	76.8	4.228	76.8	7.3072	76.8	8.6279			76.8	2.5174	76.8	5.2823	76.8	7.6765	76.8	8.8882	76.8	9.3959			76.8	2.2125
76.9	0.1255	76.9	0.342	76.9	1.0907	76.9	2.8724	76.9	6.2773			76.9	0.5259	76.9	1.5066	76.9	3.8533	76.9	7.3867	76.9	9.4549			76.9	0.6588	76.9	1.7937	76.9	4.2331	76.9	7.31	76.9	8.6289			76.9	2.5212	76.9	5.2869	76.9	7.6848	76.9	8.8931	76.9	9.3996			76.9	2.2106
77	0.1231	77	0.3471	77	1.0928	77	2.8755	77	6.283			77	0.5299	77	1.5093	77	3.8592	77	7.3907	77	9.4551			77	0.6607	77	1.7948	77	4.2389	77	7.3123	77	8.6282			77	2.5222	77	5.2843	77	7.6813	77	8.8925	77	9.3973			77	2.2146
77.1	0.1238	77.1	0.3568	77.1	1.0994	77.1	2.8819	77.1	6.2904			77.1	0.5347	77.1	1.5134	77.1	3.8667	77.1	7.3956	77.1	9.4599			77.1	0.6637	77.1	1.797	77.1	4.2456	77.1	7.3163	77.1	8.6319			77.1	2.5247	77.1	5.2856	77.1	7.6799	77.1	8.8921	77.1	9.3956			77.1	2.2099
77.2	0.1233	77.2	0.3618	77.2	1.1018	77.2	2.8844	77.2	6.2972			77.2	0.5403	77.2	1.5155	77.2	3.8712	77.2	7.3987	77.2	9.4611			77.2	0.6656	77.2	1.8016	77.2	4.2489	77.2	7.3216	77.2	8.6361			77.2	2.5246	77.2	5.2901	77.2	7.6842	77.2	8.8892	77.2	9.3941			77.2	2.2116
77.3	0.1238	77.3	0.3641	77.3	1.1057	77.3	2.8883	77.3	6.306			77.3	0.5431	77.3	1.5241	77.3	3.8756	77.3	7.4051	77.3	9.4652			77.3	0.665	77.3	1.8041	77.3	4.2506	77.3	7.3228	77.3	8.6358			77.3	2.5216	77.3	5.2881	77.3	7.6837	77.3	8.8892	77.3	9.3907			77.3	2.2101
77.4	0.1237	77.4	0.3639	77.4	1.1079	77.4	2.8914	77.4	6.3096			77.4	0.5383	77.4	1.5275	77.4	3.8787	77.4	7.4033	77.4	9.4625			77.4	0.6653	77.4	1.8027	77.4	4.2512	77.4	7.3281	77.4	8.6318			77.4	2.5231	77.4	5.2915	77.4	7.6891	77.4	8.8919	77.4	9.3911			77.4	2.2117
77.5	0.1224	77.5	0.3655	77.5	1.111	77.5	2.8945	77.5	6.3141			77.5	0.536801	77.5	1.5266	77.5	3.8818	77.5	7.4085	77.5	9.4627			77.5	0.661801	77.5	1.8033	77.5	4.2538	77.5	7.3293	77.5	8.6285			77.5	2.5211	77.5	5.292	77.5	7.6912	77.5	8.8905	77.5	9.3884			77.5	2.2115
77.6	0.124	77.6	0.365	77.6	1.1145	77.6	2.8991	77.6	6.319			77.6	0.5384	77.6	1.5348	77.6	3.8859	77.6	7.416	77.6	9.4605			77.6	0.6642	77.6	1.8069	77.6	4.2574	77.6	7.3289	77.6	8.63			77.6	2.523	77.6	5.2962	77.6	7.6961	77.6	8.8965	77.6	9.3917			77.6	2.2085
77.7	0.1232	77.7	0.3668	77.7	1.1134	77.7	2.9041	77.7	6.3252			77.7	0.5412	77.7	1.5405	77.7	3.8876	77.7	7.421	77.7	9.461			77.7	0.6651	77.7	1.8108	77.7	4.2601	77.7	7.3303	77.7	8.6279			77.7	2.522	77.7	5.292	77.7	7.6933	77.7	8.8951	77.7	9.3871			77.7	2.2065
77.8	0.1236	77.8	0.367	77.8	1.1107	77.8	2.9024	77.8	6.3231			77.8	0.5441	77.8	1.5443	77.8	3.8917	77.8	7.4248	77.8	9.4625			77.8	0.6629	77.8	1.8098	77.8	4.2621	77.8	7.3321	77.8	8.6255			77.8	2.525	77.8	5.2917	77.8	7.6932	77.8	8.8936	77.8	9.3879			77.8	2.2041
77.9	0.1295	77.9	0.3724	77.9	1.1166	77.9	2.9063	77.9	6.3259			77.9	0.5516	77.9	1.5476	77.9	3.8975	77.9	7.4309	77.9	9.4615			77.9	0.6607	77.9	1.8078	77.9	4.263	77.9	7.3322	77.9	8.6224			77.9	2.5206	77.9	5.2857	77.9	7.6884	77.9	8.8887	77.9	9.3827			77.9	2.2054
78	0.129	78	0.3759	78	1.1224	78	2.9072	78	6.3289			78	0.5572	78	1.5496	78	3.8966	78	7.4362	78	9.4612			78	0.657101	78	1.8094	78	4.2637	78	7.3312	78	8.6212			78	2.5156	78	5.2796	78	7.6822	78	8.8858	78	9.3779			78	2.2042
78.1	0.1306	78.1	0.3758	78.1	1.1273	78.1	2.9096	78.1	6.3342			78.1	0.5579	78.1	1.5531	78.1	3.9017	78.1	7.4407	78.1	9.4669			78.1	0.6567	78.1	1.8105	78.1	4.2665	78.1	7.3347	78.1	8.6203			78.1	2.5135	78.1	5.2769	78.1	7.6772	78.1	8.883	78.1	9.3733			78.1	2.2045
78.2	0.1337	78.2	0.3762	78.2	1.1337	78.2	2.9144	78.2	6.3423			78.2	0.5588	78.2	1.5553	78.2	3.905	78.2	7.4437	78.2	9.4704			78.2	0.6593	78.2	1.8146	78.2	4.2709	78.2	7.3322	78.2	8.6199			78.2	2.5131	78.2	5.2779	78.2	7.6777	78.2	8.8785	78.2	9.3687			78.2	2.2025
78.3	0.1339	78.3	0.3775	78.3	1.1362	78.3	2.9239	78.3	6.3528			78.3	0.5618	78.3	1.5608	78.3	3.908	78.3	7.4476	78.3	9.4731			78.3	0.661	78.3	1.8189	78.3	4.2774	78.3	7.3361	78.3	8.6215			78.3	2.5089	78.3	5.2749	78.3	7.675	78.3	8.8749	78.3	9.3687			78.3	2.1983
78.4	0.138	78.4	0.3784	78.4	1.1389	78.4	2.9321	78.4	6.3619			78.4	0.5684	78.4	1.5662	78.4	3.9167	78.4	7.4531	78.4	9.4765			78.4	0.6611	78.4	1.8201	78.4	4.2795	78.4	7.3403	78.4	8.6203			78.4	2.5116	78.4	5.2721	78.4	7.675	78.4	8.8764	78.4	9.3676			78.4	2.1976
78.5	0.1392	78.5	0.3783	78.5	1.1398	78.5	2.9354	78.5	6.3685			78.5	0.5705	78.5	1.5696	78.5	3.9206	78.5	7.4564	78.5	9.4774			78.5	0.664199	78.5	1.8278	78.5	4.2825	78.5	7.3502	78.5	8.6235			78.5	2.5173	78.5	5.2749	78.5	7.6786	78.5	8.8796	78.5	9.3665			78.5	2.1958
78.6	0.1392	78.6	0.3738	78.6	1.1399	78.6	2.9352	78.6	6.37			78.6	0.5719	78.6	1.575	78.6	3.9282	78.6	7.4612	78.6	9.4794			78.6	0.6576	78.6	1.8266	78.6	4.279	78.6	7.3517	78.6	8.6203			78.6	2.5174	78.6	5.2738	78.6	7.678	78.6	8.8795	78.6	9.3657			78.6	2.1928
78.7	0.1366	78.7	0.374	78.7	1.1401	78.7	2.9359	78.7	6.3726			78.7	0.5736	78.7	1.5764	78.7	3.9338	78.7	7.4661	78.7	9.4818			78.7	0.6582	78.7	1.8289	78.7	4.2846	78.7	7.3537	78.7	8.6204			78.7	2.5236	78.7	5.2742	78.7	7.6796	78.7	8.8804	78.7	9.3656			78.7	2.1906
78.8	0.136	78.8	0.3732	78.8	1.1376	78.8	2.936	78.8	6.3762			78.8	0.5783	78.8	1.581	78.8	3.9381	78.8	7.4694	78.8	9.4871			78.8	0.6594	78.8	1.8312	78.8	4.2919	78.8	7.3581	78.8	8.621			78.8	2.5216	78.8	5.2726	78.8	7.6788	78.8	8.8788	78.8	9.3646			78.8	2.1907
78.9	0.134	78.9	0.3718	78.9	1.1359	78.9	2.9395	78.9	6.3777			78.9	0.5887	78.9	1.5864	78.9	3.9466	78.9	7.4771	78.9	9.4921			78.9	0.6571	78.9	1.8339	78.9	4.2933	78.9	7.3591	78.9	8.6233			78.9	2.5234	78.9	5.2725	78.9	7.6809	78.9	8.8812	78.9	9.3681			78.9	2.1924
79	0.129001	79	0.3692	79	1.133	79	2.9401	79	6.3791			79	0.5858	79	1.5896	79	3.949	79	7.4778	79	9.4914			79	0.657399	79	1.8371	79	4.2985	79	7.3597	79	8.6257			79	2.5298	79	5.2759	79	7.6813	79	8.8844	79	9.3693			79	2.1889
79.1	0.1317	79.1	0.3697	79.1	1.1353	79.1	2.9429	79.1	6.3843			79.1	0.5865	79.1	1.595	79.1	3.9541	79.1	7.4848	79.1	9.4919			79.1	0.6599	79.1	1.8411	79.1	4.306	79.1	7.3644	79.1	8.6286			79.1	2.5335	79.1	5.2797	79.1	7.6846	79.1	8.8863	79.1	9.3734			79.1	2.191
79.2	0.1299	79.2	0.3662	79.2	1.1377	79.2	2.946	79.2	6.3905			79.2	0.5875	79.2	1.5919	79.2	3.9546	79.2	7.4844	79.2	9.4869			79.2	0.6563	79.2	1.8448	79.2	4.311	79.2	7.3673	79.2	8.6294			79.2	2.5335	79.2	5.2816	79.2	7.684	79.2	8.8846	79.2	9.3701			79.2	2.194
79.3	0.1305	79.3	0.3717	79.3	1.1379	79.3	2.9487	79.3	6.3939			79.3	0.5878	79.3	1.5955	79.3	3.9614	79.3	7.4884	79.3	9.4885			79.3	0.6576	79.3	1.8469	79.3	4.3147	79.3	7.3737	79.3	8.6311			79.3	2.5329	79.3	5.2836	79.3	7.681	79.3	8.8883	79.3	9.3693			79.3	2.1908
79.4	0.129	79.4	0.3722	79.4	1.1403	79.4	2.9523	79.4	6.3989			79.4	0.5879	79.4	1.5992	79.4	3.9689	79.4	7.4907	79.4	9.49			79.4	0.6622	79.4	1.8487	79.4	4.3199	79.4	7.3794	79.4	8.6331			79.4	2.5385	79.4	5.2878	79.4	7.6843	79.4	8.8906	79.4	9.3715			79.4	2.1896
79.5	0.130899	79.5	0.3778	79.5	1.1459	79.5	2.9593	79.5	6.407			79.5	0.594299	79.5	1.603	79.5	3.9729	79.5	7.4961	79.5	9.4955			79.5	0.6647	79.5	1.8475	79.5	4.3219	79.5	7.3821	79.5	8.6319			79.5	2.5455	79.5	5.2938	79.5	7.6904	79.5	8.8933	79.5	9.3762			79.5	2.1952
79.6	0.1309	79.6	0.3808	79.6	1.151	79.6	2.9633	79.6	6.4136			79.6	0.5912	79.6	1.6058	79.6	3.9736	79.6	7.4954	79.6	9.4941			79.6	0.6653	79.6	1.8469	79.6	4.3234	79.6	7.3837	79.6	8.6305			79.6	2.55	79.6	5.2974	79.6	7.6896	79.6	8.8935	79.6	9.3791			79.6	2.1961
79.7	0.1299	79.7	0.3799	79.7	1.1542	79.7	2.9652	79.7	6.4157			79.7	0.5931	79.7	1.61	79.7	3.9829	79.7	7.5022	79.7	9.4941			79.7	0.6646	79.7	1.8486	79.7	4.3222	79.7	7.3796	79.7	8.6286			79.7	2.5526	79.7	5.3014	79.7	7.6895	79.7	8.8929	79.7	9.3836			79.7	2.1942
79.8	0.1281	79.8	0.3769	79.8	1.1504	79.8	2.9647	79.8	6.4156			79.8	0.5935	79.8	1.6062	79.8	3.9846	79.8	7.5045	79.8	9.4942			79.8	0.6619	79.8	1.8494	79.8	4.3224	79.8	7.3773	79.8	8.6288			79.8	2.5561	79.8	5.3039	79.8	7.6909	79.8	8.893	79.8	9.3864			79.8	2.1968
79.9	0.1262	79.9	0.3767	79.9	1.1488	79.9	2.9706	79.9	6.4178			79.9	0.5946	79.9	1.612	79.9	3.9893	79.9	7.5094	79.9	9.4974			79.9	0.6588	79.9	1.8511	79.9	4.3268	79.9	7.381	79.9	8.6292			79.9	2.5613	79.9	5.3075	79.9	7.6881	79.9	8.8932	79.9	9.3869			79.9	2.1966
80	0.1265	80	0.3768	80	1.1486	80	2.9765	80	6.4223			80	0.5968	80	1.6158	80	3.9912	80	7.511	80	9.4958			80	0.6562	80	1.8516	80	4.3285	80	7.3828	80	8.6282			80	2.5614	80	5.3125	80	7.6901	80	8.8945	80	9.3911			80	2.1962
80.1	0.1256	80.1	0.3745	80.1	1.1499	80.1	2.9786	80.1	6.4225			80.1	0.5985	80.1	1.62	80.1	3.9975	80.1	7.5189	80.1	9.4974			80.1	0.6584	80.1	1.8546	80.1	4.3348	80.1	7.3859	80.1	8.6309			80.1	2.5673	80.1	5.3112	80.1	7.6918	80.1	8.8965	80.1	9.3882			80.1	2.1927
80.2	0.1218	80.2	0.3744	80.2	1.15	80.2	2.9779	80.2	6.4241			80.2	0.6025	80.2	1.6264	80.2	4.0059	80.2	7.5285	80.2	9.5018			80.2	0.6602	80.2	1.8556	80.2	4.3375	80.2	7.3881	80.2	8.6293			80.2	2.5696	80.2	5.3113	80.2	7.6937	80.2	8.9005	80.2	9.3883			80.2	2.1914
80.3	0.1259	80.3	0.377	80.3	1.1524	80.3	2.9827	80.3	6.4279			80.3	0.6035	80.3	1.6272	80.3	4.0072	80.3	7.5341	80.3	9.5037			80.3	0.6577	80.3	1.8577	80.3	4.3386	80.3	7.3881	80.3	8.6254			80.3	2.5713	80.3	5.3161	80.3	7.6978	80.3	8.9085	80.3	9.3938			80.3	2.1958
80.4	0.1227	80.4	0.376	80.4	1.1541	80.4	2.9871	80.4	6.4328			80.4	0.6029	80.4	1.6282	80.4	4.0079	80.4	7.5378	80.4	9.5015			80.4	0.657	80.4	1.8597	80.4	4.3406	80.4	7.3892	80.4	8.6268			80.4	2.5688	80.4	5.3185	80.4	7.6971	80.4	8.9094	80.4	9.3933			80.4	2.1968
80.5	0.123099	80.5	0.3776	80.5	1.1578	80.5	2.9911	80.5	6.4398			80.5	0.6063	80.5	1.6299	80.5	4.009	80.5	7.5412	80.5	9.5024			80.5	0.6559	80.5	1.8656	80.5	4.3468	80.5	7.3927	80.5	8.6276			80.5	2.5679	80.5	5.315	80.5	7.6956	80.5	8.9077	80.5	9.3916			80.5	2.1977
80.6	0.1278	80.6	0.3796	80.6	1.163	80.6	2.9931	80.6	6.4472			80.6	0.607	80.6	1.6322	80.6	4.011	80.6	7.5447	80.6	9.5008			80.6	0.6514	80.6	1.8683	80.6	4.3468	80.6	7.3922	80.6	8.6241			80.6	2.5727	80.6	5.313	80.6	7.6939	80.6	8.9074	80.6	9.3918			80.6	2.1981
80.7	0.1301	80.7	0.3774	80.7	1.1628	80.7	2.9938	80.7	6.4518			80.7	0.6031	80.7	1.6346	80.7	4.0108	80.7	7.5461	80.7	9.4968			80.7	0.6529	80.7	1.8718	80.7	4.3539	80.7	7.399	80.7	8.6304			80.7	2.5746	80.7	5.3142	80.7	7.6894	80.7	8.9091	80.7	9.3891			80.7	2.1941
80.8	0.1303	80.8	0.3761	80.8	1.1635	80.8	3.0001	80.8	6.4601			80.8	0.6027	80.8	1.6344	80.8	4.0106	80.8	7.5471	80.8	9.4944			80.8	0.6497	80.8	1.8674	80.8	4.3528	80.8	7.3995	80.8	8.6236			80.8	2.5773	80.8	5.3153	80.8	7.6894	80.8	8.9101	80.8	9.3884			80.8	2.1902
80.9	0.129	80.9	0.3779	80.9	1.1638	80.9	3.0059	80.9	6.4642			80.9	0.6051	80.9	1.6368	80.9	4.0146	80.9	7.5493	80.9	9.4947			80.9	0.6516	80.9	1.8676	80.9	4.3553	80.9	7.4016	80.9	8.6245			80.9	2.5856	80.9	5.3222	80.9	7.6953	80.9	8.9162	80.9	9.3926			80.9	2.1927
81	0.127701	81	0.3771	81	1.1659	81	3.0081	81	6.4654			81	0.6057	81	1.6349	81	4.0194	81	7.5555	81	9.4951			81	0.6539	81	1.8696	81	4.3588	81	7.4037	81	8.6257			81	2.5839	81	5.3226	81	7.6922	81	8.9119	81	9.3897			81	2.1949
81.1	0.1265	81.1	0.3787	81.1	1.1644	81.1	3.008	81.1	6.4686			81.1	0.6085	81.1	1.6351	81.1	4.0249	81.1	7.5629	81.1	9.4993			81.1	0.6492	81.1	1.8708	81.1	4.3614	81.1	7.4063	81.1	8.623			81.1	2.583	81.1	5.3229	81.1	7.6892	81.1	8.9102	81.1	9.3928			81.1	2.1971
81.2	0.1262	81.2	0.3771	81.2	1.1663	81.2	3.0116	81.2	6.4696			81.2	0.6088	81.2	1.6374	81.2	4.0295	81.2	7.5681	81.2	9.4999			81.2	0.6458	81.2	1.8701	81.2	4.3609	81.2	7.406	81.2	8.625			81.2	2.5843	81.2	5.3222	81.2	7.6902	81.2	8.9098	81.2	9.3887			81.2	2.1998
81.3	0.1221	81.3	0.3781	81.3	1.1638	81.3	3.0133	81.3	6.4703			81.3	0.6111	81.3	1.6439	81.3	4.0355	81.3	7.5768	81.3	9.4999			81.3	0.6488	81.3	1.8747	81.3	4.3671	81.3	7.4079	81.3	8.6269			81.3	2.5871	81.3	5.3229	81.3	7.6885	81.3	8.9095	81.3	9.3862			81.3	2.2028
81.4	0.122	81.4	0.3775	81.4	1.1631	81.4	3.0184	81.4	6.472			81.4	0.6094	81.4	1.646	81.4	4.0382	81.4	7.5816	81.4	9.5025			81.4	0.6537	81.4	1.8767	81.4	4.3718	81.4	7.4146	81.4	8.6276			81.4	2.5888	81.4	5.3267	81.4	7.6864	81.4	8.9134	81.4	9.3894			81.4	2.1996
81.5	0.125599	81.5	0.3778	81.5	1.1684	81.5	3.0274	81.5	6.4778			81.5	0.6106	81.5	1.6479	81.5	4.0407	81.5	7.5832	81.5	9.5007			81.5	0.658899	81.5	1.8789	81.5	4.377	81.5	7.4198	81.5	8.6317			81.5	2.5932	81.5	5.3338	81.5	7.6923	81.5	8.9172	81.5	9.3926			81.5	2.1962
81.6	0.1251	81.6	0.3779	81.6	1.1717	81.6	3.0341	81.6	6.4812			81.6	0.61	81.6	1.6488	81.6	4.0463	81.6	7.5861	81.6	9.4994			81.6	0.659	81.6	1.8838	81.6	4.3788	81.6	7.4235	81.6	8.6353			81.6	2.5932	81.6	5.3371	81.6	7.6973	81.6	8.9193	81.6	9.3932			81.6	2.1989
81.7	0.1235	81.7	0.3773	81.7	1.1714	81.7	3.0401	81.7	6.4861			81.7	0.6113	81.7	1.649	81.7	4.0464	81.7	7.5838	81.7	9.5022			81.7	0.6634	81.7	1.8792	81.7	4.3806	81.7	7.4242	81.7	8.635			81.7	2.593	81.7	5.3372	81.7	7.6979	81.7	8.9176	81.7	9.3956			81.7	2.2001
81.8	0.1189	81.8	0.3763	81.8	1.1719	81.8	3.0408	81.8	6.4886			81.8	0.6156	81.8	1.6582	81.8	4.0533	81.8	7.5887	81.8	9.5068			81.8	0.6621	81.8	1.8782	81.8	4.3826	81.8	7.4233	81.8	8.6341			81.8	2.5973	81.8	5.3409	81.8	7.7018	81.8	8.9191	81.8	9.3964			81.8	2.2026
81.9	0.1196	81.9	0.3822	81.9	1.1735	81.9	3.0468	81.9	6.4923			81.9	0.617	81.9	1.6654	81.9	4.0593	81.9	7.59	81.9	9.5089			81.9	0.66	81.9	1.881	81.9	4.3886	81.9	7.4283	81.9	8.6374			81.9	2.5983	81.9	5.3366	81.9	7.6959	81.9	8.9164	81.9	9.3938			81.9	2.2058
82	0.1181	82	0.3865	82	1.1762	82	3.0515	82	6.5002			82	0.625299	82	1.6727	82	4.0672	82	7.5974	82	9.5156			82	0.6619	82	1.883	82	4.3955	82	7.4304	82	8.6368			82	2.6024	82	5.3418	82	7.6988	82	8.921	82	9.3965			82	2.2064
82.1	0.1205	82.1	0.3894	82.1	1.1771	82.1	3.0525	82.1	6.5046			82.1	0.6291	82.1	1.6791	82.1	4.0724	82.1	7.6027	82.1	9.5198			82.1	0.6634	82.1	1.8832	82.1	4.3983	82.1	7.4342	82.1	8.637			82.1	2.6065	82.1	5.3415	82.1	7.6984	82.1	8.9194	82.1	9.396			82.1	2.2038
82.2	0.1218	82.2	0.3917	82.2	1.1775	82.2	3.057	82.2	6.5083			82.2	0.6331	82.2	1.6832	82.2	4.0793	82.2	7.6038	82.2	9.5218			82.2	0.6657	82.2	1.8841	82.2	4.4003	82.2	7.4365	82.2	8.64			82.2	2.6127	82.2	5.3466	82.2	7.7024	82.2	8.922	82.2	9.4047			82.2	2.2067
82.3	0.1218	82.3	0.3968	82.3	1.1804	82.3	3.0658	82.3	6.517			82.3	0.6308	82.3	1.6864	82.3	4.0798	82.3	7.6048	82.3	9.5241			82.3	0.6662	82.3	1.883	82.3	4.3993	82.3	7.4386	82.3	8.64			82.3	2.6178	82.3	5.3496	82.3	7.7087	82.3	8.9245	82.3	9.4088			82.3	2.204
82.4	0.1229	82.4	0.4	82.4	1.1825	82.4	3.073	82.4	6.5243			82.4	0.6323	82.4	1.6879	82.4	4.0849	82.4	7.6083	82.4	9.5257			82.4	0.665	82.4	1.8831	82.4	4.4037	82.4	7.4408	82.4	8.6356			82.4	2.6229	82.4	5.3533	82.4	7.7111	82.4	8.9296	82.4	9.41			82.4	2.2009
82.5	0.1238	82.5	0.4012	82.5	1.1835	82.5	3.078	82.5	6.5266			82.5	0.635	82.5	1.6888	82.5	4.0906	82.5	7.6183	82.5	9.526			82.5	0.6659	82.5	1.8852	82.5	4.404	82.5	7.4392	82.5	8.632			82.5	2.6244	82.5	5.3571	82.5	7.7131	82.5	8.9313	82.5	9.4128			82.5	2.1984
82.6	0.1216	82.6	0.4002	82.6	1.1782	82.6	3.0761	82.6	6.5273			82.6	0.6327	82.6	1.6891	82.6	4.0933	82.6	7.6222	82.6	9.5284			82.6	0.6715	82.6	1.888	82.6	4.4112	82.6	7.4422	82.6	8.6317			82.6	2.628	82.6	5.3589	82.6	7.7178	82.6	8.936	82.6	9.4156			82.6	2.198
82.7	0.1218	82.7	0.3994	82.7	1.175	82.7	3.0763	82.7	6.5314			82.7	0.6324	82.7	1.6889	82.7	4.098	82.7	7.6217	82.7	9.5277			82.7	0.6734	82.7	1.8912	82.7	4.4186	82.7	7.4449	82.7	8.6345			82.7	2.628	82.7	5.3531	82.7	7.7168	82.7	8.9329	82.7	9.4092			82.7	2.1945
82.8	0.1214	82.8	0.3984	82.8	1.173	82.8	3.0776	82.8	6.5365			82.8	0.6383	82.8	1.6903	82.8	4.1026	82.8	7.6298	82.8	9.5264			82.8	0.6758	82.8	1.8916	82.8	4.4201	82.8	7.4465	82.8	8.6359			82.8	2.6326	82.8	5.3537	82.8	7.7148	82.8	8.9338	82.8	9.406			82.8	2.198
82.9	0.1212	82.9	0.3968	82.9	1.1731	82.9	3.0771	82.9	6.5392			82.9	0.6394	82.9	1.6946	82.9	4.1043	82.9	7.6353	82.9	9.5296			82.9	0.6766	82.9	1.8932	82.9	4.4253	82.9	7.4481	82.9	8.639			82.9	2.6362	82.9	5.3533	82.9	7.7173	82.9	8.9331	82.9	9.4043			82.9	2.2031
83	0.1214	83	0.3959	83	1.1735	83	3.08	83	6.5439			83	0.633201	83	1.6926	83	4.1016	83	7.6342	83	9.5264			83	0.673901	83	1.8902	83	4.4261	83	7.449	83	8.6365			83	2.6382	83	5.3553	83	7.7179	83	8.9369	83	9.4047			83	2.2044
83.1	0.1192	83.1	0.3942	83.1	1.1699	83.1	3.0805	83.1	6.5457			83.1	0.6327	83.1	1.6918	83.1	4.1039	83.1	7.638	83.1	9.5302			83.1	0.6704	83.1	1.8921	83.1	4.4274	83.1	7.4515	83.1	8.6356			83.1	2.6428	83.1	5.3589	83.1	7.7208	83.1	8.9415	83.1	9.4077			83.1	2.1996
83.2	0.1252	83.2	0.3953	83.2	1.1716	83.2	3.0873	83.2	6.5541			83.2	0.6295	83.2	1.6896	83.2	4.1024	83.2	7.6408	83.2	9.5278			83.2	0.6736	83.2	1.8959	83.2	4.4302	83.2	7.4551	83.2	8.6346			83.2	2.6474	83.2	5.3615	83.2	7.7249	83.2	8.9439	83.2	9.4081			83.2	2.1983
83.3	0.1235	83.3	0.3899	83.3	1.1723	83.3	3.0885	83.3	6.5595			83.3	0.6269	83.3	1.6877	83.3	4.1015	83.3	7.6389	83.3	9.5242			83.3	0.676	83.3	1.8968	83.3	4.4379	83.3	7.457	83.3	8.6328			83.3	2.6495	83.3	5.3637	83.3	7.7255	83.3	8.9497	83.3	9.4107			83.3	2.1948
83.4	0.1283	83.4	0.3932	83.4	1.1757	83.4	3.0948	83.4	6.5678			83.4	0.6295	83.4	1.6854	83.4	4.1073	83.4	7.6416	83.4	9.5271			83.4	0.6795	83.4	1.8994	83.4	4.4414	83.4	7.4609	83.4	8.6329			83.4	2.6552	83.4	5.3662	83.4	7.7276	83.4	8.9517	83.4	9.4125			83.4	2.1974
83.5	0.131799	83.5	0.3965	83.5	1.1782	83.5	3.1008	83.5	6.5731			83.5	0.633698	83.5	1.6894	83.5	4.1204	83.5	7.6524	83.5	9.5368			83.5	0.686299	83.5	1.9049	83.5	4.4508	83.5	7.4658	83.5	8.6399			83.5	2.6569	83.5	5.3664	83.5	7.724	83.5	8.9473	83.5	9.4087			83.5	2.1949
83.6	0.1285	83.6	0.3927	83.6	1.176	83.6	3.0974	83.6	6.5735			83.6	0.6349	83.6	1.6927	83.6	4.1264	83.6	7.6551	83.6	9.5384			83.6	0.6899	83.6	1.908	83.6	4.4579	83.6	7.4678	83.6	8.6426			83.6	2.6581	83.6	5.3694	83.6	7.7246	83.6	8.9484	83.6	9.4118			83.6	2.1921
83.7	0.1292	83.7	0.396	83.7	1.1782	83.7	3.0991	83.7	6.5812			83.7	0.6358	83.7	1.6919	83.7	4.1322	83.7	7.6545	83.7	9.5402			83.7	0.6886	83.7	1.9106	83.7	4.4584	83.7	7.4693	83.7	8.6429			83.7	2.661	83.7	5.3682	83.7	7.7217	83.7	8.9454	83.7	9.4097			83.7	2.1904
83.8	0.1263	83.8	0.3928	83.8	1.1764	83.8	3.0973	83.8	6.5835			83.8	0.634	83.8	1.6893	83.8	4.1305	83.8	7.6501	83.8	9.5354			83.8	0.6889	83.8	1.9104	83.8	4.4652	83.8	7.4753	83.8	8.6475			83.8	2.6605	83.8	5.3727	83.8	7.722	83.8	8.9483	83.8	9.4117			83.8	2.1893
83.9	0.1272	83.9	0.3947	83.9	1.1825	83.9	3.1037	83.9	6.59			83.9	0.6331	83.9	1.6897	83.9	4.1368	83.9	7.6574	83.9	9.536			83.9	0.6931	83.9	1.9138	83.9	4.4677	83.9	7.4789	83.9	8.6515			83.9	2.6622	83.9	5.3765	83.9	7.7229	83.9	8.9505	83.9	9.4131			83.9	2.1897
84	0.1302	84	0.3951	84	1.1807	84	3.1117	84	6.5991			84	0.6302	84	1.6951	84	4.1427	84	7.66	84	9.5394			84	0.695799	84	1.9186	84	4.4724	84	7.4819	84	8.6546			84	2.6659	84	5.3807	84	7.7219	84	8.9511	84	9.4142			84	2.1942
84.1	0.1354	84.1	0.3955	84.1	1.1826	84.1	3.117	84.1	6.6064			84.1	0.6275	84.1	1.6953	84.1	4.1447	84.1	7.6658	84.1	9.5394			84.1	0.6957	84.1	1.9206	84.1	4.4762	84.1	7.4847	84.1	8.658			84.1	2.668	84.1	5.3861	84.1	7.7238	84.1	8.9525	84.1	9.4152			84.1	2.1908
84.2	0.1362	84.2	0.3969	84.2	1.1824	84.2	3.1207	84.2	6.6112			84.2	0.6293	84.2	1.6953	84.2	4.1504	84.2	7.6743	84.2	9.5367			84.2	0.6953	84.2	1.9232	84.2	4.4824	84.2	7.485	84.2	8.6588			84.2	2.6719	84.2	5.3899	84.2	7.7256	84.2	8.951	84.2	9.4163			84.2	2.1893
84.3	0.1343	84.3	0.3963	84.3	1.1816	84.3	3.1226	84.3	6.6103			84.3	0.6277	84.3	1.6941	84.3	4.1515	84.3	7.6755	84.3	9.5334			84.3	0.6928	84.3	1.9227	84.3	4.4848	84.3	7.4891	84.3	8.6565			84.3	2.674	84.3	5.3923	84.3	7.7246	84.3	8.9546	84.3	9.4175			84.3	2.1912
84.4	0.1318	84.4	0.3948	84.4	1.1799	84.4	3.118	84.4	6.6073			84.4	0.6289	84.4	1.6959	84.4	4.1562	84.4	7.6787	84.4	9.5337			84.4	0.695	84.4	1.9255	84.4	4.4887	84.4	7.4895	84.4	8.6569			84.4	2.6781	84.4	5.3995	84.4	7.725	84.4	8.9588	84.4	9.4181			84.4	2.1919
84.5	0.131501	84.5	0.397	84.5	1.1828	84.5	3.116	84.5	6.6078			84.5	0.6279	84.5	1.6967	84.5	4.1559	84.5	7.683	84.5	9.5327			84.5	0.6983	84.5	1.9282	84.5	4.4907	84.5	7.4893	84.5	8.655			84.5	2.681	84.5	5.4058	84.5	7.7268	84.5	8.9613	84.5	9.423			84.5	2.192
84.6	0.1304	84.6	0.399	84.6	1.1841	84.6	3.1161	84.6	6.6116			84.6	0.6296	84.6	1.7005	84.6	4.1603	84.6	7.6898	84.6	9.5373			84.6	0.6978	84.6	1.9266	84.6	4.4956	84.6	7.4892	84.6	8.6526			84.6	2.6821	84.6	5.4078	84.6	7.7255	84.6	8.9597	84.6	9.4229			84.6	2.1906
84.7	0.1336	84.7	0.4007	84.7	1.1814	84.7	3.1201	84.7	6.62			84.7	0.6326	84.7	1.7032	84.7	4.1622	84.7	7.6966	84.7	9.5361			84.7	0.7022	84.7	1.9294	84.7	4.4989	84.7	7.4904	84.7	8.6539			84.7	2.6855	84.7	5.4138	84.7	7.7254	84.7	8.9614	84.7	9.4251			84.7	2.1925
84.8	0.1342	84.8	0.4039	84.8	1.1826	84.8	3.1231	84.8	6.6253			84.8	0.6348	84.8	1.7048	84.8	4.1669	84.8	7.7018	84.8	9.5381			84.8	0.7004	84.8	1.9287	84.8	4.4956	84.8	7.4902	84.8	8.6522			84.8	2.6846	84.8	5.4182	84.8	7.7269	84.8	8.9624	84.8	9.4252			84.8	2.1937
84.9	0.1337	84.9	0.4024	84.9	1.184	84.9	3.1225	84.9	6.6277			84.9	0.6367	84.9	1.7051	84.9	4.1713	84.9	7.7027	84.9	9.5343			84.9	0.7003	84.9	1.9267	84.9	4.4978	84.9	7.4903	84.9	8.651			84.9	2.685	84.9	5.4229	84.9	7.7299	84.9	8.9619	84.9	9.4248			84.9	2.1928
85	0.1331	85	0.4044	85	1.1854	85	3.124	85	6.632			85	0.634101	85	1.7054	85	4.1705	85	7.7052	85	9.5316			85	0.705099	85	1.9281	85	4.5043	85	7.4949	85	8.6509			85	2.6836	85	5.4252	85	7.7311	85	8.9621	85	9.4224			85	2.1856
85.1	0.1323	85.1	0.4073	85.1	1.1884	85.1	3.1239	85.1	6.634			85.1	0.642	85.1	1.7088	85.1	4.1765	85.1	7.7122	85.1	9.5347			85.1	0.7065	85.1	1.9292	85.1	4.5051	85.1	7.498	85.1	8.6478			85.1	2.6804	85.1	5.422	85.1	7.7277	85.1	8.956	85.1	9.4171			85.1	2.1901
85.2	0.1302	85.2	0.4101	85.2	1.1873	85.2	3.1255	85.2	6.6335			85.2	0.6457	85.2	1.7096	85.2	4.1815	85.2	7.7202	85.2	9.5382			85.2	0.71	85.2	1.9275	85.2	4.5103	85.2	7.5012	85.2	8.6485			85.2	2.6818	85.2	5.4192	85.2	7.7273	85.2	8.9545	85.2	9.4151			85.2	2.1926
85.3	0.1289	85.3	0.4097	85.3	1.1853	85.3	3.1252	85.3	6.6375			85.3	0.6448	85.3	1.7136	85.3	4.1838	85.3	7.7262	85.3	9.5417			85.3	0.7121	85.3	1.9263	85.3	4.5104	85.3	7.4986	85.3	8.6479			85.3	2.6889	85.3	5.4222	85.3	7.7293	85.3	8.9563	85.3	9.4193			85.3	2.1945
85.4	0.128	85.4	0.4073	85.4	1.1835	85.4	3.1297	85.4	6.6409			85.4	0.6463	85.4	1.7164	85.4	4.1864	85.4	7.7345	85.4	9.5443			85.4	0.7105	85.4	1.9253	85.4	4.5126	85.4	7.4993	85.4	8.6424			85.4	2.6919	85.4	5.4263	85.4	7.7306	85.4	8.9573	85.4	9.421			85.4	2.196
85.5	0.1323	85.5	0.4118	85.5	1.1803	85.5	3.1344	85.5	6.6453			85.5	0.6524	85.5	1.7193	85.5	4.1923	85.5	7.7428	85.5	9.5486			85.5	0.707801	85.5	1.9222	85.5	4.5141	85.5	7.4962	85.5	8.6395			85.5	2.6945	85.5	5.4292	85.5	7.7316	85.5	8.9569	85.5	9.4193			85.5	2.1999
85.6	0.1289	85.6	0.409	85.6	1.1786	85.6	3.1358	85.6	6.6462			85.6	0.6515	85.6	1.7203	85.6	4.1973	85.6	7.7494	85.6	9.5483			85.6	0.7072	85.6	1.9228	85.6	4.5148	85.6	7.4968	85.6	8.6367			85.6	2.6918	85.6	5.428	85.6	7.7299	85.6	8.9534	85.6	9.414			85.6	2.1998
85.7	0.1238	85.7	0.4059	85.7	1.1739	85.7	3.1353	85.7	6.6451			85.7	0.6505	85.7	1.7139	85.7	4.1998	85.7	7.7474	85.7	9.5465			85.7	0.7082	85.7	1.9237	85.7	4.5153	85.7	7.498	85.7	8.6381			85.7	2.6875	85.7	5.422	85.7	7.7278	85.7	8.9474	85.7	9.41			85.7	2.2002
85.8	0.1215	85.8	0.4039	85.8	1.1755	85.8	3.1394	85.8	6.6512			85.8	0.6466	85.8	1.7137	85.8	4.2031	85.8	7.7453	85.8	9.5444			85.8	0.7091	85.8	1.9244	85.8	4.5176	85.8	7.5028	85.8	8.6358			85.8	2.688	85.8	5.4232	85.8	7.7256	85.8	8.9485	85.8	9.4076			85.8	2.2005
85.9	0.1207	85.9	0.4076	85.9	1.1802	85.9	3.1452	85.9	6.6573			85.9	0.6476	85.9	1.7192	85.9	4.2092	85.9	7.7476	85.9	9.5443			85.9	0.7132	85.9	1.9271	85.9	4.5192	85.9	7.5086	85.9	8.6382			85.9	2.6918	85.9	5.4242	85.9	7.7255	85.9	8.9515	85.9	9.409			85.9	2.1963
86	0.1206	86	0.4096	86	1.1832	86	3.1413	86	6.6631			86	0.6495	86	1.7219	86	4.2156	86	7.7517	86	9.5456			86	0.7186	86	1.9266	86	4.5187	86	7.5086	86	8.6371			86	2.6936	86	5.4279	86	7.7282	86	8.9583	86	9.4132			86	2.1923
86.1	0.122	86.1	0.4114	86.1	1.1889	86.1	3.1427	86.1	6.6689			86.1	0.6488	86.1	1.7233	86.1	4.2228	86.1	7.756	86.1	9.5483			86.1	0.7218	86.1	1.9282	86.1	4.5213	86.1	7.5091	86.1	8.6383			86.1	2.6979	86.1	5.4267	86.1	7.7265	86.1	8.9594	86.1	9.4082			86.1	2.1896
86.2	0.1229	86.2	0.4123	86.2	1.189	86.2	3.1459	86.2	6.6747			86.2	0.6493	86.2	1.7239	86.2	4.2235	86.2	7.759	86.2	9.5479			86.2	0.7262	86.2	1.9342	86.2	4.5246	86.2	7.5143	86.2	8.6387			86.2	2.6964	86.2	5.4288	86.2	7.7258	86.2	8.9566	86.2	9.4057			86.2	2.1873
86.3	0.1289	86.3	0.4141	86.3	1.1958	86.3	3.1565	86.3	6.6846			86.3	0.6454	86.3	1.7196	86.3	4.2202	86.3	7.759	86.3	9.5425			86.3	0.7337	86.3	1.9381	86.3	4.532	86.3	7.52	86.3	8.6441			86.3	2.6981	86.3	5.4348	86.3	7.7239	86.3	8.9581	86.3	9.4051			86.3	2.1886
86.4	0.1264	86.4	0.4124	86.4	1.2003	86.4	3.1604	86.4	6.6898			86.4	0.6411	86.4	1.7185	86.4	4.2225	86.4	7.7615	86.4	9.5397			86.4	0.7378	86.4	1.9392	86.4	4.5401	86.4	7.5256	86.4	8.6474			86.4	2.6974	86.4	5.4337	86.4	7.7224	86.4	8.9524	86.4	9.4016			86.4	2.183
86.5	0.1263	86.5	0.4136	86.5	1.201	86.5	3.1662	86.5	6.6977			86.5	0.638001	86.5	1.7195	86.5	4.225	86.5	7.7604	86.5	9.5416			86.5	0.745999	86.5	1.9381	86.5	4.5462	86.5	7.5301	86.5	8.6522			86.5	2.698	86.5	5.4352	86.5	7.7226	86.5	8.9506	86.5	9.3995			86.5	2.1789
86.6	0.1258	86.6	0.4147	86.6	1.2029	86.6	3.1678	86.6	6.7038			86.6	0.6392	86.6	1.7234	86.6	4.2336	86.6	7.7666	86.6	9.5434			86.6	0.7502	86.6	1.9354	86.6	4.5474	86.6	7.5308	86.6	8.6552			86.6	2.7028	86.6	5.4396	86.6	7.7252	86.6	8.9509	86.6	9.4027			86.6	2.1802
86.7	0.1239	86.7	0.4157	86.7	1.2077	86.7	3.1718	86.7	6.7107			86.7	0.6401	86.7	1.7263	86.7	4.2384	86.7	7.7697	86.7	9.5465			86.7	0.7513	86.7	1.9339	86.7	4.5485	86.7	7.5299	86.7	8.655			86.7	2.7076	86.7	5.4462	86.7	7.7289	86.7	8.9519	86.7	9.4041			86.7	2.1776
86.8	0.1184	86.8	0.4158	86.8	1.2048	86.8	3.1741	86.8	6.7149			86.8	0.6401	86.8	1.7215	86.8	4.2376	86.8	7.7698	86.8	9.5406			86.8	0.7559	86.8	1.9369	86.8	4.5504	86.8	7.5318	86.8	8.6542			86.8	2.7101	86.8	5.4487	86.8	7.7308	86.8	8.9506	86.8	9.4053			86.8	2.1772
86.9	0.119	86.9	0.4172	86.9	1.2069	86.9	3.1777	86.9	6.7184			86.9	0.6414	86.9	1.7254	86.9	4.2438	86.9	7.7736	86.9	9.5436			86.9	0.759	86.9	1.9422	86.9	4.555	86.9	7.5388	86.9	8.6563			86.9	2.7107	86.9	5.4489	86.9	7.7294	86.9	8.9504	86.9	9.404			86.9	2.179
87	0.118401	87	0.4148	87	1.2071	87	3.1774	87	6.724			87	0.6453	87	1.7257	87	4.2489	87	7.776	87	9.5477			87	0.7592	87	1.9421	87	4.5563	87	7.5398	87	8.6547			87	2.708	87	5.4471	87	7.7255	87	8.9448	87	9.401			87	2.1764
87.1	0.1248	87.1	0.4208	87.1	1.2115	87.1	3.1817	87.1	6.7339			87.1	0.647	87.1	1.7322	87.1	4.2532	87.1	7.7797	87.1	9.5494			87.1	0.7601	87.1	1.9431	87.1	4.5578	87.1	7.5429	87.1	8.6561			87.1	2.7133	87.1	5.4489	87.1	7.7291	87.1	8.9468	87.1	9.4039			87.1	2.1773
87.2	0.1269	87.2	0.4225	87.2	1.2164	87.2	3.1871	87.2	6.7417			87.2	0.6449	87.2	1.7339	87.2	4.2553	87.2	7.7809	87.2	9.5444			87.2	0.7663	87.2	1.9472	87.2	4.5596	87.2	7.5479	87.2	8.6602			87.2	2.7204	87.2	5.4536	87.2	7.738	87.2	8.9479	87.2	9.4088			87.2	2.1757
87.3	0.129	87.3	0.4247	87.3	1.2153	87.3	3.1908	87.3	6.7464			87.3	0.6442	87.3	1.7347	87.3	4.2594	87.3	7.7844	87.3	9.5464			87.3	0.7704	87.3	1.9501	87.3	4.5657	87.3	7.5499	87.3	8.6594			87.3	2.7216	87.3	5.4548	87.3	7.7364	87.3	8.9462	87.3	9.4104			87.3	2.1755
87.4	0.1332	87.4	0.4262	87.4	1.2165	87.4	3.1952	87.4	6.7536			87.4	0.6459	87.4	1.7347	87.4	4.2639	87.4	7.7898	87.4	9.5524			87.4	0.7719	87.4	1.9484	87.4	4.5693	87.4	7.5522	87.4	8.66			87.4	2.7236	87.4	5.4559	87.4	7.7363	87.4	8.9487	87.4	9.4137			87.4	2.1752
87.5	0.1338	87.5	0.4265	87.5	1.2167	87.5	3.1977	87.5	6.7582			87.5	0.65	87.5	1.7354	87.5	4.2695	87.5	7.7926	87.5	9.5529			87.5	0.769601	87.5	1.9442	87.5	4.5678	87.5	7.5485	87.5	8.6581			87.5	2.7248	87.5	5.4566	87.5	7.7414	87.5	8.9458	87.5	9.4126			87.5	2.1779
87.6	0.1354	87.6	0.4321	87.6	1.2193	87.6	3.2028	87.6	6.7668			87.6	0.6559	87.6	1.7407	87.6	4.2781	87.6	7.8006	87.6	9.5621			87.6	0.7663	87.6	1.9441	87.6	4.5671	87.6	7.5475	87.6	8.6561			87.6	2.7254	87.6	5.4565	87.6	7.7413	87.6	8.9422	87.6	9.4124			87.6	2.1832
87.7	0.1366	87.7	0.4374	87.7	1.2222	87.7	3.2062	87.7	6.7719			87.7	0.6595	87.7	1.7434	87.7	4.2831	87.7	7.8027	87.7	9.5618			87.7	0.7692	87.7	1.9421	87.7	4.5694	87.7	7.55	87.7	8.6538			87.7	2.7234	87.7	5.4588	87.7	7.7365	87.7	8.9407	87.7	9.4128			87.7	2.1823
87.8	0.1384	87.8	0.4356	87.8	1.2229	87.8	3.2046	87.8	6.7732			87.8	0.6617	87.8	1.7478	87.8	4.2856	87.8	7.8085	87.8	9.5597			87.8	0.7669	87.8	1.9467	87.8	4.5735	87.8	7.5519	87.8	8.6537			87.8	2.7246	87.8	5.4564	87.8	7.736	87.8	8.9417	87.8	9.412			87.8	2.1857
87.9	0.1385	87.9	0.4358	87.9	1.2182	87.9	3.2052	87.9	6.7776			87.9	0.6584	87.9	1.747	87.9	4.2898	87.9	7.8115	87.9	9.558			87.9	0.7665	87.9	1.9521	87.9	4.5744	87.9	7.555	87.9	8.6535			87.9	2.7238	87.9	5.4559	87.9	7.7366	87.9	8.9406	87.9	9.4113			87.9	2.1826
88	0.134901	88	0.4346	88	1.2159	88	3.2054	88	6.7806			88	0.656601	88	1.7417	88	4.2887	88	7.8143	88	9.5538			88	0.7689	88	1.9543	88	4.5774	88	7.5587	88	8.6532			88	2.7249	88	5.457	88	7.7379	88	8.9371	88	9.4121			88	2.1791
88.1	0.137	88.1	0.4334	88.1	1.2189	88.1	3.2068	88.1	6.7845			88.1	0.6567	88.1	1.7426	88.1	4.2932	88.1	7.8172	88.1	9.5526			88.1	0.7731	88.1	1.956	88.1	4.5807	88.1	7.5639	88.1	8.6535			88.1	2.7264	88.1	5.4534	88.1	7.7398	88.1	8.935	88.1	9.4104			88.1	2.1821
88.2	0.1325	88.2	0.429	88.2	1.2204	88.2	3.2086	88.2	6.7891			88.2	0.6577	88.2	1.7447	88.2	4.2983	88.2	7.8235	88.2	9.5538			88.2	0.7684	88.2	1.9576	88.2	4.582	88.2	7.5634	88.2	8.6503			88.2	2.7271	88.2	5.4569	88.2	7.7406	88.2	8.9392	88.2	9.411			88.2	2.1809
88.3	0.1324	88.3	0.4315	88.3	1.2219	88.3	3.2108	88.3	6.7948			88.3	0.6549	88.3	1.7461	88.3	4.3017	88.3	7.8305	88.3	9.5524			88.3	0.7658	88.3	1.9587	88.3	4.584	88.3	7.564	88.3	8.6509			88.3	2.7263	88.3	5.4536	88.3	7.738	88.3	8.9359	88.3	9.4075			88.3	2.1766
88.4	0.1304	88.4	0.4283	88.4	1.2178	88.4	3.2093	88.4	6.7933			88.4	0.6588	88.4	1.7428	88.4	4.3034	88.4	7.8324	88.4	9.5491			88.4	0.7647	88.4	1.9623	88.4	4.5877	88.4	7.5645	88.4	8.6514			88.4	2.7239	88.4	5.4516	88.4	7.7343	88.4	8.9348	88.4	9.4062			88.4	2.1783
88.5	0.1298	88.5	0.4279	88.5	1.2166	88.5	3.209	88.5	6.7981			88.5	0.657501	88.5	1.7434	88.5	4.3042	88.5	7.8315	88.5	9.5431			88.5	0.7665	88.5	1.9656	88.5	4.5894	88.5	7.5663	88.5	8.6557			88.5	2.7203	88.5	5.4473	88.5	7.731	88.5	8.9298	88.5	9.4017			88.5	2.18
88.6	0.13	88.6	0.4285	88.6	1.2195	88.6	3.2103	88.6	6.8051			88.6	0.6582	88.6	1.7432	88.6	4.303	88.6	7.8328	88.6	9.5392			88.6	0.7681	88.6	1.9652	88.6	4.5931	88.6	7.5709	88.6	8.658			88.6	2.7229	88.6	5.4422	88.6	7.7273	88.6	8.9251	88.6	9.4013			88.6	2.1821
88.7	0.1303	88.7	0.4277	88.7	1.2248	88.7	3.2148	88.7	6.812			88.7	0.6636	88.7	1.746	88.7	4.3067	88.7	7.8357	88.7	9.541			88.7	0.7696	88.7	1.9671	88.7	4.596	88.7	7.572	88.7	8.6621			88.7	2.7269	88.7	5.4442	88.7	7.7281	88.7	8.9247	88.7	9.4003			88.7	2.1831
88.8	0.1282	88.8	0.4315	88.8	1.2306	88.8	3.2209	88.8	6.8164			88.8	0.6612	88.8	1.7495	88.8	4.3107	88.8	7.8414	88.8	9.5394			88.8	0.7718	88.8	1.9692	88.8	4.6006	88.8	7.5744	88.8	8.6655			88.8	2.7317	88.8	5.4509	88.8	7.7284	88.8	8.9313	88.8	9.4014			88.8	2.1795
88.9	0.1264	88.9	0.4339	88.9	1.238	88.9	3.2253	88.9	6.8197			88.9	0.6629	88.9	1.7518	88.9	4.3124	88.9	7.8439	88.9	9.5415			88.9	0.7715	88.9	1.9696	88.9	4.6026	88.9	7.5729	88.9	8.6659			88.9	2.7308	88.9	5.4512	88.9	7.727	88.9	8.9307	88.9	9.4032			88.9	2.1724
89	0.123001	89	0.4354	89	1.237	89	3.2295	89	6.823			89	0.666099	89	1.7543	89	4.3213	89	7.8522	89	9.5434			89	0.7728	89	1.9721	89	4.604	89	7.5748	89	8.6661			89	2.7302	89	5.451	89	7.7243	89	8.9299	89	9.4021			89	2.1701
89.1	0.1198	89.1	0.4361	89.1	1.2345	89.1	3.2307	89.1	6.8256			89.1	0.6712	89.1	1.7588	89.1	4.3294	89.1	7.862	89.1	9.5449			89.1	0.7707	89.1	1.9693	89.1	4.6062	89.1	7.5711	89.1	8.661			89.1	2.7312	89.1	5.4504	89.1	7.722	89.1	8.9276	89.1	9.4026			89.1	2.1724
89.2	0.1219	89.2	0.4357	89.2	1.2382	89.2	3.2335	89.2	6.8286			89.2	0.6751	89.2	1.7632	89.2	4.3369	89.2	7.8663	89.2	9.5456			89.2	0.7697	89.2	1.9679	89.2	4.6092	89.2	7.5686	89.2	8.6604			89.2	2.73	89.2	5.4492	89.2	7.7221	89.2	8.9233	89.2	9.4033			89.2	2.1757
89.3	0.1193	89.3	0.4336	89.3	1.2377	89.3	3.2354	89.3	6.829			89.3	0.6834	89.3	1.7699	89.3	4.3435	89.3	7.872	89.3	9.5505			89.3	0.7671	89.3	1.9704	89.3	4.6094	89.3	7.5649	89.3	8.659			89.3	2.7324	89.3	5.4488	89.3	7.7254	89.3	8.9265	89.3	9.4067			89.3	2.1776
89.4	0.1179	89.4	0.4369	89.4	1.2356	89.4	3.2384	89.4	6.83			89.4	0.6856	89.4	1.7736	89.4	4.3491	89.4	7.879	89.4	9.5533			89.4	0.7636	89.4	1.9713	89.4	4.6095	89.4	7.5639	89.4	8.6579			89.4	2.7326	89.4	5.4468	89.4	7.7241	89.4	8.9237	89.4	9.405			89.4	2.1784
89.5	0.109802	89.5	0.4331	89.5	1.2296	89.5	3.2359	89.5	6.8261			89.5	0.684001	89.5	1.7745	89.5	4.3497	89.5	7.8805	89.5	9.5523			89.5	0.7632	89.5	1.973	89.5	4.613	89.5	7.5649	89.5	8.6596			89.5	2.7342	89.5	5.4468	89.5	7.7238	89.5	8.9208	89.5	9.4073			89.5	2.1762
89.6	0.1081	89.6	0.4313	89.6	1.2319	89.6	3.2373	89.6	6.831			89.6	0.6817	89.6	1.7732	89.6	4.3471	89.6	7.8805	89.6	9.5453			89.6	0.7583	89.6	1.9729	89.6	4.6093	89.6	7.5611	89.6	8.6581			89.6	2.7383	89.6	5.446	89.6	7.7263	89.6	8.9257	89.6	9.4134			89.6	2.1788
89.7	0.1125	89.7	0.4334	89.7	1.2339	89.7	3.2449	89.7	6.8349			89.7	0.6829	89.7	1.7758	89.7	4.3473	89.7	7.8851	89.7	9.5459			89.7	0.7583	89.7	1.9705	89.7	4.6083	89.7	7.562	89.7	8.6572			89.7	2.7421	89.7	5.4456	89.7	7.7265	89.7	8.9271	89.7	9.4145			89.7	2.1805
89.8	0.1118	89.8	0.4335	89.8	1.2362	89.8	3.2501	89.8	6.8352			89.8	0.6859	89.8	1.7774	89.8	4.3551	89.8	7.89	89.8	9.5503			89.8	0.7596	89.8	1.9736	89.8	4.6131	89.8	7.5668	89.8	8.6571			89.8	2.7471	89.8	5.4511	89.8	7.7298	89.8	8.9311	89.8	9.4184			89.8	2.1833
89.9	0.1171	89.9	0.4373	89.9	1.245	89.9	3.2555	89.9	6.8391			89.9	0.6852	89.9	1.7816	89.9	4.3589	89.9	7.8967	89.9	9.5543			89.9	0.7624	89.9	1.9796	89.9	4.6144	89.9	7.5684	89.9	8.6558			89.9	2.7488	89.9	5.451	89.9	7.7288	89.9	8.9306	89.9	9.4187			89.9	2.1867
90	0.1178	90	0.4368	90	1.2451	90	3.2573	90	6.8437			90	0.6883	90	1.7879	90	4.3637	90	7.8982	90	9.5545			90	0.764	90	1.9856	90	4.6201	90	7.5698	90	8.6552			90	2.7503	90	5.4515	90	7.7291	90	8.9308	90	9.4184			90	2.1865
90.1	0.1122	90.1	0.4345	90.1	1.2456	90.1	3.2548	90.1	6.8422			90.1	0.6868	90.1	1.7886	90.1	4.3618	90.1	7.9013	90.1	9.5518			90.1	0.7667	90.1	1.9891	90.1	4.6253	90.1	7.5723	90.1	8.656			90.1	2.7508	90.1	5.4538	90.1	7.7282	90.1	8.9321	90.1	9.4205			90.1	2.1817
90.2	0.1071	90.2	0.4326	90.2	1.2425	90.2	3.2553	90.2	6.8442			90.2	0.6858	90.2	1.7904	90.2	4.3667	90.2	7.9007	90.2	9.5523			90.2	0.7686	90.2	1.9912	90.2	4.6277	90.2	7.5749	90.2	8.6522			90.2	2.747	90.2	5.4485	90.2	7.7235	90.2	8.9271	90.2	9.4196			90.2	2.183
90.3	0.1093	90.3	0.4364	90.3	1.2463	90.3	3.2587	90.3	6.8497			90.3	0.691	90.3	1.7971	90.3	4.3703	90.3	7.898	90.3	9.5556			90.3	0.7705	90.3	1.9907	90.3	4.6293	90.3	7.5768	90.3	8.6515			90.3	2.7451	90.3	5.4487	90.3	7.7236	90.3	8.9254	90.3	9.4203			90.3	2.1862
90.4	0.1141	90.4	0.4435	90.4	1.2511	90.4	3.2654	90.4	6.8596			90.4	0.6973	90.4	1.8027	90.4	4.3737	90.4	7.9064	90.4	9.5567			90.4	0.7718	90.4	1.989	90.4	4.6312	90.4	7.5766	90.4	8.6543			90.4	2.7436	90.4	5.4461	90.4	7.7243	90.4	8.9197	90.4	9.4186			90.4	2.1829
90.5	0.1152	90.5	0.4445	90.5	1.2536	90.5	3.2676	90.5	6.8652			90.5	0.695001	90.5	1.8005	90.5	4.3783	90.5	7.9085	90.5	9.5535			90.5	0.7722	90.5	1.9901	90.5	4.6341	90.5	7.5807	90.5	8.6528			90.5	2.7485	90.5	5.4484	90.5	7.7288	90.5	8.9206	90.5	9.4239			90.5	2.1794
90.6	0.1142	90.6	0.4424	90.6	1.2537	90.6	3.2734	90.6	6.871			90.6	0.6966	90.6	1.7989	90.6	4.3808	90.6	7.911	90.6	9.554			90.6	0.7709	90.6	1.9886	90.6	4.6402	90.6	7.5846	90.6	8.6527			90.6	2.7496	90.6	5.4476	90.6	7.7293	90.6	8.9194	90.6	9.4205			90.6	2.1788
90.7	0.1136	90.7	0.4429	90.7	1.2554	90.7	3.2789	90.7	6.873			90.7	0.6998	90.7	1.8015	90.7	4.3876	90.7	7.9152	90.7	9.556			90.7	0.7713	90.7	1.9882	90.7	4.6394	90.7	7.5853	90.7	8.6509			90.7	2.7514	90.7	5.4509	90.7	7.7332	90.7	8.9225	90.7	9.4266			90.7	2.1821
90.8	0.1119	90.8	0.4437	90.8	1.262	90.8	3.2816	90.8	6.873			90.8	0.6949	90.8	1.8007	90.8	4.3858	90.8	7.9137	90.8	9.554			90.8	0.7744	90.8	1.99	90.8	4.6464	90.8	7.5919	90.8	8.6541			90.8	2.7522	90.8	5.4513	90.8	7.7358	90.8	8.9223	90.8	9.428			90.8	2.1822
90.9	0.1148	90.9	0.4432	90.9	1.2655	90.9	3.2846	90.9	6.8784			90.9	0.6938	90.9	1.8036	90.9	4.3847	90.9	7.9187	90.9	9.5514			90.9	0.7765	90.9	1.9952	90.9	4.6536	90.9	7.5963	90.9	8.6567			90.9	2.752	90.9	5.4529	90.9	7.7381	90.9	8.9229	90.9	9.4289			90.9	2.1822
91	0.116399	91	0.4504	91	1.2731	91	3.2941	91	6.8839			91	0.6941	91	1.8065	91	4.3902	91	7.9244	91	9.5523			91	0.7776	91	1.9995	91	4.6565	91	7.6012	91	8.6594			91	2.7542	91	5.4529	91	7.7369	91	8.925	91	9.4298			91	2.185
91.1	0.1167	91.1	0.4522	91.1	1.275	91.1	3.301	91.1	6.8879			91.1	0.6937	91.1	1.8068	91.1	4.3922	91.1	7.924	91.1	9.552			91.1	0.7778	91.1	2.0059	91.1	4.6648	91.1	7.6068	91.1	8.6617			91.1	2.7568	91.1	5.4519	91.1	7.7355	91.1	8.926	91.1	9.4315			91.1	2.1897
91.2	0.1186	91.2	0.4532	91.2	1.2773	91.2	3.3059	91.2	6.8942			91.2	0.6893	91.2	1.8062	91.2	4.3915	91.2	7.9239	91.2	9.5503			91.2	0.779	91.2	2.0064	91.2	4.6681	91.2	7.6078	91.2	8.659			91.2	2.7611	91.2	5.456	91.2	7.7389	91.2	8.9321	91.2	9.4393			91.2	2.1916
91.3	0.1178	91.3	0.452	91.3	1.2817	91.3	3.3127	91.3	6.9002			91.3	0.6849	91.3	1.8045	91.3	4.3919	91.3	7.922	91.3	9.5491			91.3	0.779	91.3	2.0099	91.3	4.6638	91.3	7.6072	91.3	8.6546			91.3	2.762	91.3	5.4584	91.3	7.7392	91.3	8.9355	91.3	9.4407			91.3	2.191
91.4	0.1202	91.4	0.4543	91.4	1.284	91.4	3.3179	91.4	6.9039			91.4	0.6855	91.4	1.803	91.4	4.3923	91.4	7.9244	91.4	9.5498			91.4	0.7819	91.4	2.0177	91.4	4.6693	91.4	7.6119	91.4	8.6575			91.4	2.7589	91.4	5.4556	91.4	7.7367	91.4	8.9321	91.4	9.4368			91.4	2.1909
91.5	0.1221	91.5	0.4536	91.5	1.2865	91.5	3.321	91.5	6.903			91.5	0.6887	91.5	1.8046	91.5	4.3955	91.5	7.9263	91.5	9.552			91.5	0.784	91.5	2.0209	91.5	4.6693	91.5	7.6125	91.5	8.6597			91.5	2.7612	91.5	5.4551	91.5	7.7351	91.5	8.9314	91.5	9.4358			91.5	2.1912
91.6	0.1221	91.6	0.4545	91.6	1.2961	91.6	3.3256	91.6	6.9102			91.6	0.6878	91.6	1.8057	91.6	4.3986	91.6	7.9299	91.6	9.5511			91.6	0.787	91.6	2.0263	91.6	4.6726	91.6	7.6188	91.6	8.6609			91.6	2.7581	91.6	5.4528	91.6	7.729	91.6	8.9291	91.6	9.4335			91.6	2.1861
91.7	0.123	91.7	0.4557	91.7	1.3004	91.7	3.3282	91.7	6.9169			91.7	0.6867	91.7	1.8079	91.7	4.4003	91.7	7.9284	91.7	9.5519			91.7	0.7898	91.7	2.0326	91.7	4.6805	91.7	7.6213	91.7	8.6682			91.7	2.7558	91.7	5.4486	91.7	7.7229	91.7	8.9298	91.7	9.4315			91.7	2.1847
91.8	0.1216	91.8	0.4557	91.8	1.3035	91.8	3.3285	91.8	6.9183			91.8	0.6934	91.8	1.8167	91.8	4.4069	91.8	7.9369	91.8	9.56			91.8	0.7893	91.8	2.0316	91.8	4.6811	91.8	7.6224	91.8	8.6629			91.8	2.7606	91.8	5.4537	91.8	7.7268	91.8	8.9346	91.8	9.4317			91.8	2.1794
91.9	0.1245	91.9	0.4593	91.9	1.302	91.9	3.3307	91.9	6.9193			91.9	0.6953	91.9	1.8179	91.9	4.4101	91.9	7.942	91.9	9.5638			91.9	0.7945	91.9	2.0369	91.9	4.6857	91.9	7.6247	91.9	8.6681			91.9	2.7645	91.9	5.4551	91.9	7.7301	91.9	8.9375	91.9	9.4317			91.9	2.1852
92	0.1256	92	0.4588	92	1.3028	92	3.3331	92	6.9244			92	0.698199	92	1.8208	92	4.4166	92	7.9488	92	9.5687			92	0.793	92	2.036	92	4.687	92	7.6228	92	8.6634			92	2.7632	92	5.4574	92	7.731	92	8.9368	92	9.431			92	2.1898
92.1	0.1281	92.1	0.4576	92.1	1.3041	92.1	3.337	92.1	6.9262			92.1	0.6973	92.1	1.8169	92.1	4.4156	92.1	7.9518	92.1	9.5699			92.1	0.7914	92.1	2.0386	92.1	4.6899	92.1	7.627	92.1	8.6664			92.1	2.7637	92.1	5.4586	92.1	7.7306	92.1	8.9325	92.1	9.4279			92.1	2.1918
92.2	0.1283	92.2	0.4598	92.2	1.3063	92.2	3.3405	92.2	6.9289			92.2	0.6996	92.2	1.8196	92.2	4.4174	92.2	7.9577	92.2	9.5704			92.2	0.7898	92.2	2.0414	92.2	4.6923	92.2	7.6282	92.2	8.6674			92.2	2.762	92.2	5.4563	92.2	7.7308	92.2	8.9296	92.2	9.4295			92.2	2.1929
92.3	0.1269	92.3	0.46	92.3	1.309	92.3	3.3378	92.3	6.929			92.3	0.7007	92.3	1.824	92.3	4.42	92.3	7.9604	92.3	9.5707			92.3	0.7889	92.3	2.0402	92.3	4.6932	92.3	7.6266	92.3	8.6646			92.3	2.7597	92.3	5.4521	92.3	7.7313	92.3	8.9286	92.3	9.4284			92.3	2.1959
92.4	0.1211	92.4	0.4569	92.4	1.3036	92.4	3.3331	92.4	6.9288			92.4	0.7031	92.4	1.8255	92.4	4.4257	92.4	7.9663	92.4	9.5736			92.4	0.7863	92.4	2.0393	92.4	4.6918	92.4	7.625	92.4	8.6616			92.4	2.7615	92.4	5.4464	92.4	7.7325	92.4	8.928	92.4	9.4275			92.4	2.1945
92.5	0.125199	92.5	0.4626	92.5	1.3059	92.5	3.3356	92.5	6.9359			92.5	0.7042	92.5	1.827	92.5	4.4338	92.5	7.9685	92.5	9.5762			92.5	0.7859	92.5	2.0361	92.5	4.691	92.5	7.6261	92.5	8.6618			92.5	2.7625	92.5	5.4448	92.5	7.7332	92.5	8.9319	92.5	9.4295			92.5	2.1971
92.6	0.1283	92.6	0.4656	92.6	1.3066	92.6	3.3349	92.6	6.9399			92.6	0.7113	92.6	1.8307	92.6	4.4386	92.6	7.9794	92.6	9.5784			92.6	0.7843	92.6	2.0427	92.6	4.6936	92.6	7.63	92.6	8.6592			92.6	2.7629	92.6	5.4419	92.6	7.7321	92.6	8.9317	92.6	9.4298			92.6	2.1995
92.7	0.1349	92.7	0.4675	92.7	1.3102	92.7	3.3409	92.7	6.9425			92.7	0.7093	92.7	1.8305	92.7	4.4395	92.7	7.9776	92.7	9.5794			92.7	0.7834	92.7	2.0473	92.7	4.6963	92.7	7.6349	92.7	8.6561			92.7	2.7618	92.7	5.442	92.7	7.7332	92.7	8.9309	92.7	9.4293			92.7	2.1968
92.8	0.1344	92.8	0.4709	92.8	1.3099	92.8	3.3424	92.8	6.9436			92.8	0.7111	92.8	1.8326	92.8	4.443	92.8	7.9802	92.8	9.5804			92.8	0.783	92.8	2.0501	92.8	4.6986	92.8	7.6399	92.8	8.6561			92.8	2.7564	92.8	5.4379	92.8	7.7317	92.8	8.9312	92.8	9.4288			92.8	2.1961
[truncated: 8,572 more rows]
[truncated: 28 more columns]

## Sheet: Source Data Extended Figure 2b
sTLT-1 binding to HMB-001												sTLT-1 binding to biAb0011												sTLT-1 binding to biAb0012												sTLT-1 binding to biAb0013												sTLT-1 binding to biAb0014
[truncated: 6,003 more rows]
[truncated: 12 more columns]
