# Supplementary material for: A bispecific antibody approach for the potential prophylactic treatment of inherited bleeding disorders
Source: Nat Cardiovasc Res. 2024 Feb 8;3(2):166–85. doi: 10.1038/s44161-023-00418-4 (PMC11358003; doi:10.1038/s44161-023-00418-4)
Supplement: Supplementary file 11 — Statistical source data. [file 44161_2023_418_MOESM11_ESM.xlsx]

## Sheet: Source Data Extended Figure 3a
Figure S3A. Effect of the cAbs on FVIIa accumulation using FACS
		25 nM FVIIa + 25 nM HMB-001 / FVIIa mAb / TLT-1 mAb
		HMB-001 activated			HMB-001 resting			FVIIa mAb activated			TLT-1 mAB activated
	MFI	982	1143	1450	0	48	53	0	0	0	43	0	0

## Sheet: Source Data Extended Figure 3b
Figure S3B. Effect of the cAbs on fibrin-dependent platelet aggregation using light transmission aggregometry
		Lagtime (min)
		10 nM FVIIa			10 nM FVIIa + 10 nM HMB-001			10 nM FVIIa + 10 nM FVIIa mAb			10 nM FVIIa + TLT-1 mAb
		60	60	60	29,8	41,17	38,21	60	60	60	60	60	60

## Sheet: Source Data Extended Figure 3c
Figure S3C. Effect of the cAbs on the endogenous trombin potential using PRP-TG
	Endogenous trombin potential (nM*min)
	1 nM FVIIa			FVIIa mAb			TLT-1 mAb			HMB-001
	24.5179	11.54	5.73565	2.1191	4.4579	5.11936	7.20031	12.2021	5.03016	316.355	212.934	180.966

## Sheet: Source Data Extended Figure 3d
Figure S3D. Effect of the cAbs on fibrin formation under flow
		Sum of fluorescent intensity (SFI) AUC in 20 min
		FVIIa			FVIIa mAb			TLT-1 mAb			HMB-001
		1918221	128506240000000	424634	113337930000000	370227670000000	112854530000000	2843405	255204670000000	2281436	2.22855e+16	1.75955e+16	1.5613e+16
