# Supplementary material for: A bispecific antibody approach for the potential prophylactic treatment of inherited bleeding disorders
Source: Nat Cardiovasc Res. 2024 Feb 8;3(2):166–85. doi: 10.1038/s44161-023-00418-4 (PMC11358003; doi:10.1038/s44161-023-00418-4)
Supplement: Supplementary file 12 — Statistical source data. [file 44161_2023_418_MOESM12_ESM.xlsx]

## Sheet: Source Data Extended Figure 4a
Figure S4A. Effect of HMB-001 on normal platelet aggregation (ADP)
			% light transmission
		Time (min)	+ HMB-001	- HMB-001
		0.008333	0	0
		0.016667	0	0
		0.025	-0.4902	0
		0.033333	-0.4902	0
		0.041667	-0.4902	0
		0.05	-0.4902	0
		0.058333	-0.4902	0
		0.066667	-0.4902	0
		0.075	0	0
		0.083333	-0.4902	0
		0.091667	-0.98039	0
		0.1	-0.98039	0
		0.108333	0	0
		0.116667	-0.4902	-0.490196
		0.125	-0.98039	0
		0.133333	-0.98039	0
		0.141667	-0.4902	0
		0.15	-0.98039	0
		0.158333	-0.98039	-0.490196
		0.166667	-0.98039	0
		0.175	-0.98039	0
		0.183333	-0.98039	0
		0.191667	-0.4902	0
		0.2	-0.4902	0
		0.208333	-0.4902	0
		0.216667	-0.4902	0
		0.225	-0.4902	0
		0.233333	-0.4902	0
		0.241667	-0.4902	0
		0.25	-0.4902	0
		0.258333	-0.4902	0
		0.266667	-0.4902	0
		0.275	-0.98039	0
		0.283333	0	-0.490196
		0.291667	0	0
		0.3	-0.4902	0
		0.308333	-0.98039	0
		0.316667	-0.98039	0
		0.325	-4.90196	0
		0.333333	-11,7647*	0
		0.341667	-12,7451*	0.490196
		0.35	0.490196	0.980392
		0.358333	0.980392	0.980392
		0.366667	-0.98039	0.980392
		0.375	-1.47059	0.490196
		0.383333	-2.45098	0.490196
		0.391667	-2.94118	0.490196
		0.4	-2.45098	0.490196
		0.408333	-2.45098	0.490196
		0.416667	-2.45098	0.490196
		0.425	-1.47059	0.490196
		0.433333	-1.47059	0.490196
		0.441667	-0.98039	0.490196
		0.45	0	0.490196
		0.458333	0.490196	0.490196
		0.466667	0.980392	-0.490196
		0.475	1.96078	-2.94118
		0.483333	2.45098	0.980392
		0.491667	3.43137	1.47059
		0.5	3.92157	0.980392
		0.508333	5.39216	0
		0.516667	6.37255	-0.490196
		0.525	7.35294	-0.980392
		0.533333	8.82353	-1.47059
		0.541667	11.2745	-1.47059
		0.55	12.2549	-1.47059
		0.558333	12.7451	-0.980392
		0.566667	13.2353	-0.490196
		0.575	14.2157	0
		0.583333	13.2353	0.490196
		0.591667	15.6863	1.47059
		0.6	17.1569	2.94118
		0.608333	18.6274	3.92157
		0.616667	19.1177	5.39216
		0.625	19.1177	6.37255
		0.633333	22.0588	7.84314
		0.641667	21.5686	7.35294
		0.65	22.549	9.31373
		0.658333	23.0392	11.2745
		0.666667	21.0784	12.2549
		0.675	24.5098	14.2157
		0.683333	26.9608	12.7451
		0.691667	29.4118	14.2157
		0.7	33.3333	17.6471
		0.708333	27.9412	19.6078
		0.716667	27.451	19.6078
		0.725	27.451	21.0784
		0.733333	29.902	21.5686
		0.741667	25.9804	22.0588
		0.75	26.9608	25
		0.758333	31.8627	26.4706
		0.766667	33.8235	25.9804
		0.775	32.8431	27.451
		0.783333	31.8627	26.4706
		0.791667	34.8039	25.4902
		0.8	31.8627	28.4314
		0.808333	32.8431	24.5098
		0.816667	38.2353	25.9804
		0.825	34.8039	27.9412
		0.833333	35.2941	28.4314
		0.841667	37.7451	30.8824
		0.85	38.2353	33.3333
		0.858333	40.1961	32.3529
		0.866667	37.2549	35.2941
		0.875	33.8235	42.6471
		0.883333	38.7255	41.1765
		0.891667	42.1569	43.1373
		0.9	39.7059	41.1765
		0.908333	39.7059	43.1373
		0.916667	42.1569	42.1569
		0.925	41.6667	41.6667
		0.933333	41.1765	43.1373
		0.941667	40.1961	39.7059
		0.95	40.6863	40.6863
		0.958333	42.6471	43.1373
		0.966667	42.6471	38.7255
		0.975	45.5882	41.1765
		0.983333	44.1176	45.5882
		0.991667	43.1373	43.1373
		1	42.6471	43.6275
		1.00833	47.0588	44.1176
		1.01667	44.6078	45.098
		1.025	41.6667	47.0588
		1.03333	43.6275	47.549
		1.04167	47.0588	48.5294
		1.05	47.549	48.0392
		1.05833	50.9804	50.4902
		1.06667	49.0196	51.4706
		1.075	49.0196	50
		1.08333	49.5098	50
		1.09167	49.0196	48.5294
		1.1	48.5294	54.4118
		1.10833	47.549	51.4706
		1.11667	47.549	50.9804
		1.125	49.5098	51.9608
		1.13333	49.0196	52.9412
		1.14167	50.4902	49.0196
		1.15	51.9608	49.5098
		1.15833	50.9804	53.4314
		1.16667	49.5098	55.3922
		1.175	51.4706	57.8431
		1.18333	53.4314	59.3137
		1.19167	53.4314	54.902
		1.2	53.4314	53.9216
		1.20833	54.4118	53.9216
		1.21667	54.902	56.8627
		1.225	52.451	57.3529
		1.23333	51.4706	56.3725
		1.24167	52.9412	53.4314
		1.25	51.9608	54.902
		1.25833	52.9412	59.3137
		1.26667	54.4118	59.3137
		1.275	55.3922	56.8627
		1.28333	56.8627	54.4118
		1.29167	54.4118	59.3137
		1.3	54.902	59.8039
		1.30833	54.4118	58.8235
		1.31667	54.902	59.8039
		1.325	55.3922	59.8039
		1.33333	56.3725	58.8235
		1.34167	56.3725	61.7647
		1.35	55.3922	59.8039
		1.35833	55.3922	58.3333
		1.36667	55.8824	60.2941
		1.375	56.8627	57.8431
		1.38333	54.902	58.3333
		1.39167	56.8627	59.3137
		1.4	56.3725	62.2549
		1.40833	57.3529	64.2157
		1.41667	58.3333	63.2353
		1.425	57.3529	62.7451
		1.43333	55.8824	61.2745
		1.44167	56.3725	63.2353
		1.45	58.3333	63.2353
		1.45833	59.3137	64.2157
		1.46667	60.2941	65.6863
		1.475	56.3725	64.2157
		1.48333	57.3529	63.2353
		1.49167	58.8235	62.2549
		1.5	60.2941	60.2941
		1.50833	56.8627	61.7647
		1.51667	56.3725	60.7843
		1.525	59.8039	64.7059
		1.53333	58.3333	63.7255
		1.54167	58.8235	63.7255
		1.55	56.8627	65.6863
		1.55833	57.8431	64.7059
		1.56667	56.8627	68.1373
		1.575	56.8627	66.6667
		1.58333	58.8235	68.1373
		1.59167	59.3137	66.6667
		1.6	59.8039	65.6863
		1.60833	59.3137	66.1765
		1.61667	60.7843	66.1765
		1.625	59.8039	66.6667
		1.63333	59.8039	68.1373
		1.64167	60.7843	67.6471
		1.65	61.2745	69.1176
		1.65833	58.8235	67.1569
		1.66667	58.8235	65.1961
		1.675	60.7843	68.1373
		1.68333	60.2941	68.6275
		1.69167	62.2549	65.1961
		1.7	63.2353	63.7255
		1.70833	63.2353	68.6275
		1.71667	61.2745	66.6667
		1.725	61.2745	66.6667
		1.73333	60.7843	68.1373
		1.74167	61.2745	69.1176
		1.75	60.7843	67.1569
		1.75833	61.2745	67.6471
		1.76667	63.2353	68.1373
		1.775	66.6667	68.1373
		1.78333	67.1569	69.6078
		1.79167	65.6863	68.6275
		1.8	64.2157	69.6078
		1.80833	63.2353	67.6471
		1.81667	63.2353	71.0784
		1.825	62.7451	70.098
		1.83333	62.2549	68.1373
		1.84167	64.7059	69.1176
		1.85	64.2157	68.1373
		1.85833	64.7059	67.6471
		1.86667	65.6863	68.1373
		1.875	63.7255	69.6078
		1.88333	65.1961	70.5882
		1.89167	66.1765	71.0784
		1.9	66.6667	70.5882
		1.90833	64.2157	69.1176
		1.91667	62.7451	70.098
		1.925	64.7059	70.098
		1.93333	66.6667	71.5686
		1.94167	65.6863	71.5686
		1.95	64.7059	70.5882
		1.95833	65.1961	70.5882
		1.96667	66.1765	66.6667
		1.975	67.1569	68.1373
		1.98333	64.7059	69.6078
		1.99167	67.1569	72.549
		2	67.1569	71.0784
		2.00833	66.1765	70.098
		2.01667	66.1765	69.6078
		2.025	67.1569	71.0784
		2.03333	65.1961	71.5686
		2.04167	65.1961	73.5294
		2.05	64.7059	73.5294
		2.05833	64.7059	71.0784
		2.06667	65.1961	73.0392
		2.075	67.6471	74.0196
		2.08333	68.6274	73.0392
		2.09167	67.6471	72.549
		2.1	66.6667	73.0392
		2.10833	65.1961	73.5294
		2.11667	65.6863	74.0196
		2.125	67.6471	74.5098
		2.13333	67.1569	73.5294
		2.14167	68.1372	73.0392
		2.15	69.1176	72.0588
		2.15833	69.1176	71.0784
		2.16667	68.1372	73.0392
		2.175	68.6274	73.5294
		2.18333	66.1765	73.5294
		2.19167	67.1569	74.5098
		2.2	67.1569	73.5294
		2.20833	68.1372	73.5294
		2.21667	68.6274	73.5294
		2.225	69.6078	71.0784
		2.23333	71.0784	72.0588
		2.24167	69.1176	72.0588
		2.25	70.5882	72.549
		2.25833	68.1372	71.5686
		2.26667	67.6471	72.549
		2.275	69.1176	72.549
		2.28333	71.0784	72.0588
		2.29167	68.6274	74.5098
		2.3	67.6471	74.5098
		2.30833	69.1176	71.0784
		2.31667	68.1372	71.0784
		2.325	69.6078	73.0392
		2.33333	67.1569	74.5098
		2.34167	68.6274	73.0392
		2.35	69.6078	70.098
		2.35833	70.098	72.549
		2.36667	69.6078	75
		2.375	70.098	77.451
		2.38333	70.5882	74.0196
		2.39167	70.098	75
		2.4	68.6274	75
		2.40833	69.6078	73.0392
		2.41667	69.1176	74.5098
		2.425	70.098	74.0196
		2.43333	70.098	75
		2.44167	69.1176	75.9804
		2.45	70.5882	75
		2.45833	71.5686	74.5098
		2.46667	68.6274	75
		2.475	70.098	75.4902
		2.48333	69.6078	74.5098
		2.49167	69.6078	74.5098
		2.5	69.6078	76.4706
		2.50833	70.098	76.4706
		2.51667	69.1176	76.9608
		2.525	71.5686	77.451
		2.53333	71.0784	75
		2.54167	70.5882	75
		2.55	70.098	75.4902
		2.55833	70.5882	75.4902
		2.56667	69.6078	74.5098
		2.575	67.1569	74.5098
		2.58333	69.1176	75.9804
		2.59167	70.098	75
		2.6	70.098	75.4902
		2.60833	70.098	74.0196
		2.61667	71.0784	75
		2.625	70.5882	76.9608
		2.63333	71.0784	75.9804
		2.64167	70.5882	75.4902
		2.65	71.5686	75
		2.65833	71.5686	76.9608
		2.66667	73.0392	76.9608
		2.675	73.5294	75
		2.68333	72.549	75.4902
		2.69167	71.5686	75.9804
		2.7	73.0392	76.4706
		2.70833	72.549	77.451
		2.71667	70.5882	78.9216
		2.725	68.6274	77.451
		2.73333	70.5882	75.9804
		2.74167	71.5686	77.451
		2.75	70.098	77.451
		2.75833	70.5882	75.9804
		2.76667	71.5686	76.4706
		2.775	71.5686	78.4314
		2.78333	71.5686	77.9412
		2.79167	71.0784	77.451
		2.8	71.5686	75.4902
		2.80833	74.0196	74.5098
		2.81667	71.5686	76.9608
		2.825	71.5686	76.9608
		2.83333	73.5294	76.9608
		2.84167	74.0196	77.451
		2.85	72.549	78.9216
		2.85833	73.0392	78.4314
		2.86667	72.0588	76.4706
		2.875	71.5686	76.4706
		2.88333	70.5882	74.5098
		2.89167	73.0392	75.9804
		2.9	73.0392	77.451
		2.90833	73.5294	77.451
		2.91667	73.5294	76.4706
		2.925	73.0392	76.9608
		2.93333	73.5294	75.9804
		2.94167	72.0588	75.9804
		2.95	71.0784	76.4706
		2.95833	72.0588	77.451
		2.96667	72.549	77.451
		2.975	72.549	77.9412
		2.98333	73.0392	76.9608
		2.99167	72.0588	77.9412
		3	72.549	78.4314
		3.00833	72.0588	77.451
		3.01667	73.0392	77.9412
		3.025	73.0392	78.9216
		3.03333	72.0588	77.9412
		3.04167	73.5294	76.4706
		3.05	74.5098	76.4706
		3.05833	73.0392	78.9216
		3.06667	72.549	78.4314
		3.075	72.549	78.4314
		3.08333	72.0588	77.9412
		3.09167	74.5098	77.9412
		3.1	74.5098	76.9608
		3.10833	72.0588	76.9608
		3.11667	71.5686	76.9608
		3.125	73.0392	78.4314
		3.13333	72.549	76.9608
		3.14167	74.5098	78.4314
		3.15	74.0196	77.9412
		3.15833	74.5098	77.9412
		3.16667	75.4902	77.9412
		3.175	75.9804	77.9412
		3.18333	75.9804	77.9412
		3.19167	73.0392	76.4706
		3.2	73.0392	75.4902
		3.20833	72.0588	77.451
		3.21667	74.5098	78.4314
		3.225	75.9804	77.451
		3.23333	75	76.9608
		3.24167	72.0588	76.4706
		3.25	72.0588	76.9608
		3.25833	72.549	75.4902
		3.26667	75.9804	77.9412
		3.275	75.9804	77.9412
		3.28333	75	78.4314
		3.29167	75.4902	78.9216
		3.3	76.4706	77.451
		3.30833	74.5098	77.451
		3.31667	73.5294	78.4314
		3.325	72.549	77.9412
		3.33333	76.4706	77.451
		3.34167	76.4706	77.9412
		3.35	75	77.9412
		3.35833	73.0392	78.4314
		3.36667	74.0196	78.9216
		3.375	73.5294	79.4118
		3.38333	74.0196	79.902
		3.39167	74.0196	77.451
		3.4	73.0392	78.9216
		3.40833	71.5686	77.9412
		3.41667	72.0588	79.902
		3.425	73.0392	79.4118
		3.43333	74.5098	78.9216
		3.44167	75	78.4314
		3.45	73.0392	79.4118
		3.45833	75.4902	79.902
		3.46667	75.9804	78.4314
		3.475	76.4706	78.4314
		3.48333	73.5294	78.9216
		3.49167	72.0588	78.9216
		3.5	72.0588	77.9412
		3.50833	74.0196	77.451
		3.51667	73.5294	78.4314
		3.525	74.5098	79.902
		3.53333	76.4706	80.3922
		3.54167	75	79.902
		3.55	76.9608	79.902
		3.55833	76.4706	79.4118
		3.56667	74.5098	80.3922
		3.575	75.4902	78.4314
		3.58333	75	78.4314
		3.59167	75.4902	78.4314
		3.6	75	79.902
		3.60833	74.5098	78.9216
		3.61667	74.0196	79.4118
		3.625	75.9804	79.4118
		3.63333	75	79.902
		3.64167	74.0196	79.4118
		3.65	73.5294	79.4118
		3.65833	74.0196	79.4118
		3.66667	74.5098	79.902
		3.675	75.9804	81.3725
		3.68333	75	79.902
		3.69167	76.4706	79.902
		3.7	75.9804	78.4314
		3.70833	75.9804	79.4118
		3.71667	77.9412	79.902
		3.725	77.9412	79.4118
		3.73333	75	79.902
		3.74167	75.9804	79.4118
		3.75	76.4706	79.4118
		3.75833	75.9804	79.4118
		3.76667	74.0196	79.4118
		3.775	75	78.9216
		3.78333	75	78.9216
		3.79167	76.4706	78.9216
		3.8	77.451	78.4314
		3.80833	75	78.9216
		3.81667	75	78.4314
		3.825	76.9608	78.9216
		3.83333	76.4706	79.4118
		3.84167	75.9804	78.9216
		3.85	78.4314	80.8824
		3.85833	76.9608	80.3922
		3.86667	75.4902	79.902
		3.875	75.9804	81.3725
		3.88333	75	79.902
		3.89167	75.4902	80.3922
		3.9	74.5098	78.9216
		3.90833	74.5098	78.9216
		3.91667	75	79.4118
		3.925	75	78.9216
		3.93333	75	79.4118
		3.94167	75.9804	78.9216
		3.95	76.4706	80.3922
		3.95833	74.0196	81.3725
		3.96667	75	80.8824
		3.975	76.4706	80.8824
		3.98333	76.4706	80.8824
		3.99167	75.9804	80.3922
		4	77.9412	79.902
		4.00833	77.451	79.4118
		4.01667	77.9412	79.4118
		4.025	77.451	78.9216
		4.03333	76.9608	79.4118
		4.04167	77.451	80.3922
		4.05	77.451	79.4118
		4.05833	76.4706	79.4118
		4.06667	77.9412	79.902
		4.075	77.451	80.3922
		4.08333	76.4706	80.3922
		4.09167	75.4902	80.3922
		4.1	75	79.902
		4.10833	74.5098	81.8627
		4.11667	74.5098	78.9216
		4.125	76.4706	78.4314
		4.13333	74.5098	80.3922
		4.14167	75.4902	80.3922
		4.15	77.451	80.3922
		4.15833	77.451	79.902
		4.16667	78.4314	80.8824
		4.175	76.4706	80.8824
		4.18333	76.9608	80.8824
		4.19167	75.9804	80.3922
		4.2	75	79.902
		4.20833	75.4902	79.902
		4.21667	77.451	80.8824
		4.225	76.9608	80.8824
		4.23333	76.4706	80.8824
		4.24167	78.4314	81.8627
		4.25	79.902	80.8824
		4.25833	76.9608	80.3922
		4.26667	73.0392	80.8824
		4.275	75.4902	80.8824
		4.28333	75	80.3922
		4.29167	78.4314	80.8824
		4.3	78.4314	80.3922
		4.30833	76.9608	79.902
		4.31667	76.4706	80.8824
		4.325	75.9804	81.3725
		4.33333	77.451	80.8824
		4.34167	76.9608	78.4314
		4.35	77.9412	80.3922
		4.35833	77.9412	80.3922
		4.36667	76.9608	79.902
		4.375	75.9804	79.902
		4.38333	75.9804	81.3725
		4.39167	77.9412	80.3922
		4.4	76.9608	79.902
		4.40833	75.4902	80.3922
		4.41667	75.4902	81.3725
		4.425	75.9804	80.3922
		4.43333	76.9608	81.3725
		4.44167	76.9608	80.8824
		4.45	75.9804	80.3922
		4.45833	76.4706	79.902
		4.46667	77.451	78.9216
		4.475	77.451	79.4118
		4.48333	77.9412	81.3725
		4.49167	77.451	79.4118
		4.5	76.9608	79.902
		4.50833	77.9412	80.8824
		4.51667	78.4314	80.8824
		4.525	75.4902	80.8824
		4.53333	76.9608	81.3725
		4.54167	78.9216	80.8824
		4.55	77.451	80.3922
		4.55833	75.9804	81.8627
		4.56667	76.9608	81.8627
		4.575	77.451	82.3529
		4.58333	76.4706	80.8824
		4.59167	75.4902	81.3725
		4.6	75.9804	82.3529
		4.60833	77.9412	81.8627
		4.61667	75.9804	80.8824
		4.625	76.4706	79.902
		4.63333	76.9608	80.8824
		4.64167	75.9804	81.3725
		4.65	77.9412	81.3725
		4.65833	76.9608	81.8627
		4.66667	76.4706	81.8627
		4.675	77.451	82.3529
		4.68333	77.451	82.8431
		4.69167	76.9608	80.8824
		4.7	76.9608	80.3922
		4.70833	75.9804	80.8824
		4.71667	76.9608	80.3922
		4.725	78.9216	81.3725
		4.73333	78.4314	81.8627
		4.74167	78.4314	80.8824
		4.75	77.9412	79.902
		4.75833	76.9608	80.3922
		4.76667	77.9412	80.8824
		4.775	77.451	80.3922
		4.78333	77.9412	79.902
		4.79167	78.4314	80.8824
		4.8	79.4118	80.3922
		4.80833	80.8824	79.4118
		4.81667	79.902	80.8824
		4.825	78.9216	80.8824
		4.83333	76.9608	81.3725
		4.84167	77.451	79.902
		4.85	76.4706	81.8627
		4.85833	76.4706	81.3725
		4.86667	76.9608	81.8627
		4.875	76.9608	80.3922
		4.88333	77.9412	79.902
		4.89167	76.9608	80.8824
		4.9	77.9412	80.8824
		4.90833	78.4314	81.8627
		4.91667	78.9216	81.3725
		4.925	78.9216	82.3529
		4.93333	78.9216	81.3725
		4.94167	78.9216	81.8627
		4.95	77.9412	80.8824
		4.95833	77.9412	79.902
		4.96667	78.4314	80.8824
		4.975	76.4706	79.902
		4.98333	76.9608	80.8824
		4.99167	78.9216	79.4118
		5	76.9608	80.3922
		5.00833	77.451	81.3725
		5.01667	78.4314	80.8824
		5.025	77.9412	81.8627
		5.03333	77.451	82.3529
		5.04167	76.4706	79.4118
		5.05	76.4706	79.4118
		5.05833	76.9608	81.3725
		5.06667	78.4314	81.3725
		5.075	77.9412	81.8627
		5.08333	76.9608	82.3529
		5.09167	78.9216	81.3725
		5.1	79.4118	81.3725
		5.10833	76.9608	82.3529
		5.11667	76.9608	81.3725
		5.125	77.9412	80.3922
		5.13333	78.9216	81.3725
		5.14167	77.9412	80.8824
		5.15	77.451	80.3922
		5.15833	78.9216	81.3725
		5.16667	78.9216	82.3529
		5.175	76.9608	81.8627
		5.18333	76.9608	80.3922
		5.19167	76.4706	81.3725
		5.2	77.9412	81.3725
		5.20833	78.4314	81.3725
		5.21667	77.9412	80.8824
		5.225	76.9608	81.8627
		5.23333	76.9608	80.8824
		5.24167	78.4314	80.8824
		5.25	77.9412	80.3922
		5.25833	79.4118	80.8824
		5.26667	78.4314	81.8627
		5.275	78.4314	81.3725
		5.28333	78.4314	80.3922
		5.29167	78.4314	80.8824
		5.3	78.4314	82.3529
		5.30833	76.9608	81.3725
		5.31667	78.4314	81.3725
		5.325	79.902	80.3922
		5.33333	79.4118	80.3922
		5.34167	77.9412	80.8824
		5.35	77.9412	80.3922
		5.35833	78.9216	80.3922
		5.36667	78.4314	81.3725
		5.375	78.9216	80.8824
		5.38333	78.4314	81.8627
		5.39167	78.4314	81.3725
		5.4	78.4314	79.902
		5.40833	77.451	80.3922
		5.41667	77.9412	81.3725
		5.425	77.9412	82.3529
		5.43333	76.9608	81.3725
		5.44167	77.451	81.3725
		5.45	77.451	81.3725
		5.45833	77.451	82.3529
		5.46667	76.9608	81.8627
		5.475	77.9412	82.3529
		5.48333	78.9216	81.8627
		5.49167	77.9412	82.3529
		5.5	78.9216	81.8627
		5.50833	78.4314	82.3529
		5.51667	80.8824	82.8431
		5.525	80.8824	81.8627
		5.53333	79.902	82.8431
		5.54167	78.9216	80.8824
		5.55	78.9216	80.3922
		5.55833	78.4314	81.8627
		5.56667	79.4118	82.3529
		5.575	79.4118	82.8431
		5.58333	78.9216	81.8627
		5.59167	79.4118	81.3725
		5.6	79.902	82.3529
		5.60833	79.4118	81.3725
		5.61667	79.4118	80.8824
		5.625	78.9216	80.8824
		5.63333	78.4314	80.8824
		5.64167	79.4118	80.3922
		5.65	80.3922	81.8627
		5.65833	79.4118	81.3725
		5.66667	79.902	82.3529
		5.675	80.8824	82.3529
		5.68333	79.4118	80.8824
		5.69167	78.9216	81.3725
		5.7	81.8628	80.8824
		5.70833	80.3922	80.8824
		5.71667	78.9216	82.3529
		5.725	80.8824	81.8627
		5.73333	79.4118	81.3725
		5.74167	79.4118	82.8431
		5.75	79.4118	80.8824
		5.75833	78.9216	80.3922
		5.76667	79.4118	80.8824
		5.775	80.3922	81.8627
		5.78333	80.3922	82.8431
		5.79167	79.902	81.3725
		5.8	78.9216	81.8627
		5.80833	80.8824	82.8431
		5.81667	80.8824	82.8431
		5.825	80.3922	82.3529
		5.83333	80.8824	83.8235
		5.84167	79.902	82.8431
		5.85	80.3922	82.3529
		5.85833	81.3726	82.3529
		5.86667	79.902	80.3922
		5.875	79.902	82.3529
		5.88333	80.3922	81.8627
		5.89167	81.8628	80.3922
		5.9	81.3726	81.8627
		5.90833	79.4118	81.8627
		5.91667	78.9216	82.3529
		5.925	80.8824	83.3333
		5.93333	78.9216	81.8627
		5.94167	79.4118	82.8431
		5.95	80.3922	83.3333
		5.95833	79.4118	83.3333
		5.96667	80.8824	81.8627
		5.975	79.902	81.8627
		5.98333	79.902	81.3725
		5.99167	78.9216	80.8824
		6	79.4118	81.3725
		6.00833	77.9412	80.8824
		6.01667	78.4314	81.8627
		6.025	78.9216	81.8627
		6.03333	79.902	82.8431
		6.04167	79.4118	82.8431
		6.05	80.3922	82.8431
		6.05833	79.902	81.8627
		6.06667	80.8824	82.3529
		6.075	79.902	81.8627
		6.08333	82.3529	81.8627
		6.09167	79.902	81.8627
		6.1	79.902	81.8627
		6.10833	80.3922	81.8627
		6.11667	82.3529	81.8627
		6.125	78.9216	81.8627
		6.13333	79.902	82.8431
		6.14167	80.8824	82.3529
		6.15	79.4118	82.3529
		6.15833	80.3922	82.8431
		6.16667	79.902	82.8431
		6.175	80.3922	81.3725
		6.18333	78.9216	80.8824
		6.19167	80.8824	80.3922
		6.2	81.3726	81.3725
		6.20833	80.3922	83.3333
		6.21667	79.4118	81.8627
		6.225	78.4314	81.8627
		6.23333	79.902	82.3529
		6.24167	78.9216	81.8627
		6.25	79.4118	81.8627
		6.25833	79.902	82.8431
		6.26667	80.3922	82.3529
		6.275	80.3922	81.3725
		6.28333	80.3922	82.3529
		6.29167	78.9216	80.8824
		6.3	80.8824	81.3725
		6.30833	81.8628	82.8431
		6.31667	81.8628	82.3529
		6.325	81.3726	82.3529
		6.33333	78.9216	82.3529
		6.34167	79.902	81.3725
		6.35	80.3922	81.8627
		6.35833	80.8824	81.3725
		6.36667	81.8628	81.3725
		6.375	81.3726	81.8627
		6.38333	80.3922	82.3529
		6.39167	79.902	81.8627
		6.4	79.4118	82.8431
		6.40833	81.8628	83.3333
		6.41667	81.3726	82.8431
		6.425	80.3922	82.8431
		6.43333	81.8628	82.8431
		6.44167	80.8824	80.8824
		6.45	80.8824	81.8627
		6.45833	80.8824	82.3529
		6.46667	80.8824	82.3529
		6.475	80.3922	83.3333
		6.48333	80.3922	82.8431
		6.49167	81.8628	81.8627
		6.5	80.3922	82.3529
		6.50833	79.902	82.3529
		6.51667	80.3922	83.3333
		6.525	79.902	83.3333
		6.53333	81.3726	82.3529
		6.54167	81.8628	81.3725
		6.55	81.3726	82.3529
		6.55833	81.3726	82.8431
		6.56667	80.3922	82.8431
		6.575	79.902	81.8627
		6.58333	80.8824	81.8627
		6.59167	81.8628	83.3333
		6.6	82.3529	83.3333
		6.60833	81.8628	81.8627
		6.61667	81.8628	81.8627
		6.625	80.3922	81.3725
		6.63333	79.902	81.8627
		6.64167	80.8824	83.3333
		6.65	80.8824	81.3725
		6.65833	81.3726	82.8431
		6.66667	80.3922	83.3333
		6.675	79.902	81.8627
		6.68333	80.3922	82.3529
		6.69167	81.8628	82.3529
		6.7	81.8628	81.3725
		6.70833	83.8235	81.8627
		6.71667	82.3529	82.8431
		6.725	81.3726	82.3529
		6.73333	81.3726	83.3333
		6.74167	81.3726	83.8235
		6.75	81.3726	82.8431
		6.75833	80.3922	82.3529
		6.76667	81.8628	82.8431
		6.775	82.3529	83.8235
		6.78333	82.3529	83.8235
		6.79167	81.3726	83.3333
		6.8	81.8628	82.8431
		6.80833	80.8824	82.3529
		6.81667	80.8824	82.8431
		6.825	80.8824	82.8431
		6.83333	82.8431	83.3333
		6.84167	82.8431	82.8431
		6.85	81.3726	82.3529
		6.85833	80.3922	81.8627
		6.86667	81.3726	83.3333
		6.875	80.3922	83.8235
		6.88333	80.8824	82.8431
		6.89167	81.3726	81.3725
		6.9	81.3726	82.3529
		6.90833	82.3529	84.3137
		6.91667	81.8628	83.8235
		6.925	81.8628	83.8235
		6.93333	81.8628	83.3333
		6.94167	81.3726	81.8627
		6.95	80.3922	81.8627
		6.95833	80.3922	81.8627
		6.96667	81.3726	82.3529
		6.975	82.3529	82.3529
		6.98333	81.8628	83.3333
		6.99167	81.3726	82.8431
		7	81.8628	82.8431
		7.00833	81.3726	82.3529
		7.01667	81.8628	81.3725
		7.025	81.8628	83.3333
		7.03333	80.3922	83.3333
		7.04167	81.3726	83.3333
		7.05	80.8824	83.8235
		7.05833	80.8824	83.3333
		7.06667	80.8824	82.3529
		7.075	82.3529	83.3333
		7.08333	81.3726	82.8431
		7.09167	81.8628	82.3529
		7.1	81.8628	83.3333
		7.10833	80.8824	83.3333
		7.11667	81.3726	82.8431
		7.125	83.3333	82.3529
		7.13333	83.3333	82.8431
		7.14167	81.3726	83.3333
		7.15	81.3726	82.8431
		7.15833	81.3726	83.3333
		7.16667	81.3726	83.3333
		7.175	80.8824	83.3333
		7.18333	81.8628	83.3333
		7.19167	81.8628	83.8235
		7.2	82.3529	82.8431
		7.20833	82.3529	83.8235
		7.21667	81.3726	83.8235
		7.225	80.8824	83.3333
		7.23333	81.3726	84.3137
		7.24167	81.8628	83.8235
		7.25	81.8628	82.8431
		7.25833	81.8628	82.3529
		7.26667	80.3922	83.3333
		7.275	80.3922	83.8235
		7.28333	81.3726	83.3333
		7.29167	80.8824	82.8431
		7.3	81.8628	82.8431
		7.30833	81.8628	83.3333
		7.31667	80.8824	83.8235
		7.325	82.8431	82.8431
		7.33333	81.8628	82.3529
		7.34167	81.8628	82.8431
		7.35	81.3726	82.8431
		7.35833	80.8824	82.8431
		7.36667	82.8431	82.8431
		7.375	81.8628	82.8431
		7.38333	80.8824	83.3333
		7.39167	81.8628	82.8431
		7.4	81.3726	82.8431
		7.40833	81.3726	82.8431
		7.41667	82.3529	83.3333
		7.425	82.3529	83.3333
		7.43333	80.3922	82.8431
		7.44167	82.3529	83.3333
		7.45	82.8431	83.8235
		7.45833	80.3922	83.8235
		7.46667	79.4118	83.8235
		7.475	79.902	83.8235
		7.48333	80.8824	82.3529
		7.49167	81.3726	82.8431
		7.5	82.8431	83.3333
		7.50833	80.3922	83.8235
		7.51667	81.3726	82.8431
		7.525	82.8431	82.8431
		7.53333	83.3333	83.3333
		7.54167	82.8431	83.8235
		7.55	83.3333	84.8039
		7.55833	81.8628	83.8235
		7.56667	82.8431	83.3333
		7.575	81.8628	82.8431
		7.58333	80.8824	82.3529
		7.59167	81.3726	81.8627
		7.6	81.8628	82.3529
		7.60833	81.8628	82.8431
		7.61667	79.902	83.3333
		7.625	81.8628	83.8235
		7.63333	82.3529	82.8431
		7.64167	82.8431	83.3333
		7.65	82.8431	82.8431
		7.65833	82.3529	82.8431
		7.66667	80.8824	81.8627
		7.675	82.3529	82.3529
		7.68333	82.3529	83.8235
		7.69167	82.8431	82.3529
		7.7	81.8628	81.8627
		7.70833	81.3726	82.3529
		7.71667	82.8431	82.3529
		7.725	84.3137	82.3529
		7.73333	83.8235	82.8431
		7.74167	83.8235	82.3529
		7.75	80.8824	81.8627
		7.75833	80.8824	82.8431
		7.76667	82.3529	81.8627
		7.775	83.8235	82.8431
		7.78333	82.8431	83.8235
		7.79167	81.3726	82.3529
		7.8	80.8824	81.3725
		7.80833	80.8824	81.8627
		7.81667	81.8628	84.3137
		7.825	81.8628	84.3137
		7.83333	83.3333	82.3529
		7.84167	82.8431	82.3529
		7.85	81.3726	82.3529
		7.85833	80.8824	83.3333
		7.86667	81.8628	81.8627
		7.875	82.3529	82.3529
		7.88333	81.3726	83.3333
		7.89167	82.8431	82.3529
		7.9	82.3529	80.8824
		7.90833	83.3333	81.3725
		7.91667	82.8431	81.8627
		7.925	82.3529	82.8431
		7.93333	82.8431	83.8235
		7.94167	80.8824	81.8627
		7.95	81.8628	81.8627
		7.95833	83.3333	83.3333
		7.96667	81.3726	82.8431
		7.975	82.8431	82.8431
		7.98333	83.8235	84.3137
		7.99167	82.8431	81.8627
		8	82.3529	82.8431
		8.00833	82.3529	81.8627
		8.01667	83.8235	82.3529
		8.025	83.3333	81.3725
		8.03333	82.8431	82.3529
		8.04167	80.8824	81.3725
		8.05	80.8824	81.3725
		8.05833	82.3529	79.902
		8.06667	83.8235	82.3529
		8.075	83.8235	82.8431
		8.08333	82.8431	82.8431
		8.09167	83.3333	81.8627
		8.1	82.3529	83.3333
		8.10833	84.3137	82.8431
		8.11667	84.8039	83.3333
		8.125	82.8431	83.8235
		8.13333	82.8431	83.8235
		8.14167	83.3333	82.8431
		8.15	81.8628	82.3529
		8.15833	82.8431	81.3725
		8.16667	82.8431	81.3725
		8.175	81.8628	81.3725
		8.18333	82.8431	80.3922
		8.19167	81.8628	81.8627
		8.2	82.8431	81.8627
		8.20833	82.3529	82.3529
		8.21667	82.8431	82.8431
		8.225	82.8431	83.3333
		8.23333	81.8628	83.8235
		8.24167	82.3529	82.8431
		8.25	81.8628	83.8235
		8.25833	81.8628	82.3529
		8.26667	82.3529	81.8627
		8.275	80.8824	82.8431
		8.28333	81.3726	83.3333
		8.29167	83.3333	82.8431
		8.3	80.8824	81.3725
		8.30833	82.3529	82.8431
		8.31667	81.3726	83.3333
		8.325	81.8628	82.3529
		8.33333	82.3529	81.3725
		8.34167	81.8628	82.8431
		8.35	81.8628	81.8627
		8.35833	82.3529	81.3725
		8.36667	82.8431	82.3529
		8.375	81.8628	82.8431
		8.38333	82.3529	82.3529
		8.39167	81.8628	82.8431
		8.4	81.8628	82.3529
		8.40833	80.8824	81.3725
		8.41667	81.3726	82.8431
		8.425	81.8628	82.3529
		8.43333	81.8628	82.8431
		8.44167	82.3529	81.3725
		8.45	82.3529	81.3725
		8.45833	83.8235	82.3529
		8.46667	81.3726	81.8627
		8.475	81.3726	81.3725
		8.48333	81.3726	82.3529
		8.49167	82.8431	81.8627
		8.5	82.3529	81.3725
		8.50833	81.8628	83.8235
		8.51667	81.8628	83.8235
		8.525	81.8628	82.3529
		8.53333	82.3529	81.3725
		8.54167	82.3529	80.8824
		8.55	81.8628	81.3725
		8.55833	81.3726	81.8627
		8.56667	82.3529	82.8431
		8.575	82.8431	81.8627
		8.58333	83.3333	81.8627
		8.59167	81.8628	81.8627
		8.6	82.3529	82.3529
		8.60833	82.8431	81.8627
		8.61667	82.8431	82.8431
		8.625	82.8431	82.3529
		8.63333	81.8628	82.8431
		8.64167	81.8628	81.8627
		8.65	82.3529	80.8824
		8.65833	82.3529	81.8627
		8.66667	81.8628	81.8627
		8.675	81.8628	82.8431
		8.68333	83.3333	80.8824
		8.69167	83.3333	82.8431
		8.7	83.8235	83.3333
		8.70833	83.8235	82.8431
		8.71667	81.8628	82.3529
		8.725	81.3726	83.8235
		8.73333	81.8628	81.8627
		8.74167	81.8628	82.8431
		8.75	82.3529	82.8431
		8.75833	83.3333	82.3529
		8.76667	83.3333	81.3725
		8.775	82.3529	82.8431
		8.78333	81.8628	82.8431
		8.79167	80.8824	81.3725
		8.8	81.3726	82.8431
		8.80833	81.3726	83.8235
		8.81667	81.3726	83.3333
		8.825	81.8628	82.3529
		8.83333	82.3529	81.3725
		8.84167	83.3333	81.3725
		8.85	84.8039	81.8627
		8.85833	82.3529	82.8431
		8.86667	82.3529	82.8431
		8.875	82.3529	82.8431
		8.88333	83.8235	83.3333
		8.89167	82.3529	82.8431
		8.9	81.3726	82.3529
		8.90833	82.8431	81.8627
		8.91667	81.8628	81.3725
		8.925	80.8824	81.8627
		8.93333	82.8431	81.3725
		8.94167	82.3529	80.3922
		8.95	82.3529	81.8627
		8.95833	81.8628	82.8431
		8.96667	83.3333	82.3529
		8.975	82.3529	80.8824
		8.98333	81.3726	81.8627
		8.99167	81.8628	81.3725
		9	81.8628	82.8431
		9.00833	80.3922	81.8627
		9.01667	81.3726	81.8627
		9.025	81.3726	82.3529
		9.03333	82.8431	81.8627
		9.04167	82.8431	82.3529
		9.05	82.3529	82.3529
		9.05833	82.3529	81.3725
		9.06667	82.3529	80.3922
		9.075	81.8628	80.3922
		9.08333	82.3529	81.3725
		9.09167	82.8431	81.8627
		9.1	82.8431	80.3922
		9.10833	81.8628	81.8627
		9.11667	82.3529	82.8431
		9.125	82.3529	82.3529
		9.13333	82.3529	82.8431
		9.14167	82.3529	82.8431
		9.15	81.3726	82.8431
		9.15833	82.3529	81.3725
		9.16667	82.3529	82.8431
		9.175	82.3529	81.8627
		9.18333	81.8628	83.3333
		9.19167	80.3922	82.3529
		9.2	81.8628	82.8431
		9.20833	81.8628	81.8627
		9.21667	81.8628	82.3529
		9.225	82.3529	82.3529
		9.23333	80.8824	82.8431
		9.24167	81.8628	82.3529
		9.25	81.3726	82.3529
		9.25833	81.8628	81.8627
		9.26667	81.8628	81.8627
		9.275	81.3726	82.3529
		9.28333	80.3922	82.8431
		9.29167	82.8431	81.3725
		9.3	81.3726	82.3529
		9.30833	81.8628	82.3529
		9.31667	81.3726	82.3529
		9.325	81.8628	82.8431
		9.33333	82.8431	82.3529
		9.34167	81.8628	81.8627
		9.35	82.3529	82.3529
		9.35833	80.8824	81.8627
		9.36667	80.8824	81.8627
		9.375	82.3529	82.3529
		9.38333	82.3529	80.8824
		9.39167	82.8431	81.8627
		9.4	83.3333	82.3529
		9.40833	81.8628	81.3725
		9.41667	81.3726	81.8627
		9.425	80.8824	81.8627
		9.43333	80.8824	80.8824
		9.44167	82.3529	81.3725
		9.45	82.3529	81.8627
		9.45833	82.3529	81.8627
		9.46667	81.8628	82.8431
		9.475	80.8824	81.8627
		9.48333	82.3529	81.3725
		9.49167	82.8431	80.8824
		9.5	81.3726	82.3529
		9.50833	80.8824	81.8627
		9.51667	81.3726	81.8627
		9.525	81.3726	81.8627
		9.53333	80.8824	82.8431
		9.54167	82.3529	82.8431
		9.55	82.3529	81.8627
		9.55833	81.8628	81.3725
		9.56667	80.3922	82.3529
		9.575	81.3726	81.8627
		9.58333	83.3333	82.3529
		9.59167	83.3333	80.8824
		9.6	81.3726	81.8627
		9.60833	82.8431	80.8824
		9.61667	82.8431	82.3529
		9.625	81.8628	81.3725
		9.63333	80.8824	80.3922
		9.64167	82.3529	80.8824
		9.65	81.3726	80.3922
		9.65833	81.8628	82.3529
		9.66667	81.8628	82.8431
		9.675	82.8431	81.3725
		9.68333	82.8431	79.902
		9.69167	81.3726	80.8824
		9.7	80.8824	82.8431
		9.70833	82.3529	81.8627
		9.71667	83.8235	82.3529
		9.725	83.3333	83.3333
		9.73333	81.3726	81.8627
		9.74167	81.8628	82.8431
		9.75	81.8628	83.3333
		9.75833	82.3529	82.8431
		9.76667	82.8431	81.8627
		9.775	82.3529	81.3725
		9.78333	82.8431	81.3725
		9.79167	81.8628	80.8824
		9.8	82.3529	81.8627
		9.80833	82.3529	82.3529
		9.81667	80.8824	81.8627
		9.825	82.3529	81.8627
		9.83333	82.3529	81.8627
		9.84167	81.3726	82.3529
		9.85	82.3529	80.8824
		9.85833	80.8824	81.3725
		9.86667	81.3726	82.3529
		9.875	80.8824	80.3922
		9.88333	81.3726	81.3725
		9.89167	81.3726	80.3922
		9.9	82.3529	81.8627
		9.90833	80.8824	82.3529
		9.91667	81.8628	81.8627
		9.925	81.3726	82.3529
		9.93333	82.3529	81.3725
		9.94167	82.3529	82.8431
		9.95	82.3529	81.8627
		9.95833	82.8431	82.3529
		9.96667	82.3529	81.3725
		9.975	81.3726	80.8824
		9.98333	82.3529	83.3333
		9.99167	82.8431	82.3529
		10	82.3529	81.3725
		10.0083	82.8431	81.8627
		10.0167	80.8824	81.8627
		10.025	81.3726	81.8627
		10.0333	80.8824	81.8627
		10.0417	81.3726	82.3529
		10.05	81.3726	81.8627
		10.0583	81.3726	82.8431
		10.0667	81.3726	82.8431
		10.075	81.8628	82.8431
		10.0833	82.3529	82.8431
		10.0917	81.3726	83.3333
		10.1	81.3726	81.8627
		10.1083	81.3726	82.3529
		10.1167	83.3333	83.3333
		10.125	82.3529	82.3529
		10.1333	82.3529	81.3725
		10.1417	82.3529	81.8627
		10.15	81.3726	81.8627
		10.1583	80.8824	81.8627
		10.1667	81.3726	82.3529
		10.175	82.3529	82.3529
		10.1833	80.8824	83.3333
		10.1917	81.3726	80.8824
		10.2	82.3529	81.3725
		10.2083	81.8628	81.8627
		10.2167	82.3529	81.3725
		10.225	82.3529	82.3529
		10.2333	81.3726	81.8627
		10.2417	81.3726	81.3725
		10.25	81.3726	81.3725
		10.2583	80.8824	80.3922
		10.2667	80.3922	80.8824
		10.275	81.3726	81.3725
		10.2833	82.3529	81.8627
		10.2917	82.8431	81.8627
		10.3	83.3333	82.3529
		10.3083	81.3726	81.8627
		10.3167	80.8824	82.3529
		10.325	81.8628	82.3529
		10.3333	81.3726	82.3529
		10.3417	80.8824	82.8431
		10.35	81.8628	81.8627
		10.3583	81.3726	82.3529
		10.3667	81.8628	81.8627
		10.375	80.3922	81.8627
		10.3833	80.3922	81.3725
		10.3917	82.8431	82.3529
		10.4	81.8628	82.8431
		10.4083	82.3529	81.3725
		10.4167	80.8824	80.8824
		10.425	80.3922	81.3725
		10.4333	80.8824	81.8627
		10.4417	81.8628	82.3529
		10.45	80.8824	81.3725
		10.4583	80.3922	81.8627
		10.4667	81.8628	81.8627
		10.475	81.8628	81.8627
		10.4833	82.3529	81.8627
		10.4917	80.8824	82.8431
		10.5	80.3922	81.3725
		10.5083	82.3529	81.3725
		10.5167	81.8628	80.8824
		10.525	81.3726	82.3529
		10.5333	81.8628	82.8431
		10.5417	81.8628	80.8824
		10.55	81.3726	80.8824
		10.5583	80.8824	80.8824
		10.5667	80.8824	81.8627
		10.575	82.3529	82.3529
		10.5833	81.8628	81.3725
		10.5917	81.8628	81.3725
		10.6	81.8628	80.3922
		10.6083	80.3922	81.8627
		10.6167	81.8628	81.8627
		10.625	81.8628	81.3725
		10.6333	81.8628	80.8824
		10.6417	81.3726	81.3725
		10.65	81.8628	80.8824
		10.6583	83.3333	81.3725
		10.6667	81.8628	82.3529
		10.675	80.3922	80.8824
		10.6833	80.3922	80.8824
		10.6917	80.3922	82.3529
		10.7	81.3726	82.3529
		10.7083	81.3726	82.3529
		10.7167	81.3726	80.8824
		10.725	82.3529	80.3922
		10.7333	81.8628	80.8824
		10.7417	82.3529	81.8627
		10.75	81.3726	81.8627
		10.7583	81.3726	81.8627
		10.7667	82.3529	81.8627
		10.775	80.8824	81.8627
		10.7833	79.4118	82.3529
		10.7917	81.3726	82.3529
		10.8	82.3529	81.8627
		10.8083	82.3529	82.8431
		10.8167	81.8628	81.8627
		10.825	81.8628	81.8627
		10.8333	82.8431	81.8627
		10.8417	82.3529	81.8627
		10.85	82.8431	82.3529
		10.8583	80.3922	82.3529
		10.8667	80.8824	81.8627
		10.875	81.8628	81.8627
		10.8833	80.8824	81.3725
		10.8917	80.8824	80.3922
		10.9	80.8824	80.3922
		10.9083	81.3726	82.3529
		10.9167	80.8824	82.3529
		10.925	80.8824	82.3529
		10.9333	81.8628	82.3529
		10.9417	81.8628	82.8431
		10.95	81.8628	82.8431
		10.9583	81.8628	81.8627
		10.9667	81.8628	81.3725
		10.975	81.3726	80.8824
		10.9833	81.8628	79.902
		10.9917	81.3726	81.3725
		11	81.3726	81.8627
		11.0083	82.3529	80.3922
		11.0167	80.8824	82.3529
		11.025	82.3529	81.8627
		11.0333	80.8824	82.3529
		11.0417	81.8628	82.3529
		11.05	80.8824	83.3333
		11.0583	81.3726	82.3529
		11.0667	81.8628	82.3529
		11.075	80.8824	81.8627
		11.0833	81.3726	81.3725
		11.0917	80.8824	80.3922
		11.1	80.8824	82.3529
		11.1083	80.3922	82.3529
		11.1167	80.8824	81.3725
		11.125	80.8824	81.8627
		11.1333	81.3726	80.3922
		11.1417	81.3726	81.3725
		11.15	82.3529	80.3922
		11.1583	81.8628	80.3922
		11.1667	80.8824	79.902
		11.175	81.3726	81.3725
		11.1833	80.8824	81.3725
		11.1917	80.8824	82.3529
		11.2	80.8824	81.8627
		11.2083	80.8824	81.8627
		11.2167	81.8628	81.8627
		11.225	80.8824	81.8627
		11.2333	81.8628	81.3725
		11.2417	82.3529	81.3725
		11.25	81.8628	81.8627
		11.2583	80.8824	82.3529
		11.2667	82.3529	81.8627
		11.275	82.3529	82.3529
		11.2833	81.8628	81.8627
		11.2917	81.3726	82.3529
		11.3	80.3922	81.3725
		11.3083	80.3922	81.3725
		11.3167	81.8628	81.3725
		11.325	81.3726	81.3725
		11.3333	82.3529	81.3725
		11.3417	82.8431	81.3725
		11.35	82.3529	81.8627
		11.3583	84.3137	81.8627
		11.3667	83.3333	81.8627
		11.375	81.8628	81.8627
		11.3833	81.3726	82.3529
		11.3917	81.3726	81.8627
		11.4	80.8824	81.8627
		11.4083	80.8824	82.3529
		11.4167	80.8824	80.3922
		11.425	81.8628	81.3725
		11.4333	82.8431	80.8824
		11.4417	82.8431	81.3725
		11.45	82.8431	81.8627
		11.4583	82.3529	80.8824
		11.4667	82.3529	81.3725
		11.475	82.3529	82.3529
		11.4833	80.8824	81.3725
		11.4917	81.3726	81.3725
		11.5	80.3922	81.8627
		11.5083	80.8824	81.8627
		11.5167	80.8824	81.8627
		11.525	80.3922	81.8627
		11.5333	81.3726	82.3529
		11.5417	82.3529	81.3725
		11.55	81.8628	80.8824
		11.5583	81.8628	80.3922
		11.5667	81.8628	81.3725
		11.575	81.3726	81.3725
		11.5833	81.3726	80.8824
		11.5917	80.8824	80.3922
		11.6	80.3922	81.3725
		11.6083	81.8628	80.3922
		11.6167	81.3726	81.3725
		11.625	80.8824	81.8627
		11.6333	81.3726	80.3922
		11.6417	80.8824	81.3725
		11.65	80.3922	81.8627
		11.6583	80.3922	81.3725
		11.6667	81.3726	80.8824
		11.675	81.8628	80.8824
		11.6833	81.3726	81.3725
		11.6917	82.3529	81.3725
		11.7	82.3529	80.8824
		11.7083	81.3726	79.902
		11.7167	81.3726	80.3922
		11.725	80.3922	81.3725
		11.7333	80.8824	80.3922
		11.7417	80.3922	80.3922
		11.75	80.8824	79.4118
		11.7583	81.3726	80.3922
		11.7667	81.3726	81.3725
		11.775	80.3922	81.3725
		11.7833	81.3726	81.3725
		11.7917	81.3726	80.8824
		11.8	82.8431	81.8627
		11.8083	82.3529	81.3725
		11.8167	81.8628	81.8627
		11.825	80.3922	81.8627
		11.8333	81.3726	81.3725
		11.8417	81.8628	81.3725
		11.85	81.3726	81.8627
		11.8583	80.3922	80.8824
		11.8667	80.3922	80.3922
		11.875	80.8824	80.8824
		11.8833	80.8824	80.3922
		11.8917	80.8824	82.3529
		11.9	79.4118	81.8627
		11.9083	80.8824	81.8627
		11.9167	80.8824	81.8627
		11.925	81.3726	81.3725
		11.9333	80.8824	81.8627
		11.9417	81.3726	81.8627
		11.95	80.3922	79.902
		11.9583	80.3922	79.902
		11.9667	81.3726	80.3922
		11.975	82.3529	79.4118
		11.9833	81.3726	80.8824
		11.9917	80.3922	81.8627
		12	80.3922	80.3922
		12.0083	81.3726	80.3922
		12.0167	80.3922	79.902
		12.025	81.3726	80.3922
		12.0333	82.3529	79.4118
		12.0417	82.3529	80.8824
		12.05	80.8824	80.8824
		12.0583	80.8824	80.8824
		12.0667	80.8824	80.8824
		12.075	80.8824	81.3725
		12.0833	81.3726	80.8824
		12.0917	81.8628	80.3922
		12.1	81.3726	80.8824
		12.1083	81.8628	81.3725
		12.1167	81.3726	80.8824
		12.125	80.8824	81.3725
		12.1333	80.3922	81.8627
		12.1417	82.3529	79.902
		12.15	81.3726	80.3922
		12.1583	80.8824	79.902
		12.1667	81.3726	80.8824
		12.175	82.3529	81.3725
		12.1833	82.3529	80.8824
		12.1917	81.3726	81.8627
		12.2	80.8824	81.8627
		12.2083	81.3726	82.3529
		12.2167	81.3726	81.3725
		12.225	81.8628	81.3725
		12.2333	81.8628	81.3725
		12.2417	82.3529	81.8627
		12.25	82.3529	80.3922
		12.2583	80.8824	80.8824
		12.2667	81.3726	80.8824
		12.275	81.3726	80.8824
		12.2833	80.8824	81.3725
		12.2917	81.8628	81.3725
		12.3	80.8824	80.3922
		12.3083	81.8628	81.3725
		12.3167	81.3726	81.8627
		12.325	82.3529	80.8824
		12.3333	82.3529	81.8627
		12.3417	82.3529	81.3725
		12.35	81.8628	81.8627
		12.3583	82.3529	80.3922
		12.3667	82.3529	79.4118
		12.375	82.8431	78.4314
		12.3833	82.3529	81.3725
		12.3917	81.8628	81.3725
		12.4	81.3726	81.3725
		12.4083	81.3726	82.8431
		12.4167	81.3726	82.3529
		12.425	80.8824	81.3725
		12.4333	81.8628	81.8627
		12.4417	81.8628	81.3725
		12.45	82.3529	81.3725
		12.4583	81.3726	80.8824
		12.4667	80.3922	81.8627
		12.475	80.3922	82.3529
		12.4833	81.3726	80.8824
		12.4917	80.8824	80.8824
		12.5	81.3726	80.3922
		12.5083	80.3922	81.8627
		12.5167	82.3529	81.3725
		12.525	81.8628	80.3922
		12.5333	81.3726	79.4118
		12.5417	81.8628	80.3922
		12.55	81.3726	81.8627
		12.5583	82.3529	81.3725
		12.5667	80.8824	79.902
		12.575	81.3726	79.902
		12.5833	79.902	80.3922
		12.5917	82.3529	81.3725
		12.6	82.3529	80.8824
		12.6083	81.8628	79.902
		12.6167	80.3922	81.3725
		12.625	81.3726	81.8627
		12.6333	80.8824	80.8824
		12.6417	80.3922	80.3922
		12.65	80.8824	80.8824
		12.6583	81.3726	81.3725
		12.6667	81.3726	80.8824
		12.675	79.902	79.902
		12.6833	79.902	80.8824
		12.6917	80.3922	80.3922
		12.7	80.8824	80.8824
		12.7083	81.8628	81.3725
		12.7167	81.8628	80.3922
		12.725	81.8628	80.3922
		12.7333	80.8824	80.8824
		12.7417	81.3726	80.3922
		12.75	81.3726	80.3922
		12.7583	81.8628	80.8824
		12.7667	81.8628	80.8824
		12.775	80.8824	81.3725
		12.7833	81.8628	79.4118
		12.7917	81.8628	81.3725
		12.8	80.8824	80.3922
		12.8083	80.8824	79.4118
		12.8167	80.8824	80.8824
		12.825	80.8824	80.3922
		12.8333	81.3726	79.902
		12.8417	81.3726	80.8824
		12.85	81.3726	80.8824
		12.8583	80.8824	80.3922
		12.8667	80.8824	80.8824
		12.875	81.8628	80.8824
		12.8833	80.3922	80.8824
		12.8917	80.3922	81.3725
		12.9	81.3726	81.8627
		12.9083	81.8628	81.3725
		12.9167	82.3529	80.8824
		12.925	81.8628	80.8824
		12.9333	82.3529	80.3922
		12.9417	81.8628	79.4118
		12.95	80.8824	80.3922
		12.9583	81.3726	80.8824
		12.9667	80.8824	80.8824
		12.975	81.3726	81.3725
		12.9833	80.8824	79.4118
		12.9917	80.3922	79.902
		13	80.8824	80.8824
		13.0083	81.3726	81.3725
		13.0167	81.8628	80.8824
		13.025	82.3529	81.3725
		13.0333	81.3726	80.8824
		13.0417	81.8628	80.8824
		13.05	81.3726	80.8824
		13.0583	79.902	79.902
		13.0667	80.3922	80.3922
		13.075	81.8628	80.3922
		13.0833	81.8628	79.4118
		13.0917	81.8628	80.8824
		13.1	80.3922	80.3922
		13.1083	79.4118	80.8824
		13.1167	80.8824	79.902
		13.125	81.8628	80.8824
		13.1333	80.8824	80.8824
		13.1417	80.8824	81.3725
		13.15	81.8628	80.8824
		13.1583	80.3922	80.3922
		13.1667	80.8824	80.3922
		13.175	80.8824	80.3922
		13.1833	80.8824	80.8824
		13.1917	80.8824	80.8824
		13.2	80.3922	81.3725
		13.2083	80.8824	80.3922
		13.2167	81.3726	80.3922
		13.225	81.3726	80.8824
		13.2333	80.8824	80.8824
		13.2417	81.8628	80.8824
		13.25	81.3726	81.3725
		13.2583	79.902	79.902
		13.2667	80.8824	79.902
		13.275	79.4118	79.902
		13.2833	80.8824	79.902
		13.2917	81.8628	80.3922
		13.3	82.3529	80.8824
		13.3083	82.3529	80.8824
		13.3167	81.3726	81.3725
		13.325	80.8824	81.8627
		13.3333	78.9216	81.3725
		13.3417	79.902	80.8824
		13.35	81.8628	79.902
		13.3583	81.8628	79.902
		13.3667	80.8824	80.3922
		13.375	80.3922	80.3922
		13.3833	81.3726	81.3725
		13.3917	80.8824	80.8824
		13.4	81.3726	81.3725
		13.4083	81.3726	79.902
		13.4167	81.3726	80.3922
		13.425	81.8628	80.8824
		13.4333	80.8824	80.3922
		13.4417	80.3922	81.3725
		13.45	81.3726	81.8627
		13.4583	81.3726	81.8627
		13.4667	80.8824	81.3725
		13.475	80.8824	81.3725
		13.4833	81.8628	80.3922
		13.4917	81.8628	80.8824
		13.5	81.3726	80.3922
		13.5083	80.8824	80.8824
		13.5167	81.8628	81.3725
		13.525	81.3726	80.3922
		13.5333	79.902	80.8824
		13.5417	80.3922	80.3922
		13.55	81.8628	80.8824
		13.5583	80.8824	81.3725
		13.5667	81.3726	81.8627
		13.575	81.8628	81.8627
		13.5833	82.3529	81.8627
		13.5917	81.3726	80.3922
		13.6	80.8824	81.3725
		13.6083	80.3922	80.8824
		13.6167	79.4118	80.3922
		13.625	79.902	80.3922
		13.6333	79.902	80.8824
		13.6417	79.4118	79.902
		13.65	78.4314	80.3922
		13.6583	80.8824	80.8824
		13.6667	80.8824	80.3922
		13.675	81.3726	80.3922
		13.6833	81.8628	80.8824
		13.6917	81.8628	81.3725
		13.7	79.902	79.902
		13.7083	81.8628	79.4118
		13.7167	81.3726	80.3922
		13.725	80.3922	80.8824
		13.7333	80.8824	79.902
		13.7417	80.3922	81.8627
		13.75	78.9216	81.8627
		13.7583	78.9216	80.8824
		13.7667	80.3922	80.8824
		13.775	79.902	80.8824
		13.7833	79.902	80.8824
		13.7917	80.3922	80.3922
		13.8	79.4118	80.3922
		13.8083	79.4118	79.4118
		13.8167	81.8628	80.8824
		13.825	82.3529	80.3922
		13.8333	79.902	78.9216
		13.8417	80.3922	79.4118
		13.85	80.3922	80.3922
		13.8583	80.3922	80.8824
		13.8667	80.3922	81.3725
		13.875	80.3922	80.3922
		13.8833	80.8824	80.3922
		13.8917	80.3922	81.3725
		13.9	81.3726	79.902
		13.9083	80.8824	79.4118
		13.9167	80.8824	79.4118
		13.925	81.3726	79.902
		13.9333	81.3726	79.902
		13.9417	81.3726	80.3922
		13.95	81.8628	80.8824
		13.9583	81.8628	80.8824
		13.9667	79.902	81.3725
		13.975	78.9216	80.3922
		13.9833	79.902	80.3922
		13.9917	80.3922	80.3922
		14	80.3922	79.4118
		14.0083	80.3922	79.902
		14.0167	80.3922	79.902
		14.025	80.8824	80.3922
		14.0333	81.3726	81.8627
		14.0417	81.8628	80.3922
		14.05	80.3922	80.8824
		14.0583	80.3922	80.8824
		14.0667	79.902	80.3922
		14.075	80.3922	80.3922
		14.0833	80.3922	81.3725
		14.0917	80.3922	79.902
		14.1	80.3922	80.8824
		14.1083	79.902	80.3922
		14.1167	79.902	80.8824
		14.125	80.8824	79.4118
		14.1333	80.3922	79.4118
		14.1417	79.4118	80.8824
		14.15	79.4118	80.8824
		14.1583	78.9216	80.8824
		14.1667	79.902	80.3922
		14.175	79.902	80.3922
		14.1833	79.4118	79.4118
		14.1917	80.3922	78.9216
		14.2	79.4118	79.902
		14.2083	80.3922	79.902
		14.2167	80.8824	79.4118
		14.225	81.3726	80.3922
		14.2333	80.8824	78.9216
		14.2417	80.3922	79.4118
		14.25	79.902	78.9216
		14.2583	80.8824	80.8824
		14.2667	80.8824	79.902
		14.275	80.3922	80.3922
		14.2833	80.3922	80.8824
		14.2917	80.3922	80.8824
		14.3	80.3922	80.8824
		14.3083	80.3922	80.8824
		14.3167	80.3922	80.3922
		14.325	80.8824	79.902
		14.3333	80.8824	79.902
		14.3417	80.8824	80.3922
		14.35	80.8824	79.4118
		14.3583	80.3922	79.902
		14.3667	79.902	79.902
		14.375	80.3922	80.8824
		14.3833	79.902	79.4118
		14.3917	79.4118	79.4118
		14.4	78.4314	79.902
		14.4083	79.902	80.8824
		14.4167	80.8824	80.3922
		14.425	80.8824	80.8824
		14.4333	80.3922	81.3725
		14.4417	79.4118	81.3725
		14.45	79.4118	80.8824
		14.4583	79.4118	80.3922
		14.4667	79.4118	80.8824
		14.475	79.902	81.3725
		14.4833	80.8824	80.3922
		14.4917	80.8824	79.4118
		14.5	80.3922	79.4118
		14.5083	81.3726	79.902
		14.5167	80.8824	80.3922
		14.525	81.3726	79.902
		14.5333	80.8824	80.3922
		14.5417	80.8824	79.4118
		14.55	79.4118	80.3922
		14.5583	79.4118	79.902
		14.5667	80.3922	80.8824
		14.575	80.3922	79.902
		14.5833	80.3922	79.4118
		14.5917	80.3922	79.4118
		14.6	80.3922	78.9216
		14.6083	79.4118	80.3922
		14.6167	79.902	79.902
		14.625	79.902	79.902
		14.6333	78.9216	79.902
		14.6417	79.4118	79.902
		14.65	80.8824	80.3922
		14.6583	80.3922	79.902
		14.6667	80.3922	79.4118
		14.675	78.9216	79.4118
		14.6833	79.4118	79.4118
		14.6917	80.3922	79.902
		14.7	80.8824	78.9216
		14.7083	80.3922	79.4118
		14.7167	79.902	79.4118
		14.725	78.9216	79.4118
		14.7333	79.902	79.4118
		14.7417	79.4118	79.4118
		14.75	79.902	80.8824
		14.7583	80.3922	79.902
		14.7667	80.8824	80.8824
		14.775	80.8824	79.902
		14.7833	81.3726	79.902
		14.7917	80.8824	79.4118
		14.8	79.902	78.9216
		14.8083	78.9216	79.4118
		14.8167	80.3922	80.3922
		14.825	80.8824	79.4118
		14.8333	79.902	80.8824
		14.8417	80.8824	79.902
		14.85	80.3922	78.9216
		14.8583	80.8824	79.4118
		14.8667	80.8824	78.9216
		14.875	79.902	79.4118
		14.8833	79.4118	79.4118
		14.8917	80.3922	78.9216
		14.9	81.3726	78.9216
		14.9083	79.902	79.902
		14.9167	78.9216	80.3922
		14.925	78.9216	80.3922
		14.9333	81.3726	78.9216
		14.9417	80.8824	79.902
		14.95	79.902	80.3922
		14.9583	78.4314	79.902
		14.9667	79.4118	80.3922
		14.975	79.902	80.3922
		14.9833	79.4118	79.4118
		14.9917	79.902	79.902
		15	79.902	80.3922
		15.0083	79.902	79.902
		15.0167	80.8824	79.4118
		15.025	80.3922	78.4314
		15.0333	79.902	79.902
		15.0417	80.8824	79.902
		15.05	80.3922	78.9216
		15.0583	80.3922	79.4118
		15.0667	80.3922	79.902
		15.075	80.8824	79.902
		15.0833	80.3922	78.9216
		15.0917	80.3922	78.9216
		15.1	80.3922	78.9216
		15.1083	80.3922	79.902
		15.1167	80.3922	79.902
		15.125	80.8824	79.902
		15.1333	79.902	79.4118
		15.1417	79.902	78.4314
		15.15	80.3922	78.9216
		15.1583	80.3922	79.4118
		15.1667	79.902	79.4118
		15.175	80.3922	79.4118
		15.1833	80.3922	77.9412
		15.1917	80.3922	78.4314
		15.2	79.902	79.902
		15.2083	80.3922	79.902
		15.2167	80.8824	79.4118
		15.225	79.4118	79.4118
		15.2333	79.902	80.3922
		15.2417	79.902	79.4118
		15.25	79.4118	80.3922
		15.2583	79.4118	79.4118
		15.2667	78.9216	78.4314
		15.275	79.4118	79.4118
		15.2833	80.3922	79.902
		15.2917	80.3922	78.9216
		15.3	80.8824	79.902
		15.3083	80.8824	78.4314
		15.3167	79.902	79.4118
		15.325	79.4118	78.9216
		15.3333	80.3922	78.9216
		15.3417	78.9216	79.902
		15.35	79.902	80.3922
		15.3583	78.9216	79.902
		15.3667	80.3922	79.902
		15.375	80.8824	79.4118
		15.3833	79.902	78.4314
		15.3917	79.4118	78.4314
		15.4	79.902	79.4118
		15.4083	79.4118	77.9412
		15.4167	79.902	78.4314
		15.425	79.902	78.9216
		15.4333	79.902	79.4118
		15.4417	79.4118	78.9216
		15.45	78.9216	78.4314
		15.4583	79.4118	79.4118
		15.4667	78.9216	79.4118
		15.475	78.9216	79.4118
		15.4833	79.902	78.9216
		15.4917	79.902	80.8824
		15.5	79.4118	80.3922
		15.5083	79.4118	79.4118
		15.5167	79.4118	79.4118
		15.525	79.902	78.9216
		15.5333	80.8824	77.9412
		15.5417	79.902	79.902
		15.55	79.902	80.3922
		15.5583	79.902	79.902
		15.5667	78.9216	79.4118
		15.575	79.902	79.902
		15.5833	79.902	79.4118
		15.5917	79.4118	78.9216
		15.6	79.902	78.9216
		15.6083	80.3922	78.9216
		15.6167	80.3922	79.4118
		15.625	79.902	78.4314
		15.6333	79.902	77.451
		15.6417	80.3922	77.9412
		15.65	80.3922	79.4118
		15.6583	79.902	78.9216
		15.6667	80.3922	79.4118
		15.675	80.3922	78.9216
		15.6833	80.8824	78.9216
		15.6917	80.3922	78.9216
		15.7	80.3922	78.9216
		15.7083	79.902	77.9412
		15.7167	79.4118	78.9216
		15.725	80.3922	78.9216
		15.7333	79.902	80.3922
		15.7417	79.902	79.4118
		15.75	79.902	79.4118
		15.7583	80.3922	79.902
		15.7667	80.3922	79.902
		15.775	78.9216	80.3922
		15.7833	78.9216	78.9216
		15.7917	78.9216	77.9412
		15.8	78.4314	78.9216
		15.8083	79.4118	78.9216
		15.8167	79.902	78.9216
		15.825	79.4118	78.9216
		15.8333	78.9216	79.4118
		15.8417	78.9216	79.902
		15.85	79.902	80.3922
		15.8583	79.902	78.9216
		15.8667	80.3922	78.4314
		15.875	79.902	78.9216
		15.8833	79.4118	78.4314
		15.8917	79.902	78.9216
		15.9	80.3922	77.451
		15.9083	79.902	78.9216
		15.9167	79.902	78.9216
		15.925	79.902	78.4314
		15.9333	79.4118	78.4314
		15.9417	80.3922	79.4118
		15.95	79.902	78.9216
		15.9583	79.902	78.9216
		15.9667	79.4118	78.9216
		15.975	78.9216	78.9216
		15.9833	79.4118	78.4314
		15.9917	79.902	78.9216
		16	79.902	79.4118
		16.0083	79.4118	78.4314
		16.0167	79.4118	77.9412
		16.025	79.4118	78.9216
		16.0333	79.4118	78.9216
		16.0417	79.902	78.9216
		16.05	79.4118	79.4118
		16.0583	79.4118	79.4118
		16.0667	79.4118	79.4118
		16.075	79.4118	78.9216
		16.0833	78.9216	78.4314
		16.0917	79.4118	77.451
		16.1	78.9216	78.9216
		16.1083	79.4118	79.4118
		16.1167	79.4118	77.9412
		16.125	79.4118	78.9216
		16.1333	80.3922	80.3922
		16.1417	79.4118	80.8824
		16.15	79.902	78.9216
		16.1583	79.4118	78.9216
		16.1667	79.4118	78.4314
		16.175	79.4118	78.4314
		16.1833	79.902	78.9216
		16.1917	79.4118	78.9216
		16.2	79.4118	78.4314
		16.2083	80.3922	78.4314
		16.2167	79.902	78.4314
		16.225	79.902	77.9412
		16.2333	79.4118	78.4314
		16.2417	79.4118	78.9216
		16.25	79.902	79.4118
		16.2583	79.902	78.4314
		16.2667	79.4118	78.4314
		16.275	79.902	78.9216
		16.2833	79.4118	79.902
		16.2917	79.4118	78.4314
		16.3	79.4118	78.9216
		16.3083	78.4314	78.4314
		16.3167	80.3922	78.9216
		16.325	80.8824	78.9216
		16.3333	79.902	78.9216
		16.3417	80.8824	77.9412
		16.35	79.4118	79.4118
		16.3583	79.902	78.9216
		16.3667	79.902	79.4118
		16.375	79.902	78.9216
		16.3833	80.3922	78.9216
		16.3917	80.3922	78.4314
		16.4	79.902	78.9216
		16.4083	79.902	80.3922
		16.4167	78.4314	78.9216
		16.425	78.9216	78.9216
		16.4333	78.4314	79.4118
		16.4417	79.4118	80.3922
		16.45	79.4118	78.9216
		16.4583	79.4118	78.4314
		16.4667	79.4118	79.4118
		16.475	79.902	77.9412
		16.4833	79.902	78.9216
		16.4917	79.4118	78.9216
		16.5	78.9216	79.4118
		16.5083	78.9216	78.9216
		16.5167	79.4118	79.4118
		16.525	78.9216	78.4314
		16.5333	78.9216	79.4118
		16.5417	78.9216	79.902
		16.55	78.9216	79.4118
		16.5583	79.4118	78.9216
		16.5667	79.4118	78.9216
		16.575	79.4118	78.4314
		16.5833	78.9216	78.4314
		16.5917	79.902	78.9216
		16.6	79.4118	79.902
		16.6083	78.9216	78.4314
		16.6167	80.3922	78.4314
		16.625	80.3922	78.9216
		16.6333	79.902	78.4314
		16.6417	78.9216	78.9216
[truncated: 16 more rows]

## Sheet: Source Data Extended Figure 4b
Figure S4B. Effect of HMB-001 on normal platelet aggregation (Epinephrine)
			% light transmission
		Time (min)	+ HMB-001	- HMB-001
		0.008333	0	0
		0.016667	0	-0.4902
		0.025	-0.4902	0
		0.033333	-0.4902	-0.4902
		0.041667	-0.4902	-0.4902
		0.05	-0.4902	-0.4902
		0.058333	-0.4902	-0.4902
		0.066667	-0.4902	0
		0.075	-0.4902	0
		0.083333	-0.4902	0
		0.091667	-0.4902	-0.4902
		0.1	0	-0.4902
		0.108333	-0.4902	-0.4902
		0.116667	-0.4902	0
		0.125	0	-0.4902
		0.133333	0	0
		0.141667	0	-0.4902
		0.15	0	-0.4902
		0.158333	0	-0.4902
		0.166667	-0.4902	-0.4902
		0.175	0	-0.4902
		0.183333	-0.4902	-0.4902
		0.191667	-0.4902	-0.4902
		0.2	0	-0.4902
		0.208333	0	-0.4902
		0.216667	0	-0.4902
		0.225	-0.4902	-0.4902
		0.233333	-0.4902	-0.4902
		0.241667	0	-0.4902
		0.25	0	-0.4902
		0.258333	0	-0.4902
		0.266667	0	-0.4902
		0.275	0	-0.4902
		0.283333	0	-0.4902
		0.291667	0	-0.4902
		0.3	0	-0.4902
		0.308333	0	-0.4902
		0.316667	0	-0.4902
		0.325	0	-0.4902
		0.333333	0	0
		0.341667	0.490196	0
		0.35	0.980392	0.490196
		0.358333	0.490196	0.490196
		0.366667	0	0
		0.375	0.490196	0
		0.383333	0.490196	0
		0.391667	0.490196	0
		0.4	0.490196	0
		0.408333	0	0
		0.416667	0	0
		0.425	0.490196	0
		0.433333	0.490196	0
		0.441667	0.490196	0
		0.45	0.490196	-0.4902
		0.458333	0.490196	0
		0.466667	0.490196	-0.4902
		0.475	0.490196	-0.4902
		0.483333	0.490196	0
		0.491667	0.490196	0
		0.5	0	0
		0.508333	0.490196	0
		0.516667	0.490196	0
		0.525	0.490196	0
		0.533333	0.490196	0
		0.541667	0.490196	0.490196
		0.55	0.490196	0
		0.558333	0.490196	0
		0.566667	0.490196	0
		0.575	0.490196	0
		0.583333	0.490196	-0.4902
		0.591667	0	0
		0.6	0.490196	0
		0.608333	0.490196	0
		0.616667	0.490196	0
		0.625	0.490196	0
		0.633333	0.490196	0
		0.641667	0.490196	0
		0.65	0.490196	0
		0.658333	0.490196	0.490196
		0.666667	0.490196	0.490196
		0.675	0.490196	0
		0.683333	0.490196	0
		0.691667	0.490196	0.490196
		0.7	0.490196	0
		0.708333	-2.94118	0
		0.716667	-0.98039	0.490196
		0.725	0	0.490196
		0.733333	0	0
		0.741667	0	0.490196
		0.75	0	0
		0.758333	0	0
		0.766667	0	0.490196
		0.775	0	0.490196
		0.783333	0	0.490196
		0.791667	0.490196	0.490196
		0.8	0.490196	0
		0.808333	0.980392	0
		0.816667	0.490196	0
		0.825	0.490196	0
		0.833333	0.490196	0.490196
		0.841667	0.980392	-2.45098
		0.85	0.980392	-0.4902
		0.858333	1.47059	0
		0.866667	1.47059	0
		0.875	1.47059	0
		0.883333	1.47059	0.490196
		0.891667	1.96078	0
		0.9	2.45098	0
		0.908333	2.45098	-0.4902
		0.916667	2.45098	0
		0.925	2.94118	0
		0.933333	3.43137	0
		0.941667	3.92157	0.490196
		0.95	3.92157	0.490196
		0.958333	4.41176	0
		0.966667	4.90196	0.490196
		0.975	5.39216	0.490196
		0.983333	5.39216	0.490196
		0.991667	5.88235	0.980392
		1	6.86275	1.47059
		1.00833	6.86275	1.96078
		1.01667	7.35294	1.96078
		1.025	7.84314	1.96078
		1.03333	7.84314	2.45098
		1.04167	8.33333	2.94118
		1.05	8.82353	2.94118
		1.05833	9.31372	3.43137
		1.06667	9.80392	3.43137
		1.075	10.2941	3.92157
		1.08333	10.2941	3.92157
		1.09167	10.7843	3.92157
		1.1	11.2745	4.41176
		1.10833	12.2549	4.90196
		1.11667	11.7647	5.39216
		1.125	12.2549	5.39216
		1.13333	12.7451	5.88235
		1.14167	12.7451	6.37255
		1.15	14.2157	6.86275
		1.15833	14.2157	6.86275
		1.16667	14.7059	7.35294
		1.175	14.7059	8.33333
		1.18333	15.1961	8.33333
		1.19167	15.1961	8.82353
		1.2	15.6863	8.82353
		1.20833	16.1765	9.31372
		1.21667	16.6667	9.80392
		1.225	16.6667	9.31372
		1.23333	16.6667	10.2941
		1.24167	17.6471	10.7843
		1.25	17.6471	11.2745
		1.25833	18.6274	11.2745
		1.26667	18.1373	11.7647
		1.275	18.6274	12.2549
		1.28333	19.1177	12.2549
		1.29167	20.098	12.7451
		1.3	20.098	12.7451
		1.30833	19.6078	13.2353
		1.31667	20.098	14.2157
		1.325	20.098	14.2157
		1.33333	20.5882	14.7059
		1.34167	21.5686	14.7059
		1.35	21.5686	14.7059
		1.35833	22.0588	15.1961
		1.36667	22.0588	15.6863
		1.375	22.549	16.1765
		1.38333	22.549	16.1765
		1.39167	22.549	16.6667
		1.4	23.0392	16.6667
		1.40833	23.0392	17.1569
		1.41667	23.5294	17.6471
		1.425	23.5294	17.6471
		1.43333	23.5294	17.6471
		1.44167	24.0196	18.6274
		1.45	24.5098	18.6274
		1.45833	23.5294	19.1177
		1.46667	25	19.1177
		1.475	24.5098	19.6078
		1.48333	25	19.6078
		1.49167	25.4902	20.5882
		1.5	25.9804	20.5882
		1.50833	26.4706	21.0784
		1.51667	26.4706	21.0784
		1.525	25.4902	20.5882
		1.53333	26.4706	21.0784
		1.54167	26.4706	21.0784
		1.55	27.451	22.0588
		1.55833	26.9608	21.0784
		1.56667	26.4706	21.5686
		1.575	27.451	21.5686
		1.58333	27.9412	22.549
		1.59167	27.451	23.0392
		1.6	27.9412	23.0392
		1.60833	28.4314	23.0392
		1.61667	28.9216	23.5294
		1.625	28.9216	24.0196
		1.63333	28.9216	23.5294
		1.64167	29.4118	23.5294
		1.65	29.4118	24.0196
		1.65833	29.4118	24.0196
		1.66667	29.902	24.5098
		1.675	29.902	24.0196
		1.68333	30.3922	24.5098
		1.69167	30.8823	25.4902
		1.7	30.8823	25.4902
		1.70833	30.3922	25.4902
		1.71667	31.3726	25.9804
		1.725	31.8627	26.9608
		1.73333	31.8627	26.4706
		1.74167	32.3529	26.9608
		1.75	33.3333	27.451
		1.75833	33.8235	26.4706
		1.76667	34.3137	26.4706
		1.775	34.8039	26.9608
		1.78333	34.3137	26.9608
		1.79167	36.2745	27.451
		1.8	35.2941	26.9608
		1.80833	36.2745	27.451
		1.81667	36.7647	28.4314
		1.825	37.2549	27.9412
		1.83333	37.7451	27.9412
		1.84167	37.7451	28.4314
		1.85	38.7255	29.4118
		1.85833	39.7059	29.4118
		1.86667	40.1961	29.902
		1.875	40.6863	30.3922
		1.88333	40.1961	30.3922
		1.89167	40.6863	30.8823
		1.9	41.6667	32.3529
		1.90833	42.6471	31.8627
		1.91667	42.1569	31.3726
		1.925	42.6471	32.3529
		1.93333	42.1569	32.8431
		1.94167	44.6078	33.8235
		1.95	44.6078	34.3137
		1.95833	45.098	34.8039
		1.96667	46.0784	34.8039
		1.975	46.0784	35.7843
		1.98333	46.0784	36.7647
		1.99167	46.5686	36.7647
		2	47.0588	36.7647
		2.00833	47.0588	36.7647
		2.01667	47.549	38.2353
		2.025	46.5686	37.7451
		2.03333	45.5882	38.2353
		2.04167	45.5882	38.2353
		2.05	47.549	39.2157
		2.05833	50.9804	39.7059
		2.06667	50	40.1961
		2.075	50.4902	40.6863
		2.08333	48.0392	41.6667
		2.09167	46.5686	41.1765
		2.1	50	42.1569
		2.10833	50.9804	44.6078
		2.11667	50.4902	43.6275
		2.125	50.9804	43.6275
		2.13333	50.9804	44.6078
		2.14167	51.4706	45.5882
		2.15	49.0196	45.098
		2.15833	51.9608	47.0588
		2.16667	51.4706	47.549
		2.175	51.4706	46.5686
		2.18333	52.9412	47.549
		2.19167	52.451	47.549
		2.2	51.9608	47.0588
		2.20833	52.451	48.5294
		2.21667	52.9412	47.549
		2.225	54.4118	47.0588
		2.23333	53.9216	50.4902
		2.24167	53.9216	50.4902
		2.25	53.4314	48.5294
		2.25833	53.4314	49.5098
		2.26667	55.3922	49.5098
		2.275	51.9608	48.5294
		2.28333	53.9216	50.4902
		2.29167	55.8824	49.5098
		2.3	55.8824	51.4706
		2.30833	55.3922	53.4314
		2.31667	56.8627	51.4706
		2.325	56.3725	53.4314
		2.33333	55.3922	50.4902
		2.34167	56.8627	50.4902
		2.35	54.902	50
		2.35833	58.3333	53.9216
		2.36667	57.8431	55.8824
		2.375	57.8431	55.8824
		2.38333	57.3529	55.8824
		2.39167	58.3333	55.8824
		2.4	58.8235	54.902
		2.40833	59.3137	56.3725
		2.41667	59.3137	58.3333
		2.425	58.3333	55.3922
		2.43333	57.8431	56.3725
		2.44167	59.3137	56.8627
		2.45	59.8039	55.8824
		2.45833	59.3137	55.8824
		2.46667	58.3333	56.3725
		2.475	58.8235	56.3725
		2.48333	63.2353	57.3529
		2.49167	62.7451	58.3333
		2.5	62.7451	59.8039
		2.50833	62.2549	61.7647
		2.51667	60.7843	59.8039
		2.525	60.7843	56.3725
		2.53333	61.2745	59.3137
		2.54167	61.7647	59.3137
		2.55	60.7843	58.8235
		2.55833	63.7255	57.8431
		2.56667	64.7059	59.3137
		2.575	66.1765	62.7451
		2.58333	64.7059	63.7255
		2.59167	65.6863	62.2549
		2.6	64.2157	61.2745
		2.60833	65.6863	59.8039
		2.61667	63.7255	61.7647
		2.625	62.7451	63.7255
		2.63333	64.7059	62.7451
		2.64167	64.7059	64.7059
		2.65	65.6863	64.7059
		2.65833	64.2157	61.2745
		2.66667	66.1765	62.7451
		2.675	66.1765	62.2549
		2.68333	67.1569	63.7255
		2.69167	66.1765	65.1961
		2.7	67.1569	66.6667
		2.70833	66.6667	64.2157
		2.71667	67.6471	62.2549
		2.725	66.1765	63.2353
		2.73333	65.1961	61.7647
		2.74167	64.2157	62.7451
		2.75	66.6667	63.7255
		2.75833	68.1372	63.7255
		2.76667	67.1569	66.1765
		2.775	66.6667	67.6471
		2.78333	68.6274	65.6863
		2.79167	67.6471	66.6667
		2.8	68.6274	68.1372
		2.80833	68.6274	68.1372
		2.81667	66.1765	68.6274
		2.825	67.6471	66.1765
		2.83333	69.6078	66.1765
		2.84167	67.6471	66.1765
		2.85	70.098	65.6863
		2.85833	69.6078	69.1176
		2.86667	68.1372	69.6078
		2.875	69.6078	67.1569
		2.88333	70.098	68.6274
		2.89167	69.1176	68.1372
		2.9	67.6471	69.6078
		2.90833	69.6078	68.6274
		2.91667	68.6274	67.6471
		2.925	67.6471	66.6667
		2.93333	69.1176	67.1569
		2.94167	69.6078	67.6471
		2.95	70.098	67.1569
		2.95833	70.098	68.1372
		2.96667	71.5686	70.5882
		2.975	69.1176	70.5882
		2.98333	68.1372	72.0588
		2.99167	69.1176	70.5882
		3	68.6274	71.0784
		3.00833	70.5882	68.1372
		3.01667	72.0588	68.6274
		3.025	70.098	66.1765
		3.03333	69.1176	69.6078
		3.04167	70.098	70.5882
		3.05	71.5686	69.6078
		3.05833	71.5686	71.0784
		3.06667	70.098	71.0784
		3.075	70.5882	70.098
		3.08333	71.0784	70.5882
		3.09167	71.0784	72.0588
		3.1	70.098	71.0784
		3.10833	71.0784	69.6078
		3.11667	70.098	69.1176
		3.125	69.6078	69.6078
		3.13333	71.5686	72.0588
		3.14167	71.0784	71.5686
		3.15	71.5686	72.0588
		3.15833	72.549	69.6078
		3.16667	73.0392	68.6274
		3.175	72.0588	71.0784
		3.18333	73.5294	70.098
		3.19167	70.5882	69.1176
		3.2	71.5686	71.5686
		3.20833	72.0588	71.5686
		3.21667	72.0588	71.0784
		3.225	71.5686	71.5686
		3.23333	71.5686	71.5686
		3.24167	74.0196	73.0392
		3.25	73.5294	70.5882
		3.25833	70.098	72.0588
		3.26667	71.0784	72.0588
		3.275	73.0392	73.5294
		3.28333	73.5294	74.5098
		3.29167	73.0392	71.5686
		3.3	74.0196	72.0588
		3.30833	74.0196	72.549
		3.31667	73.0392	72.0588
		3.325	72.549	71.5686
		3.33333	70.098	71.0784
		3.34167	71.5686	72.0588
		3.35	74.0196	72.549
		3.35833	72.549	71.5686
		3.36667	73.0392	72.0588
		3.375	73.5294	72.0588
		3.38333	74.0196	72.0588
		3.39167	73.0392	72.549
		3.4	72.0588	72.0588
		3.40833	72.0588	74.0196
		3.41667	75	69.1176
		3.425	72.549	70.098
		3.43333	72.0588	73.0392
		3.44167	73.0392	74.5098
		3.45	74.5098	75
		3.45833	73.5294	74.0196
		3.46667	75	75.4902
		3.475	74.5098	74.5098
		3.48333	72.549	73.5294
		3.49167	74.0196	74.5098
		3.5	72.549	72.549
		3.50833	73.0392	73.5294
		3.51667	74.0196	72.0588
		3.525	74.0196	72.0588
		3.53333	73.5294	71.5686
		3.54167	73.0392	74.0196
		3.55	74.0196	75
		3.55833	74.0196	75
		3.56667	73.0392	74.5098
		3.575	73.5294	74.0196
		3.58333	75	75.4902
		3.59167	74.5098	72.0588
		3.6	74.5098	72.549
		3.60833	73.5294	74.5098
		3.61667	73.5294	73.5294
		3.625	73.5294	75
		3.63333	75.4902	74.0196
		3.64167	73.5294	74.5098
		3.65	73.0392	75.4902
		3.65833	73.5294	74.5098
		3.66667	73.0392	76.9608
		3.675	73.5294	78.4314
		3.68333	75	74.0196
		3.69167	75	73.5294
		3.7	74.5098	73.5294
		3.70833	74.0196	72.0588
		3.71667	75	74.5098
		3.725	74.0196	75.4902
		3.73333	73.0392	75.4902
		3.74167	74.0196	74.5098
		3.75	74.0196	75
		3.75833	74.5098	73.5294
		3.76667	74.5098	74.0196
		3.775	75	75
		3.78333	75.4902	76.4706
		3.79167	75.9804	74.5098
		3.8	74.5098	75.9804
		3.80833	75	75.4902
		3.81667	76.9608	74.5098
		3.825	75.4902	75.4902
		3.83333	75.4902	76.4706
		3.84167	76.4706	76.4706
		3.85	75.9804	75.4902
		3.85833	77.451	76.4706
		3.86667	76.4706	74.5098
		3.875	75.4902	75.4902
		3.88333	74.5098	77.9412
		3.89167	74.5098	76.9608
		3.9	75.9804	75
		3.90833	77.451	75
		3.91667	75.9804	74.5098
		3.925	75.4902	75.4902
		3.93333	75.9804	75
		3.94167	77.451	75
		3.95	76.4706	77.451
		3.95833	75.9804	75.9804
		3.96667	75.9804	75.9804
		3.975	75.4902	75
		3.98333	75.9804	74.5098
		3.99167	75.9804	75.4902
		4	75.4902	76.4706
		4.00833	77.9412	76.4706
		4.01667	77.451	75
		4.025	77.9412	74.5098
		4.03333	76.9608	75
		4.04167	75.9804	76.9608
		4.05	76.9608	77.451
		4.05833	76.9608	76.9608
		4.06667	76.9608	75.9804
		4.075	75	74.5098
		4.08333	75	74.5098
		4.09167	76.4706	75
		4.1	77.9412	75
		4.10833	76.9608	75.4902
		4.11667	76.4706	75
		4.125	78.9216	75.9804
		4.13333	76.4706	77.9412
		4.14167	75.9804	77.451
		4.15	76.9608	76.4706
		4.15833	78.9216	76.9608
		4.16667	77.9412	77.9412
		4.175	75.4902	76.9608
		4.18333	76.4706	76.4706
		4.19167	77.451	75
		4.2	76.4706	76.9608
		4.20833	76.4706	75.9804
		4.21667	75.9804	77.9412
		4.225	78.9216	77.9412
		4.23333	78.4314	77.451
		4.24167	76.9608	77.9412
		4.25	77.451	77.9412
		4.25833	78.4314	77.9412
		4.26667	78.9216	79.4118
		4.275	77.9412	77.451
		4.28333	77.451	77.451
		4.29167	78.4314	78.4314
		4.3	77.9412	78.9216
		4.30833	76.9608	76.4706
		4.31667	76.4706	77.451
		4.325	76.4706	76.9608
		4.33333	77.451	76.4706
		4.34167	75.9804	75
		4.35	77.9412	77.9412
		4.35833	78.4314	77.9412
		4.36667	78.4314	77.9412
		4.375	77.9412	76.4706
		4.38333	76.9608	76.9608
		4.39167	77.9412	76.9608
		4.4	78.4314	76.9608
		4.40833	78.9216	76.9608
		4.41667	77.9412	76.4706
		4.425	78.4314	75.4902
		4.43333	78.4314	76.4706
		4.44167	78.4314	76.9608
		4.45	79.4118	76.9608
		4.45833	79.4118	76.9608
		4.46667	77.451	76.9608
		4.475	77.9412	77.9412
		4.48333	78.4314	78.9216
		4.49167	79.4118	77.9412
		4.5	77.9412	78.4314
		4.50833	76.9608	77.9412
		4.51667	77.451	76.9608
		4.525	77.451	76.9608
		4.53333	77.9412	78.9216
		4.54167	77.9412	78.9216
		4.55	79.4118	77.9412
		4.55833	79.902	77.451
		4.56667	79.4118	78.4314
		4.575	77.9412	78.9216
		4.58333	78.4314	78.9216
		4.59167	78.4314	76.4706
		4.6	77.451	75.9804
		4.60833	77.451	75.9804
		4.61667	78.4314	76.4706
		4.625	79.4118	77.9412
		4.63333	78.9216	76.4706
		4.64167	77.9412	78.4314
		4.65	78.9216	77.9412
		4.65833	78.9216	78.9216
		4.66667	78.9216	77.9412
		4.675	78.9216	76.9608
		4.68333	77.9412	77.9412
		4.69167	79.902	79.4118
		4.7	78.9216	79.902
		4.70833	78.9216	78.4314
		4.71667	78.9216	77.9412
		4.725	78.4314	78.4314
		4.73333	78.9216	76.4706
		4.74167	78.9216	77.9412
		4.75	78.4314	79.4118
		4.75833	79.902	78.4314
		4.76667	79.4118	76.9608
		4.775	79.4118	77.451
		4.78333	80.8824	78.9216
		4.79167	79.902	77.451
		4.8	79.4118	78.9216
		4.80833	78.9216	77.451
		4.81667	79.4118	76.4706
		4.825	78.9216	75.4902
		4.83333	79.902	77.9412
		4.84167	79.902	77.451
		4.85	79.4118	77.9412
		4.85833	79.902	77.451
		4.86667	79.902	78.9216
		4.875	79.4118	79.4118
		4.88333	79.4118	79.902
		4.89167	81.3726	77.451
		4.9	80.3922	78.9216
		4.90833	78.9216	78.4314
		4.91667	79.902	79.4118
		4.925	79.4118	79.4118
		4.93333	80.8824	77.451
		4.94167	79.4118	78.4314
		4.95	80.3922	79.902
		4.95833	81.8628	79.902
		4.96667	80.8824	80.8824
		4.975	82.3529	80.8824
		4.98333	80.8824	78.9216
		4.99167	80.3922	79.4118
		5	81.3726	79.902
		5.00833	80.8824	78.9216
		5.01667	81.8628	78.4314
		5.025	82.3529	78.9216
		5.03333	80.8824	78.9216
		5.04167	80.3922	78.4314
		5.05	80.3922	78.4314
		5.05833	79.902	78.9216
		5.06667	80.8824	77.9412
		5.075	80.3922	79.902
		5.08333	82.3529	78.4314
		5.09167	80.8824	77.451
		5.1	79.4118	79.4118
		5.10833	81.3726	81.8628
		5.11667	82.3529	77.9412
		5.125	81.3726	78.9216
		5.13333	79.4118	78.9216
		5.14167	79.4118	78.4314
		5.15	79.902	79.902
		5.15833	79.4118	80.8824
		5.16667	78.9216	79.902
		5.175	79.4118	79.4118
		5.18333	80.3922	79.4118
		5.19167	81.3726	77.9412
		5.2	82.3529	77.451
		5.20833	81.3726	79.4118
		5.21667	81.3726	80.3922
		5.225	80.8824	78.4314
		5.23333	80.3922	79.902
		5.24167	79.902	79.902
		5.25	80.3922	78.9216
		5.25833	80.8824	78.4314
		5.26667	81.3726	77.451
		5.275	80.3922	76.9608
		5.28333	80.3922	78.9216
		5.29167	80.3922	76.9608
		5.3	80.8824	77.451
		5.30833	81.3726	77.451
		5.31667	80.3922	78.4314
		5.325	80.3922	78.9216
		5.33333	81.3726	78.9216
		5.34167	81.3726	79.902
		5.35	82.3529	79.902
		5.35833	82.8431	79.902
		5.36667	80.3922	78.9216
		5.375	80.3922	77.9412
		5.38333	80.8824	78.9216
		5.39167	80.3922	78.9216
		5.4	80.8824	77.9412
		5.40833	81.3726	79.4118
		5.41667	82.3529	80.3922
		5.425	81.8628	80.8824
		5.43333	81.3726	79.902
		5.44167	83.3333	77.451
		5.45	81.8628	78.4314
		5.45833	79.902	78.9216
		5.46667	78.4314	77.9412
		5.475	81.3726	79.902
		5.48333	82.3529	80.8824
		5.49167	81.3726	79.902
		5.5	80.3922	78.9216
		5.50833	81.8628	79.902
		5.51667	81.3726	79.4118
		5.525	81.3726	79.902
		5.53333	82.3529	81.8628
		5.54167	82.3529	80.8824
		5.55	81.8628	77.9412
		5.55833	79.902	78.4314
		5.56667	79.902	79.902
		5.575	82.3529	78.9216
		5.58333	82.3529	79.4118
		5.59167	81.8628	80.3922
		5.6	82.3529	80.8824
		5.60833	82.3529	81.8628
		5.61667	82.8431	79.4118
		5.625	83.8235	79.4118
		5.63333	81.8628	81.3726
		5.64167	81.3726	81.3726
		5.65	82.8431	80.3922
		5.65833	83.3333	80.3922
		5.66667	81.3726	79.4118
		5.675	82.8431	78.4314
		5.68333	82.8431	79.902
		5.69167	83.3333	80.3922
		5.7	81.8628	78.9216
		5.70833	81.8628	79.4118
		5.71667	81.3726	79.4118
		5.725	83.3333	79.902
		5.73333	81.8628	80.3922
		5.74167	83.3333	81.3726
		5.75	82.3529	81.3726
		5.75833	82.8431	79.4118
		5.76667	80.8824	80.8824
		5.775	82.3529	78.4314
		5.78333	82.3529	78.4314
		5.79167	81.3726	77.9412
		5.8	81.8628	78.9216
		5.80833	81.8628	78.9216
		5.81667	83.3333	79.902
		5.825	82.8431	78.9216
		5.83333	82.3529	78.4314
		5.84167	82.8431	78.9216
		5.85	84.3137	78.9216
		5.85833	81.8628	78.9216
		5.86667	81.8628	79.4118
		5.875	82.3529	79.902
		5.88333	82.3529	80.3922
		5.89167	81.3726	80.3922
		5.9	82.3529	80.8824
		5.90833	82.3529	80.8824
		5.91667	81.8628	81.3726
		5.925	81.8628	79.902
		5.93333	84.3137	80.8824
		5.94167	84.3137	80.8824
		5.95	82.3529	78.9216
		5.95833	83.3333	79.902
		5.96667	84.3137	80.3922
		5.975	82.3529	80.3922
		5.98333	82.8431	79.4118
		5.99167	83.3333	80.8824
		6	82.3529	80.8824
		6.00833	82.8431	77.451
		6.01667	81.8628	77.451
		6.025	81.8628	79.902
		6.03333	82.3529	79.902
		6.04167	81.8628	81.3726
		6.05	84.3137	80.8824
		6.05833	82.8431	80.8824
		6.06667	81.8628	80.3922
		6.075	81.3726	81.3726
		6.08333	83.8235	81.3726
		6.09167	83.3333	80.3922
		6.1	84.8039	79.4118
		6.10833	84.8039	79.4118
		6.11667	83.3333	80.8824
		6.125	83.3333	79.902
		6.13333	83.3333	81.8628
		6.14167	82.8431	83.3333
		6.15	82.8431	79.902
		6.15833	82.8431	79.4118
		6.16667	82.8431	77.9412
		6.175	81.8628	78.9216
		6.18333	83.8235	79.902
		6.19167	84.3137	79.4118
		6.2	84.8039	79.4118
		6.20833	83.3333	78.4314
		6.21667	83.3333	78.4314
		6.225	82.3529	79.902
		6.23333	82.3529	81.3726
		6.24167	82.3529	81.8628
		6.25	83.8235	80.3922
		6.25833	83.3333	81.3726
		6.26667	83.3333	82.3529
		6.275	83.3333	80.8824
		6.28333	85.2941	79.902
		6.29167	82.8431	80.3922
		6.3	84.3137	80.3922
		6.30833	83.3333	79.4118
		6.31667	83.8235	78.9216
		6.325	84.8039	80.3922
		6.33333	83.3333	80.3922
		6.34167	84.8039	79.902
		6.35	83.3333	80.8824
		6.35833	84.8039	80.8824
		6.36667	83.3333	82.3529
		6.375	82.3529	81.3726
		6.38333	82.3529	81.8628
		6.39167	83.3333	81.3726
		6.4	82.8431	81.8628
		6.40833	83.3333	81.3726
		6.41667	83.3333	79.902
		6.425	83.3333	82.3529
		6.43333	83.8235	80.8824
		6.44167	84.3137	80.3922
		6.45	82.8431	80.8824
		6.45833	83.8235	83.3333
		6.46667	84.3137	83.8235
		6.475	83.3333	81.3726
		6.48333	83.8235	82.3529
		6.49167	84.8039	81.3726
		6.5	83.3333	81.8628
		6.50833	84.3137	81.3726
		6.51667	83.8235	80.3922
		6.525	83.8235	80.3922
		6.53333	83.3333	80.8824
		6.54167	82.8431	80.3922
		6.55	84.3137	81.3726
		6.55833	83.3333	81.8628
		6.56667	84.8039	80.8824
		6.575	84.3137	81.8628
		6.58333	83.3333	81.3726
		6.59167	83.8235	81.3726
		6.6	82.8431	79.902
		6.60833	84.8039	80.8824
		6.61667	83.3333	82.3529
		6.625	83.3333	80.3922
		6.63333	84.8039	81.8628
		6.64167	84.8039	80.8824
		6.65	84.3137	80.3922
		6.65833	83.8235	80.8824
		6.66667	83.3333	80.8824
		6.675	83.8235	80.3922
		6.68333	83.3333	80.8824
		6.69167	85.7843	81.8628
		6.7	83.8235	80.8824
		6.70833	83.8235	81.3726
		6.71667	83.8235	82.3529
		6.725	83.3333	81.8628
		6.73333	83.3333	80.8824
		6.74167	83.8235	81.3726
		6.75	85.2941	80.3922
		6.75833	83.8235	79.902
		6.76667	84.3137	81.8628
		6.775	84.3137	80.8824
		6.78333	83.3333	80.8824
		6.79167	83.8235	80.3922
		6.8	84.3137	79.902
		6.80833	85.2941	81.3726
		6.81667	84.8039	81.8628
		6.825	84.8039	82.8431
		6.83333	84.3137	81.3726
		6.84167	84.8039	80.8824
		6.85	83.8235	80.8824
		6.85833	83.3333	81.3726
		6.86667	84.3137	82.8431
		6.875	84.8039	81.8628
		6.88333	83.3333	80.8824
		6.89167	83.8235	80.8824
		6.9	84.3137	80.8824
		6.90833	83.8235	81.3726
		6.91667	83.8235	80.8824
		6.925	83.8235	80.3922
		6.93333	84.8039	81.3726
		6.94167	84.3137	80.8824
		6.95	84.8039	81.8628
		6.95833	83.3333	81.3726
		6.96667	83.8235	81.3726
		6.975	84.3137	81.8628
		6.98333	83.8235	81.3726
		6.99167	83.8235	80.8824
		7	82.3529	81.3726
		7.00833	83.3333	82.3529
		7.01667	83.3333	81.3726
		7.025	83.8235	82.3529
		7.03333	83.8235	81.3726
		7.04167	83.8235	79.4118
		7.05	83.3333	79.4118
		7.05833	84.8039	79.902
		7.06667	84.8039	80.8824
		7.075	84.8039	81.3726
		7.08333	85.2941	80.3922
		7.09167	82.8431	80.8824
		7.1	83.8235	80.3922
		7.10833	83.3333	80.8824
		7.11667	84.3137	81.8628
		7.125	84.8039	82.3529
		7.13333	84.3137	82.3529
		7.14167	85.7843	82.3529
		7.15	85.7843	81.8628
		7.15833	85.2941	83.3333
		7.16667	83.8235	81.8628
		7.175	82.8431	81.8628
		7.18333	83.8235	82.8431
		7.19167	84.3137	82.3529
		7.2	83.3333	82.3529
		7.20833	83.8235	82.8431
		7.21667	84.3137	82.3529
		7.225	84.8039	81.8628
		7.23333	83.8235	80.8824
		7.24167	85.7843	80.8824
		7.25	85.7843	79.902
		7.25833	85.2941	80.3922
		7.26667	85.2941	81.8628
		7.275	85.7843	81.8628
		7.28333	85.2941	81.3726
		7.29167	83.8235	81.8628
		7.3	83.8235	81.3726
		7.30833	84.3137	80.3922
		7.31667	85.2941	81.3726
		7.325	84.3137	80.8824
		7.33333	85.2941	79.902
		7.34167	85.7843	80.3922
		7.35	85.2941	81.3726
		7.35833	84.8039	81.8628
		7.36667	84.8039	81.8628
		7.375	85.2941	81.3726
		7.38333	85.7843	81.3726
		7.39167	85.2941	79.902
		7.4	83.8235	80.3922
		7.40833	84.3137	81.8628
		7.41667	84.3137	81.8628
		7.425	85.7843	79.902
		7.43333	85.2941	81.8628
		7.44167	83.8235	81.3726
		7.45	84.3137	81.8628
		7.45833	85.2941	81.3726
		7.46667	85.2941	80.3922
		7.475	84.8039	79.902
		7.48333	83.8235	81.3726
		7.49167	84.3137	81.3726
		7.5	85.2941	81.3726
		7.50833	85.7843	80.8824
		7.51667	84.8039	79.902
		7.525	84.3137	81.8628
		7.53333	83.8235	80.8824
		7.54167	83.3333	81.8628
		7.55	85.2941	82.3529
		7.55833	84.8039	82.3529
		7.56667	84.8039	80.3922
		7.575	85.2941	81.3726
		7.58333	86.7647	81.3726
		7.59167	83.8235	80.3922
		7.6	84.8039	81.3726
		7.60833	85.7843	81.8628
		7.61667	86.2745	82.3529
		7.625	85.7843	82.3529
		7.63333	85.2941	80.8824
		7.64167	85.2941	81.3726
		7.65	85.7843	81.8628
		7.65833	86.2745	80.8824
		7.66667	85.2941	82.3529
		7.675	85.2941	81.8628
		7.68333	85.2941	81.8628
		7.69167	84.8039	81.8628
		7.7	86.7647	82.3529
		7.70833	85.7843	81.8628
		7.71667	85.7843	81.3726
		7.725	84.8039	80.3922
		7.73333	86.2745	79.4118
		7.74167	86.2745	80.3922
		7.75	84.8039	81.8628
		7.75833	85.7843	81.8628
		7.76667	85.2941	80.8824
		7.775	85.2941	80.8824
		7.78333	85.2941	82.8431
		7.79167	86.2745	80.8824
		7.8	86.2745	81.3726
		7.80833	84.8039	81.3726
		7.81667	85.7843	81.3726
		7.825	85.7843	82.8431
		7.83333	86.7647	83.3333
		7.84167	85.7843	83.3333
		7.85	85.7843	83.3333
		7.85833	85.2941	81.8628
		7.86667	86.2745	81.8628
		7.875	85.7843	81.8628
		7.88333	84.3137	80.8824
		7.89167	84.8039	81.8628
		7.9	85.2941	82.3529
		7.90833	84.8039	82.8431
		7.91667	85.2941	82.8431
		7.925	84.8039	81.3726
		7.93333	86.2745	81.8628
		7.94167	86.2745	81.8628
		7.95	86.2745	81.3726
		7.95833	85.7843	80.3922
		7.96667	86.7647	81.3726
		7.975	86.7647	82.3529
		7.98333	86.2745	81.8628
		7.99167	86.7647	81.8628
		8	85.7843	81.3726
		8.00833	84.8039	80.8824
		8.01667	86.2745	82.3529
		8.025	86.7647	82.8431
		8.03333	86.2745	82.3529
		8.04167	85.7843	80.8824
		8.05	86.2745	80.8824
		8.05833	86.2745	80.3922
		8.06667	84.8039	80.8824
		8.075	85.7843	82.3529
		8.08333	85.2941	81.3726
		8.09167	85.7843	82.3529
		8.1	84.8039	81.8628
		8.10833	85.7843	82.3529
		8.11667	85.2941	82.3529
		8.125	86.2745	82.8431
		8.13333	85.7843	83.3333
		8.14167	86.7647	83.3333
		8.15	85.7843	82.8431
		8.15833	85.2941	82.3529
		8.16667	84.8039	82.3529
		8.175	85.2941	82.8431
		8.18333	85.2941	82.8431
		8.19167	85.2941	82.8431
		8.2	85.2941	81.8628
		8.20833	86.7647	81.3726
		8.21667	86.2745	82.3529
		8.225	85.7843	81.8628
		8.23333	85.7843	82.3529
		8.24167	86.2745	82.8431
		8.25	84.8039	83.3333
		8.25833	84.3137	82.3529
		8.26667	85.7843	83.3333
		8.275	85.2941	80.8824
		8.28333	85.7843	80.8824
		8.29167	84.8039	82.3529
		8.3	85.2941	82.3529
		8.30833	85.7843	80.8824
		8.31667	85.7843	81.8628
		8.325	86.2745	82.3529
		8.33333	84.8039	82.3529
		8.34167	86.7647	82.8431
		8.35	84.8039	82.8431
		8.35833	85.2941	83.3333
		8.36667	85.7843	82.3529
		8.375	85.7843	81.8628
		8.38333	85.7843	81.8628
		8.39167	85.2941	81.8628
		8.4	86.2745	81.3726
		8.40833	85.2941	81.8628
		8.41667	85.7843	82.3529
		8.425	85.7843	82.8431
		8.43333	85.2941	81.8628
		8.44167	86.2745	81.8628
		8.45	86.2745	81.8628
		8.45833	85.2941	82.3529
		8.46667	86.7647	81.8628
		8.475	85.2941	82.8431
		8.48333	84.8039	81.8628
		8.49167	85.7843	82.3529
		8.5	84.3137	83.3333
		8.50833	84.8039	82.3529
		8.51667	85.2941	82.8431
		8.525	84.8039	82.3529
		8.53333	85.7843	82.3529
		8.54167	85.7843	82.3529
		8.55	85.7843	83.3333
		8.55833	86.2745	82.3529
		8.56667	85.7843	83.3333
		8.575	86.7647	82.3529
		8.58333	86.2745	82.8431
		8.59167	85.2941	82.3529
		8.6	85.7843	82.3529
		8.60833	86.2745	82.3529
		8.61667	86.2745	82.3529
		8.625	85.7843	81.8628
		8.63333	86.2745	81.8628
		8.64167	86.2745	82.3529
		8.65	84.3137	81.3726
		8.65833	84.8039	80.8824
		8.66667	86.2745	82.3529
		8.675	85.7843	82.8431
		8.68333	84.3137	81.8628
		8.69167	85.2941	82.3529
		8.7	85.2941	82.3529
		8.70833	85.7843	82.3529
		8.71667	85.2941	82.8431
		8.725	86.2745	81.8628
		8.73333	85.7843	82.3529
		8.74167	86.7647	82.3529
		8.75	85.7843	81.8628
		8.75833	85.2941	82.8431
		8.76667	84.3137	82.3529
		8.775	85.2941	81.8628
		8.78333	86.2745	83.3333
		8.79167	86.2745	83.3333
		8.8	85.7843	82.8431
		8.80833	85.7843	81.3726
		8.81667	84.8039	82.3529
		8.825	85.7843	82.3529
		8.83333	85.2941	82.3529
		8.84167	84.8039	83.3333
		8.85	85.2941	83.3333
		8.85833	84.3137	82.8431
		8.86667	86.7647	81.8628
		8.875	85.7843	83.3333
		8.88333	85.2941	82.8431
		8.89167	85.7843	80.8824
		8.9	84.8039	82.3529
		8.90833	85.7843	83.3333
		8.91667	86.2745	82.8431
		8.925	85.2941	81.3726
		8.93333	85.2941	82.8431
		8.94167	85.7843	82.8431
		8.95	86.2745	81.8628
		8.95833	85.2941	82.8431
		8.96667	85.2941	81.8628
		8.975	85.7843	81.8628
		8.98333	85.2941	83.3333
		8.99167	86.2745	81.8628
		9	86.2745	81.3726
		9.00833	85.2941	81.8628
		9.01667	86.2745	81.3726
		9.025	86.2745	83.3333
		9.03333	87.2549	83.8235
		9.04167	86.2745	83.3333
		9.05	86.2745	83.8235
		9.05833	85.2941	82.3529
		9.06667	86.7647	83.3333
		9.075	86.2745	83.3333
		9.08333	86.7647	82.3529
		9.09167	86.2745	82.8431
		9.1	86.2745	84.3137
		9.10833	86.7647	83.3333
		9.11667	86.7647	82.8431
		9.125	86.7647	80.8824
		9.13333	86.2745	83.3333
		9.14167	85.7843	82.8431
		9.15	86.2745	82.8431
		9.15833	86.2745	82.3529
		9.16667	86.7647	82.8431
		9.175	85.7843	82.8431
		9.18333	85.7843	82.3529
		9.19167	86.2745	81.3726
		9.2	85.7843	82.3529
		9.20833	87.2549	81.8628
		9.21667	86.7647	82.8431
		9.225	87.2549	82.8431
		9.23333	86.2745	82.3529
		9.24167	85.2941	82.8431
		9.25	85.2941	83.8235
		9.25833	84.8039	82.8431
		9.26667	85.2941	81.8628
		9.275	85.2941	80.8824
		9.28333	86.2745	82.8431
		9.29167	86.2745	82.8431
		9.3	85.7843	83.3333
		9.30833	85.2941	83.3333
		9.31667	84.3137	83.8235
		9.325	85.7843	81.8628
		9.33333	85.7843	81.3726
		9.34167	86.7647	81.8628
		9.35	85.7843	82.3529
		9.35833	87.2549	82.3529
		9.36667	87.2549	83.3333
		9.375	87.2549	82.8431
		9.38333	85.7843	83.3333
		9.39167	86.7647	81.3726
		9.4	86.2745	81.8628
		9.40833	85.7843	81.8628
		9.41667	85.2941	82.3529
		9.425	85.7843	81.3726
		9.43333	85.7843	82.3529
		9.44167	86.7647	82.8431
		9.45	85.7843	82.3529
		9.45833	87.7451	82.3529
		9.46667	85.2941	81.8628
		9.475	85.7843	82.8431
		9.48333	86.2745	83.8235
		9.49167	87.2549	83.3333
		9.5	87.2549	83.3333
		9.50833	86.7647	82.3529
		9.51667	86.7647	82.8431
		9.525	85.7843	82.8431
		9.53333	86.7647	82.3529
		9.54167	86.2745	83.3333
		9.55	87.2549	83.3333
		9.55833	85.7843	83.3333
		9.56667	86.7647	82.3529
		9.575	86.7647	81.8628
		9.58333	86.2745	82.3529
		9.59167	86.7647	82.3529
		9.6	85.7843	82.8431
		9.60833	85.7843	82.3529
		9.61667	84.8039	82.8431
		9.625	86.2745	83.3333
		9.63333	86.2745	81.8628
		9.64167	84.8039	82.3529
		9.65	86.2745	82.3529
		9.65833	87.2549	80.8824
		9.66667	86.2745	80.3922
		9.675	86.2745	83.3333
		9.68333	88.2353	83.8235
		9.69167	86.2745	82.8431
		9.7	86.2745	81.8628
		9.70833	85.2941	82.8431
		9.71667	85.2941	82.3529
		9.725	86.2745	82.8431
		9.73333	86.2745	82.3529
		9.74167	86.2745	81.8628
		9.75	86.7647	81.8628
		9.75833	85.7843	82.3529
		9.76667	85.2941	81.3726
		9.775	84.8039	82.3529
		9.78333	85.7843	82.8431
		9.79167	86.2745	82.8431
		9.8	86.2745	84.3137
		9.80833	86.2745	83.3333
		9.81667	86.2745	82.3529
		9.825	86.7647	81.8628
		9.83333	86.2745	82.3529
		9.84167	86.2745	82.3529
		9.85	85.2941	83.3333
		9.85833	85.2941	82.8431
		9.86667	86.7647	82.3529
		9.875	85.7843	83.3333
		9.88333	85.7843	83.3333
		9.89167	86.2745	83.8235
		9.9	84.8039	83.8235
		9.90833	85.2941	82.8431
		9.91667	86.2745	82.3529
		9.925	86.7647	81.3726
		9.93333	85.7843	82.3529
		9.94167	87.2549	83.3333
		9.95	84.8039	82.3529
		9.95833	84.8039	81.3726
		9.96667	85.7843	81.8628
		9.975	85.7843	82.8431
		9.98333	86.7647	83.3333
		9.99167	85.7843	81.3726
		10	85.7843	81.8628
		10.0083	86.2745	82.8431
		10.0167	85.7843	82.3529
		10.025	86.7647	82.8431
		10.0333	86.2745	83.8235
		10.0417	88.2353	82.3529
		10.05	86.2745	82.8431
		10.0583	85.2941	83.3333
		10.0667	85.7843	82.3529
		10.075	84.8039	82.8431
		10.0833	85.7843	82.3529
		10.0917	86.7647	81.8628
		10.1	87.2549	83.3333
		10.1083	86.7647	84.3137
		10.1167	86.7647	83.3333
		10.125	84.8039	83.8235
		10.1333	85.2941	83.3333
		10.1417	86.2745	81.3726
		10.15	86.2745	80.8824
		10.1583	86.7647	83.8235
		10.1667	87.2549	83.8235
		10.175	86.7647	84.3137
		10.1833	86.7647	82.3529
		10.1917	86.2745	81.8628
		10.2	85.7843	82.3529
		10.2083	85.7843	82.8431
		10.2167	86.2745	82.8431
		10.225	85.7843	82.8431
		10.2333	85.7843	82.3529
		10.2417	86.2745	83.3333
		10.25	86.7647	82.8431
		10.2583	86.7647	82.3529
		10.2667	85.7843	82.3529
		10.275	86.7647	81.8628
		10.2833	87.2549	83.3333
		10.2917	86.7647	83.8235
		10.3	87.2549	83.3333
		10.3083	86.2745	82.3529
		10.3167	85.7843	82.3529
		10.325	84.8039	83.3333
		10.3333	85.2941	84.3137
		10.3417	85.2941	82.8431
		10.35	85.7843	82.8431
		10.3583	86.2745	83.3333
		10.3667	84.8039	82.8431
		10.375	87.2549	82.3529
		10.3833	85.7843	82.3529
		10.3917	87.7451	83.3333
		10.4	87.7451	83.3333
		10.4083	87.7451	82.8431
		10.4167	87.7451	83.3333
		10.425	87.2549	82.3529
		10.4333	86.2745	82.3529
		10.4417	86.7647	82.3529
		10.45	85.7843	82.8431
		10.4583	86.7647	83.3333
		10.4667	86.7647	83.8235
		10.475	87.2549	84.3137
		10.4833	86.7647	82.8431
		10.4917	87.7451	82.8431
		10.5	87.2549	82.3529
		10.5083	87.2549	82.8431
		10.5167	87.2549	82.3529
		10.525	86.7647	82.3529
		10.5333	85.2941	83.8235
		10.5417	86.2745	82.3529
		10.55	85.7843	82.8431
		10.5583	85.7843	81.8628
		10.5667	87.2549	82.8431
		10.575	85.7843	82.8431
		10.5833	87.2549	82.3529
		10.5917	86.2745	81.8628
		10.6	85.7843	83.8235
		10.6083	87.2549	83.3333
		10.6167	86.7647	82.8431
		10.625	86.2745	85.7843
		10.6333	86.7647	83.3333
		10.6417	86.7647	82.8431
		10.65	87.7451	81.8628
		10.6583	87.2549	83.8235
		10.6667	87.2549	82.8431
		10.675	86.7647	82.8431
		10.6833	87.7451	83.3333
		10.6917	86.7647	83.8235
		10.7	85.2941	83.8235
		10.7083	86.7647	81.8628
		10.7167	86.2745	83.3333
		10.725	85.2941	83.3333
		10.7333	86.2745	83.8235
		10.7417	86.7647	83.3333
		10.75	86.7647	83.3333
		10.7583	86.7647	81.8628
		10.7667	87.2549	81.8628
		10.775	87.7451	83.3333
		10.7833	87.2549	82.8431
		10.7917	86.2745	83.3333
		10.8	86.2745	82.3529
		10.8083	86.7647	82.3529
		10.8167	86.7647	82.8431
		10.825	86.2745	83.3333
		10.8333	85.7843	82.3529
		10.8417	86.2745	82.8431
		10.85	86.2745	82.8431
		10.8583	87.2549	81.3726
		10.8667	88.2353	81.8628
		10.875	87.7451	81.8628
		10.8833	86.7647	82.3529
		10.8917	86.2745	82.8431
		10.9	86.7647	82.3529
		10.9083	86.2745	83.8235
		10.9167	86.7647	84.8039
		10.925	86.7647	83.8235
		10.9333	87.2549	83.8235
		10.9417	87.2549	83.8235
		10.95	87.2549	82.3529
		10.9583	87.2549	82.8431
		10.9667	87.2549	83.8235
		10.975	87.2549	82.8431
		10.9833	86.2745	83.3333
		10.9917	86.7647	83.3333
		11	86.7647	82.3529
		11.0083	86.2745	81.8628
		11.0167	85.7843	82.8431
		11.025	84.8039	82.3529
		11.0333	85.7843	83.3333
		11.0417	85.7843	83.3333
		11.05	84.8039	83.3333
		11.0583	86.2745	83.3333
		11.0667	86.2745	82.8431
		11.075	85.7843	83.8235
		11.0833	86.7647	83.8235
		11.0917	84.8039	83.8235
		11.1	86.2745	83.8235
		11.1083	87.7451	83.3333
		11.1167	86.7647	82.8431
		11.125	88.2353	82.8431
		11.1333	87.2549	83.8235
		11.1417	87.7451	84.3137
		11.15	86.7647	83.8235
		11.1583	86.2745	83.3333
		11.1667	86.2745	83.8235
		11.175	87.2549	82.8431
		11.1833	86.7647	81.8628
		11.1917	86.2745	82.3529
		11.2	86.2745	83.3333
		11.2083	84.8039	82.8431
		11.2167	85.7843	81.8628
		11.225	84.8039	81.8628
		11.2333	84.8039	82.8431
		11.2417	86.2745	82.3529
		11.25	86.7647	82.8431
		11.2583	87.2549	83.3333
		11.2667	86.7647	83.3333
		11.275	86.7647	82.3529
		11.2833	86.7647	82.8431
		11.2917	85.7843	83.3333
		11.3	86.7647	82.8431
		11.3083	86.7647	82.8431
		11.3167	86.7647	83.3333
		11.325	87.2549	83.8235
		11.3333	86.7647	84.3137
		11.3417	86.7647	82.8431
		11.35	86.7647	83.3333
		11.3583	86.7647	82.8431
		11.3667	86.7647	83.3333
		11.375	86.2745	82.8431
		11.3833	86.2745	83.3333
		11.3917	86.2745	83.3333
		11.4	86.7647	82.8431
		11.4083	86.7647	83.3333
		11.4167	87.2549	83.3333
		11.425	86.2745	83.3333
		11.4333	86.7647	82.8431
		11.4417	86.2745	83.8235
		11.45	85.7843	83.8235
		11.4583	87.2549	83.3333
		11.4667	86.7647	82.8431
		11.475	86.7647	84.3137
		11.4833	86.7647	83.8235
		11.4917	87.2549	84.3137
		11.5	86.7647	82.8431
		11.5083	86.2745	82.8431
		11.5167	86.7647	83.3333
		11.525	85.2941	82.8431
		11.5333	85.7843	82.8431
		11.5417	86.2745	82.3529
		11.55	85.7843	82.8431
		11.5583	87.7451	84.3137
		11.5667	87.2549	83.8235
		11.575	86.2745	83.3333
		11.5833	86.7647	83.3333
		11.5917	86.7647	83.3333
		11.6	85.7843	84.8039
		11.6083	87.2549	83.8235
		11.6167	87.2549	83.3333
		11.625	87.2549	83.8235
		11.6333	86.7647	82.3529
		11.6417	86.2745	83.3333
		11.65	86.7647	84.3137
		11.6583	87.2549	83.3333
		11.6667	87.2549	83.3333
		11.675	86.7647	84.3137
		11.6833	86.2745	81.8628
		11.6917	85.7843	82.3529
		11.7	86.2745	81.8628
		11.7083	85.7843	81.3726
		11.7167	86.2745	82.8431
		11.725	86.7647	84.3137
		11.7333	87.2549	83.8235
		11.7417	87.2549	83.3333
		11.75	86.7647	82.8431
		11.7583	86.7647	84.3137
		11.7667	85.2941	83.8235
		11.775	85.7843	83.3333
		11.7833	86.2745	83.3333
		11.7917	84.8039	82.8431
		11.8	85.7843	83.3333
		11.8083	87.2549	83.8235
		11.8167	85.2941	83.8235
		11.825	86.2745	83.3333
		11.8333	86.7647	83.3333
		11.8417	86.2745	83.8235
		11.85	86.7647	83.3333
		11.8583	86.7647	83.3333
		11.8667	86.7647	84.3137
		11.875	87.2549	82.8431
		11.8833	87.2549	83.3333
		11.8917	87.2549	84.8039
		11.9	87.2549	83.8235
		11.9083	86.2745	83.8235
		11.9167	85.7843	82.3529
		11.925	87.2549	82.8431
		11.9333	87.7451	84.3137
		11.9417	85.7843	83.8235
		11.95	86.2745	83.3333
		11.9583	86.7647	83.3333
		11.9667	87.7451	83.3333
		11.975	86.7647	83.3333
		11.9833	86.7647	83.8235
		11.9917	85.7843	83.3333
		12	86.7647	83.3333
		12.0083	87.2549	84.8039
		12.0167	85.7843	84.3137
		12.025	86.2745	83.3333
		12.0333	86.7647	83.3333
		12.0417	87.2549	83.8235
		12.05	86.2745	82.8431
		12.0583	85.7843	82.8431
		12.0667	86.7647	83.3333
		12.075	87.7451	82.3529
		12.0833	86.7647	84.3137
		12.0917	86.2745	84.3137
		12.1	86.7647	83.8235
		12.1083	86.2745	83.8235
		12.1167	87.2549	83.3333
		12.125	87.7451	83.8235
		12.1333	86.7647	84.3137
		12.1417	87.7451	83.8235
		12.15	87.2549	82.3529
		12.1583	87.2549	83.3333
		12.1667	87.7451	83.8235
		12.175	87.7451	82.8431
		12.1833	86.7647	83.8235
		12.1917	85.7843	83.8235
		12.2	86.7647	83.3333
		12.2083	87.2549	83.3333
		12.2167	87.2549	83.3333
		12.225	86.7647	83.3333
		12.2333	86.2745	84.3137
		12.2417	85.7843	84.8039
		12.25	87.2549	84.8039
		12.2583	86.2745	84.8039
		12.2667	86.2745	84.8039
		12.275	86.7647	84.8039
		12.2833	86.7647	84.3137
		12.2917	86.2745	83.3333
		12.3	85.7843	84.3137
		12.3083	86.7647	83.8235
		12.3167	86.7647	83.3333
		12.325	86.7647	84.3137
		12.3333	86.7647	83.3333
		12.3417	86.7647	82.8431
		12.35	86.7647	84.3137
		12.3583	86.7647	84.3137
		12.3667	87.7451	83.8235
		12.375	86.2745	83.3333
		12.3833	87.7451	83.8235
		12.3917	87.2549	83.8235
		12.4	87.2549	83.3333
		12.4083	88.7255	83.3333
		12.4167	88.7255	82.8431
		12.425	87.7451	83.3333
		12.4333	87.7451	83.8235
		12.4417	87.7451	83.8235
		12.45	87.7451	83.8235
		12.4583	86.2745	83.8235
		12.4667	87.2549	84.8039
		12.475	86.7647	82.8431
		12.4833	87.7451	82.8431
		12.4917	87.2549	83.3333
		12.5	86.7647	83.3333
		12.5083	86.2745	83.8235
		12.5167	85.7843	83.3333
		12.525	86.2745	82.3529
		12.5333	87.2549	82.8431
		12.5417	87.2549	83.3333
		12.55	86.7647	84.3137
		12.5583	86.2745	83.8235
		12.5667	86.7647	84.3137
		12.575	86.2745	83.8235
		12.5833	86.2745	83.8235
		12.5917	86.7647	83.8235
		12.6	85.7843	83.3333
		12.6083	86.2745	83.3333
		12.6167	86.2745	83.8235
		12.625	86.7647	83.3333
		12.6333	87.7451	84.3137
		12.6417	87.2549	84.8039
		12.65	86.2745	83.3333
		12.6583	87.7451	83.3333
		12.6667	86.2745	83.3333
		12.675	86.7647	84.3137
		12.6833	87.2549	83.8235
		12.6917	86.7647	83.8235
		12.7	87.7451	83.8235
		12.7083	87.7451	83.8235
		12.7167	86.7647	83.3333
		12.725	86.2745	83.3333
		12.7333	86.7647	83.3333
		12.7417	86.7647	82.8431
		12.75	87.2549	82.3529
		12.7583	86.7647	83.3333
		12.7667	87.2549	83.3333
		12.775	86.7647	82.8431
		12.7833	86.7647	82.8431
		12.7917	87.2549	83.8235
		12.8	87.2549	84.3137
		12.8083	86.7647	83.8235
		12.8167	86.2745	83.8235
		12.825	86.7647	83.8235
		12.8333	86.7647	82.8431
		12.8417	86.7647	83.8235
		12.85	86.7647	84.3137
		12.8583	86.7647	84.3137
		12.8667	87.2549	83.3333
		12.875	87.7451	83.3333
		12.8833	87.7451	84.3137
		12.8917	86.7647	84.3137
		12.9	87.7451	83.3333
		12.9083	87.7451	83.3333
		12.9167	87.2549	83.3333
		12.925	86.2745	82.8431
		12.9333	86.7647	83.3333
		12.9417	86.7647	83.8235
		12.95	86.7647	84.3137
		12.9583	86.2745	83.8235
		12.9667	86.7647	83.3333
		12.975	87.7451	83.3333
		12.9833	87.2549	83.3333
		12.9917	87.2549	83.8235
		13	86.7647	83.3333
		13.0083	86.2745	83.8235
		13.0167	87.7451	82.8431
		13.025	88.2353	83.3333
		13.0333	86.7647	84.3137
		13.0417	85.7843	84.8039
		13.05	87.2549	83.8235
		13.0583	86.7647	84.3137
		13.0667	85.2941	84.3137
		13.075	85.7843	83.8235
		13.0833	86.2745	84.8039
		13.0917	86.7647	84.3137
		13.1	87.7451	85.2941
		13.1083	87.2549	84.3137
		13.1167	86.7647	83.3333
		13.125	86.2745	82.8431
		13.1333	86.7647	82.8431
		13.1417	86.2745	85.2941
		13.15	86.2745	84.3137
		13.1583	87.7451	83.8235
		13.1667	87.2549	84.3137
		13.175	87.7451	83.3333
		13.1833	88.7255	82.8431
		13.1917	87.2549	83.3333
		13.2	86.7647	83.3333
		13.2083	86.2745	83.8235
		13.2167	85.7843	83.8235
		13.225	86.7647	82.8431
		13.2333	87.2549	83.3333
		13.2417	88.2353	83.3333
		13.25	87.2549	83.3333
		13.2583	87.2549	83.3333
		13.2667	87.2549	82.8431
		13.275	86.7647	83.8235
		13.2833	87.7451	84.8039
		13.2917	86.7647	85.2941
		13.3	86.7647	85.7843
		13.3083	86.7647	84.8039
		13.3167	86.7647	83.8235
		13.325	86.7647	83.8235
		13.3333	86.2745	83.8235
		13.3417	86.7647	83.8235
		13.35	87.7451	83.8235
		13.3583	87.7451	84.3137
		13.3667	86.7647	84.3137
		13.375	87.2549	84.8039
		13.3833	87.2549	84.3137
		13.3917	87.2549	83.8235
		13.4	86.7647	84.3137
		13.4083	86.2745	83.8235
		13.4167	87.7451	83.8235
		13.425	86.7647	84.3137
		13.4333	86.2745	83.8235
		13.4417	87.2549	83.3333
		13.45	86.7647	83.3333
		13.4583	86.7647	83.3333
		13.4667	86.2745	83.3333
		13.475	86.7647	84.3137
		13.4833	86.7647	82.8431
		13.4917	86.2745	83.8235
		13.5	85.7843	84.3137
		13.5083	87.2549	83.8235
		13.5167	86.2745	83.8235
		13.525	86.7647	84.3137
		13.5333	87.2549	84.3137
		13.5417	87.2549	84.3137
		13.55	87.2549	84.3137
		13.5583	86.7647	84.3137
		13.5667	87.2549	84.3137
		13.575	87.7451	84.3137
		13.5833	86.7647	84.3137
		13.5917	87.2549	83.3333
		13.6	87.7451	83.3333
		13.6083	87.2549	82.8431
		13.6167	87.7451	82.8431
		13.625	88.2353	83.8235
		13.6333	88.2353	83.8235
		13.6417	87.2549	83.3333
		13.65	86.2745	83.3333
		13.6583	87.2549	84.8039
		13.6667	87.7451	84.3137
		13.675	87.7451	84.3137
		13.6833	86.2745	84.8039
		13.6917	87.2549	84.3137
		13.7	86.7647	84.3137
		13.7083	86.7647	83.3333
		13.7167	87.2549	83.8235
		13.725	86.2745	84.3137
		13.7333	86.2745	84.3137
		13.7417	87.7451	83.3333
		13.75	86.7647	84.3137
		13.7583	87.2549	84.3137
		13.7667	86.7647	84.3137
		13.775	87.2549	84.3137
		13.7833	86.2745	84.3137
		13.7917	85.7843	84.3137
		13.8	86.7647	83.3333
		13.8083	86.7647	83.3333
		13.8167	87.2549	83.8235
		13.825	87.7451	83.8235
		13.8333	87.2549	83.3333
		13.8417	87.7451	84.3137
		13.85	85.7843	84.3137
		13.8583	85.7843	84.3137
		13.8667	86.2745	83.3333
		13.875	87.2549	83.8235
		13.8833	86.7647	83.3333
		13.8917	86.7647	84.8039
		13.9	87.2549	84.8039
		13.9083	87.2549	83.8235
		13.9167	86.2745	84.3137
		13.925	86.7647	84.3137
		13.9333	86.7647	84.8039
		13.9417	86.2745	83.8235
		13.95	86.2745	84.3137
		13.9583	86.7647	83.8235
		13.9667	86.2745	84.3137
		13.975	87.2549	84.3137
		13.9833	87.7451	84.3137
		13.9917	86.7647	84.3137
		14	88.7255	84.8039
		14.0083	87.2549	84.8039
		14.0167	87.2549	83.8235
		14.025	87.7451	84.3137
		14.0333	86.7647	84.3137
		14.0417	86.7647	82.8431
		14.05	88.2353	82.8431
		14.0583	87.7451	83.3333
		14.0667	87.2549	84.3137
		14.075	86.7647	83.8235
		14.0833	87.2549	83.8235
		14.0917	86.7647	83.8235
		14.1	86.7647	83.8235
		14.1083	87.2549	83.8235
		14.1167	86.7647	84.3137
		14.125	87.2549	84.8039
		14.1333	86.7647	84.8039
		14.1417	86.7647	83.3333
		14.15	86.7647	82.8431
		14.1583	86.7647	82.8431
		14.1667	87.2549	83.3333
		14.175	87.2549	83.8235
		14.1833	87.7451	82.8431
		14.1917	86.2745	83.8235
		14.2	86.7647	84.8039
		14.2083	85.7843	84.8039
		14.2167	86.2745	84.3137
		14.225	86.2745	83.3333
		14.2333	85.7843	84.3137
		14.2417	86.2745	84.8039
		14.25	86.7647	84.3137
		14.2583	87.7451	83.8235
		14.2667	87.7451	82.3529
		14.275	87.7451	83.8235
		14.2833	86.7647	85.7843
		14.2917	85.7843	84.3137
		14.3	86.7647	83.8235
		14.3083	87.2549	83.8235
		14.3167	87.2549	84.8039
		14.325	86.7647	84.8039
		14.3333	87.7451	84.3137
		14.3417	87.2549	83.8235
		14.35	87.7451	83.3333
		14.3583	87.7451	83.3333
		14.3667	86.7647	84.3137
		14.375	86.7647	84.3137
		14.3833	86.2745	84.8039
		14.3917	86.7647	84.8039
		14.4	86.2745	83.3333
		14.4083	86.7647	83.8235
		14.4167	86.7647	84.8039
		14.425	86.2745	84.8039
		14.4333	86.2745	83.3333
		14.4417	86.7647	82.8431
		14.45	86.7647	84.3137
		14.4583	86.2745	84.8039
		14.4667	86.7647	83.8235
		14.475	86.2745	83.3333
		14.4833	87.2549	83.3333
		14.4917	86.2745	82.8431
		14.5	86.7647	82.8431
		14.5083	86.7647	82.8431
		14.5167	87.2549	83.3333
		14.525	86.7647	84.3137
		14.5333	86.2745	83.3333
		14.5417	86.2745	83.3333
		14.55	86.2745	83.3333
		14.5583	86.2745	84.3137
		14.5667	86.7647	84.3137
		14.575	86.7647	84.3137
		14.5833	86.7647	84.3137
		14.5917	86.2745	84.8039
		14.6	86.7647	84.3137
		14.6083	87.7451	83.8235
		14.6167	86.7647	83.8235
		14.625	87.2549	83.3333
		14.6333	87.7451	83.3333
		14.6417	87.2549	83.3333
		14.65	87.7451	83.8235
		14.6583	87.2549	83.8235
		14.6667	86.7647	84.8039
		14.675	86.2745	84.8039
		14.6833	87.2549	84.3137
		14.6917	87.2549	83.8235
		14.7	87.7451	83.3333
		14.7083	88.2353	84.8039
		14.7167	86.7647	83.8235
		14.725	86.2745	85.2941
		14.7333	87.2549	84.8039
		14.7417	87.2549	83.8235
		14.75	87.2549	85.2941
		14.7583	87.7451	85.2941
		14.7667	86.7647	84.3137
		14.775	85.7843	84.3137
		14.7833	87.2549	84.3137
		14.7917	87.2549	84.3137
		14.8	87.7451	83.8235
		14.8083	88.2353	84.3137
		14.8167	87.2549	84.3137
		14.825	87.7451	83.8235
		14.8333	88.2353	84.3137
		14.8417	87.7451	84.8039
		14.85	87.2549	84.3137
		14.8583	86.2745	84.3137
		14.8667	86.7647	84.8039
		14.875	87.2549	84.3137
		14.8833	87.7451	83.8235
		14.8917	87.2549	83.3333
		14.9	86.2745	83.8235
		14.9083	87.2549	84.3137
		14.9167	87.2549	84.8039
		14.925	87.2549	84.8039
		14.9333	86.7647	83.8235
		14.9417	87.2549	84.3137
		14.95	87.7451	83.3333
		14.9583	86.7647	84.3137
		14.9667	86.2745	84.3137
		14.975	86.7647	84.3137
		14.9833	86.7647	84.8039
		14.9917	87.2549	85.2941
		15	87.7451	84.3137
		15.0083	86.2745	83.8235
		15.0167	86.2745	83.8235
		15.025	86.2745	83.8235
		15.0333	86.7647	83.8235
		15.0417	86.7647	84.3137
		15.05	86.2745	85.2941
		15.0583	87.2549	84.8039
		15.0667	87.2549	83.8235
		15.075	87.2549	82.8431
		15.0833	86.7647	83.3333
		15.0917	86.7647	83.8235
		15.1	86.2745	84.3137
		15.1083	86.2745	83.3333
		15.1167	85.7843	83.8235
		15.125	86.7647	84.8039
		15.1333	87.2549	85.2941
		15.1417	87.2549	84.8039
		15.15	87.7451	85.2941
		15.1583	87.7451	84.8039
		15.1667	87.7451	84.3137
		15.175	87.7451	83.8235
		15.1833	86.2745	83.8235
		15.1917	86.2745	83.8235
		15.2	85.7843	84.3137
		15.2083	86.7647	84.3137
		15.2167	87.2549	83.3333
		15.225	86.2745	84.3137
		15.2333	86.7647	84.3137
		15.2417	86.7647	83.3333
		15.25	86.7647	84.3137
		15.2583	87.2549	83.8235
		15.2667	86.7647	83.8235
		15.275	86.7647	83.8235
		15.2833	87.2549	83.3333
		15.2917	87.7451	84.3137
		15.3	87.2549	83.8235
		15.3083	87.7451	84.8039
		15.3167	87.2549	83.8235
		15.325	86.7647	82.3529
		15.3333	87.2549	83.3333
		15.3417	87.2549	84.3137
		15.35	87.2549	83.3333
		15.3583	86.7647	84.3137
		15.3667	87.7451	83.8235
		15.375	86.7647	84.3137
		15.3833	87.7451	84.3137
		15.3917	86.2745	83.8235
		15.4	86.7647	83.3333
		15.4083	87.7451	84.3137
		15.4167	87.2549	84.3137
		15.425	86.2745	83.8235
		15.4333	85.2941	83.8235
		15.4417	85.2941	83.3333
		15.45	86.2745	82.8431
		15.4583	85.7843	82.3529
		15.4667	85.2941	83.8235
		15.475	86.2745	84.3137
		15.4833	86.2745	83.8235
		15.4917	86.7647	83.8235
		15.5	87.7451	83.8235
		15.5083	86.7647	83.8235
		15.5167	86.7647	83.8235
		15.525	86.7647	83.3333
		15.5333	87.2549	83.3333
		15.5417	86.2745	83.3333
		15.55	86.2745	84.3137
		15.5583	86.7647	84.8039
		15.5667	87.2549	83.3333
		15.575	86.7647	84.3137
		15.5833	88.2353	83.8235
		15.5917	87.7451	85.2941
		15.6	88.2353	83.3333
		15.6083	87.2549	83.8235
		15.6167	87.2549	84.3137
		15.625	87.2549	84.3137
		15.6333	87.2549	84.3137
		15.6417	86.7647	83.3333
		15.65	87.2549	83.8235
		15.6583	87.2549	83.3333
		15.6667	86.2745	83.8235
		15.675	87.2549	83.3333
		15.6833	86.7647	83.8235
		15.6917	86.2745	83.3333
		15.7	86.7647	83.3333
		15.7083	86.2745	83.3333
		15.7167	86.7647	84.3137
		15.725	88.2353	83.8235
		15.7333	87.7451	83.3333
		15.7417	87.7451	84.8039
		15.75	87.2549	84.3137
		15.7583	86.2745	83.3333
		15.7667	86.2745	83.8235
		15.775	85.7843	83.8235
		15.7833	86.2745	83.8235
		15.7917	85.7843	83.3333
		15.8	86.7647	83.8235
		15.8083	86.7647	84.8039
		15.8167	87.2549	84.8039
		15.825	87.7451	84.3137
		15.8333	87.2549	83.8235
		15.8417	86.7647	84.3137
		15.85	87.7451	83.3333
		15.8583	86.7647	83.3333
		15.8667	87.2549	83.8235
		15.875	86.7647	83.8235
		15.8833	86.7647	84.3137
		15.8917	87.2549	85.2941
		15.9	87.2549	84.3137
		15.9083	86.2745	84.3137
		15.9167	86.7647	84.3137
		15.925	86.2745	84.3137
		15.9333	86.7647	83.8235
		15.9417	87.7451	84.3137
		15.95	87.2549	85.2941
		15.9583	86.2745	85.7843
		15.9667	87.2549	84.8039
		15.975	87.2549	83.3333
		15.9833	86.2745	84.3137
		15.9917	87.7451	84.3137
		16	86.7647	84.8039
		16.0083	87.7451	84.3137
		16.0167	86.7647	84.3137
		16.025	86.2745	84.3137
		16.0333	85.7843	85.7843
		16.0417	85.7843	85.2941
		16.05	86.7647	84.3137
		16.0583	86.2745	84.8039
		16.0667	87.2549	84.3137
		16.075	87.2549	84.3137
		16.0833	86.7647	85.2941
		16.0917	87.7451	85.2941
		16.1	87.7451	83.8235
		16.1083	87.2549	83.8235
		16.1167	86.7647	84.8039
		16.125	88.2353	84.8039
		16.1333	87.2549	85.7843
		16.1417	87.2549	84.3137
		16.15	86.2745	83.8235
		16.1583	87.2549	84.3137
		16.1667	87.2549	83.3333
		16.175	86.7647	83.8235
		16.1833	87.7451	84.8039
		16.1917	88.2353	84.3137
		16.2	86.7647	83.8235
		16.2083	86.7647	83.3333
		16.2167	86.7647	84.3137
		16.225	86.2745	84.3137
		16.2333	86.7647	83.8235
		16.2417	86.7647	84.8039
		16.25	86.7647	84.8039
		16.2583	86.2745	84.8039
		16.2667	85.7843	84.8039
		16.275	86.2745	85.2941
		16.2833	87.2549	84.8039
		16.2917	86.7647	83.8235
		16.3	87.7451	83.3333
		16.3083	87.2549	83.3333
		16.3167	87.2549	83.3333
		16.325	87.7451	84.8039
		16.3333	87.2549	84.8039
		16.3417	87.2549	83.8235
		16.35	86.7647	82.8431
		16.3583	87.2549	83.3333
		16.3667	87.7451	83.3333
		16.375	87.2549	84.8039
		16.3833	86.7647	84.3137
		16.3917	86.7647	85.2941
		16.4	86.7647	85.7843
		16.4083	85.7843	84.3137
		16.4167	86.2745	83.8235
		16.425	87.7451	84.8039
		16.4333	87.7451	84.3137
		16.4417	86.7647	84.3137
		16.45	87.2549	84.3137
		16.4583	87.2549	84.3137
		16.4667	87.2549	84.8039
		16.475	87.7451	84.3137
		16.4833	87.7451	84.8039
		16.4917	88.2353	84.3137
		16.5	87.2549	84.3137
		16.5083	87.2549	84.8039
		16.5167	86.2745	84.3137
		16.525	86.7647	84.8039
		16.5333	86.2745	84.3137
		16.5417	86.2745	84.3137
		16.55	86.2745	84.8039
		16.5583	86.2745	84.3137
		16.5667	87.2549	83.8235
		16.575	86.2745	84.8039
		16.5833	86.7647	83.8235
		16.5917	86.7647	84.8039
		16.6	87.2549	84.3137
		16.6083	87.2549	83.8235
		16.6167	86.2745	84.3137
		16.625	86.7647	84.3137
		16.6333	86.7647	83.8235
		16.6417	86.2745	83.3333
[truncated: 16 more rows]

## Sheet: Source Data Extended Figure 4c
Figure S4C. Effect of HMB-001 on normal platelet aggregation (Collagen)
			% light transmission
		Time (min)	+ HMB-001	- HMB-001
		0.008333	0	0
		0.016667	0	0
		0.025	0	0
		0.033333	-0.4902	0
		0.041667	-0.4902	0
		0.05	0	0
		0.058333	0	0
		0.066667	0	0
		0.075	-0.4902	0
		0.083333	-0.4902	0
		0.091667	-0.4902	0
		0.1	0	0
		0.108333	-0.4902	0
		0.116667	-0.4902	0
		0.125	-0.4902	0
		0.133333	-0.4902	0.490196
		0.141667	-0.4902	0
		0.15	-0.4902	-0.4902
		0.158333	0	-0.4902
		0.166667	-0.4902	-0.4902
		0.175	-0.4902	-0.4902
		0.183333	-0.4902	0
		0.191667	-0.4902	0
		0.2	-0.4902	0
		0.208333	0	0
		0.216667	0	0
		0.225	-0.4902	0
		0.233333	-0.4902	0
		0.241667	-0.4902	-0.4902
		0.25	-0.4902	-0.4902
		0.258333	-0.4902	0
		0.266667	0	0
		0.275	-0.4902	0
		0.283333	-0.4902	0
		0.291667	0	-0.4902
		0.3	0	0
		0.308333	-0.4902	0
		0.316667	-0.4902	0
		0.325	-0.98039	0
		0.333333	-10,7843*	0
		0.341667	-13,7255*	0
		0.35	-0.98039	0.490196
		0.358333	0	0
		0.366667	0	-0.4902
		0.375	0.490196	0.490196
		0.383333	0.490196	0.490196
		0.391667	0.980392	0.490196
		0.4	0.980392	0
		0.408333	0.490196	0
		0.416667	0.490196	0
		0.425	0.490196	0
		0.433333	0.980392	0.490196
		0.441667	0.980392	0.490196
		0.45	0.980392	0
		0.458333	0.980392	0
		0.466667	0.980392	0
		0.475	0.980392	0.490196
		0.483333	0.980392	1.47059
		0.491667	0.980392	0.980392
		0.5	0.980392	-1.47059
		0.508333	0.490196	4.41176
		0.516667	0.980392	2.45098
		0.525	0.980392	1.96078
		0.533333	0.980392	1.47059
		0.541667	0.980392	0.490196
		0.55	0.490196	0
		0.558333	0.980392	0.490196
		0.566667	0.980392	0.490196
		0.575	0.980392	0
		0.583333	0.980392	0.490196
		0.591667	0.490196	0.980392
		0.6	0.980392	0.490196
		0.608333	0.980392	0
		0.616667	0.980392	0.490196
		0.625	0.490196	0.980392
		0.633333	0.490196	0.980392
		0.641667	0.980392	0.980392
		0.65	0.980392	0.980392
		0.658333	0.490196	0.980392
		0.666667	0.980392	0.490196
		0.675	0.980392	0.490196
		0.683333	0.980392	0.980392
		0.691667	0.980392	0.490196
		0.7	0.980392	0.490196
		0.708333	0.980392	0.490196
		0.716667	0.980392	0.490196
		0.725	0.980392	0.490196
		0.733333	0.980392	0.490196
		0.741667	0.980392	0.490196
		0.75	0.980392	0.980392
		0.758333	0.980392	0.490196
		0.766667	0.980392	0.490196
		0.775	0.980392	0.980392
		0.783333	0.980392	0.490196
		0.791667	0.980392	0.490196
		0.8	0.980392	0.490196
		0.808333	0.490196	0.490196
		0.816667	0.490196	0.490196
		0.825	0.490196	0.490196
		0.833333	0.490196	0.490196
		0.841667	0.490196	0.490196
		0.85	0.490196	0.490196
		0.858333	0.490196	0.490196
		0.866667	0.490196	0.490196
		0.875	0.490196	0.490196
		0.883333	0.490196	0.490196
		0.891667	0.490196	0.490196
		0.9	0.490196	0.490196
		0.908333	0.490196	0.490196
		0.916667	0.980392	0.490196
		0.925	0.980392	0.490196
		0.933333	1.47059	0
		0.941667	1.47059	0
		0.95	1.96078	0.490196
		0.958333	2.45098	0.490196
		0.966667	2.45098	0.490196
		0.975	2.94118	0
		0.983333	3.43137	0
		0.991667	4.41176	0
		1	4.90196	0
		1.00833	5.39216	0
		1.01667	5.39216	-0.4902
		1.025	6.37255	-0.4902
		1.03333	7.35294	-0.4902
		1.04167	8.33333	-0.4902
		1.05	8.82353	-0.4902
		1.05833	10.7843	-0.4902
		1.06667	12.2549	-0.4902
		1.075	12.7451	-0.4902
		1.08333	12.7451	-0.4902
		1.09167	15.6863	-0.4902
		1.1	15.6863	0
		1.10833	16.1765	0
		1.11667	17.1569	0.490196
		1.125	17.6471	0.490196
		1.13333	20.5882	0.490196
		1.14167	20.5882	0.980392
		1.15	23.5294	1.47059
		1.15833	22.0588	1.96078
		1.16667	22.549	1.96078
		1.175	24.5098	2.45098
		1.18333	23.5294	3.43137
		1.19167	25.4902	3.92157
		1.2	28.4314	4.41176
		1.20833	27.9412	4.90196
		1.21667	30.3922	5.39216
		1.225	32.3529	5.88235
		1.23333	30.3922	6.86275
		1.24167	28.4314	7.35294
		1.25	36.7647	8.33333
		1.25833	39.7059	8.33333
		1.26667	35.2941	9.80392
		1.275	37.7451	10.2941
		1.28333	37.7451	11.7647
		1.29167	36.2745	12.7451
		1.3	38.2353	13.2353
		1.30833	35.7843	14.2157
		1.31667	37.2549	15.6863
		1.325	41.6667	16.6667
		1.33333	44.1176	18.6274
		1.34167	43.1373	18.1373
		1.35	43.6275	20.098
		1.35833	43.6275	21.0784
		1.36667	44.1176	22.549
		1.375	43.6275	22.0588
		1.38333	42.6471	24.0196
		1.39167	42.1569	26.4706
		1.4	45.098	24.5098
		1.40833	48.0392	26.9608
		1.41667	45.098	28.9216
		1.425	46.0784	26.9608
		1.43333	49.0196	30.3922
		1.44167	47.0588	29.902
		1.45	45.5882	30.8823
		1.45833	46.5686	32.8431
		1.46667	50.4902	29.902
		1.475	49.0196	34.8039
		1.48333	50.9804	34.8039
		1.49167	50.4902	34.3137
		1.5	52.451	32.3529
		1.50833	50	32.8431
		1.51667	51.4706	37.2549
		1.525	52.9412	37.2549
		1.53333	52.9412	37.7451
		1.54167	52.9412	36.7647
		1.55	53.9216	35.2941
		1.55833	54.4118	38.2353
		1.56667	51.4706	42.6471
		1.575	57.8431	44.1176
		1.58333	58.8235	45.5882
		1.59167	57.8431	41.1765
		1.6	54.4118	41.6667
		1.60833	57.3529	41.1765
		1.61667	53.4314	46.0784
		1.625	54.902	45.098
		1.63333	53.9216	46.0784
		1.64167	57.8431	47.549
		1.65	58.8235	47.0588
		1.65833	57.3529	49.0196
		1.66667	56.3725	48.0392
		1.675	56.8627	45.5882
		1.68333	58.8235	48.0392
		1.69167	57.3529	52.451
		1.7	58.3333	48.0392
		1.70833	60.2941	47.0588
		1.71667	62.2549	47.0588
		1.725	58.3333	50
		1.73333	57.3529	54.4118
		1.74167	60.2941	54.902
		1.75	61.2745	51.4706
		1.75833	63.7255	51.4706
		1.76667	63.2353	53.9216
		1.775	62.2549	53.9216
		1.78333	61.2745	54.902
		1.79167	61.2745	53.9216
		1.8	60.7843	54.4118
		1.80833	61.2745	52.451
		1.81667	60.7843	53.4314
		1.825	65.1961	53.4314
		1.83333	63.7255	55.8824
		1.84167	65.1961	57.3529
		1.85	63.2353	56.8627
		1.85833	62.7451	55.8824
		1.86667	62.2549	59.3137
		1.875	61.7647	57.3529
		1.88333	66.1765	55.8824
		1.89167	68.1372	57.8431
		1.9	65.6863	56.8627
		1.90833	63.7255	58.3333
		1.91667	65.1961	56.8627
		1.925	65.1961	57.8431
		1.93333	68.1372	60.7843
		1.94167	65.6863	59.3137
		1.95	65.6863	60.2941
		1.95833	63.7255	61.7647
		1.96667	62.7451	57.8431
		1.975	63.7255	60.7843
		1.98333	65.1961	58.8235
		1.99167	65.6863	58.8235
		2	66.1765	61.7647
		2.00833	68.1372	62.2549
		2.01667	64.7059	60.2941
		2.025	66.6667	61.7647
		2.03333	67.6471	64.2157
		2.04167	67.6471	62.2549
		2.05	66.6667	61.7647
		2.05833	67.1569	60.2941
		2.06667	67.6471	60.7843
		2.075	70.098	63.2353
		2.08333	67.6471	62.7451
		2.09167	67.6471	64.7059
		2.1	68.6274	64.2157
		2.10833	69.6078	63.2353
		2.11667	69.1176	61.2745
		2.125	69.1176	62.2549
		2.13333	69.1176	66.6667
		2.14167	68.6274	65.1961
		2.15	68.1372	65.1961
		2.15833	68.6274	66.6667
		2.16667	69.1176	64.7059
		2.175	67.6471	65.1961
		2.18333	69.1176	63.7255
		2.19167	67.6471	64.7059
		2.2	71.0784	66.1765
		2.20833	67.1569	65.6863
		2.21667	67.6471	64.7059
		2.225	69.6078	62.7451
		2.23333	68.6274	66.1765
		2.24167	67.6471	68.6274
		2.25	67.1569	66.6667
		2.25833	69.1176	67.1569
		2.26667	69.6078	70.098
		2.275	70.5882	71.5686
		2.28333	72.549	67.6471
		2.29167	72.0588	63.7255
		2.3	70.098	65.6863
		2.30833	69.6078	67.1569
		2.31667	70.5882	66.1765
		2.325	70.5882	67.1569
		2.33333	72.0588	68.1372
		2.34167	70.5882	69.6078
		2.35	70.5882	69.6078
		2.35833	71.0784	68.1372
		2.36667	72.549	67.1569
		2.375	71.5686	64.7059
		2.38333	70.5882	67.1569
		2.39167	68.1372	66.6667
		2.4	70.098	67.6471
		2.40833	71.5686	65.1961
		2.41667	71.5686	67.1569
		2.425	69.1176	68.6274
		2.43333	70.098	68.6274
		2.44167	73.5294	69.1176
		2.45	72.549	69.1176
		2.45833	72.549	66.6667
		2.46667	74.5098	70.5882
		2.475	73.5294	70.098
		2.48333	74.5098	70.098
		2.49167	72.0588	70.098
		2.5	72.549	71.5686
		2.50833	73.0392	69.6078
		2.51667	72.0588	72.0588
		2.525	72.549	71.0784
		2.53333	73.0392	70.098
		2.54167	75	69.6078
		2.55	74.0196	70.5882
		2.55833	72.549	72.0588
		2.56667	74.0196	70.098
		2.575	73.5294	68.6274
		2.58333	73.5294	70.5882
		2.59167	72.549	68.6274
		2.6	72.549	70.5882
		2.60833	71.0784	70.098
		2.61667	73.5294	69.6078
		2.625	73.0392	71.0784
		2.63333	72.0588	71.0784
		2.64167	71.5686	68.1372
		2.65	72.549	71.0784
		2.65833	74.0196	72.549
		2.66667	73.5294	71.5686
		2.675	75	71.0784
		2.68333	74.5098	70.5882
		2.69167	72.549	70.098
		2.7	74.5098	72.549
		2.70833	71.0784	73.5294
		2.71667	73.5294	75.4902
		2.725	74.0196	73.0392
		2.73333	75.4902	71.0784
		2.74167	74.5098	72.0588
		2.75	72.549	72.0588
		2.75833	72.549	72.0588
		2.76667	71.5686	71.5686
		2.775	73.0392	73.0392
		2.78333	73.5294	73.5294
		2.79167	74.0196	72.549
		2.8	72.549	73.5294
		2.80833	71.0784	74.5098
		2.81667	72.549	72.0588
		2.825	74.5098	72.0588
		2.83333	74.5098	73.0392
		2.84167	74.0196	72.0588
		2.85	74.0196	73.0392
		2.85833	74.0196	70.098
		2.86667	72.549	71.5686
		2.875	75.4902	73.0392
		2.88333	77.451	75
		2.89167	77.451	75.9804
		2.9	75	72.549
		2.90833	76.9608	72.549
		2.91667	76.9608	73.5294
		2.925	75.9804	73.5294
		2.93333	73.5294	72.0588
		2.94167	75.4902	72.549
		2.95	76.4706	71.0784
		2.95833	75.4902	73.0392
		2.96667	75	74.0196
		2.975	74.0196	71.5686
		2.98333	73.5294	74.0196
		2.99167	73.0392	72.549
		3	73.0392	72.0588
		3.00833	73.5294	74.5098
		3.01667	73.5294	74.0196
		3.025	75.9804	73.0392
		3.03333	76.4706	74.0196
		3.04167	76.9608	75.4902
		3.05	75.4902	75.9804
		3.05833	75.4902	75.4902
		3.06667	76.4706	74.0196
		3.075	76.4706	73.0392
		3.08333	78.4314	74.0196
		3.09167	75.9804	75
		3.1	74.5098	75
		3.10833	73.0392	74.0196
		3.11667	75.9804	73.5294
		3.125	75.9804	74.5098
		3.13333	77.451	76.9608
		3.14167	75.9804	76.4706
		3.15	77.9412	74.5098
		3.15833	77.9412	75
		3.16667	75.9804	75
		3.175	75.9804	74.0196
		3.18333	76.4706	76.4706
		3.19167	75.4902	75.9804
		3.2	72.0588	75.9804
		3.20833	73.5294	76.9608
		3.21667	75	75.9804
		3.225	76.9608	74.5098
		3.23333	75.9804	76.9608
		3.24167	77.451	75
		3.25	76.9608	74.0196
		3.25833	74.5098	75
		3.26667	74.0196	75.9804
		3.275	75.9804	76.4706
		3.28333	75.4902	75
		3.29167	74.0196	76.9608
		3.3	75.4902	78.9216
		3.30833	75.9804	78.4314
		3.31667	77.451	76.9608
		3.325	76.9608	75
		3.33333	77.451	75
		3.34167	77.451	75.9804
		3.35	77.451	75.9804
		3.35833	77.451	76.4706
		3.36667	77.451	75.9804
		3.375	75	75.9804
		3.38333	75.9804	76.9608
		3.39167	74.5098	75.4902
		3.4	75	76.4706
		3.40833	76.4706	75.9804
		3.41667	76.9608	75.9804
		3.425	76.4706	75.9804
		3.43333	76.4706	76.4706
		3.44167	75.9804	76.4706
		3.45	75.4902	77.451
		3.45833	75.9804	77.451
		3.46667	76.4706	75
		3.475	77.451	76.4706
		3.48333	75.4902	77.451
		3.49167	77.9412	75.9804
		3.5	76.4706	76.4706
		3.50833	76.4706	76.4706
		3.51667	78.9216	75.9804
		3.525	75.9804	74.5098
		3.53333	75.9804	75.4902
		3.54167	77.451	76.4706
		3.55	75.4902	77.9412
		3.55833	78.4314	77.9412
		3.56667	77.9412	75.9804
		3.575	77.451	76.9608
		3.58333	76.4706	76.9608
		3.59167	76.9608	77.451
		3.6	78.4314	78.4314
		3.60833	80.8824	78.4314
		3.61667	78.4314	75.9804
		3.625	78.9216	78.9216
		3.63333	77.9412	80.3922
		3.64167	78.4314	76.9608
		3.65	79.902	75.9804
		3.65833	78.9216	75.9804
		3.66667	76.9608	78.9216
		3.675	79.902	78.4314
		3.68333	78.9216	76.9608
		3.69167	77.451	77.9412
		3.7	77.9412	79.902
		3.70833	77.9412	78.4314
		3.71667	79.902	78.4314
		3.725	78.4314	78.9216
		3.73333	77.9412	77.9412
		3.74167	75.9804	75.4902
		3.75	77.9412	76.9608
		3.75833	78.9216	78.4314
		3.76667	79.902	77.9412
		3.775	79.4118	77.9412
		3.78333	78.4314	77.451
		3.79167	78.9216	79.902
		3.8	78.4314	78.9216
		3.80833	77.451	79.902
		3.81667	77.451	76.4706
		3.825	76.4706	77.451
		3.83333	80.3922	77.9412
		3.84167	78.9216	78.4314
		3.85	79.4118	77.451
		3.85833	80.3922	75.4902
		3.86667	79.902	77.9412
		3.875	79.902	78.4314
		3.88333	77.9412	78.4314
		3.89167	78.9216	77.9412
		3.9	79.4118	79.902
		3.90833	79.4118	78.9216
		3.91667	78.9216	77.451
		3.925	78.9216	78.9216
		3.93333	77.451	79.902
		3.94167	78.4314	77.9412
		3.95	75.9804	76.9608
		3.95833	77.451	79.4118
		3.96667	78.9216	77.451
		3.975	77.9412	77.451
		3.98333	78.9216	78.4314
		3.99167	79.902	78.4314
		4	78.9216	79.4118
		4.00833	80.8824	78.9216
		4.01667	80.3922	77.9412
		4.025	78.4314	76.9608
		4.03333	79.902	80.3922
		4.04167	77.9412	79.902
		4.05	76.9608	80.8824
		4.05833	76.9608	77.9412
		4.06667	78.9216	80.3922
		4.075	78.4314	78.4314
		4.08333	79.902	78.4314
		4.09167	79.4118	80.3922
		4.1	79.4118	80.3922
		4.10833	79.4118	78.9216
		4.11667	79.4118	79.4118
		4.125	78.4314	81.8628
		4.13333	77.9412	80.8824
		4.14167	79.902	80.8824
		4.15	79.902	80.8824
		4.15833	79.902	78.9216
		4.16667	79.4118	79.4118
		4.175	77.451	79.902
		4.18333	78.4314	78.4314
		4.19167	78.4314	78.4314
		4.2	79.902	78.9216
		4.20833	78.9216	77.9412
		4.21667	79.4118	79.902
		4.225	79.4118	81.3726
		4.23333	77.9412	80.8824
		4.24167	78.9216	78.4314
		4.25	79.4118	80.3922
		4.25833	80.8824	80.3922
		4.26667	80.3922	79.4118
		4.275	79.4118	77.451
		4.28333	79.4118	78.9216
		4.29167	79.4118	77.451
		4.3	79.4118	78.9216
		4.30833	80.8824	79.902
		4.31667	80.8824	79.902
		4.325	81.8628	79.902
		4.33333	81.8628	80.3922
		4.34167	81.8628	81.3726
		4.35	80.8824	79.902
		4.35833	81.3726	81.3726
		4.36667	80.8824	78.9216
		4.375	80.3922	80.8824
		4.38333	81.8628	81.3726
		4.39167	80.3922	79.902
		4.4	80.8824	81.3726
		4.40833	81.8628	80.8824
		4.41667	79.902	78.9216
		4.425	80.3922	80.3922
		4.43333	80.8824	79.4118
		4.44167	81.3726	79.902
		4.45	80.3922	79.4118
		4.45833	80.3922	80.8824
		4.46667	80.8824	81.3726
		4.475	80.8824	80.8824
		4.48333	80.8824	81.8628
		4.49167	80.8824	80.8824
		4.5	80.3922	81.3726
		4.50833	80.3922	82.3529
		4.51667	79.902	80.3922
		4.525	80.8824	80.3922
		4.53333	79.902	80.8824
		4.54167	78.9216	79.902
		4.55	79.902	78.9216
		4.55833	80.8824	79.902
		4.56667	81.3726	79.4118
		4.575	79.902	79.902
		4.58333	79.902	78.4314
		4.59167	79.4118	79.4118
		4.6	79.902	79.4118
		4.60833	80.3922	81.8628
		4.61667	80.8824	78.4314
		4.625	82.3529	79.902
		4.63333	82.8431	80.3922
		4.64167	81.8628	82.8431
		4.65	80.3922	81.3726
		4.65833	79.4118	81.3726
		4.66667	81.8628	82.3529
		4.675	82.3529	82.8431
		4.68333	81.3726	81.3726
		4.69167	80.3922	81.8628
		4.7	79.902	81.8628
		4.70833	80.8824	81.8628
		4.71667	80.8824	83.3333
		4.725	79.902	80.3922
		4.73333	80.8824	80.3922
		4.74167	81.8628	81.3726
		4.75	80.8824	81.8628
		4.75833	79.902	81.3726
		4.76667	81.8628	80.8824
		4.775	81.8628	81.3726
		4.78333	81.3726	79.902
		4.79167	81.3726	80.8824
		4.8	82.3529	80.8824
		4.80833	81.8628	81.8628
		4.81667	81.3726	82.3529
		4.825	80.3922	82.3529
		4.83333	81.3726	81.8628
		4.84167	79.4118	81.3726
		4.85	79.4118	79.902
		4.85833	79.902	81.8628
		4.86667	78.9216	82.3529
		4.875	79.902	82.8431
		4.88333	80.8824	81.8628
		4.89167	82.3529	80.3922
		4.9	80.3922	79.902
		4.90833	79.902	79.902
		4.91667	80.8824	80.8824
		4.925	80.8824	82.3529
		4.93333	79.902	81.3726
		4.94167	80.3922	83.3333
		4.95	80.3922	82.8431
		4.95833	81.8628	82.8431
		4.96667	82.3529	81.3726
		4.975	82.8431	81.3726
		4.98333	81.8628	83.3333
		4.99167	81.8628	82.8431
		5	80.8824	80.8824
		5.00833	81.3726	81.3726
		5.01667	82.8431	80.3922
		5.025	81.8628	80.8824
		5.03333	80.8824	81.3726
		5.04167	79.902	82.8431
		5.05	82.3529	81.8628
		5.05833	82.3529	81.8628
		5.06667	81.8628	82.8431
		5.075	80.8824	82.8431
		5.08333	81.3726	81.3726
		5.09167	81.8628	82.3529
		5.1	81.3726	83.8235
		5.10833	81.8628	82.3529
		5.11667	81.8628	83.3333
		5.125	82.3529	82.8431
		5.13333	81.3726	82.8431
		5.14167	81.8628	82.8431
		5.15	81.3726	83.8235
		5.15833	82.3529	82.8431
		5.16667	82.3529	81.8628
		5.175	82.3529	82.8431
		5.18333	83.8235	83.8235
		5.19167	84.8039	80.8824
		5.2	83.3333	80.3922
		5.20833	81.3726	81.8628
		5.21667	81.3726	80.8824
		5.225	83.3333	81.3726
		5.23333	83.3333	82.3529
		5.24167	83.8235	83.3333
		5.25	84.3137	81.3726
		5.25833	83.8235	82.3529
		5.26667	82.3529	81.3726
		5.275	82.8431	81.8628
		5.28333	83.3333	82.8431
		5.29167	81.8628	83.3333
		5.3	82.3529	81.8628
		5.30833	83.3333	81.8628
		5.31667	82.8431	82.8431
		5.325	82.8431	82.3529
		5.33333	83.3333	84.8039
		5.34167	84.3137	83.3333
		5.35	82.8431	82.8431
		5.35833	83.3333	83.8235
		5.36667	81.8628	83.3333
		5.375	82.3529	84.3137
		5.38333	82.3529	82.8431
		5.39167	82.8431	82.8431
		5.4	83.8235	83.3333
		5.40833	82.8431	85.2941
		5.41667	83.8235	82.8431
		5.425	83.3333	81.8628
		5.43333	83.8235	81.8628
		5.44167	83.3333	83.3333
		5.45	82.3529	81.8628
		5.45833	82.3529	82.8431
		5.46667	83.3333	81.8628
		5.475	82.8431	83.3333
		5.48333	82.8431	83.3333
		5.49167	80.8824	83.8235
		5.5	81.3726	82.3529
		5.50833	81.8628	83.8235
		5.51667	84.3137	85.2941
		5.525	82.3529	84.8039
		5.53333	82.8431	83.3333
		5.54167	83.3333	82.8431
		5.55	82.3529	84.3137
		5.55833	82.8431	84.3137
		5.56667	83.3333	83.8235
		5.575	82.8431	83.3333
		5.58333	82.3529	83.8235
		5.59167	83.3333	83.8235
		5.6	82.8431	82.8431
		5.60833	82.8431	83.3333
		5.61667	81.8628	83.3333
		5.625	82.3529	82.3529
		5.63333	82.8431	83.8235
		5.64167	83.3333	81.8628
		5.65	83.8235	81.8628
		5.65833	83.3333	82.8431
		5.66667	81.8628	83.8235
		5.675	81.8628	83.8235
		5.68333	82.3529	83.8235
		5.69167	82.8431	83.8235
		5.7	81.8628	83.8235
		5.70833	81.8628	83.8235
		5.71667	83.3333	82.8431
		5.725	84.3137	82.8431
		5.73333	83.3333	83.3333
		5.74167	83.3333	81.8628
		5.75	82.8431	82.8431
		5.75833	82.3529	83.8235
		5.76667	82.8431	83.8235
		5.775	82.8431	85.2941
		5.78333	82.3529	85.7843
		5.79167	81.8628	84.8039
		5.8	83.8235	83.8235
		5.80833	84.3137	84.3137
		5.81667	83.3333	83.8235
		5.825	83.8235	84.3137
		5.83333	82.3529	83.8235
		5.84167	83.3333	84.8039
		5.85	83.8235	85.7843
		5.85833	83.3333	85.2941
		5.86667	83.3333	84.8039
		5.875	84.3137	84.8039
		5.88333	82.8431	82.8431
		5.89167	83.3333	84.8039
		5.9	82.8431	84.3137
		5.90833	83.3333	83.8235
		5.91667	84.3137	84.8039
		5.925	84.3137	85.7843
		5.93333	83.8235	85.2941
		5.94167	83.8235	83.8235
		5.95	83.3333	85.2941
		5.95833	84.8039	85.7843
		5.96667	83.8235	85.7843
		5.975	82.8431	86.2745
		5.98333	84.8039	85.2941
		5.99167	83.8235	84.8039
		6	83.3333	83.8235
		6.00833	83.8235	84.8039
		6.01667	83.8235	85.2941
		6.025	82.8431	85.7843
		6.03333	82.8431	85.7843
		6.04167	83.3333	83.3333
		6.05	82.3529	84.3137
		6.05833	83.3333	84.3137
		6.06667	82.8431	84.8039
		6.075	83.3333	84.3137
		6.08333	82.8431	85.2941
		6.09167	83.8235	84.8039
		6.1	83.8235	84.3137
		6.10833	83.8235	85.2941
		6.11667	83.3333	85.7843
		6.125	83.8235	86.2745
		6.13333	83.8235	84.8039
		6.14167	84.8039	84.8039
		6.15	84.3137	85.2941
		6.15833	83.3333	84.8039
		6.16667	84.3137	84.8039
		6.175	84.3137	85.7843
		6.18333	83.3333	83.8235
		6.19167	84.3137	85.7843
		6.2	85.2941	85.2941
		6.20833	83.8235	85.2941
		6.21667	82.8431	85.7843
		6.225	83.3333	84.8039
		6.23333	85.2941	87.2549
		6.24167	84.8039	86.2745
		6.25	83.3333	85.7843
		6.25833	81.8628	85.7843
		6.26667	82.8431	86.7647
		6.275	84.3137	87.2549
		6.28333	84.3137	86.2745
		6.29167	84.8039	86.2745
		6.3	83.3333	85.2941
		6.30833	83.8235	86.2745
		6.31667	84.3137	85.2941
		6.325	83.3333	85.7843
		6.33333	83.3333	85.2941
		6.34167	83.8235	84.3137
		6.35	84.3137	84.8039
		6.35833	82.3529	84.8039
		6.36667	83.3333	86.2745
		6.375	82.8431	85.7843
		6.38333	82.8431	85.7843
		6.39167	84.3137	85.2941
		6.4	84.3137	83.8235
		6.40833	84.8039	84.8039
		6.41667	84.3137	84.3137
		6.425	84.8039	86.7647
		6.43333	83.8235	86.7647
		6.44167	83.8235	86.2745
		6.45	84.8039	85.7843
		6.45833	83.8235	85.7843
		6.46667	83.8235	84.8039
		6.475	83.8235	85.7843
		6.48333	83.8235	85.7843
		6.49167	83.3333	86.2745
		6.5	82.8431	85.7843
		6.50833	82.8431	86.7647
		6.51667	82.8431	86.7647
		6.525	83.3333	86.2745
		6.53333	84.3137	86.2745
		6.54167	83.3333	85.7843
		6.55	83.8235	84.8039
		6.55833	84.8039	85.2941
		6.56667	84.8039	87.7451
		6.575	85.7843	86.2745
		6.58333	83.8235	85.7843
		6.59167	84.3137	84.8039
		6.6	84.3137	84.8039
		6.60833	83.8235	85.2941
		6.61667	82.8431	86.2745
		6.625	84.3137	86.2745
		6.63333	84.8039	85.7843
		6.64167	85.2941	84.3137
		6.65	84.3137	85.2941
		6.65833	83.8235	85.7843
		6.66667	84.8039	87.2549
		6.675	83.3333	85.2941
		6.68333	82.8431	84.8039
		6.69167	83.3333	85.2941
		6.7	84.3137	84.8039
		6.70833	82.8431	85.2941
		6.71667	83.8235	86.7647
		6.725	83.3333	86.2745
		6.73333	83.8235	84.8039
		6.74167	83.8235	85.2941
		6.75	84.3137	86.7647
		6.75833	82.3529	85.2941
		6.76667	84.8039	86.2745
		6.775	84.3137	86.2745
		6.78333	85.2941	85.7843
		6.79167	83.8235	85.2941
		6.8	83.8235	85.7843
		6.80833	84.3137	85.7843
		6.81667	84.8039	85.2941
		6.825	83.3333	86.2745
		6.83333	83.3333	85.7843
		6.84167	84.3137	86.7647
		6.85	83.8235	86.2745
		6.85833	85.2941	85.7843
		6.86667	84.8039	85.7843
		6.875	83.8235	85.7843
		6.88333	83.3333	86.7647
		6.89167	83.8235	87.7451
		6.9	84.8039	87.2549
		6.90833	83.8235	85.7843
		6.91667	82.8431	86.2745
		6.925	84.3137	86.2745
		6.93333	83.8235	86.2745
		6.94167	84.3137	87.2549
		6.95	85.2941	86.2745
		6.95833	85.7843	85.7843
		6.96667	84.8039	85.7843
		6.975	84.8039	85.2941
		6.98333	84.3137	84.8039
		6.99167	83.8235	85.7843
		7	84.3137	86.2745
		7.00833	85.2941	86.7647
		7.01667	85.2941	87.2549
		7.025	83.8235	86.2745
		7.03333	83.3333	86.7647
		7.04167	83.8235	85.7843
		7.05	85.2941	88.2353
		7.05833	83.8235	87.2549
		7.06667	84.3137	86.7647
		7.075	83.8235	85.7843
		7.08333	84.8039	87.2549
		7.09167	84.3137	85.7843
		7.1	84.8039	86.7647
		7.10833	84.8039	86.2745
		7.11667	85.2941	86.2745
		7.125	85.2941	85.7843
		7.13333	85.2941	84.8039
		7.14167	84.3137	84.8039
		7.15	84.3137	86.2745
		7.15833	84.3137	87.2549
		7.16667	83.8235	85.2941
		7.175	85.2941	85.7843
		7.18333	85.7843	86.2745
		7.19167	84.3137	86.7647
		7.2	85.2941	86.7647
		7.20833	83.3333	85.2941
		7.21667	84.8039	85.7843
		7.225	86.2745	84.8039
		7.23333	84.3137	86.7647
		7.24167	85.2941	85.7843
		7.25	85.7843	87.2549
		7.25833	83.3333	85.7843
		7.26667	83.8235	84.3137
		7.275	85.2941	86.2745
		7.28333	85.2941	85.2941
		7.29167	85.2941	86.7647
		7.3	84.8039	86.2745
		7.30833	84.8039	85.7843
		7.31667	84.3137	85.2941
		7.325	85.2941	84.8039
		7.33333	84.3137	86.7647
		7.34167	84.8039	86.2745
		7.35	83.3333	85.2941
		7.35833	84.3137	85.7843
		7.36667	85.7843	86.2745
		7.375	85.2941	85.7843
		7.38333	85.2941	85.2941
		7.39167	85.2941	84.3137
		7.4	85.7843	86.2745
		7.40833	84.3137	85.7843
		7.41667	83.8235	86.7647
		7.425	85.2941	86.2745
		7.43333	85.7843	85.7843
		7.44167	83.8235	86.7647
		7.45	83.8235	86.2745
		7.45833	84.8039	85.7843
		7.46667	85.2941	86.7647
		7.475	84.3137	87.2549
		7.48333	85.2941	86.7647
		7.49167	84.8039	86.2745
		7.5	84.3137	86.2745
		7.50833	83.8235	86.2745
		7.51667	83.3333	86.7647
		7.525	85.2941	87.2549
		7.53333	84.8039	86.2745
		7.54167	85.2941	85.2941
		7.55	85.7843	85.2941
		7.55833	84.3137	85.2941
		7.56667	84.3137	85.7843
		7.575	84.8039	85.7843
		7.58333	83.8235	86.7647
		7.59167	83.8235	87.2549
		7.6	84.8039	85.2941
		7.60833	84.3137	85.7843
		7.61667	84.8039	86.2745
		7.625	85.2941	86.7647
		7.63333	84.3137	86.2745
		7.64167	83.8235	84.3137
		7.65	83.3333	85.7843
		7.65833	84.8039	85.7843
		7.66667	85.2941	85.7843
		7.675	85.7843	86.7647
		7.68333	85.2941	87.2549
		7.69167	84.3137	85.7843
		7.7	84.8039	86.2745
		7.70833	84.8039	86.7647
		7.71667	83.3333	87.2549
		7.725	83.8235	86.2745
		7.73333	83.3333	86.2745
		7.74167	84.3137	85.7843
		7.75	85.7843	86.2745
		7.75833	85.2941	85.2941
		7.76667	84.3137	85.7843
		7.775	85.7843	85.7843
		7.78333	84.3137	86.7647
		7.79167	83.3333	84.8039
		7.8	84.3137	85.7843
		7.80833	84.3137	85.7843
		7.81667	84.8039	86.2745
		7.825	84.8039	86.2745
		7.83333	85.7843	86.7647
		7.84167	83.8235	85.7843
		7.85	85.2941	86.2745
		7.85833	84.3137	86.2745
		7.86667	85.2941	86.2745
		7.875	83.8235	85.7843
		7.88333	84.3137	85.7843
		7.89167	83.8235	84.3137
		7.9	84.8039	85.7843
		7.90833	84.3137	86.2745
		7.91667	83.8235	87.7451
		7.925	84.8039	87.2549
		7.93333	86.7647	87.2549
		7.94167	84.8039	86.7647
		7.95	84.3137	88.7255
		7.95833	84.8039	87.7451
		7.96667	84.3137	85.7843
		7.975	85.7843	85.7843
		7.98333	85.2941	87.2549
		7.99167	85.2941	86.7647
		8	84.3137	85.7843
		8.00833	85.7843	86.7647
		8.01667	84.3137	87.7451
		8.025	84.3137	85.7843
		8.03333	85.7843	85.7843
		8.04167	85.2941	86.2745
		8.05	85.7843	85.7843
		8.05833	84.8039	86.2745
		8.06667	84.8039	86.7647
		8.075	85.2941	88.2353
		8.08333	86.2745	86.7647
		8.09167	85.7843	86.2745
		8.1	85.7843	86.7647
		8.10833	84.8039	87.2549
		8.11667	84.8039	87.7451
		8.125	85.7843	87.2549
		8.13333	85.2941	88.2353
		8.14167	84.3137	86.7647
		8.15	84.8039	86.7647
		8.15833	84.3137	86.7647
		8.16667	83.3333	87.2549
		8.175	84.8039	87.2549
		8.18333	86.2745	86.7647
		8.19167	84.3137	86.7647
		8.2	85.2941	86.7647
		8.20833	84.8039	87.2549
		8.21667	84.8039	86.7647
		8.225	84.8039	87.2549
		8.23333	84.3137	86.7647
		8.24167	84.3137	88.2353
		8.25	84.8039	86.2745
		8.25833	84.8039	87.2549
		8.26667	84.3137	86.7647
		8.275	85.2941	87.2549
		8.28333	85.2941	87.7451
		8.29167	85.2941	86.7647
		8.3	85.7843	86.7647
		8.30833	85.2941	86.2745
		8.31667	84.8039	85.7843
		8.325	85.2941	87.2549
		8.33333	86.2745	87.2549
		8.34167	85.7843	87.2549
		8.35	85.7843	86.7647
		8.35833	85.2941	85.7843
		8.36667	85.2941	86.2745
		8.375	85.7843	86.7647
		8.38333	84.3137	86.7647
		8.39167	85.7843	87.2549
		8.4	84.8039	88.2353
		8.40833	84.3137	87.2549
		8.41667	84.8039	86.7647
		8.425	85.2941	87.2549
		8.43333	85.2941	86.7647
		8.44167	86.2745	86.7647
		8.45	85.2941	87.7451
		8.45833	83.8235	84.8039
		8.46667	84.3137	85.2941
		8.475	85.2941	85.2941
		8.48333	85.2941	86.2745
		8.49167	85.2941	86.2745
		8.5	84.8039	86.2745
		8.50833	85.7843	86.7647
		8.51667	85.2941	86.7647
		8.525	83.8235	86.2745
		8.53333	84.3137	86.7647
		8.54167	84.8039	86.7647
		8.55	85.2941	85.2941
		8.55833	86.2745	85.7843
		8.56667	85.7843	85.7843
		8.575	84.8039	88.2353
		8.58333	85.7843	86.7647
		8.59167	84.8039	86.7647
		8.6	85.7843	85.7843
		8.60833	84.3137	85.2941
		8.61667	84.8039	87.2549
		8.625	84.8039	86.7647
		8.63333	84.8039	86.2745
		8.64167	84.8039	86.2745
		8.65	85.2941	86.2745
		8.65833	84.8039	86.2745
		8.66667	85.2941	85.7843
		8.675	84.3137	85.2941
		8.68333	84.3137	86.2745
		8.69167	85.7843	87.2549
		8.7	85.7843	86.2745
		8.70833	83.8235	87.2549
		8.71667	84.8039	86.7647
		8.725	84.8039	85.2941
		8.73333	85.7843	85.2941
		8.74167	85.2941	86.2745
		8.75	84.3137	85.7843
		8.75833	84.8039	85.2941
		8.76667	85.7843	86.7647
		8.775	85.2941	87.2549
		8.78333	84.8039	86.7647
		8.79167	85.7843	86.7647
		8.8	84.3137	86.7647
		8.80833	84.8039	87.2549
		8.81667	84.8039	86.2745
		8.825	85.2941	86.2745
		8.83333	85.2941	86.7647
		8.84167	86.2745	86.2745
		8.85	84.8039	86.2745
		8.85833	84.8039	85.7843
		8.86667	84.3137	86.2745
		8.875	84.8039	86.7647
		8.88333	85.2941	85.7843
		8.89167	86.2745	87.2549
		8.9	86.2745	86.2745
		8.90833	86.2745	87.2549
		8.91667	85.7843	86.7647
		8.925	85.7843	86.2745
		8.93333	85.7843	86.7647
		8.94167	84.8039	86.2745
		8.95	86.7647	86.7647
		8.95833	86.2745	84.8039
		8.96667	85.2941	85.7843
		8.975	84.8039	85.7843
		8.98333	84.8039	86.7647
		8.99167	85.7843	87.7451
		9	84.8039	86.2745
		9.00833	84.8039	86.7647
		9.01667	86.2745	85.7843
		9.025	85.7843	86.7647
		9.03333	84.8039	87.2549
		9.04167	85.7843	87.2549
		9.05	84.8039	85.2941
		9.05833	84.3137	86.2745
		9.06667	84.8039	86.2745
		9.075	85.2941	86.7647
		9.08333	85.2941	87.2549
		9.09167	85.2941	86.2745
		9.1	85.2941	85.2941
		9.10833	84.8039	85.2941
		9.11667	84.8039	85.7843
		9.125	86.2745	86.2745
		9.13333	85.7843	86.7647
		9.14167	85.7843	87.2549
		9.15	85.2941	87.2549
		9.15833	85.2941	87.2549
		9.16667	85.2941	86.2745
		9.175	83.8235	85.7843
		9.18333	84.3137	86.7647
		9.19167	85.2941	86.7647
		9.2	85.2941	87.2549
		9.20833	84.3137	87.7451
		9.21667	83.8235	87.7451
		9.225	84.3137	86.2745
		9.23333	85.7843	86.2745
		9.24167	84.3137	87.2549
		9.25	84.8039	86.7647
		9.25833	85.2941	87.2549
		9.26667	85.2941	86.7647
		9.275	85.7843	85.7843
		9.28333	86.7647	85.2941
		9.29167	87.2549	86.7647
		9.3	86.2745	85.7843
		9.30833	85.2941	85.2941
		9.31667	85.2941	86.7647
		9.325	85.2941	87.2549
		9.33333	85.2941	87.2549
		9.34167	84.8039	86.2745
		9.35	84.3137	86.2745
		9.35833	85.7843	86.7647
		9.36667	86.2745	87.7451
		9.375	85.2941	86.7647
		9.38333	85.7843	85.7843
		9.39167	85.7843	86.2745
		9.4	84.8039	85.2941
		9.40833	85.2941	85.7843
		9.41667	85.7843	85.2941
		9.425	86.7647	85.7843
		9.43333	85.7843	84.8039
		9.44167	86.2745	84.3137
		9.45	85.2941	86.7647
		9.45833	85.2941	88.2353
		9.46667	84.8039	87.2549
		9.475	85.7843	85.7843
		9.48333	85.2941	86.7647
		9.49167	84.8039	87.7451
		9.5	85.2941	86.7647
		9.50833	84.8039	86.7647
		9.51667	85.2941	87.2549
		9.525	85.7843	87.7451
		9.53333	86.2745	87.2549
		9.54167	84.8039	86.2745
		9.55	84.8039	86.2745
		9.55833	84.8039	87.2549
		9.56667	86.2745	86.2745
		9.575	86.2745	86.7647
		9.58333	84.8039	86.2745
		9.59167	85.2941	87.2549
		9.6	84.3137	87.2549
		9.60833	86.2745	86.7647
		9.61667	85.2941	86.7647
		9.625	85.2941	86.7647
		9.63333	84.8039	86.7647
		9.64167	85.7843	86.7647
		9.65	84.8039	87.2549
		9.65833	85.7843	86.7647
		9.66667	85.7843	86.2745
		9.675	86.2745	86.7647
		9.68333	85.7843	85.7843
		9.69167	85.2941	87.2549
		9.7	84.8039	87.7451
		9.70833	85.2941	87.2549
		9.71667	84.8039	87.7451
		9.725	85.2941	86.7647
		9.73333	86.2745	87.7451
		9.74167	85.7843	86.7647
		9.75	86.2745	86.7647
		9.75833	85.2941	87.7451
		9.76667	84.8039	86.7647
		9.775	85.7843	86.7647
		9.78333	85.7843	86.7647
		9.79167	85.7843	86.7647
		9.8	85.7843	85.7843
		9.80833	85.7843	86.2745
		9.81667	85.2941	85.7843
		9.825	84.8039	86.2745
		9.83333	85.2941	86.2745
		9.84167	84.8039	86.2745
		9.85	85.2941	87.2549
		9.85833	86.2745	87.2549
		9.86667	85.2941	87.2549
		9.875	84.8039	88.2353
		9.88333	85.7843	85.7843
		9.89167	84.8039	86.7647
		9.9	85.2941	87.2549
		9.90833	85.2941	87.2549
		9.91667	85.2941	87.2549
		9.925	85.7843	87.2549
		9.93333	85.7843	86.2745
		9.94167	85.2941	86.7647
		9.95	84.8039	87.7451
		9.95833	85.2941	86.7647
		9.96667	85.7843	87.2549
		9.975	85.2941	87.2549
		9.98333	86.2745	86.7647
		9.99167	86.2745	85.7843
		10	85.2941	87.2549
		10.0083	86.7647	87.7451
		10.0167	85.7843	87.2549
		10.025	85.7843	86.2745
		10.0333	85.7843	86.2745
		10.0417	86.2745	87.2549
		10.05	86.2745	86.7647
		10.0583	84.8039	86.2745
		10.0667	84.8039	86.7647
		10.075	85.2941	87.2549
		10.0833	84.3137	87.2549
		10.0917	85.2941	87.2549
		10.1	85.7843	87.2549
		10.1083	86.2745	86.2745
		10.1167	86.2745	86.7647
		10.125	85.2941	87.2549
		10.1333	85.7843	87.2549
		10.1417	85.2941	85.7843
		10.15	85.2941	85.2941
		10.1583	83.8235	85.7843
		10.1667	83.3333	85.2941
		10.175	84.3137	86.7647
		10.1833	85.2941	87.2549
		10.1917	85.7843	86.7647
		10.2	85.2941	86.2745
		10.2083	86.2745	87.2549
		10.2167	85.2941	87.2549
		10.225	84.8039	87.2549
		10.2333	85.2941	86.7647
		10.2417	84.8039	85.7843
		10.25	86.2745	86.7647
		10.2583	86.2745	85.7843
		10.2667	85.7843	86.2745
		10.275	85.2941	86.7647
		10.2833	85.7843	87.2549
		10.2917	85.7843	87.2549
		10.3	85.7843	86.2745
		10.3083	85.7843	86.7647
		10.3167	85.2941	86.2745
		10.325	85.2941	87.2549
		10.3333	86.2745	88.2353
		10.3417	85.7843	88.7255
		10.35	85.7843	86.7647
		10.3583	86.7647	85.7843
		10.3667	87.2549	87.2549
		10.375	86.7647	86.2745
		10.3833	85.7843	84.8039
		10.3917	85.2941	86.2745
		10.4	85.2941	87.7451
		10.4083	85.7843	87.2549
		10.4167	85.7843	87.2549
		10.425	85.7843	87.2549
		10.4333	86.2745	86.7647
		10.4417	86.2745	87.7451
		10.45	85.7843	87.2549
		10.4583	86.2745	86.7647
		10.4667	85.7843	86.7647
		10.475	85.2941	85.7843
		10.4833	85.7843	87.7451
		10.4917	86.2745	88.7255
		10.5	85.7843	88.2353
		10.5083	86.2745	86.7647
		10.5167	85.2941	86.2745
		10.525	85.7843	87.2549
		10.5333	85.7843	87.2549
		10.5417	85.2941	87.2549
		10.55	85.7843	87.7451
		10.5583	85.7843	86.7647
		10.5667	85.7843	86.7647
		10.575	85.2941	86.2745
		10.5833	84.3137	86.2745
		10.5917	84.8039	87.2549
		10.6	85.2941	87.2549
		10.6083	85.7843	88.7255
		10.6167	86.2745	87.2549
		10.625	86.2745	87.2549
		10.6333	85.7843	87.2549
		10.6417	84.8039	87.7451
		10.65	86.2745	87.2549
		10.6583	86.2745	87.2549
		10.6667	85.7843	88.2353
		10.675	85.7843	88.2353
		10.6833	85.2941	86.7647
		10.6917	85.2941	86.2745
		10.7	84.8039	86.7647
		10.7083	85.2941	86.7647
		10.7167	85.2941	86.7647
		10.725	84.3137	86.7647
		10.7333	85.2941	86.7647
		10.7417	85.2941	86.2745
		10.75	85.2941	85.7843
		10.7583	85.7843	85.7843
		10.7667	84.3137	86.7647
		10.775	85.2941	87.7451
		10.7833	85.7843	87.2549
		10.7917	84.8039	87.2549
		10.8	86.2745	85.7843
		10.8083	85.7843	85.2941
		10.8167	85.7843	86.7647
		10.825	85.7843	86.7647
		10.8333	84.8039	87.2549
		10.8417	85.2941	85.7843
		10.85	83.8235	87.2549
		10.8583	84.3137	86.7647
		10.8667	85.2941	87.2549
		10.875	85.7843	87.7451
		10.8833	84.8039	87.7451
		10.8917	84.8039	85.7843
		10.9	86.2745	86.2745
		10.9083	84.8039	86.2745
		10.9167	84.3137	87.2549
		10.925	84.8039	87.7451
		10.9333	85.2941	87.7451
		10.9417	85.7843	87.2549
		10.95	85.2941	87.2549
		10.9583	84.8039	87.2549
		10.9667	85.2941	86.7647
		10.975	85.7843	87.2549
		10.9833	85.2941	87.7451
		10.9917	85.2941	87.7451
		11	83.8235	86.2745
		11.0083	83.8235	86.7647
		11.0167	84.8039	86.2745
		11.025	84.8039	86.2745
		11.0333	85.2941	86.7647
		11.0417	84.8039	87.2549
		11.05	84.8039	85.7843
		11.0583	84.8039	86.2745
		11.0667	85.2941	87.2549
		11.075	85.2941	87.2549
		11.0833	84.8039	88.2353
		11.0917	85.7843	86.2745
		11.1	83.8235	87.2549
		11.1083	84.3137	88.2353
		11.1167	85.2941	87.2549
		11.125	85.7843	86.7647
		11.1333	85.2941	87.2549
		11.1417	85.7843	87.2549
		11.15	85.7843	87.2549
		11.1583	86.7647	87.7451
		11.1667	85.2941	87.7451
		11.175	85.2941	88.2353
		11.1833	85.2941	86.2745
		11.1917	85.7843	85.2941
		11.2	85.2941	86.2745
		11.2083	85.7843	86.7647
		11.2167	85.7843	87.7451
		11.225	85.7843	87.7451
		11.2333	85.7843	86.2745
		11.2417	85.2941	87.2549
		11.25	85.2941	86.7647
		11.2583	85.7843	87.7451
		11.2667	85.7843	87.7451
		11.275	86.2745	87.2549
		11.2833	86.2745	87.7451
		11.2917	85.7843	87.2549
		11.3	85.7843	86.7647
		11.3083	85.7843	86.2745
		11.3167	86.2745	86.7647
		11.325	85.2941	86.2745
		11.3333	85.2941	86.7647
		11.3417	85.2941	88.2353
		11.35	85.7843	87.7451
		11.3583	85.7843	87.2549
		11.3667	85.7843	86.7647
		11.375	85.7843	87.2549
		11.3833	84.8039	86.7647
		11.3917	85.7843	87.2549
		11.4	85.7843	87.2549
		11.4083	85.2941	86.7647
		11.4167	85.2941	87.7451
		11.425	84.8039	86.7647
		11.4333	84.8039	87.7451
		11.4417	85.2941	86.7647
		11.45	85.7843	87.7451
		11.4583	85.7843	87.7451
		11.4667	85.2941	87.2549
		11.475	84.3137	87.2549
		11.4833	84.8039	88.2353
		11.4917	85.2941	86.7647
		11.5	84.8039	87.2549
		11.5083	85.7843	86.7647
		11.5167	86.2745	87.2549
		11.525	85.7843	86.7647
		11.5333	85.2941	87.2549
		11.5417	85.7843	87.2549
		11.55	85.2941	87.2549
		11.5583	85.2941	86.7647
		11.5667	84.8039	86.7647
		11.575	84.8039	86.2745
		11.5833	84.3137	87.2549
		11.5917	84.8039	86.2745
		11.6	84.8039	87.7451
		11.6083	84.8039	86.2745
		11.6167	85.7843	87.2549
		11.625	84.8039	86.7647
		11.6333	83.8235	87.2549
		11.6417	85.2941	88.2353
		11.65	85.2941	86.2745
		11.6583	85.2941	86.7647
		11.6667	84.8039	84.8039
		11.675	85.2941	85.2941
		11.6833	84.8039	86.2745
		11.6917	83.8235	87.2549
		11.7	84.3137	87.7451
		11.7083	85.2941	87.2549
		11.7167	84.8039	87.7451
		11.725	85.7843	87.2549
		11.7333	85.7843	87.2549
		11.7417	85.7843	87.7451
		11.75	85.7843	86.7647
		11.7583	85.7843	87.2549
		11.7667	85.2941	88.2353
		11.775	84.8039	86.2745
		11.7833	86.2745	86.2745
		11.7917	84.8039	86.7647
		11.8	84.8039	86.7647
		11.8083	85.2941	86.7647
		11.8167	86.2745	88.2353
		11.825	84.8039	86.7647
		11.8333	85.7843	86.7647
		11.8417	84.8039	87.7451
		11.85	84.8039	86.2745
		11.8583	85.7843	85.7843
		11.8667	84.3137	86.2745
		11.875	85.2941	87.7451
		11.8833	84.8039	86.7647
		11.8917	85.2941	86.2745
		11.9	85.7843	87.2549
		11.9083	85.2941	87.2549
		11.9167	84.3137	87.2549
		11.925	85.2941	86.7647
		11.9333	85.2941	86.7647
		11.9417	85.7843	86.7647
		11.95	85.7843	86.7647
		11.9583	85.7843	86.2745
		11.9667	84.8039	87.2549
		11.975	84.8039	86.7647
		11.9833	84.8039	88.2353
		11.9917	85.2941	87.7451
		12	84.8039	85.7843
		12.0083	85.2941	87.7451
		12.0167	84.3137	88.2353
		12.025	84.8039	88.2353
		12.0333	85.7843	87.2549
		12.0417	85.7843	87.2549
		12.05	85.2941	87.2549
		12.0583	85.7843	86.2745
		12.0667	85.7843	87.2549
		12.075	85.2941	87.2549
		12.0833	85.2941	86.7647
		12.0917	85.7843	87.7451
		12.1	85.2941	87.7451
		12.1083	85.7843	87.2549
		12.1167	83.8235	87.7451
		12.125	84.8039	86.2745
		12.1333	85.7843	86.7647
		12.1417	85.2941	86.7647
		12.15	85.2941	86.7647
		12.1583	85.7843	86.7647
		12.1667	85.2941	86.2745
		12.175	84.8039	86.7647
		12.1833	86.2745	86.2745
		12.1917	85.7843	86.7647
		12.2	84.8039	86.7647
		12.2083	85.7843	86.7647
		12.2167	85.7843	87.2549
		12.225	85.2941	87.2549
		12.2333	84.8039	87.7451
		12.2417	84.8039	87.7451
		12.25	85.2941	87.2549
		12.2583	85.2941	87.2549
		12.2667	85.7843	87.2549
		12.275	85.7843	85.7843
		12.2833	84.8039	85.2941
		12.2917	85.2941	85.7843
		12.3	84.3137	86.2745
		12.3083	84.8039	87.2549
		12.3167	85.7843	87.2549
		12.325	85.2941	87.2549
		12.3333	84.8039	87.2549
		12.3417	85.7843	88.2353
		12.35	85.2941	86.7647
		12.3583	85.7843	87.2549
		12.3667	86.2745	88.2353
		12.375	86.2745	87.7451
		12.3833	84.8039	86.7647
		12.3917	84.8039	87.7451
		12.4	85.2941	87.2549
		12.4083	85.2941	87.7451
		12.4167	85.7843	87.7451
		12.425	85.7843	87.2549
		12.4333	86.7647	86.2745
		12.4417	86.2745	86.2745
		12.45	85.7843	86.7647
		12.4583	85.7843	86.2745
		12.4667	85.7843	87.2549
		12.475	85.2941	86.7647
		12.4833	85.2941	87.2549
		12.4917	85.7843	87.2549
		12.5	85.7843	87.2549
		12.5083	85.2941	86.2745
		12.5167	85.2941	86.7647
		12.525	85.2941	88.2353
		12.5333	85.7843	88.2353
		12.5417	85.7843	87.7451
		12.55	84.8039	87.2549
		12.5583	85.7843	87.7451
		12.5667	85.2941	86.7647
		12.575	85.7843	86.2745
		12.5833	85.7843	87.2549
		12.5917	85.7843	86.2745
		12.6	86.2745	86.7647
		12.6083	85.2941	86.7647
		12.6167	85.2941	87.2549
		12.625	86.2745	87.7451
		12.6333	85.7843	86.7647
		12.6417	85.2941	86.2745
		12.65	85.2941	87.2549
		12.6583	86.2745	87.2549
		12.6667	85.7843	85.7843
		12.675	85.2941	88.2353
		12.6833	86.2745	88.2353
		12.6917	85.7843	88.2353
		12.7	85.7843	87.7451
		12.7083	85.7843	87.7451
		12.7167	86.2745	87.2549
		12.725	85.7843	86.2745
		12.7333	85.7843	86.7647
		12.7417	86.7647	87.2549
		12.75	85.7843	87.2549
		12.7583	85.7843	87.7451
		12.7667	84.8039	87.7451
		12.775	85.2941	87.2549
		12.7833	85.7843	86.2745
		12.7917	84.8039	86.7647
		12.8	84.3137	86.7647
		12.8083	85.7843	86.7647
		12.8167	86.2745	87.2549
		12.825	86.2745	85.7843
		12.8333	85.7843	87.2549
		12.8417	85.7843	87.7451
		12.85	86.2745	88.2353
		12.8583	85.7843	86.2745
		12.8667	85.7843	87.7451
		12.875	84.8039	87.2549
		12.8833	85.7843	86.7647
		12.8917	85.2941	87.7451
		12.9	86.2745	87.7451
		12.9083	86.2745	86.2745
		12.9167	86.7647	86.7647
		12.925	85.7843	86.7647
		12.9333	84.3137	87.7451
		12.9417	84.8039	86.7647
		12.95	85.7843	87.2549
		12.9583	85.2941	87.7451
		12.9667	85.7843	86.7647
		12.975	85.2941	87.2549
		12.9833	84.8039	86.7647
		12.9917	84.3137	87.2549
		13	86.2745	87.2549
		13.0083	85.2941	87.2549
		13.0167	86.2745	87.7451
		13.025	86.2745	88.2353
		13.0333	86.2745	87.7451
		13.0417	86.2745	87.2549
		13.05	86.2745	86.7647
		13.0583	86.7647	87.2549
		13.0667	85.7843	86.7647
		13.075	85.7843	87.2549
		13.0833	86.7647	88.7255
		13.0917	86.2745	87.2549
		13.1	85.7843	86.7647
		13.1083	85.2941	86.7647
		13.1167	84.8039	86.7647
		13.125	85.2941	87.2549
		13.1333	85.2941	87.7451
		13.1417	85.7843	86.2745
		13.15	85.2941	86.7647
		13.1583	85.7843	87.7451
		13.1667	85.7843	87.7451
		13.175	86.2745	86.2745
		13.1833	85.7843	87.2549
		13.1917	84.8039	87.7451
		13.2	84.8039	87.2549
		13.2083	85.7843	86.2745
		13.2167	86.2745	86.7647
		13.225	86.2745	87.7451
		13.2333	85.2941	86.7647
		13.2417	85.2941	86.7647
		13.25	84.3137	87.2549
		13.2583	85.2941	87.2549
		13.2667	85.2941	87.7451
		13.275	86.2745	87.2549
		13.2833	86.7647	87.2549
		13.2917	85.7843	86.7647
		13.3	86.2745	87.2549
		13.3083	85.2941	87.2549
		13.3167	85.7843	87.2549
		13.325	86.2745	86.2745
		13.3333	85.7843	87.2549
		13.3417	85.7843	86.2745
		13.35	86.2745	86.7647
		13.3583	85.7843	87.2549
		13.3667	86.2745	86.7647
		13.375	86.2745	87.7451
		13.3833	85.2941	88.2353
		13.3917	85.7843	85.7843
		13.4	85.2941	86.2745
		13.4083	85.7843	87.2549
		13.4167	85.7843	87.7451
		13.425	84.8039	87.2549
		13.4333	84.8039	86.7647
		13.4417	84.8039	87.2549
		13.45	85.7843	87.2549
		13.4583	85.7843	86.7647
		13.4667	85.2941	86.7647
		13.475	85.2941	86.2745
		13.4833	84.3137	87.2549
		13.4917	84.8039	88.2353
		13.5	85.7843	87.2549
		13.5083	85.7843	85.7843
		13.5167	85.7843	85.2941
		13.525	86.2745	86.7647
		13.5333	85.7843	86.2745
		13.5417	86.2745	86.2745
		13.55	85.2941	86.2745
		13.5583	86.2745	86.2745
		13.5667	85.2941	85.2941
		13.575	84.8039	86.7647
		13.5833	86.2745	86.7647
		13.5917	86.2745	86.7647
		13.6	86.2745	86.7647
		13.6083	85.2941	87.2549
		13.6167	86.2745	86.7647
		13.625	86.2745	87.2549
		13.6333	85.7843	87.7451
		13.6417	85.2941	87.2549
		13.65	85.7843	87.2549
		13.6583	85.2941	87.7451
		13.6667	85.2941	86.7647
		13.675	84.8039	85.7843
		13.6833	84.8039	86.7647
		13.6917	85.2941	87.7451
		13.7	84.3137	86.7647
		13.7083	83.8235	87.7451
		13.7167	85.2941	86.2745
		13.725	85.7843	86.7647
		13.7333	85.2941	86.2745
		13.7417	85.7843	87.7451
		13.75	85.2941	87.2549
		13.7583	85.2941	86.2745
		13.7667	85.2941	87.7451
		13.775	85.2941	87.7451
		13.7833	84.3137	87.7451
		13.7917	83.3333	86.2745
		13.8	83.3333	86.2745
		13.8083	84.8039	86.7647
		13.8167	85.7843	87.7451
		13.825	85.2941	86.7647
		13.8333	86.2745	87.2549
		13.8417	86.2745	87.2549
		13.85	85.7843	87.7451
		13.8583	86.7647	87.7451
		13.8667	85.7843	87.7451
		13.875	85.2941	87.7451
		13.8833	85.2941	87.2549
		13.8917	85.7843	87.2549
		13.9	85.7843	86.2745
		13.9083	85.2941	86.7647
		13.9167	84.8039	87.2549
		13.925	84.3137	86.7647
		13.9333	85.2941	87.2549
		13.9417	85.2941	86.7647
		13.95	84.8039	85.2941
		13.9583	85.7843	85.7843
		13.9667	85.2941	87.2549
		13.975	85.7843	87.2549
		13.9833	84.8039	86.7647
		13.9917	84.8039	87.2549
		14	85.7843	86.7647
		14.0083	85.2941	87.7451
		14.0167	84.8039	86.2745
		14.025	85.2941	86.2745
		14.0333	85.7843	86.7647
		14.0417	85.2941	86.7647
		14.05	84.3137	87.7451
		14.0583	84.3137	86.7647
		14.0667	85.2941	86.2745
		14.075	85.2941	85.7843
		14.0833	84.3137	85.7843
		14.0917	85.7843	87.2549
		14.1	85.2941	86.7647
		14.1083	85.2941	86.2745
		14.1167	85.2941	85.7843
		14.125	86.2745	87.2549
		14.1333	86.2745	86.7647
		14.1417	85.7843	87.7451
		14.15	84.8039	87.2549
		14.1583	86.2745	86.2745
		14.1667	86.2745	86.7647
		14.175	85.2941	86.7647
		14.1833	85.2941	87.2549
		14.1917	86.2745	86.7647
		14.2	85.2941	87.2549
		14.2083	86.2745	86.7647
		14.2167	86.2745	85.7843
		14.225	85.7843	86.7647
		14.2333	85.7843	87.2549
		14.2417	85.7843	87.7451
		14.25	85.7843	85.7843
		14.2583	85.7843	86.2745
		14.2667	85.7843	87.2549
		14.275	85.2941	86.7647
		14.2833	84.3137	86.7647
		14.2917	84.8039	86.2745
		14.3	85.2941	87.2549
		14.3083	85.2941	86.2745
		14.3167	84.8039	86.2745
		14.325	85.2941	86.2745
		14.3333	85.2941	85.7843
		14.3417	85.2941	85.7843
		14.35	85.2941	87.2549
		14.3583	84.8039	87.2549
		14.3667	86.2745	86.7647
		14.375	85.7843	86.7647
		14.3833	85.7843	86.2745
		14.3917	85.2941	86.7647
		14.4	85.2941	86.2745
		14.4083	84.3137	85.2941
		14.4167	84.3137	85.7843
		14.425	84.8039	86.7647
		14.4333	85.2941	86.7647
		14.4417	85.7843	85.7843
		14.45	84.8039	86.7647
		14.4583	84.8039	86.7647
		14.4667	84.8039	86.2745
		14.475	86.2745	87.2549
		14.4833	85.7843	87.2549
		14.4917	86.2745	86.7647
		14.5	85.2941	87.7451
		14.5083	84.3137	87.2549
		14.5167	84.3137	86.7647
		14.525	84.3137	86.2745
		14.5333	85.2941	86.7647
		14.5417	85.2941	87.7451
		14.55	85.2941	88.2353
		14.5583	85.2941	86.7647
		14.5667	85.2941	85.7843
		14.575	85.2941	87.2549
		14.5833	85.7843	87.2549
		14.5917	85.7843	86.7647
		14.6	85.2941	86.2745
		14.6083	84.3137	87.7451
		14.6167	84.8039	86.7647
		14.625	84.8039	85.7843
		14.6333	85.2941	86.7647
		14.6417	85.2941	86.7647
		14.65	85.2941	86.7647
		14.6583	85.7843	86.7647
		14.6667	85.2941	86.2745
		14.675	84.3137	85.7843
		14.6833	84.8039	85.7843
		14.6917	85.2941	86.7647
		14.7	84.8039	86.7647
		14.7083	85.7843	86.2745
		14.7167	84.8039	84.8039
		14.725	85.2941	85.2941
		14.7333	85.2941	85.2941
		14.7417	85.7843	85.7843
		14.75	85.2941	86.2745
		14.7583	85.7843	86.2745
		14.7667	85.2941	86.2745
		14.775	84.8039	86.7647
		14.7833	84.3137	86.2745
		14.7917	84.8039	87.2549
		14.8	85.2941	86.7647
		14.8083	85.2941	87.2549
		14.8167	84.8039	86.7647
		14.825	85.2941	87.2549
		14.8333	85.7843	86.7647
		14.8417	85.2941	86.7647
		14.85	85.7843	87.2549
		14.8583	85.2941	86.2745
		14.8667	86.2745	86.7647
		14.875	85.7843	86.7647
		14.8833	85.2941	86.7647
		14.8917	85.2941	86.7647
		14.9	84.8039	86.7647
		14.9083	85.7843	87.2549
		14.9167	84.8039	87.7451
		14.925	84.8039	86.7647
		14.9333	85.2941	86.7647
		14.9417	85.2941	86.2745
		14.95	85.2941	86.7647
		14.9583	84.8039	87.2549
		14.9667	84.8039	87.2549
		14.975	85.2941	86.2745
		14.9833	85.7843	86.2745
		14.9917	86.2745	87.2549
		15	86.7647	86.7647
		15.0083	85.7843	85.7843
		15.0167	84.3137	86.2745
		15.025	84.3137	86.7647
		15.0333	84.3137	86.7647
		15.0417	86.2745	86.2745
		15.05	84.8039	85.7843
		15.0583	85.2941	86.2745
		15.0667	85.2941	87.2549
		15.075	85.7843	86.7647
		15.0833	84.3137	87.2549
		15.0917	85.2941	86.2745
		15.1	85.7843	86.7647
		15.1083	85.7843	86.7647
		15.1167	85.2941	86.7647
		15.125	85.7843	87.7451
		15.1333	85.7843	86.2745
		15.1417	85.2941	86.7647
		15.15	84.3137	87.2549
		15.1583	85.2941	86.7647
		15.1667	85.7843	86.2745
		15.175	85.7843	87.2549
		15.1833	85.7843	87.2549
		15.1917	85.2941	86.2745
		15.2	84.8039	86.7647
		15.2083	85.2941	86.7647
		15.2167	85.7843	86.7647
		15.225	84.8039	87.2549
		15.2333	84.3137	88.2353
		15.2417	85.2941	88.2353
		15.25	85.2941	87.7451
		15.2583	84.8039	86.7647
		15.2667	85.2941	88.2353
		15.275	85.2941	85.7843
		15.2833	84.8039	86.2745
		15.2917	84.8039	87.2549
		15.3	85.2941	86.7647
		15.3083	85.2941	85.7843
		15.3167	84.3137	85.2941
		15.325	84.8039	86.2745
		15.3333	84.3137	86.2745
		15.3417	85.2941	86.7647
		15.35	84.8039	87.2549
		15.3583	85.7843	87.2549
		15.3667	84.8039	86.2745
		15.375	85.7843	85.7843
		15.3833	85.2941	85.7843
		15.3917	86.2745	86.7647
		15.4	84.8039	86.7647
		15.4083	84.8039	85.2941
		15.4167	86.2745	86.2745
		15.425	85.2941	86.7647
		15.4333	84.8039	86.2745
		15.4417	85.2941	86.2745
		15.45	84.8039	86.2745
		15.4583	85.2941	87.2549
		15.4667	84.3137	86.7647
		15.475	83.8235	86.7647
		15.4833	85.2941	86.7647
		15.4917	85.7843	84.8039
		15.5	85.7843	84.8039
		15.5083	85.2941	86.2745
		15.5167	84.3137	87.2549
		15.525	84.8039	86.7647
		15.5333	84.3137	86.7647
		15.5417	85.2941	86.7647
		15.55	84.8039	87.2549
		15.5583	85.2941	86.7647
		15.5667	86.2745	85.7843
		15.575	85.2941	86.2745
		15.5833	84.3137	86.7647
		15.5917	84.8039	87.2549
		15.6	85.2941	86.2745
		15.6083	84.8039	85.7843
		15.6167	85.7843	85.2941
		15.625	85.7843	85.7843
		15.6333	85.7843	86.7647
		15.6417	84.8039	86.2745
		15.65	84.8039	86.2745
		15.6583	84.3137	86.7647
		15.6667	84.8039	87.2549
		15.675	84.8039	87.2549
		15.6833	85.2941	86.2745
		15.6917	84.8039	86.7647
		15.7	85.2941	86.7647
		15.7083	85.2941	84.8039
		15.7167	85.2941	85.7843
		15.725	84.3137	86.7647
		15.7333	84.3137	86.2745
		15.7417	83.8235	85.2941
		15.75	84.3137	86.2745
		15.7583	85.2941	86.2745
		15.7667	85.2941	85.7843
		15.775	84.8039	85.7843
		15.7833	85.7843	85.7843
		15.7917	84.3137	86.7647
		15.8	84.3137	86.7647
		15.8083	84.8039	87.2549
		15.8167	84.3137	86.7647
		15.825	85.7843	86.7647
		15.8333	85.2941	86.7647
		15.8417	85.7843	86.7647
		15.85	85.2941	86.2745
		15.8583	85.2941	86.2745
		15.8667	84.8039	87.2549
		15.875	85.2941	87.2549
		15.8833	84.8039	86.7647
		15.8917	84.8039	86.7647
		15.9	84.3137	86.7647
		15.9083	84.8039	86.7647
		15.9167	84.8039	86.7647
		15.925	85.2941	86.7647
		15.9333	84.8039	86.2745
		15.9417	84.8039	86.7647
		15.95	85.7843	86.7647
		15.9583	84.8039	86.2745
		15.9667	84.8039	86.2745
		15.975	85.2941	86.7647
		15.9833	85.2941	87.2549
		15.9917	84.3137	87.2549
		16	84.8039	86.7647
		16.0083	84.8039	86.7647
		16.0167	85.2941	86.7647
		16.025	85.7843	86.7647
		16.0333	85.2941	86.7647
		16.0417	84.3137	86.2745
		16.05	84.3137	86.7647
		16.0583	84.8039	86.7647
		16.0667	85.2941	86.2745
		16.075	84.8039	85.2941
		16.0833	84.8039	85.7843
		16.0917	85.2941	86.2745
		16.1	84.3137	86.7647
		16.1083	85.2941	87.2549
		16.1167	85.7843	86.2745
		16.125	84.8039	87.2549
		16.1333	85.2941	87.2549
		16.1417	85.2941	86.7647
		16.15	85.2941	86.2745
		16.1583	85.2941	86.7647
		16.1667	85.7843	85.7843
		16.175	86.2745	86.2745
		16.1833	85.2941	86.2745
		16.1917	85.7843	86.2745
		16.2	85.7843	86.7647
		16.2083	85.2941	86.7647
		16.2167	84.3137	87.2549
		16.225	84.3137	86.2745
		16.2333	84.8039	87.2549
		16.2417	84.3137	86.7647
		16.25	84.3137	86.7647
		16.2583	85.2941	86.2745
		16.2667	84.8039	86.2745
		16.275	84.8039	86.2745
		16.2833	85.2941	86.7647
		16.2917	85.7843	85.7843
		16.3	85.2941	86.2745
		16.3083	84.8039	86.2745
		16.3167	84.8039	85.7843
		16.325	84.3137	87.2549
		16.3333	84.8039	87.2549
		16.3417	85.2941	85.7843
		16.35	84.3137	86.2745
		16.3583	84.8039	86.7647
		16.3667	84.3137	86.7647
		16.375	84.8039	86.2745
		16.3833	85.2941	87.2549
		16.3917	85.7843	86.2745
		16.4	84.3137	86.7647
		16.4083	84.3137	86.7647
		16.4167	84.3137	86.7647
		16.425	84.8039	85.2941
		16.4333	83.3333	85.7843
		16.4417	84.8039	85.7843
		16.45	85.2941	86.7647
		16.4583	85.2941	86.7647
		16.4667	83.8235	85.7843
		16.475	83.8235	86.7647
		16.4833	83.8235	85.7843
		16.4917	84.8039	85.7843
		16.5	84.3137	86.2745
		16.5083	84.8039	85.7843
		16.5167	84.3137	84.8039
		16.525	85.2941	85.2941
		16.5333	85.2941	86.7647
		16.5417	85.2941	85.7843
		16.55	85.2941	84.8039
		16.5583	84.8039	85.2941
		16.5667	85.2941	86.2745
		16.575	84.8039	86.2745
		16.5833	85.2941	86.2745
		16.5917	84.8039	86.2745
		16.6	85.2941	86.2745
		16.6083	84.8039	85.7843
		16.6167	85.2941	85.2941
		16.625	84.3137	84.8039
		16.6333	84.3137	86.2745
		16.6417	85.7843	87.2549
[truncated: 25 more rows]

## Sheet: Source Data Extended Figure 4d
Figure S4D. Effect of HMB-001 on normal platelet aggregation (PAR-1 AP)
			% light transmission
		Time (min)	+ HMB-001	- HMB-001
		0.008333	0	0
		0.016667	0	0
		0.025	0	0.490196
		0.033333	0	0
		0.041667	0	0
		0.05	0	-0.4902
		0.058333	0	0
		0.066667	0	0
		0.075	0	0
		0.083333	0	0
		0.091667	0	0
		0.1	0.490196	0
		0.108333	0	0
		0.116667	0	0
		0.125	0	0
		0.133333	0	0
		0.141667	0	-0.4902
		0.15	0	0
		0.158333	0.490196	-0.4902
		0.166667	0	0
		0.175	0	0
		0.183333	0	0
		0.191667	0	0
		0.2	0	0
		0.208333	0	0
		0.216667	0.490196	0
		0.225	0	0
		0.233333	0	0
		0.241667	0	0
		0.25	0	0
		0.258333	0	0
		0.266667	0	0
		0.275	0	0
		0.283333	0	0
		0.291667	0	0
		0.3	0.490196	0
		0.308333	0.490196	-0.4902
		0.316667	0	0
		0.325	0.490196	0
		0.333333	0.490196	0
		0.341667	0.980392	0.980392
		0.35	0.490196	0.490196
		0.358333	0.490196	0
		0.366667	0.490196	0
		0.375	0.490196	0
		0.383333	0.980392	0.490196
		0.391667	0.490196	0
		0.4	0.490196	0.490196
		0.408333	0.980392	0
		0.416667	0.980392	0
		0.425	0.490196	0
		0.433333	0.490196	0
		0.441667	0.490196	0.490196
		0.45	0.490196	0
		0.458333	0.490196	0
		0.466667	0.490196	0.490196
		0.475	0.490196	0.490196
		0.483333	0.490196	0
		0.491667	0.980392	0
		0.5	0.490196	0
		0.508333	0.490196	0.490196
		0.516667	0.490196	0
		0.525	0.490196	0
		0.533333	0.490196	0
		0.541667	0.490196	0
		0.55	0.490196	0
		0.558333	0.490196	0
		0.566667	0.490196	0
		0.575	0.490196	0
		0.583333	0.490196	0
		0.591667	0.490196	0
		0.6	0.490196	0
		0.608333	0.490196	0
		0.616667	0.490196	0
		0.625	0.490196	0
		0.633333	0.490196	0
		0.641667	0.490196	0.490196
		0.65	0.490196	0
		0.658333	0.490196	0.490196
		0.666667	0.490196	0
		0.675	0.490196	0
		0.683333	0.980392	0.490196
		0.691667	0.490196	0
		0.7	0.490196	0
		0.708333	0.490196	0
		0.716667	0.490196	0.490196
		0.725	0.490196	0
		0.733333	0	0
		0.741667	-4.41176	0
		0.75	-4.90196	0
		0.758333	-0.4902	0
		0.766667	-0.4902	0
		0.775	-0.4902	0.490196
		0.783333	-0.4902	0
		0.791667	-0.98039	0
		0.8	-0.98039	0.490196
		0.808333	-0.98039	0.490196
		0.816667	-1.47059	0
		0.825	-1.47059	0
		0.833333	-1.47059	0
		0.841667	-0.98039	0
		0.85	-0.4902	0
		0.858333	0.490196	0
		0.866667	0.980392	0
		0.875	1.96078	0
		0.883333	2.94118	-4.41176
		0.891667	3.43137	-0.4902
		0.9	4.90196	0.980392
		0.908333	6.37255	1.96078
		0.916667	7.84314	1.96078
		0.925	9.80392	1.96078
		0.933333	11.2745	1.47059
		0.941667	13.7255	0.980392
		0.95	14.7059	0.980392
		0.958333	15.6863	0.490196
		0.966667	17.6471	0
		0.975	20.098	0.490196
		0.983333	21.5686	0.490196
		0.991667	25	0.980392
		1	25.9804	1.96078
		1.00833	25.9804	2.45098
		1.01667	27.9412	3.43137
		1.025	29.902	4.41176
		1.03333	31.3726	5.39216
		1.04167	33.8235	6.37255
		1.05	35.2941	8.33333
		1.05833	37.2549	8.82353
		1.06667	42.1569	11.2745
		1.075	43.6275	13.2353
		1.08333	44.6078	14.2157
		1.09167	45.5882	16.6667
		1.1	48.0392	17.6471
		1.10833	50.4902	20.098
		1.11667	48.5294	22.549
		1.125	50.4902	23.0392
		1.13333	51.9608	24.0196
		1.14167	48.5294	27.451
		1.15	54.4118	27.9412
		1.15833	55.3922	32.3529
		1.16667	55.3922	33.8235
		1.175	54.902	31.3726
		1.18333	53.4314	34.8039
		1.19167	56.3725	36.7647
		1.2	60.2941	38.7255
		1.20833	58.8235	37.7451
		1.21667	56.3725	39.7059
		1.225	59.3137	43.6275
		1.23333	60.2941	43.6275
		1.24167	61.2745	44.6078
		1.25	59.3137	47.549
		1.25833	57.3529	48.0392
		1.26667	58.8235	45.5882
		1.275	61.2745	44.1176
		1.28333	64.2157	49.5098
		1.29167	62.7451	50
		1.3	67.6471	50.4902
		1.30833	64.2157	47.549
		1.31667	60.2941	49.5098
		1.325	63.7255	52.9412
		1.33333	68.6274	54.902
		1.34167	67.1569	52.451
		1.35	66.6667	53.9216
		1.35833	67.1569	53.4314
		1.36667	66.1765	54.902
		1.375	64.7059	56.8627
		1.38333	63.7255	58.3333
		1.39167	62.7451	55.3922
		1.4	62.2549	57.8431
		1.40833	70.098	57.8431
		1.41667	69.1176	56.8627
		1.425	66.6667	57.3529
		1.43333	64.7059	58.3333
		1.44167	69.1176	57.8431
		1.45	69.6078	59.3137
		1.45833	66.1765	60.2941
		1.46667	67.6471	56.8627
		1.475	68.1372	60.2941
		1.48333	69.6078	62.2549
		1.49167	70.5882	61.2745
		1.5	70.098	64.2157
		1.50833	71.0784	60.7843
		1.51667	69.6078	61.2745
		1.525	69.1176	64.7059
		1.53333	70.098	65.1961
		1.54167	72.549	63.7255
		1.55	73.0392	63.2353
		1.55833	74.0196	62.2549
		1.56667	75	64.2157
		1.575	72.0588	65.6863
		1.58333	72.549	65.6863
		1.59167	71.5686	64.2157
		1.6	71.0784	66.1765
		1.60833	69.6078	64.7059
		1.61667	71.5686	65.1961
		1.625	73.5294	68.6274
		1.63333	74.5098	68.6274
		1.64167	74.0196	68.6274
		1.65	70.5882	69.1176
		1.65833	73.5294	66.1765
		1.66667	73.5294	68.6274
		1.675	73.5294	66.6667
		1.68333	71.5686	69.1176
		1.69167	73.0392	67.6471
		1.7	75	68.1372
		1.70833	75	70.098
		1.71667	73.0392	69.1176
		1.725	75	68.1372
		1.73333	76.9608	68.1372
		1.74167	75.9804	70.5882
		1.75	75	69.1176
		1.75833	76.9608	69.6078
		1.76667	76.4706	73.0392
		1.775	76.4706	70.5882
		1.78333	76.9608	71.5686
		1.79167	76.4706	75
		1.8	77.9412	73.0392
		1.80833	76.9608	73.5294
		1.81667	76.4706	71.0784
		1.825	74.0196	71.0784
		1.83333	74.0196	72.549
		1.84167	76.9608	73.0392
		1.85	76.9608	71.5686
		1.85833	75.9804	72.0588
		1.86667	75.9804	70.5882
		1.875	74.0196	71.5686
		1.88333	72.0588	73.0392
		1.89167	73.5294	72.549
		1.9	77.9412	70.098
		1.90833	75.4902	72.549
		1.91667	74.5098	72.0588
		1.925	75	74.0196
		1.93333	75.9804	75
		1.94167	76.9608	75.4902
		1.95	79.4118	74.0196
		1.95833	75.9804	74.5098
		1.96667	75.9804	73.0392
		1.975	76.4706	71.5686
		1.98333	76.9608	73.5294
		1.99167	75.9804	74.5098
		2	78.4314	74.0196
		2.00833	77.9412	74.0196
		2.01667	78.4314	75.4902
		2.025	78.4314	76.9608
		2.03333	78.9216	75.4902
		2.04167	77.9412	76.4706
		2.05	77.451	75.4902
		2.05833	77.9412	73.5294
		2.06667	79.4118	73.5294
		2.075	77.9412	74.5098
		2.08333	81.8628	76.4706
		2.09167	78.4314	75.9804
		2.1	76.4706	75.4902
		2.10833	74.5098	77.9412
		2.11667	78.4314	76.4706
		2.125	77.9412	76.4706
		2.13333	76.9608	77.9412
		2.14167	79.4118	76.9608
		2.15	80.8824	75.4902
		2.15833	78.4314	77.451
		2.16667	78.4314	76.9608
		2.175	78.4314	75.9804
		2.18333	80.8824	75
		2.19167	76.4706	75.4902
		2.2	75.9804	78.4314
		2.20833	76.4706	77.9412
		2.21667	78.9216	76.9608
		2.225	77.451	78.9216
		2.23333	79.4118	78.9216
		2.24167	78.9216	75.9804
		2.25	79.902	75.4902
		2.25833	76.4706	78.4314
		2.26667	77.451	78.4314
		2.275	78.9216	79.4118
		2.28333	78.4314	76.9608
		2.29167	77.451	77.9412
		2.3	77.9412	79.4118
		2.30833	77.9412	77.451
		2.31667	76.4706	78.9216
		2.325	78.4314	78.4314
		2.33333	77.9412	78.4314
		2.34167	78.4314	76.4706
		2.35	79.4118	78.4314
		2.35833	77.451	78.9216
		2.36667	77.451	78.9216
		2.375	78.4314	79.902
		2.38333	79.902	80.3922
		2.39167	81.3726	79.902
		2.4	83.3333	80.8824
		2.40833	81.8628	81.3726
		2.41667	80.8824	77.9412
		2.425	79.4118	78.4314
		2.43333	78.9216	76.9608
		2.44167	81.3726	77.9412
		2.45	79.902	78.9216
		2.45833	81.8628	77.451
		2.46667	81.8628	76.9608
		2.475	78.4314	76.9608
		2.48333	79.4118	78.4314
		2.49167	80.8824	77.451
		2.5	82.3529	76.9608
		2.50833	81.3726	79.902
		2.51667	81.8628	78.4314
		2.525	80.3922	77.451
		2.53333	80.8824	77.9412
		2.54167	81.3726	78.9216
		2.55	80.8824	78.9216
		2.55833	80.3922	81.3726
		2.56667	80.3922	79.4118
		2.575	81.3726	77.451
		2.58333	80.8824	80.3922
		2.59167	80.8824	79.902
		2.6	79.4118	79.902
		2.60833	81.3726	78.4314
		2.61667	82.3529	78.9216
		2.625	79.902	80.8824
		2.63333	81.3726	81.3726
		2.64167	80.8824	79.4118
		2.65	79.4118	79.902
		2.65833	81.8628	79.4118
		2.66667	82.8431	80.3922
		2.675	78.9216	82.3529
		2.68333	80.3922	79.902
		2.69167	80.3922	77.9412
		2.7	81.8628	79.902
		2.70833	82.8431	79.4118
		2.71667	81.8628	80.8824
		2.725	81.3726	80.3922
		2.73333	80.3922	80.3922
		2.74167	79.4118	80.3922
		2.75	85.7843	82.3529
		2.75833	85.2941	82.8431
		2.76667	83.3333	81.3726
		2.775	81.3726	77.451
		2.78333	82.8431	78.9216
		2.79167	80.3922	79.4118
		2.8	82.3529	79.902
		2.80833	82.8431	80.8824
		2.81667	82.8431	80.8824
		2.825	81.3726	80.3922
		2.83333	83.8235	82.3529
		2.84167	83.8235	81.3726
		2.85	84.8039	81.3726
		2.85833	86.2745	79.902
		2.86667	84.3137	80.3922
		2.875	82.8431	80.8824
		2.88333	84.3137	80.8824
		2.89167	84.3137	80.8824
		2.9	84.3137	81.8628
		2.90833	83.3333	83.8235
		2.91667	84.8039	82.3529
		2.925	84.3137	80.3922
		2.93333	81.3726	80.8824
		2.94167	80.8824	81.3726
		2.95	83.8235	81.8628
		2.95833	84.3137	80.8824
		2.96667	85.7843	83.3333
		2.975	86.7647	81.8628
		2.98333	84.3137	80.8824
		2.99167	81.3726	80.8824
		3	82.8431	80.3922
		3.00833	85.2941	80.8824
		3.01667	84.3137	82.3529
		3.025	84.8039	82.8431
		3.03333	86.2745	81.8628
		3.04167	85.2941	81.3726
		3.05	84.3137	80.3922
		3.05833	82.8431	82.8431
		3.06667	84.8039	80.8824
		3.075	83.3333	80.8824
		3.08333	84.8039	82.3529
		3.09167	85.2941	82.3529
		3.1	86.2745	82.8431
		3.10833	85.7843	81.8628
		3.11667	86.2745	81.8628
		3.125	84.8039	81.8628
		3.13333	83.8235	82.8431
		3.14167	82.8431	82.3529
		3.15	83.3333	81.8628
		3.15833	81.8628	81.3726
		3.16667	83.8235	81.8628
		3.175	84.8039	82.8431
		3.18333	84.3137	83.3333
		3.19167	84.8039	83.3333
		3.2	82.3529	84.3137
		3.20833	84.3137	82.3529
		3.21667	85.2941	82.3529
		3.225	84.3137	82.3529
		3.23333	86.2745	83.3333
		3.24167	85.2941	82.8431
		3.25	85.2941	83.3333
		3.25833	83.8235	84.3137
		3.26667	85.2941	83.8235
		3.275	85.2941	82.3529
		3.28333	84.3137	81.8628
		3.29167	85.7843	83.8235
		3.3	84.3137	82.3529
		3.30833	82.8431	83.3333
		3.31667	84.3137	83.3333
		3.325	85.2941	83.3333
		3.33333	85.2941	82.3529
		3.34167	85.2941	83.3333
		3.35	83.3333	83.8235
		3.35833	82.3529	84.3137
		3.36667	84.8039	82.8431
		3.375	83.3333	82.3529
		3.38333	83.3333	83.8235
		3.39167	83.8235	84.8039
		3.4	83.3333	84.3137
		3.40833	85.7843	84.3137
		3.41667	85.2941	83.3333
		3.425	85.2941	83.3333
		3.43333	86.7647	83.3333
		3.44167	84.8039	83.8235
		3.45	83.8235	82.3529
		3.45833	83.8235	83.8235
		3.46667	86.2745	82.3529
		3.475	86.7647	81.8628
		3.48333	85.2941	82.3529
		3.49167	87.2549	83.8235
		3.5	86.7647	85.2941
		3.50833	88.7255	84.8039
		3.51667	84.8039	86.2745
		3.525	84.8039	83.3333
		3.53333	85.7843	83.8235
		3.54167	85.2941	82.3529
		3.55	86.2745	82.8431
		3.55833	85.2941	84.3137
		3.56667	84.3137	83.8235
		3.575	85.7843	84.3137
		3.58333	85.7843	84.8039
		3.59167	86.2745	84.3137
		3.6	83.3333	83.8235
		3.60833	81.8628	83.8235
		3.61667	82.8431	82.8431
		3.625	84.3137	83.8235
		3.63333	85.2941	84.3137
		3.64167	86.2745	83.8235
		3.65	83.3333	84.8039
		3.65833	85.7843	83.8235
		3.66667	86.7647	85.2941
		3.675	85.7843	84.8039
		3.68333	83.3333	85.7843
		3.69167	84.8039	85.7843
		3.7	83.8235	85.7843
		3.70833	84.3137	84.3137
		3.71667	85.2941	85.7843
		3.725	87.2549	85.2941
		3.73333	87.7451	85.2941
		3.74167	86.2745	86.7647
		3.75	85.7843	86.7647
		3.75833	84.8039	85.7843
		3.76667	84.8039	86.2745
		3.775	84.3137	85.7843
		3.78333	84.8039	85.2941
		3.79167	84.3137	84.8039
		3.8	85.2941	84.3137
		3.80833	86.7647	84.8039
		3.81667	86.7647	84.3137
		3.825	86.7647	85.2941
		3.83333	84.3137	85.2941
		3.84167	85.2941	84.8039
		3.85	84.8039	84.8039
		3.85833	84.8039	85.2941
		3.86667	85.7843	84.8039
		3.875	85.7843	85.2941
		3.88333	87.2549	85.2941
		3.89167	85.2941	86.2745
		3.9	87.7451	84.8039
		3.90833	87.2549	85.2941
		3.91667	88.2353	85.7843
		3.925	87.2549	85.7843
		3.93333	85.2941	86.2745
		3.94167	86.7647	84.8039
		3.95	85.2941	85.2941
		3.95833	85.7843	85.7843
		3.96667	84.8039	85.7843
		3.975	84.3137	85.2941
		3.98333	84.8039	86.7647
		3.99167	88.2353	86.2745
		4	87.2549	85.7843
		4.00833	87.7451	84.8039
		4.01667	87.7451	85.2941
		4.025	87.2549	84.8039
		4.03333	85.2941	85.7843
		4.04167	85.7843	86.2745
		4.05	87.2549	85.7843
		4.05833	86.2745	86.2745
		4.06667	87.7451	85.7843
		4.075	87.2549	85.7843
		4.08333	87.7451	83.8235
		4.09167	87.2549	85.7843
		4.1	84.8039	85.7843
		4.10833	87.2549	85.7843
		4.11667	87.7451	85.2941
		4.125	86.7647	83.8235
		4.13333	87.2549	83.8235
		4.14167	88.2353	84.3137
		4.15	87.2549	85.2941
		4.15833	86.7647	85.2941
		4.16667	86.7647	85.7843
		4.175	87.7451	85.7843
		4.18333	87.2549	85.2941
		4.19167	87.2549	84.3137
		4.2	86.7647	84.8039
		4.20833	85.7843	84.8039
		4.21667	86.7647	84.8039
		4.225	85.2941	85.7843
		4.23333	84.3137	86.7647
		4.24167	84.3137	85.7843
		4.25	84.8039	85.7843
		4.25833	85.2941	85.2941
		4.26667	86.7647	84.3137
		4.275	87.2549	84.3137
		4.28333	87.2549	84.3137
		4.29167	86.7647	84.8039
		4.3	87.2549	84.8039
		4.30833	86.7647	85.2941
		4.31667	86.2745	85.7843
		4.325	86.7647	85.7843
		4.33333	87.2549	86.2745
		4.34167	86.7647	86.2745
		4.35	86.7647	86.2745
		4.35833	88.2353	86.7647
		4.36667	84.3137	85.7843
		4.375	87.2549	84.8039
		4.38333	84.8039	85.7843
		4.39167	86.7647	85.7843
		4.4	86.2745	86.7647
		4.40833	84.8039	88.7255
		4.41667	85.7843	87.2549
		4.425	87.7451	86.2745
		4.43333	87.2549	86.2745
		4.44167	87.7451	86.2745
		4.45	86.7647	86.2745
		4.45833	86.7647	86.7647
		4.46667	88.2353	86.2745
		4.475	87.7451	86.7647
		4.48333	85.2941	86.2745
		4.49167	86.7647	86.7647
		4.5	88.7255	87.2549
		4.50833	87.2549	87.7451
		4.51667	86.7647	85.7843
		4.525	86.2745	86.2745
		4.53333	85.7843	85.2941
		4.54167	86.7647	85.7843
		4.55	85.2941	86.7647
		4.55833	85.2941	86.2745
		4.56667	86.7647	85.7843
		4.575	88.2353	84.8039
		4.58333	85.7843	85.2941
		4.59167	84.3137	84.8039
		4.6	86.2745	84.8039
		4.60833	86.2745	85.7843
		4.61667	87.7451	86.2745
		4.625	85.7843	86.7647
		4.63333	86.7647	85.7843
		4.64167	87.7451	85.7843
		4.65	87.2549	87.2549
		4.65833	86.7647	86.7647
		4.66667	87.7451	87.2549
		4.675	89.2157	86.2745
		4.68333	88.7255	87.2549
		4.69167	88.7255	87.2549
		4.7	86.2745	86.7647
		4.70833	85.2941	87.2549
		4.71667	85.2941	87.7451
		4.725	85.2941	87.7451
		4.73333	87.2549	86.7647
		4.74167	86.7647	87.2549
		4.75	87.2549	86.2745
		4.75833	86.2745	86.7647
		4.76667	86.7647	86.7647
		4.775	84.8039	87.7451
		4.78333	86.2745	86.7647
		4.79167	87.2549	86.7647
		4.8	85.7843	87.7451
		4.80833	86.7647	87.7451
		4.81667	83.8235	87.2549
		4.825	86.7647	87.2549
		4.83333	88.2353	87.7451
		4.84167	88.2353	86.7647
		4.85	87.2549	87.2549
		4.85833	87.2549	87.2549
		4.86667	87.7451	87.2549
		4.875	86.7647	86.2745
		4.88333	88.2353	86.7647
		4.89167	88.2353	87.7451
		4.9	88.2353	86.7647
		4.90833	88.2353	87.2549
		4.91667	88.2353	86.2745
		4.925	87.2549	86.2745
		4.93333	88.2353	86.7647
		4.94167	85.7843	87.2549
		4.95	85.2941	87.2549
		4.95833	84.3137	87.2549
		4.96667	86.2745	86.7647
		4.975	87.7451	86.7647
		4.98333	89.7059	87.2549
		4.99167	88.2353	87.2549
		5	86.2745	88.2353
		5.00833	85.7843	86.7647
		5.01667	86.7647	88.2353
		5.025	88.2353	87.2549
		5.03333	86.7647	87.2549
		5.04167	87.2549	86.7647
		5.05	86.2745	86.7647
		5.05833	87.2549	86.7647
		5.06667	86.7647	88.2353
		5.075	87.7451	87.7451
		5.08333	86.7647	86.2745
		5.09167	87.2549	88.2353
		5.1	88.7255	88.2353
		5.10833	88.7255	88.2353
		5.11667	86.7647	87.2549
		5.125	87.2549	87.2549
		5.13333	86.2745	86.7647
		5.14167	87.2549	87.2549
		5.15	87.7451	87.7451
		5.15833	87.7451	87.2549
		5.16667	87.7451	86.7647
		5.175	86.7647	87.2549
		5.18333	88.2353	87.7451
		5.19167	86.7647	88.2353
		5.2	87.2549	88.7255
		5.20833	87.2549	87.7451
		5.21667	86.2745	88.2353
		5.225	84.3137	88.2353
		5.23333	85.2941	86.2745
		5.24167	87.2549	87.7451
		5.25	88.2353	86.7647
		5.25833	88.2353	87.2549
		5.26667	88.2353	87.7451
		5.275	85.7843	88.2353
		5.28333	85.2941	87.7451
		5.29167	87.7451	88.7255
		5.3	88.2353	87.7451
		5.30833	86.7647	86.7647
		5.31667	86.2745	87.2549
		5.325	87.7451	88.7255
		5.33333	89.2157	88.2353
		5.34167	88.7255	87.2549
		5.35	87.2549	86.7647
		5.35833	85.7843	86.2745
		5.36667	87.7451	88.2353
		5.375	86.2745	87.7451
		5.38333	87.2549	88.2353
		5.39167	87.2549	88.7255
		5.4	89.2157	88.7255
		5.40833	88.2353	87.7451
		5.41667	86.7647	88.2353
		5.425	87.7451	88.2353
		5.43333	87.7451	88.2353
		5.44167	86.2745	87.7451
		5.45	86.7647	87.2549
		5.45833	86.7647	87.7451
		5.46667	86.2745	87.7451
		5.475	85.7843	88.2353
		5.48333	86.2745	89.7059
		5.49167	87.7451	89.7059
		5.5	87.7451	88.2353
		5.50833	88.7255	88.2353
		5.51667	87.7451	88.2353
		5.525	87.2549	87.7451
		5.53333	88.2353	89.2157
		5.54167	88.7255	88.7255
		5.55	88.2353	88.7255
		5.55833	87.2549	88.7255
		5.56667	86.2745	88.7255
		5.575	87.7451	88.7255
		5.58333	87.2549	88.7255
		5.59167	89.7059	87.7451
		5.6	87.7451	88.7255
		5.60833	86.7647	88.7255
		5.61667	87.2549	88.7255
		5.625	89.2157	88.7255
		5.63333	86.7647	87.7451
		5.64167	87.7451	89.2157
		5.65	87.2549	89.7059
		5.65833	87.7451	88.7255
		5.66667	87.7451	89.2157
		5.675	86.2745	89.2157
		5.68333	87.2549	88.2353
		5.69167	87.2549	89.2157
		5.7	87.7451	89.7059
		5.70833	88.7255	89.2157
		5.71667	88.7255	89.2157
		5.725	89.2157	88.2353
		5.73333	86.2745	88.7255
		5.74167	88.2353	87.7451
		5.75	88.2353	87.7451
		5.75833	89.2157	88.2353
		5.76667	89.7059	88.2353
		5.775	89.2157	88.7255
		5.78333	89.2157	89.2157
		5.79167	88.2353	89.2157
		5.8	88.7255	89.7059
		5.80833	90.1961	89.2157
		5.81667	89.2157	89.2157
		5.825	90.1961	89.2157
		5.83333	88.7255	90.6863
		5.84167	89.2157	89.7059
		5.85	87.2549	89.2157
		5.85833	86.7647	89.2157
		5.86667	88.2353	89.2157
		5.875	88.7255	89.7059
		5.88333	88.2353	88.7255
		5.89167	86.7647	88.2353
		5.9	87.2549	88.2353
		5.90833	88.2353	89.7059
		5.91667	85.7843	89.2157
		5.925	85.7843	88.7255
		5.93333	86.7647	88.7255
		5.94167	87.7451	87.7451
		5.95	89.2157	88.7255
		5.95833	89.2157	89.7059
		5.96667	89.2157	89.2157
		5.975	90.1961	89.2157
		5.98333	87.2549	88.7255
		5.99167	87.7451	88.7255
		6	88.2353	89.7059
		6.00833	87.2549	89.2157
		6.01667	86.7647	89.2157
		6.025	87.7451	89.7059
		6.03333	88.7255	89.2157
		6.04167	88.7255	90.1961
		6.05	87.7451	89.7059
		6.05833	88.2353	88.7255
		6.06667	88.7255	87.7451
		6.075	88.7255	88.7255
		6.08333	89.7059	87.7451
		6.09167	89.7059	88.7255
		6.1	87.7451	88.7255
		6.10833	87.7451	88.2353
		6.11667	87.2549	89.7059
		6.125	88.2353	88.7255
		6.13333	88.7255	88.2353
		6.14167	88.2353	88.2353
		6.15	87.2549	88.7255
		6.15833	87.2549	89.7059
		6.16667	88.2353	89.7059
		6.175	90.1961	88.7255
		6.18333	89.7059	88.2353
		6.19167	85.7843	89.2157
		6.2	87.7451	88.7255
		6.20833	89.7059	88.7255
		6.21667	90.6863	89.7059
		6.225	88.2353	90.1961
		6.23333	88.2353	89.7059
		6.24167	90.1961	90.1961
		6.25	87.7451	88.7255
		6.25833	87.7451	89.7059
		6.26667	88.7255	90.1961
		6.275	88.7255	90.1961
		6.28333	87.7451	90.6863
		6.29167	88.7255	90.1961
		6.3	87.7451	90.1961
		6.30833	84.8039	90.1961
		6.31667	84.8039	89.2157
		6.325	85.2941	89.7059
		6.33333	88.7255	89.7059
		6.34167	87.7451	90.6863
		6.35	88.2353	89.7059
		6.35833	87.7451	89.7059
		6.36667	86.7647	88.7255
		6.375	89.2157	89.2157
		6.38333	90.1961	90.1961
		6.39167	90.1961	90.1961
		6.4	89.2157	89.2157
		6.40833	90.1961	90.1961
		6.41667	89.2157	90.1961
		6.425	88.7255	90.1961
		6.43333	89.2157	90.1961
		6.44167	88.7255	89.2157
		6.45	87.2549	88.2353
		6.45833	86.2745	90.1961
		6.46667	88.7255	91.1765
		6.475	89.7059	90.6863
		6.48333	89.2157	90.1961
		6.49167	88.7255	90.1961
		6.5	88.7255	90.1961
		6.50833	89.7059	90.6863
		6.51667	88.2353	90.1961
		6.525	89.2157	89.7059
		6.53333	88.7255	90.1961
		6.54167	88.2353	90.1961
		6.55	89.2157	89.7059
		6.55833	88.2353	90.6863
		6.56667	90.1961	90.6863
		6.575	89.7059	91.1765
		6.58333	87.7451	90.6863
		6.59167	88.2353	90.1961
		6.6	89.2157	89.7059
		6.60833	89.2157	90.6863
		6.61667	90.1961	89.7059
		6.625	88.2353	91.1765
		6.63333	88.7255	90.6863
		6.64167	88.2353	90.6863
		6.65	88.7255	90.6863
		6.65833	89.2157	90.1961
		6.66667	87.7451	90.1961
		6.675	89.7059	90.6863
		6.68333	90.1961	90.6863
		6.69167	89.2157	90.1961
		6.7	88.7255	90.6863
		6.70833	87.7451	89.7059
		6.71667	86.7647	90.1961
		6.725	89.2157	90.1961
		6.73333	87.7451	90.1961
		6.74167	87.7451	89.7059
		6.75	87.7451	90.6863
		6.75833	88.2353	91.1765
		6.76667	87.2549	89.7059
		6.775	87.2549	89.7059
		6.78333	88.7255	90.1961
		6.79167	88.7255	90.1961
		6.8	88.7255	91.1765
		6.80833	88.7255	91.6667
		6.81667	90.6863	90.1961
		6.825	88.7255	89.7059
		6.83333	89.2157	89.7059
		6.84167	89.2157	91.1765
		6.85	87.7451	89.7059
		6.85833	88.7255	90.1961
		6.86667	90.6863	91.1765
		6.875	89.2157	90.1961
		6.88333	88.2353	90.1961
		6.89167	89.7059	91.1765
		6.9	88.7255	92.1569
		6.90833	88.2353	91.6667
		6.91667	88.7255	90.1961
		6.925	88.7255	90.1961
		6.93333	87.7451	91.6667
		6.94167	89.2157	91.1765
		6.95	90.1961	90.6863
		6.95833	89.7059	91.1765
		6.96667	90.1961	90.6863
		6.975	87.7451	91.1765
		6.98333	87.7451	90.6863
		6.99167	87.2549	91.1765
		7	88.7255	90.6863
		7.00833	87.7451	91.6667
		7.01667	88.7255	91.6667
		7.025	88.2353	91.6667
		7.03333	89.2157	90.6863
		7.04167	89.2157	91.6667
		7.05	88.2353	91.1765
		7.05833	88.2353	90.6863
		7.06667	87.7451	90.1961
		7.075	90.1961	91.1765
		7.08333	90.1961	90.6863
		7.09167	89.2157	91.6667
		7.1	89.7059	91.6667
		7.10833	90.1961	91.1765
		7.11667	90.6863	90.1961
		7.125	88.7255	90.6863
		7.13333	89.2157	91.1765
		7.14167	89.7059	91.1765
		7.15	90.1961	91.1765
		7.15833	89.7059	91.6667
		7.16667	88.2353	90.6863
		7.175	90.1961	91.1765
		7.18333	89.2157	90.6863
		7.19167	88.7255	91.6667
		7.2	89.7059	91.1765
		7.20833	87.7451	91.1765
		7.21667	88.7255	91.1765
		7.225	89.2157	91.1765
		7.23333	89.2157	91.1765
		7.24167	86.7647	90.6863
		7.25	85.7843	90.6863
		7.25833	88.7255	91.1765
		7.26667	88.2353	90.6863
		7.275	88.7255	91.1765
		7.28333	89.2157	91.1765
		7.29167	89.7059	91.1765
		7.3	87.2549	91.6667
		7.30833	86.2745	91.6667
		7.31667	86.2745	91.1765
		7.325	87.2549	91.1765
		7.33333	87.7451	91.6667
		7.34167	88.2353	91.6667
		7.35	88.7255	90.6863
		7.35833	89.7059	91.6667
		7.36667	89.7059	92.1569
		7.375	90.1961	91.1765
		7.38333	89.7059	91.1765
		7.39167	90.6863	91.1765
		7.4	88.7255	90.6863
		7.40833	89.7059	91.6667
		7.41667	88.2353	91.1765
		7.425	88.7255	92.1569
		7.43333	89.2157	90.6863
		7.44167	90.1961	91.1765
		7.45	89.2157	92.1569
		7.45833	89.2157	91.1765
		7.46667	89.7059	91.1765
		7.475	90.6863	91.1765
		7.48333	90.6863	91.6667
		7.49167	89.7059	90.6863
		7.5	89.7059	91.1765
		7.50833	90.1961	91.6667
		7.51667	90.1961	92.1569
		7.525	90.1961	91.6667
		7.53333	90.1961	91.1765
		7.54167	89.7059	90.6863
		7.55	90.6863	91.1765
		7.55833	90.6863	91.6667
		7.56667	88.7255	91.1765
		7.575	88.7255	89.7059
		7.58333	89.7059	90.6863
		7.59167	89.7059	91.1765
		7.6	90.1961	91.6667
		7.60833	89.2157	92.1569
		7.61667	88.2353	90.6863
		7.625	88.7255	90.6863
		7.63333	88.7255	91.6667
		7.64167	88.2353	91.6667
		7.65	88.7255	91.1765
		7.65833	90.6863	91.1765
		7.66667	90.6863	90.6863
		7.675	92.1569	90.1961
		7.68333	90.6863	91.1765
		7.69167	87.7451	92.1569
		7.7	88.2353	91.1765
		7.70833	87.7451	91.1765
		7.71667	86.7647	91.1765
		7.725	89.2157	89.7059
		7.73333	87.7451	90.6863
		7.74167	87.7451	91.1765
		7.75	87.7451	91.1765
		7.75833	87.7451	92.1569
		7.76667	87.7451	91.6667
		7.775	88.2353	92.1569
		7.78333	91.1765	91.6667
		7.79167	90.1961	91.1765
		7.8	89.2157	91.1765
		7.80833	89.7059	91.6667
		7.81667	90.1961	92.1569
		7.825	88.7255	91.6667
		7.83333	91.6667	90.6863
		7.84167	90.1961	90.1961
		7.85	90.6863	90.6863
		7.85833	88.7255	91.6667
		7.86667	88.7255	92.1569
		7.875	89.2157	91.6667
		7.88333	89.2157	90.6863
		7.89167	88.7255	91.1765
		7.9	90.1961	91.1765
		7.90833	88.7255	90.6863
		7.91667	90.1961	91.6667
		7.925	91.6667	92.1569
		7.93333	90.6863	91.6667
		7.94167	89.2157	90.6863
		7.95	89.2157	91.1765
		7.95833	91.1765	91.6667
		7.96667	89.2157	91.6667
		7.975	88.2353	91.1765
		7.98333	89.7059	91.1765
		7.99167	89.2157	92.1569
		8	89.7059	90.6863
		8.00833	87.7451	90.6863
		8.01667	87.2549	91.1765
		8.025	89.2157	90.6863
		8.03333	89.7059	90.6863
		8.04167	89.2157	90.6863
		8.05	89.2157	91.1765
		8.05833	90.1961	91.1765
		8.06667	89.7059	91.1765
		8.075	88.7255	91.1765
		8.08333	89.7059	92.1569
		8.09167	88.2353	92.6471
		8.1	89.2157	91.1765
		8.10833	90.1961	90.6863
		8.11667	89.7059	90.1961
		8.125	88.7255	91.1765
		8.13333	87.7451	91.6667
		8.14167	88.2353	92.6471
		8.15	89.7059	92.1569
		8.15833	90.1961	91.6667
		8.16667	89.7059	90.6863
		8.175	89.7059	90.1961
		8.18333	89.7059	91.1765
		8.19167	88.7255	91.6667
		8.2	88.2353	91.1765
		8.20833	88.2353	90.6863
		8.21667	88.2353	90.1961
		8.225	88.2353	91.1765
		8.23333	90.1961	91.6667
		8.24167	89.7059	91.1765
		8.25	89.7059	91.6667
		8.25833	89.2157	91.1765
		8.26667	90.6863	91.1765
		8.275	90.1961	91.1765
		8.28333	88.7255	91.6667
		8.29167	89.7059	91.6667
		8.3	88.2353	91.6667
		8.30833	90.6863	91.6667
		8.31667	90.6863	91.1765
		8.325	90.1961	91.1765
		8.33333	88.7255	91.1765
		8.34167	87.2549	90.1961
		8.35	89.2157	91.1765
		8.35833	89.7059	92.1569
		8.36667	88.7255	91.1765
		8.375	89.2157	91.1765
		8.38333	89.2157	91.6667
		8.39167	89.7059	92.1569
		8.4	90.1961	91.1765
		8.40833	90.1961	92.6471
		8.41667	89.7059	92.6471
		8.425	90.1961	92.1569
		8.43333	89.2157	91.6667
		8.44167	87.2549	90.1961
		8.45	88.2353	90.1961
		8.45833	88.2353	90.6863
		8.46667	90.6863	91.1765
		8.475	88.2353	91.1765
		8.48333	88.7255	90.6863
		8.49167	90.6863	90.6863
		8.5	89.7059	92.1569
		8.50833	89.2157	91.1765
		8.51667	90.1961	91.6667
		8.525	90.1961	91.6667
		8.53333	90.1961	91.1765
		8.54167	90.1961	92.1569
		8.55	89.7059	91.6667
		8.55833	89.2157	91.1765
		8.56667	87.7451	91.6667
		8.575	89.2157	91.1765
		8.58333	89.7059	90.6863
		8.59167	88.2353	91.1765
		8.6	88.2353	90.6863
		8.60833	88.2353	92.1569
		8.61667	89.7059	91.6667
		8.625	89.2157	90.6863
		8.63333	89.7059	91.1765
		8.64167	90.6863	91.1765
		8.65	89.7059	91.6667
		8.65833	89.7059	91.6667
		8.66667	90.1961	91.1765
		8.675	89.7059	90.1961
		8.68333	87.7451	91.1765
		8.69167	89.2157	91.6667
		8.7	89.7059	91.6667
		8.70833	89.2157	91.6667
		8.71667	90.1961	91.6667
		8.725	88.7255	92.6471
		8.73333	89.7059	91.6667
		8.74167	89.7059	92.1569
		8.75	89.7059	91.1765
		8.75833	88.7255	91.6667
		8.76667	87.7451	91.6667
		8.775	87.2549	92.1569
		8.78333	90.1961	91.1765
		8.79167	89.2157	91.6667
		8.8	88.2353	91.1765
		8.80833	89.7059	91.1765
		8.81667	88.7255	91.1765
		8.825	88.2353	91.1765
		8.83333	89.2157	90.6863
		8.84167	90.1961	90.6863
		8.85	90.6863	91.1765
		8.85833	89.2157	91.1765
		8.86667	88.7255	91.1765
		8.875	88.7255	91.1765
		8.88333	88.2353	91.1765
		8.89167	90.1961	91.1765
		8.9	91.1765	90.6863
		8.90833	89.2157	91.6667
		8.91667	88.7255	91.6667
		8.925	89.7059	91.1765
		8.93333	89.7059	92.1569
		8.94167	89.2157	92.6471
		8.95	89.2157	91.1765
		8.95833	89.7059	91.6667
		8.96667	90.1961	91.1765
		8.975	89.7059	91.6667
		8.98333	90.1961	91.1765
		8.99167	89.7059	91.6667
		9	88.7255	92.1569
		9.00833	89.2157	91.6667
		9.01667	89.7059	91.1765
		9.025	89.2157	91.6667
		9.03333	89.7059	90.6863
		9.04167	89.2157	91.1765
		9.05	90.6863	90.6863
		9.05833	91.1765	91.6667
		9.06667	91.1765	91.6667
		9.075	88.2353	92.1569
		9.08333	90.6863	91.1765
		9.09167	90.1961	90.1961
		9.1	88.2353	91.1765
		9.10833	88.7255	91.6667
		9.11667	89.7059	91.1765
		9.125	89.7059	91.6667
		9.13333	90.1961	92.1569
		9.14167	89.2157	92.1569
		9.15	88.7255	90.6863
		9.15833	88.7255	91.6667
		9.16667	89.2157	91.1765
		9.175	89.2157	91.1765
		9.18333	90.1961	91.6667
		9.19167	89.7059	90.6863
		9.2	88.2353	91.1765
		9.20833	89.2157	91.1765
		9.21667	87.2549	91.6667
		9.225	88.7255	91.6667
		9.23333	90.1961	92.1569
		9.24167	90.6863	92.1569
		9.25	90.1961	92.6471
		9.25833	88.7255	92.1569
		9.26667	88.2353	91.6667
		9.275	88.2353	90.6863
		9.28333	89.2157	91.1765
		9.29167	89.2157	91.1765
		9.3	90.1961	91.1765
		9.30833	91.1765	91.1765
		9.31667	89.7059	90.6863
		9.325	90.6863	91.1765
		9.33333	89.2157	91.1765
		9.34167	88.7255	91.1765
		9.35	89.2157	91.1765
		9.35833	89.7059	91.6667
		9.36667	90.1961	92.1569
		9.375	89.7059	92.1569
		9.38333	90.1961	91.1765
		9.39167	89.7059	91.1765
		9.4	90.6863	92.1569
		9.40833	90.1961	92.1569
		9.41667	91.6667	92.1569
		9.425	90.6863	90.6863
		9.43333	87.7451	91.6667
		9.44167	89.7059	91.6667
		9.45	88.7255	92.1569
		9.45833	89.2157	92.1569
		9.46667	89.7059	91.6667
		9.475	89.7059	91.1765
		9.48333	89.7059	90.6863
		9.49167	91.1765	91.6667
		9.5	90.1961	92.1569
		9.50833	90.6863	91.6667
		9.51667	91.1765	91.6667
		9.525	90.6863	90.6863
		9.53333	90.6863	91.6667
		9.54167	88.7255	91.6667
		9.55	89.7059	91.1765
		9.55833	88.7255	91.1765
		9.56667	87.7451	91.6667
		9.575	90.1961	92.1569
		9.58333	89.7059	91.6667
		9.59167	90.1961	91.6667
		9.6	90.1961	92.1569
		9.60833	90.6863	91.1765
		9.61667	90.6863	91.1765
		9.625	88.7255	92.1569
		9.63333	90.6863	91.6667
		9.64167	90.1961	91.6667
		9.65	88.7255	91.6667
		9.65833	89.2157	91.6667
		9.66667	87.7451	90.6863
		9.675	88.7255	90.1961
		9.68333	88.7255	91.1765
		9.69167	89.2157	91.6667
		9.7	89.2157	91.6667
		9.70833	89.2157	91.1765
		9.71667	89.7059	91.1765
		9.725	89.7059	91.1765
		9.73333	89.2157	91.6667
		9.74167	90.1961	92.6471
		9.75	89.7059	92.1569
		9.75833	89.2157	91.6667
		9.76667	88.7255	91.6667
		9.775	88.2353	92.1569
		9.78333	88.2353	91.1765
		9.79167	88.7255	91.6667
		9.8	88.7255	92.1569
		9.80833	89.7059	91.1765
		9.81667	90.6863	90.6863
		9.825	89.7059	91.1765
		9.83333	90.1961	91.6667
		9.84167	90.1961	91.1765
		9.85	91.1765	91.1765
		9.85833	90.1961	91.1765
		9.86667	90.6863	91.6667
		9.875	90.1961	91.6667
		9.88333	90.6863	91.1765
		9.89167	91.1765	91.6667
		9.9	90.6863	91.6667
		9.90833	89.2157	91.6667
		9.91667	89.2157	91.1765
		9.925	88.7255	90.6863
		9.93333	90.6863	91.1765
		9.94167	90.1961	91.6667
		9.95	91.1765	92.1569
		9.95833	89.7059	91.1765
		9.96667	89.2157	91.1765
		9.975	90.1961	92.1569
		9.98333	90.6863	91.6667
		9.99167	90.1961	92.1569
		10	89.7059	91.6667
		10.0083	90.6863	91.1765
		10.0167	90.1961	91.1765
		10.025	88.7255	91.6667
		10.0333	88.2353	91.6667
		10.0417	88.2353	92.1569
		10.05	90.6863	91.1765
		10.0583	91.1765	90.6863
		10.0667	88.7255	90.1961
		10.075	89.7059	90.6863
		10.0833	90.6863	91.1765
		10.0917	91.1765	91.1765
		10.1	89.2157	90.6863
		10.1083	89.7059	91.1765
		10.1167	89.2157	92.1569
		10.125	89.2157	92.1569
		10.1333	90.1961	92.1569
		10.1417	89.7059	91.1765
		10.15	88.7255	91.1765
		10.1583	90.1961	91.1765
		10.1667	90.6863	91.6667
		10.175	90.1961	91.6667
		10.1833	90.6863	91.6667
		10.1917	90.1961	92.1569
		10.2	90.6863	92.1569
		10.2083	90.1961	91.6667
		10.2167	90.6863	91.6667
		10.225	88.7255	91.1765
		10.2333	88.7255	91.1765
		10.2417	91.1765	91.6667
		10.25	90.6863	90.6863
		10.2583	90.1961	91.6667
		10.2667	90.1961	91.6667
		10.275	90.1961	91.6667
		10.2833	89.2157	92.1569
		10.2917	90.6863	92.1569
		10.3	88.7255	91.6667
		10.3083	89.7059	91.6667
		10.3167	90.1961	91.1765
		10.325	90.6863	91.6667
		10.3333	89.7059	91.6667
		10.3417	90.1961	91.6667
		10.35	90.1961	91.1765
		10.3583	90.1961	91.6667
		10.3667	90.6863	91.6667
		10.375	90.1961	91.6667
		10.3833	90.1961	92.1569
		10.3917	89.2157	92.1569
		10.4	89.2157	92.1569
		10.4083	88.7255	91.6667
		10.4167	90.1961	91.1765
		10.425	88.7255	90.6863
		10.4333	87.7451	91.6667
		10.4417	88.2353	91.1765
		10.45	89.7059	91.6667
		10.4583	90.6863	92.1569
		10.4667	90.1961	91.1765
		10.475	87.7451	92.1569
		10.4833	89.7059	92.1569
		10.4917	90.1961	91.6667
		10.5	90.6863	91.6667
		10.5083	91.1765	91.6667
		10.5167	90.1961	91.6667
		10.525	89.2157	91.1765
		10.5333	89.2157	91.6667
		10.5417	90.1961	91.1765
		10.55	90.6863	91.1765
		10.5583	90.6863	90.6863
		10.5667	89.7059	91.1765
		10.575	88.7255	91.6667
		10.5833	89.2157	91.6667
		10.5917	89.2157	91.6667
		10.6	90.1961	91.6667
		10.6083	89.7059	91.6667
		10.6167	89.2157	91.6667
		10.625	88.2353	91.6667
		10.6333	90.1961	90.6863
		10.6417	88.7255	91.1765
		10.65	88.2353	91.6667
		10.6583	90.1961	91.6667
		10.6667	90.1961	92.1569
		10.675	88.2353	92.1569
		10.6833	88.7255	91.1765
		10.6917	88.7255	91.6667
		10.7	87.7451	92.6471
		10.7083	89.7059	92.6471
		10.7167	91.1765	92.1569
		10.725	89.7059	92.1569
		10.7333	89.2157	91.6667
		10.7417	90.1961	91.1765
		10.75	90.1961	91.6667
		10.7583	89.2157	91.1765
		10.7667	89.2157	91.1765
		10.775	88.7255	91.1765
		10.7833	90.1961	90.6863
		10.7917	90.1961	91.6667
		10.8	89.2157	91.1765
		10.8083	88.2353	91.1765
		10.8167	87.7451	90.6863
		10.825	88.2353	91.1765
		10.8333	89.2157	91.6667
		10.8417	88.7255	91.6667
		10.85	90.1961	92.1569
		10.8583	88.7255	91.1765
		10.8667	90.1961	91.1765
		10.875	88.7255	89.7059
		10.8833	88.2353	90.6863
		10.8917	89.2157	91.6667
		10.9	90.1961	91.6667
		10.9083	88.7255	91.6667
		10.9167	87.7451	92.1569
		10.925	86.7647	91.6667
		10.9333	88.7255	91.1765
		10.9417	88.2353	91.1765
		10.95	88.7255	92.1569
		10.9583	89.7059	90.6863
		10.9667	89.7059	91.1765
		10.975	89.7059	91.6667
		10.9833	90.1961	92.1569
		10.9917	89.7059	91.6667
		11	89.7059	91.6667
		11.0083	89.7059	91.1765
		11.0167	89.7059	91.1765
		11.025	90.1961	91.6667
		11.0333	89.2157	92.1569
		11.0417	88.7255	91.1765
		11.05	88.2353	91.6667
		11.0583	88.7255	90.6863
		11.0667	89.2157	90.6863
		11.075	89.2157	90.6863
		11.0833	89.2157	90.6863
		11.0917	88.7255	91.6667
		11.1	90.6863	91.6667
		11.1083	89.2157	90.6863
		11.1167	89.7059	91.6667
		11.125	89.7059	91.6667
		11.1333	88.2353	92.1569
		11.1417	88.7255	91.6667
		11.15	89.2157	91.1765
		11.1583	90.1961	91.1765
		11.1667	89.7059	90.1961
		11.175	88.2353	91.1765
		11.1833	90.1961	90.6863
		11.1917	90.1961	90.6863
		11.2	89.7059	90.1961
		11.2083	89.7059	91.6667
		11.2167	88.7255	91.6667
		11.225	89.2157	91.1765
		11.2333	89.2157	91.6667
		11.2417	87.2549	91.6667
		11.25	89.2157	91.6667
		11.2583	88.7255	92.1569
		11.2667	89.2157	91.1765
		11.275	89.2157	91.6667
		11.2833	88.2353	91.1765
		11.2917	90.6863	91.1765
		11.3	90.6863	92.1569
		11.3083	91.1765	91.6667
		11.3167	90.6863	91.6667
		11.325	90.6863	91.1765
		11.3333	90.1961	91.1765
		11.3417	89.2157	91.6667
		11.35	88.2353	91.1765
		11.3583	89.7059	90.1961
		11.3667	90.6863	91.1765
		11.375	90.1961	91.6667
		11.3833	90.6863	90.6863
		11.3917	89.7059	91.6667
		11.4	90.1961	91.6667
		11.4083	90.1961	91.1765
		11.4167	89.2157	91.1765
		11.425	90.6863	91.1765
		11.4333	89.7059	91.6667
		11.4417	88.2353	90.6863
		11.45	89.2157	91.1765
		11.4583	90.6863	91.6667
		11.4667	89.2157	91.6667
		11.475	88.7255	91.1765
		11.4833	87.7451	90.6863
		11.4917	88.2353	90.6863
		11.5	89.2157	90.6863
		11.5083	90.1961	91.1765
		11.5167	89.7059	90.6863
		11.525	90.1961	91.1765
		11.5333	90.1961	91.1765
		11.5417	90.6863	91.6667
		11.55	89.7059	91.6667
		11.5583	89.2157	90.6863
		11.5667	90.1961	90.6863
		11.575	88.7255	91.1765
		11.5833	88.7255	91.1765
		11.5917	89.2157	91.1765
		11.6	89.2157	91.1765
		11.6083	90.1961	91.1765
		11.6167	90.1961	91.6667
		11.625	89.7059	91.6667
		11.6333	89.2157	90.6863
		11.6417	89.2157	91.1765
		11.65	90.6863	91.6667
		11.6583	91.1765	90.6863
		11.6667	89.7059	90.6863
		11.675	89.7059	90.1961
		11.6833	88.7255	91.6667
		11.6917	89.2157	91.1765
		11.7	88.2353	91.1765
		11.7083	88.7255	91.6667
		11.7167	89.7059	91.1765
		11.725	90.6863	90.1961
		11.7333	91.1765	91.1765
		11.7417	89.7059	90.6863
		11.75	88.2353	91.1765
		11.7583	89.2157	90.6863
		11.7667	90.1961	91.1765
		11.775	89.7059	91.6667
		11.7833	89.2157	91.1765
		11.7917	89.2157	91.1765
		11.8	91.6667	91.1765
		11.8083	89.7059	91.1765
		11.8167	89.7059	90.1961
		11.825	90.1961	91.6667
		11.8333	89.2157	91.6667
		11.8417	89.7059	91.1765
		11.85	90.6863	91.6667
		11.8583	90.1961	91.6667
		11.8667	90.1961	90.6863
		11.875	89.7059	91.6667
		11.8833	89.7059	90.6863
		11.8917	88.2353	91.6667
		11.9	87.7451	90.6863
		11.9083	89.2157	90.6863
		11.9167	88.2353	91.6667
		11.925	89.7059	90.6863
		11.9333	89.2157	91.6667
		11.9417	89.7059	91.6667
		11.95	90.6863	91.6667
		11.9583	90.1961	92.1569
		11.9667	89.7059	91.6667
		11.975	90.1961	91.6667
		11.9833	87.7451	91.1765
		11.9917	89.2157	91.1765
		12	88.7255	92.1569
		12.0083	88.7255	92.1569
		12.0167	88.2353	91.1765
		12.025	89.2157	91.1765
		12.0333	89.7059	91.1765
		12.0417	88.7255	91.6667
		12.05	90.1961	92.1569
		12.0583	90.6863	92.1569
		12.0667	89.7059	91.6667
		12.075	89.2157	91.1765
		12.0833	90.6863	91.1765
		12.0917	90.6863	92.1569
		12.1	88.7255	91.6667
		12.1083	89.2157	91.6667
		12.1167	90.6863	91.1765
		12.125	92.1569	91.6667
		12.1333	89.7059	90.6863
		12.1417	88.7255	90.6863
		12.15	88.2353	91.1765
		12.1583	88.7255	91.1765
		12.1667	89.7059	91.6667
		12.175	89.2157	91.1765
		12.1833	90.1961	91.1765
		12.1917	89.2157	91.6667
		12.2	88.7255	91.6667
		12.2083	88.2353	91.1765
		12.2167	89.2157	91.1765
		12.225	90.6863	91.1765
		12.2333	90.6863	91.1765
		12.2417	89.7059	91.1765
		12.25	90.1961	91.1765
		12.2583	89.2157	91.1765
		12.2667	90.1961	91.6667
		12.275	89.7059	92.1569
		12.2833	90.6863	91.1765
		12.2917	91.1765	90.6863
		12.3	90.1961	90.1961
		12.3083	87.7451	91.6667
		12.3167	88.7255	91.1765
		12.325	90.1961	90.6863
		12.3333	90.6863	91.1765
		12.3417	90.6863	91.1765
		12.35	89.7059	91.6667
		12.3583	89.7059	90.6863
		12.3667	87.2549	91.1765
		12.375	88.2353	91.1765
		12.3833	88.7255	91.1765
		12.3917	88.2353	90.6863
		12.4	89.2157	91.6667
		12.4083	88.7255	91.1765
		12.4167	88.7255	90.1961
		12.425	89.7059	90.6863
		12.4333	90.6863	91.1765
		12.4417	90.1961	92.1569
		12.45	90.1961	91.6667
		12.4583	91.1765	91.6667
		12.4667	89.7059	91.1765
		12.475	89.2157	90.6863
		12.4833	89.2157	91.1765
		12.4917	88.7255	91.6667
		12.5	87.7451	91.6667
		12.5083	89.2157	91.6667
		12.5167	89.7059	91.6667
		12.525	90.6863	92.1569
		12.5333	89.2157	91.1765
		12.5417	89.7059	91.1765
		12.55	90.1961	91.6667
		12.5583	88.7255	90.6863
		12.5667	87.7451	91.1765
		12.575	89.7059	91.1765
		12.5833	90.1961	91.1765
		12.5917	90.1961	91.6667
		12.6	89.7059	91.6667
		12.6083	89.2157	91.6667
		12.6167	90.1961	91.1765
		12.625	89.7059	91.1765
		12.6333	89.2157	91.1765
		12.6417	90.6863	90.1961
		12.65	90.1961	90.6863
		12.6583	90.6863	91.1765
		12.6667	91.1765	90.6863
		12.675	90.1961	91.6667
		12.6833	87.2549	91.6667
		12.6917	87.2549	91.6667
		12.7	87.2549	92.1569
		12.7083	88.7255	91.1765
		12.7167	89.2157	91.1765
		12.725	89.2157	91.6667
		12.7333	89.7059	90.6863
		12.7417	89.7059	91.1765
		12.75	90.1961	91.6667
		12.7583	90.1961	91.1765
		12.7667	91.1765	91.1765
		12.775	91.1765	91.1765
		12.7833	90.6863	91.1765
		12.7917	89.2157	91.1765
		12.8	88.7255	91.1765
		12.8083	90.1961	92.1569
		12.8167	89.7059	91.6667
		12.825	89.2157	91.1765
		12.8333	89.2157	91.6667
		12.8417	91.1765	90.6863
		12.85	89.7059	90.6863
		12.8583	89.7059	91.6667
		12.8667	90.1961	90.6863
		12.875	90.6863	91.6667
		12.8833	89.2157	91.6667
		12.8917	89.2157	91.1765
		12.9	89.7059	91.6667
		12.9083	90.1961	91.6667
		12.9167	90.1961	91.1765
		12.925	89.2157	91.6667
		12.9333	87.7451	91.1765
		12.9417	89.2157	91.1765
		12.95	89.7059	91.1765
		12.9583	90.1961	91.6667
		12.9667	90.6863	91.1765
		12.975	90.6863	91.1765
		12.9833	88.7255	90.6863
		12.9917	90.1961	91.1765
		13	90.1961	91.1765
		13.0083	89.7059	91.6667
		13.0167	90.1961	91.6667
		13.025	89.7059	91.6667
		13.0333	89.2157	90.1961
		13.0417	88.2353	91.1765
		13.05	88.7255	91.1765
		13.0583	89.7059	91.6667
		13.0667	89.2157	91.6667
		13.075	89.2157	91.6667
		13.0833	89.7059	90.6863
		13.0917	90.6863	91.6667
		13.1	89.7059	91.1765
		13.1083	88.2353	91.6667
		13.1167	88.2353	90.6863
		13.125	89.2157	91.6667
		13.1333	90.1961	92.1569
		13.1417	87.7451	92.1569
		13.15	87.7451	90.6863
		13.1583	89.7059	91.1765
		13.1667	89.7059	92.1569
		13.175	89.7059	91.6667
		13.1833	90.1961	91.1765
		13.1917	90.1961	91.1765
		13.2	90.1961	91.6667
		13.2083	90.1961	90.6863
		13.2167	89.7059	91.1765
		13.225	89.7059	91.1765
		13.2333	89.7059	90.6863
		13.2417	88.7255	91.1765
		13.25	87.7451	91.1765
		13.2583	86.7647	91.1765
		13.2667	88.7255	90.6863
		13.275	89.7059	91.1765
		13.2833	88.7255	91.1765
		13.2917	88.2353	91.6667
		13.3	90.1961	91.6667
		13.3083	90.6863	90.6863
		13.3167	90.1961	91.1765
		13.325	90.1961	91.1765
		13.3333	90.1961	89.7059
		13.3417	89.2157	91.1765
		13.35	88.7255	91.1765
		13.3583	90.1961	91.1765
		13.3667	89.7059	91.1765
		13.375	89.2157	91.6667
		13.3833	89.2157	90.6863
		13.3917	87.7451	91.1765
		13.4	87.7451	90.6863
		13.4083	89.7059	90.6863
		13.4167	89.2157	91.1765
		13.425	89.2157	91.6667
		13.4333	87.7451	92.1569
		13.4417	88.2353	91.6667
		13.45	88.7255	91.6667
		13.4583	88.7255	90.6863
		13.4667	89.7059	90.6863
		13.475	89.7059	90.6863
		13.4833	89.2157	90.6863
		13.4917	89.2157	91.6667
		13.5	89.2157	90.6863
		13.5083	89.7059	90.6863
		13.5167	89.2157	90.6863
		13.525	88.7255	91.1765
		13.5333	88.2353	91.6667
		13.5417	88.7255	91.1765
		13.55	89.7059	90.6863
		13.5583	87.2549	90.1961
		13.5667	87.2549	91.1765
		13.575	87.7451	91.1765
		13.5833	87.2549	90.1961
		13.5917	89.7059	91.6667
		13.6	89.7059	91.1765
		13.6083	89.2157	91.1765
		13.6167	89.7059	91.6667
		13.625	89.7059	90.6863
		13.6333	87.7451	90.1961
		13.6417	89.7059	91.1765
		13.65	90.6863	91.1765
		13.6583	90.6863	91.1765
		13.6667	89.7059	90.1961
		13.675	89.7059	92.1569
		13.6833	90.1961	90.6863
		13.6917	89.7059	91.1765
		13.7	90.1961	91.6667
		13.7083	90.6863	91.1765
		13.7167	89.2157	90.6863
		13.725	88.7255	90.6863
		13.7333	89.7059	90.1961
		13.7417	88.7255	90.6863
		13.75	88.2353	91.1765
		13.7583	88.2353	91.6667
		13.7667	88.2353	91.1765
		13.775	88.7255	90.6863
		13.7833	88.7255	91.1765
		13.7917	88.2353	91.1765
		13.8	89.2157	91.1765
		13.8083	90.1961	91.6667
		13.8167	90.1961	91.1765
		13.825	88.7255	91.1765
		13.8333	88.7255	91.1765
		13.8417	89.7059	91.6667
		13.85	90.1961	91.6667
		13.8583	90.1961	91.1765
		13.8667	91.1765	91.1765
		13.875	89.7059	90.1961
		13.8833	90.1961	91.1765
		13.8917	89.2157	90.6863
		13.9	88.7255	90.6863
		13.9083	88.2353	91.1765
		13.9167	89.7059	91.1765
		13.925	88.7255	91.1765
		13.9333	88.2353	91.1765
		13.9417	88.7255	91.1765
		13.95	89.2157	90.6863
		13.9583	90.1961	91.1765
		13.9667	88.7255	90.6863
		13.975	88.7255	91.1765
		13.9833	89.2157	91.1765
		13.9917	89.7059	91.1765
		14	88.7255	90.6863
		14.0083	89.2157	91.1765
		14.0167	88.7255	91.1765
		14.025	89.2157	91.6667
		14.0333	89.2157	90.6863
		14.0417	89.2157	91.1765
		14.05	88.7255	91.6667
		14.0583	88.7255	91.1765
		14.0667	88.7255	91.1765
		14.075	88.7255	90.6863
		14.0833	87.7451	90.1961
		14.0917	89.7059	90.6863
		14.1	88.2353	90.6863
		14.1083	88.7255	90.1961
		14.1167	90.6863	90.6863
		14.125	89.7059	90.1961
		14.1333	88.2353	89.7059
		14.1417	87.2549	91.1765
		14.15	89.2157	91.1765
		14.1583	88.2353	91.1765
		14.1667	88.2353	91.1765
		14.175	88.7255	90.6863
		14.1833	88.2353	90.6863
		14.1917	90.1961	91.1765
		14.2	89.2157	91.1765
		14.2083	89.7059	91.6667
		14.2167	90.1961	91.1765
		14.225	89.7059	91.1765
		14.2333	90.6863	91.6667
		14.2417	89.7059	91.1765
		14.25	89.2157	90.1961
		14.2583	88.2353	90.6863
		14.2667	88.7255	90.6863
		14.275	89.2157	91.1765
		14.2833	89.7059	91.1765
		14.2917	87.7451	91.1765
		14.3	88.2353	91.1765
		14.3083	89.7059	90.6863
		14.3167	89.2157	91.1765
		14.325	88.7255	90.6863
		14.3333	91.1765	91.6667
		14.3417	90.1961	91.1765
		14.35	87.2549	92.1569
		14.3583	88.2353	91.1765
		14.3667	88.2353	90.6863
		14.375	88.7255	91.1765
		14.3833	87.2549	91.6667
		14.3917	88.2353	90.1961
		14.4	89.2157	90.1961
		14.4083	89.2157	91.1765
		14.4167	90.1961	91.6667
		14.425	89.7059	90.6863
		14.4333	88.2353	90.6863
		14.4417	88.7255	91.1765
		14.45	87.7451	91.1765
		14.4583	89.2157	90.6863
		14.4667	87.7451	91.1765
		14.475	88.2353	91.1765
		14.4833	87.7451	91.1765
		14.4917	87.2549	90.6863
		14.5	88.7255	91.1765
		14.5083	88.7255	91.1765
		14.5167	87.2549	90.6863
		14.525	87.2549	91.1765
		14.5333	87.2549	90.6863
		14.5417	87.2549	90.6863
		14.55	89.2157	91.1765
		14.5583	88.2353	91.1765
		14.5667	87.7451	90.6863
		14.575	86.7647	90.1961
		14.5833	88.7255	90.6863
		14.5917	89.7059	91.1765
		14.6	89.2157	91.1765
		14.6083	89.7059	90.1961
		14.6167	88.2353	90.6863
		14.625	89.2157	91.1765
		14.6333	88.2353	90.1961
		14.6417	88.2353	91.1765
		14.65	87.7451	90.6863
		14.6583	87.7451	90.6863
		14.6667	89.2157	90.6863
		14.675	88.7255	90.6863
		14.6833	87.7451	90.6863
		14.6917	86.2745	90.6863
		14.7	86.2745	90.6863
		14.7083	89.2157	91.1765
		14.7167	90.6863	91.6667
		14.725	88.2353	91.1765
		14.7333	89.7059	90.6863
		14.7417	89.7059	91.1765
		14.75	89.2157	92.1569
		14.7583	87.7451	91.1765
		14.7667	88.2353	91.1765
		14.775	87.7451	91.1765
		14.7833	87.7451	91.1765
		14.7917	86.7647	91.1765
		14.8	88.7255	91.1765
		14.8083	89.2157	91.1765
		14.8167	88.2353	91.1765
		14.825	88.7255	90.6863
		14.8333	90.1961	90.6863
		14.8417	89.2157	90.6863
		14.85	88.7255	90.6863
		14.8583	89.7059	89.7059
		14.8667	89.2157	90.1961
		14.875	88.2353	90.1961
		14.8833	88.2353	89.7059
		14.8917	88.7255	89.7059
		14.9	88.7255	89.7059
		14.9083	88.7255	90.1961
		14.9167	89.2157	90.1961
		14.925	89.2157	90.6863
		14.9333	88.7255	90.6863
		14.9417	88.2353	91.1765
		14.95	87.7451	91.1765
		14.9583	87.2549	90.1961
		14.9667	86.7647	89.7059
		14.975	87.2549	90.6863
		14.9833	87.7451	90.6863
		14.9917	88.2353	90.1961
		15	87.7451	90.6863
		15.0083	89.2157	90.6863
		15.0167	90.6863	90.6863
		15.025	89.2157	90.6863
		15.0333	88.2353	90.1961
		15.0417	89.7059	91.1765
		15.05	89.7059	90.6863
		15.0583	88.7255	90.1961
		15.0667	88.7255	90.6863
		15.075	88.7255	90.1961
		15.0833	89.2157	90.6863
		15.0917	88.2353	91.1765
		15.1	87.2549	90.6863
		15.1083	88.2353	91.1765
		15.1167	88.2353	91.6667
		15.125	89.2157	90.6863
		15.1333	89.7059	91.1765
		15.1417	89.7059	91.6667
		15.15	90.1961	90.6863
		15.1583	89.7059	90.1961
		15.1667	89.2157	89.7059
		15.175	88.7255	90.1961
		15.1833	89.7059	90.6863
		15.1917	89.2157	91.1765
		15.2	89.2157	90.1961
		15.2083	88.2353	90.6863
		15.2167	87.7451	90.6863
		15.225	88.7255	91.6667
		15.2333	87.7451	91.1765
		15.2417	89.2157	91.1765
		15.25	88.2353	91.1765
		15.2583	89.2157	90.1961
		15.2667	89.7059	90.6863
		15.275	88.7255	91.1765
		15.2833	89.7059	90.6863
		15.2917	88.7255	90.6863
		15.3	89.2157	90.1961
		15.3083	89.2157	91.1765
		15.3167	87.7451	90.6863
		15.325	87.7451	90.6863
		15.3333	88.7255	91.1765
		15.3417	88.7255	90.1961
		15.35	89.2157	90.1961
		15.3583	88.2353	90.6863
		15.3667	87.7451	90.6863
		15.375	88.7255	90.6863
		15.3833	88.2353	90.6863
		15.3917	88.7255	90.1961
		15.4	88.7255	90.1961
		15.4083	87.7451	91.1765
		15.4167	88.2353	90.1961
		15.425	88.7255	91.1765
		15.4333	88.7255	90.6863
		15.4417	88.2353	90.6863
		15.45	89.2157	90.1961
		15.4583	88.7255	90.6863
		15.4667	88.2353	91.1765
		15.475	89.7059	90.6863
		15.4833	89.7059	90.1961
		15.4917	89.2157	90.1961
		15.5	87.2549	90.6863
		15.5083	88.2353	90.6863
		15.5167	88.7255	90.6863
		15.525	87.7451	90.1961
		15.5333	88.2353	90.6863
		15.5417	86.7647	90.6863
		15.55	87.2549	90.6863
		15.5583	89.2157	90.6863
		15.5667	87.7451	90.6863
		15.575	88.7255	90.1961
		15.5833	87.7451	90.6863
		15.5917	89.2157	90.6863
		15.6	88.7255	90.6863
		15.6083	90.1961	91.1765
		15.6167	88.2353	91.1765
		15.625	88.2353	90.6863
		15.6333	87.7451	91.1765
		15.6417	88.7255	91.1765
		15.65	88.7255	90.1961
		15.6583	89.7059	90.1961
		15.6667	90.1961	90.1961
		15.675	89.7059	90.6863
		15.6833	88.2353	90.6863
		15.6917	88.7255	90.6863
		15.7	89.2157	90.1961
		15.7083	89.7059	90.6863
		15.7167	87.7451	90.6863
		15.725	86.7647	89.7059
		15.7333	86.7647	90.1961
		15.7417	88.7255	91.1765
		15.75	88.7255	89.7059
		15.7583	88.7255	90.1961
		15.7667	88.7255	90.6863
		15.775	88.7255	90.1961
		15.7833	88.7255	90.1961
		15.7917	88.7255	90.6863
		15.8	88.2353	90.6863
		15.8083	89.2157	90.1961
		15.8167	90.6863	90.1961
		15.825	89.2157	90.6863
		15.8333	88.7255	89.7059
		15.8417	87.2549	90.1961
		15.85	87.7451	90.6863
		15.8583	88.7255	90.6863
		15.8667	88.2353	90.1961
		15.875	87.2549	90.1961
		15.8833	88.7255	91.1765
		15.8917	89.2157	90.6863
		15.9	89.7059	90.6863
		15.9083	88.2353	91.6667
		15.9167	88.2353	91.1765
		15.925	88.2353	90.6863
		15.9333	89.2157	91.1765
		15.9417	89.7059	91.1765
		15.95	88.2353	90.6863
		15.9583	86.7647	91.1765
		15.9667	87.7451	90.1961
		15.975	89.2157	89.7059
		15.9833	88.7255	90.1961
		15.9917	87.7451	91.1765
		16	89.2157	91.1765
		16.0083	89.7059	90.6863
		16.0167	90.1961	90.1961
		16.025	87.7451	91.1765
		16.0333	86.7647	91.6667
		16.0417	86.7647	91.1765
		16.05	87.2549	90.6863
		16.0583	89.7059	90.6863
		16.0667	89.2157	90.6863
		16.075	87.2549	90.6863
		16.0833	86.7647	90.1961
		16.0917	87.2549	90.1961
		16.1	87.7451	89.7059
		16.1083	88.7255	90.1961
		16.1167	88.7255	91.1765
		16.125	87.7451	90.1961
		16.1333	88.2353	91.1765
		16.1417	87.2549	90.6863
		16.15	86.2745	90.6863
		16.1583	88.2353	91.1765
		16.1667	89.7059	90.6863
		16.175	87.2549	90.1961
		16.1833	87.7451	91.1765
		16.1917	89.7059	90.1961
		16.2	89.2157	91.1765
		16.2083	88.7255	90.6863
		16.2167	87.2549	90.1961
		16.225	88.2353	90.6863
		16.2333	88.2353	91.1765
		16.2417	88.2353	91.1765
		16.25	88.2353	91.1765
		16.2583	89.2157	91.1765
		16.2667	88.2353	90.6863
		16.275	87.7451	90.1961
		16.2833	87.7451	90.1961
		16.2917	87.7451	90.6863
		16.3	88.7255	90.1961
		16.3083	89.2157	90.1961
		16.3167	88.2353	90.1961
		16.325	88.2353	90.6863
		16.3333	88.7255	90.6863
		16.3417	87.7451	89.7059
		16.35	87.7451	89.7059
		16.3583	85.7843	90.1961
		16.3667	87.2549	90.6863
		16.375	89.2157	91.6667
		16.3833	88.7255	91.6667
		16.3917	88.2353	90.6863
		16.4	86.7647	90.6863
		16.4083	87.7451	90.6863
		16.4167	86.2745	91.1765
		16.425	88.2353	90.1961
		16.4333	87.2549	90.1961
		16.4417	88.7255	89.7059
		16.45	90.1961	90.1961
		16.4583	90.1961	90.1961
		16.4667	89.7059	90.6863
		16.475	88.7255	89.7059
		16.4833	86.7647	89.7059
		16.4917	86.7647	90.6863
		16.5	88.2353	90.6863
		16.5083	87.2549	90.1961
		16.5167	87.7451	89.7059
		16.525	88.2353	90.6863
		16.5333	88.7255	91.1765
		16.5417	89.2157	90.6863
		16.55	88.2353	90.1961
		16.5583	88.7255	90.6863
		16.5667	89.7059	90.1961
		16.575	87.7451	90.1961
		16.5833	88.7255	90.1961
		16.5917	89.2157	89.2157
		16.6	88.7255	89.2157
		16.6083	87.7451	90.1961
		16.6167	87.2549	89.7059
		16.625	87.7451	89.7059
		16.6333	87.7451	90.1961
		16.6417	87.7451	89.7059
[truncated: 25 more rows]
