# Supplementary material for: A bispecific antibody approach for the potential prophylactic treatment of inherited bleeding disorders
Source: Nat Cardiovasc Res. 2024 Feb 8;3(2):166–85. doi: 10.1038/s44161-023-00418-4 (PMC11358003; doi:10.1038/s44161-023-00418-4)
Supplement: Supplementary file 13 — Statistical source data. [file 44161_2023_418_MOESM13_ESM.xlsx]

## Sheet: Source Data Extended Figure 5a
S5A: Influcence of Buffer on the ability of fibrinogen to bind to sTLT-1
Run 1													Run 2
0 nM		62.5 nM		125 nM		250 nM		500 nM		1000 nM			0 nM		62.5 nM		125 nM		250 nM		500 nM		1000 nM
Time (sec)	RU	Time (sec)	RU	Time (sec)	RU	Time (sec)	RU	Time (sec)	RU	Time (sec)	RU		Time (sec)	RU	Time (sec)	RU	Time (sec)	RU	Time (sec)	RU	Time (sec)	RU	Time (sec)	RU
-50	0	-49.6	-0.0357	-49.2	-0.0346017	-49.1	-0.0101001	-49.5	-0.0464001	-49.6	-0.0578001		-49	0	-48.9	-0.0553	-49	-0.00360001	-48.7	-0.0188009	-48.9	0.0356	-49	0.0639979
-49.9	0	-49.5	-0.0396	-49.1	-0.0348	-49	-0.00600009	-49.4	-0.0451001	-49.5	-0.0605001		-48.9	0	-48.8	-0.0600991	-48.9	-0.00850001	-48.6	-0.0194	-48.8	0.0293009	-48.9	0.0626979
-49.8	0	-49.4	-0.0365012	-49	-0.0339015	-48.9	-0.00340159	-49.3	-0.0423001	-49.4	-0.0643013		-48.8	0	-48.7	-0.0635	-48.8	-0.0148991	-48.5	-0.0191011	-48.7	0.0257	-48.8	0.0623988
-49.7	0	-49.3	-0.0396	-48.9	-0.0337015	-48.8	-9.49804e-08	-49.2	-0.0405001	-49.3	-0.0694001		-48.7	0	-48.6	-0.0672989	-48.7	-0.0198	-48.4	-0.019701	-48.6	0.021501	-48.7	0.0568979
-49.6	0	-49.2	-0.0381018	-48.8	-0.0325018	-48.7	0.00389867	-49.1	-0.0379001	-49.2	-0.0670018		-48.6	0	-48.5	-0.0676	-48.6	-0.019799	-48.3	-0.019001	-48.5	0.0171	-48.6	0.0531989
-49.5	0	-49.1	-0.0389	-48.7	-0.0319012	-48.6	0.00769991	-49	-0.0338001	-49.1	-0.0675001		-48.5	0	-48.4	-0.0676	-48.5	-0.0234	-48.2	-0.0177014	-48.4	0.0136	-48.5	0.0521979
-49.4	0	-49	-0.0383	-48.6	-0.0318	-48.5	0.0104999	-48.9	-0.0311001	-49	-0.0658001		-48.4	0	-48.3	-0.0693986	-48.4	-0.0294	-48.1	-0.0128	-48.3	0.00770137	-48.4	0.0474979
-49.3	0	-48.9	-0.0399015	-48.5	-0.0310018	-48.4	0.00849873	-48.8	-0.0284001	-48.9	-0.0607016		-48.3	0	-48.2	-0.0665	-48.3	-0.0352986	-48	-0.0126016	-48.2	0.00919995	-48.3	0.0441993
-49.2	0	-48.8	-0.0382	-48.4	-0.0305011	-48.3	0.00459991	-48.7	-0.0335001	-48.8	-0.0603001		-48.2	0	-48.1	-0.0638984	-48.2	-0.0356	-47.9	-0.0134012	-48.1	0.00950154	-48.2	0.0444979
-49.1	0	-48.7	-0.0406013	-48.3	-0.0312008	-48.2	0.00979839	-48.6	-0.0280001	-48.7	-0.0644013		-48.1	0	-48	-0.0625	-48.1	-0.0349984	-47.8	-0.0120012	-48	0.012	-48.1	0.0449995
-49	0	-48.6	-0.0371	-48.2	-0.0269015	-48.1	0.0131999	-48.5	-0.0227001	-48.6	-0.0640001		-48	0	-47.9	-0.0667	-48	-0.0337	-47.7	-0.0143011	-47.9	0.012	-48	0.0451979
-48.9	0	-48.5	-0.0318	-48.1	-0.03	-48	0.0142999	-48.4	-0.0205001	-48.5	-0.0616001		-47.9	0	-47.8	-0.0677989	-47.9	-0.0339	-47.6	-0.0155	-47.8	0.013401	-47.9	0.0469979
-48.8	0	-48.4	-0.0316012	-48	-0.0302015	-47.9	0.0155983	-48.3	-0.0226001	-48.4	-0.0618012		-47.8	0	-47.7	-0.0726	-47.8	-0.0354989	-47.5	-0.0174011	-47.7	0.00839995	-47.8	0.0454989
-48.7	0	-48.3	-0.0372	-47.9	-0.0313015	-47.8	0.0154999	-48.2	-0.0208001	-48.3	-0.0666001		-47.7	0	-47.6	-0.0771989	-47.7	-0.0402	-47.4	-0.0177017	-47.6	0.00660106	-47.7	0.0429979
-48.6	0	-48.2	-0.0400016	-47.8	-0.032401	-47.7	0.0174986	-48.1	-0.0203001	-48.2	-0.0634016		-47.6	0	-47.5	-0.0785	-47.6	-0.0436989	-47.3	-0.0155016	-47.5	0.00559995	-47.6	0.041699
-48.5	0	-48.1	-0.0418	-47.7	-0.0327012	-47.6	0.0172999	-48	-0.0203001	-48.1	-0.0632001		-47.5	0	-47.4	-0.0752	-47.5	-0.0469	-47.2	-0.0147015	-47.4	0.00419995	-47.5	0.0402979
-48.4	0	-48	-0.0391	-47.6	-0.0349	-47.5	0.0170999	-47.9	-0.0215001	-48	-0.0639001		-47.4	0	-47.3	-0.0739985	-47.4	-0.048	-47.1	-0.0145	-47.3	0.00330146	-47.4	0.0438979
-48.3	0	-47.9	-0.0364016	-47.5	-0.0408007	-47.4	0.0186985	-47.8	-0.0242001	-47.9	-0.0607016		-47.3	0	-47.2	-0.0724	-47.3	-0.0430985	-47	-0.0102018	-47.2	0.00709995	-47.3	0.0482994
-48.2	0	-47.8	-0.0407	-47.4	-0.0420013	-47.3	0.00859991	-47.7	-0.0276001	-47.8	-0.0600001		-47.2	0	-47.1	-0.0677982	-47.2	-0.0437	-46.9	-0.00550161	-47.1	0.00680172	-47.2	0.0473979
-48.1	0	-47.7	-0.0418013	-47.3	-0.0439008	-47.2	0.00879865	-47.6	-0.0271001	-47.7	-0.0540013		-47.1	0	-47	-0.0665	-47.1	-0.0394982	-46.8	-0.00620161	-47	0.00729995	-47.1	0.0481996
-48	0	-47.6	-0.0449	-47.2	-0.0426012	-47.1	0.0101999	-47.5	-0.0319001	-47.6	-0.0539001		-47	0	-46.9	-0.0608	-47	-0.0386	-46.7	-0.00660149	-46.9	0.00519995	-47	0.0529979
-47.9	0	-47.5	-0.0487	-47.1	-0.0412	-47	0.0116999	-47.4	-0.0300001	-47.5	-0.0566001		-46.9	0	-46.8	-0.0598985	-46.9	-0.041	-46.6	-0.00620001	-46.8	0.00460143	-46.9	0.0529979
-47.8	0	-47.4	-0.0473014	-47	-0.0397012	-46.9	0.0119982	-47.3	-0.0307001	-47.4	-0.0572014		-46.8	0	-46.7	-0.0584	-46.8	-0.0418985	-46.5	-0.00890123	-46.7	0.00699995	-46.8	0.0546993
-47.7	0	-47.3	-0.0492	-46.9	-0.0369017	-46.8	0.0134999	-47.2	-0.0290001	-47.3	-0.0626001		-46.7	0	-46.6	-0.0532988	-46.7	-0.0426	-46.4	-0.0140007	-46.6	0.0106012	-46.7	0.0569979
-47.6	0	-47.2	-0.0475013	-46.8	-0.0352012	-46.7	0.0130984	-47.1	-0.0309001	-47.2	-0.0629013		-46.6	0	-46.5	-0.0536	-46.6	-0.0412988	-46.3	-0.0123019	-46.5	0.00899995	-46.6	0.0613991
-47.5	0	-47.1	-0.0503	-46.7	-0.0323015	-46.6	0.0153999	-47	-0.0320001	-47.1	-0.0637001		-46.5	0	-46.4	-0.0623	-46.5	-0.0401	-46.2	-0.00830202	-46.4	0.00429995	-46.5	0.0589979
-47.4	0	-47	-0.051	-46.6	-0.032	-46.5	0.0165999	-46.9	-0.0297001	-47	-0.0626001		-46.4	0	-46.3	-0.058298	-46.4	-0.0459	-46.1	-0.014	-46.3	0.010202	-46.4	0.0554979
-47.3	0	-46.9	-0.0498018	-46.5	-0.0318015	-46.4	0.0199983	-46.8	-0.0275001	-46.9	-0.0628018		-46.3	0	-46.2	-0.0535	-46.3	-0.043298	-46	-0.0131011	-46.2	0.0181	-46.3	0.0614999
-47.2	0	-46.8	-0.046	-46.4	-0.0308016	-46.3	0.0224999	-46.7	-0.0265001	-46.8	-0.0663001		-46.2	0	-46.1	-0.0566989	-46.2	-0.0379	-45.9	-0.015501	-46.1	0.013101	-46.2	0.0679979
-47.1	0	-46.7	-0.0438016	-46.3	-0.0248019	-46.2	0.0231983	-46.6	-0.0277001	-46.7	-0.0641016		-46.1	0	-46	-0.0571	-46.1	-0.043299	-45.8	-0.0146013	-46	0.0121	-46.1	0.0675989
-47	0	-46.6	-0.0443	-46.2	-0.0251015	-46.1	0.0197999	-46.5	-0.0252001	-46.6	-0.0659001		-46	0	-45.9	-0.0563	-46	-0.047	-45.7	-0.0134019	-45.9	0.011	-46	0.0620979
-46.9	0	-46.5	-0.0419	-46.1	-0.0265	-46	0.0178999	-46.4	-0.0220001	-46.5	-0.0663001		-45.9	0	-45.8	-0.0580981	-45.9	-0.0445	-45.6	-0.0168	-45.8	0.0109018	-45.9	0.0593979
-46.8	0	-46.4	-0.0424017	-46	-0.0273014	-45.9	0.0148986	-46.3	-0.0174001	-46.4	-0.0652017		-45.8	0	-45.7	-0.0518	-45.8	-0.0424981	-45.5	-0.0188012	-45.7	0.0128	-45.8	0.0604997
-46.7	0	-46.3	-0.0389	-45.9	-0.0264012	-45.8	0.019298	-46.2	-0.0194001	-46.3	-0.0595001		-45.7	0	-45.6	-0.0528988	-45.7	-0.0395	-45.4	-0.0214007	-45.6	0.0167011	-45.7	0.0635979
-46.6	0	-46.2	-0.0379016	-45.8	-0.0231038	-45.7	0.0218999	-46.1	-0.0243001	-46.2	-0.0557016		-45.6	0	-45.5	-0.0572	-45.6	-0.0382989	-45.3	-0.021201	-45.5	0.0156	-45.6	0.062099
-46.5	0	-46.1	-0.0398	-45.7	-0.0158	-45.6	0.0198999	-46	-0.0258001	-46.1	-0.0563001		-45.5	0	-45.4	-0.0611	-45.5	-0.0429	-45.2	-0.0145018	-45.4	0.0126	-45.5	0.0583979
-46.4	0	-46	-0.0363	-45.6	-0.0163	-45.5	0.0217999	-45.9	-0.0256001	-46	-0.0547001		-45.4	0	-45.3	-0.0622982	-45.4	-0.0472	-45.1	-0.014	-45.3	0.00850172	-45.4	0.0534979
-46.3	0	-45.9	-0.0380013	-45.5	-0.0158014	-45.4	0.0213985	-45.8	-0.021502	-45.9	-0.0574014		-45.3	0	-45.2	-0.0604	-45.3	-0.0524982	-45	-0.0107019	-45.2	0.00939995	-45.3	0.0500996
-46.2	0	-45.8	-0.040402	-45.4	-0.0153013	-45.3	0.0167992	-45.7	-0.0170988	-45.8	-0.055802		-45.2	0	-45.1	-0.059498	-45.2	-0.0515987	-44.9	-0.0126016	-45.1	0.0100019	-45.2	0.0525992
-46.1	0	-45.7	-0.0384	-45.3	-0.0198014	-45.2	0.0194999	-45.6	-0.0198001	-45.7	-0.0525001		-45.1	0	-45	-0.0562	-45.1	-0.0504	-44.8	-0.0148027	-45	0.0135	-45.1	0.0493979
-46	0	-45.6	-0.0396	-45.2	-0.0192	-45.1	0.0273999	-45.5	-0.0172001	-45.6	-0.0503001		-45	0	-44.9	-0.0545	-45	-0.0463	-44.7	-0.0115	-44.9	0.0173	-45	0.0537979
-45.9	0	-45.5	-0.0391	-45.1	-0.013	-45	0.0303999	-45.4	-0.0180001	-45.5	-0.0491001		-44.9	0	-44.8	-0.0575	-44.9	-0.0408	-44.6	-0.00770001	-44.8	0.0184	-44.9	0.0554979
-45.8	0	-45.4	-0.0396	-45	-0.00549996	-44.9	0.0278999	-45.3	-0.0221001	-45.4	-0.0491001		-44.8	0	-44.7	-0.0568966	-44.8	-0.0403	-44.5	-0.0121	-44.7	0.0207034	-44.8	0.0577979
-45.7	0	-45.3	-0.0409015	-44.9	-0.00680206	-44.8	0.0291963	-45.2	-0.0227001	-45.3	-0.0568015		-44.7	0	-44.6	-0.057	-44.7	-0.0356966	-44.4	-0.0175015	-44.6	0.021	-44.7	0.0627013
-45.6	0	-45.2	-0.0353	-44.8	-0.00620359	-44.7	0.0286999	-45.1	-0.0196001	-45.2	-0.0584001		-44.6	0	-44.5	-0.0592	-44.6	-0.0355	-44.3	-0.0145023	-44.5	0.0151	-44.6	0.0624979
-45.5	0	-45.1	-0.0295	-44.7	-0.00689996	-44.6	0.0300999	-45	-0.0165001	-45.1	-0.0560001		-44.5	0	-44.4	-0.0623	-44.5	-0.0383	-44.2	-0.0161	-44.4	0.0105	-44.5	0.0550979
-45.4	0	-45	-0.0275	-44.6	-0.00679996	-44.5	0.0303999	-44.9	-0.0198001	-45	-0.0553001		-44.4	0	-44.3	-0.0638	-44.4	-0.0445	-44.1	-0.0159	-44.3	0.0115	-44.4	0.0477979
-45.3	0	-44.9	-0.0311	-44.5	-0.00399996	-44.4	0.0282999	-44.8	-0.0178001	-44.9	-0.0518001		-44.3	0	-44.2	-0.0649967	-44.3	-0.0446	-44	-0.0118	-44.2	0.00890325	-44.3	0.0453979
-45.2	0	-44.8	-0.0276037	-44.4	-0.00750203	-44.3	0.0308972	-44.7	-0.0180001	-44.8	-0.0447037		-44.2	0	-44.1	-0.0613	-44.2	-0.0479967	-43.9	-0.00840312	-44.1	0.00789995	-44.2	0.0455012
-45.1	0	-44.7	-0.0233	-44.3	-0.00720268	-44.2	0.0291999	-44.6	-0.0163001	-44.7	-0.0444001		-44.1	0	-44	-0.058	-44.1	-0.0427	-43.8	-0.00480388	-44	0.0115	-44.1	0.0473979
-45	0	-44.6	-0.0186	-44.2	-0.0135	-44.1	0.0361999	-44.5	-0.0137001	-44.6	-0.0426001		-44	0	-43.9	-0.057	-44	-0.0406	-43.7	-0.00610001	-43.9	0.0136	-44	0.0503979
-44.9	0	-44.5	-0.0155	-44.1	-0.00969996	-44	0.0382999	-44.4	-0.0149001	-44.5	-0.0446001		-43.9	0	-43.8	-0.0519	-43.9	-0.0389	-43.6	-0.00620001	-43.8	0.0168	-43.9	0.0486979
-44.8	0	-44.4	-0.0147	-44	-0.00879996	-43.9	0.0373999	-44.3	-0.0168001	-44.4	-0.0437001		-43.8	0	-43.7	-0.0557978	-43.8	-0.0326	-43.5	-0.00960001	-43.7	0.00740212	-43.8	0.0540979
-44.7	0	-44.3	-0.0137028	-43.9	-0.00990255	-43.8	0.0334981	-44.2	-0.0203001	-44.3	-0.0400028		-43.7	0	-43.6	-0.0565	-43.7	-0.0370978	-43.4	-0.00900227	-43.6	0.00219995	-43.7	0.0492
-44.6	0	-44.2	-0.0181	-43.8	-0.0147017	-43.7	0.0277999	-44.1	-0.0134001	-44.2	-0.0448001		-43.6	0	-43.5	-0.06	-43.6	-0.0419	-43.3	-0.00630294	-43.5	0.000299951	-43.6	0.0447979
-44.5	0	-44.1	-0.0128	-43.7	-0.0186	-43.6	0.0285999	-44	-0.0137001	-44.1	-0.0400001		-43.5	0	-43.4	-0.0584	-43.5	-0.0473	-43.2	-0.00120001	-43.4	0.00259995	-43.5	0.0408979
-44.4	0	-44	-0.0102	-43.6	-0.0179	-43.5	0.0246999	-43.9	-0.0089001	-44	-0.0374001		-43.4	0	-43.3	-0.0582	-43.4	-0.0504	-43.1	0.00269999	-43.3	0.00379995	-43.4	0.0389979
-44.3	0	-43.9	-0.00830005	-43.5	-0.0175	-43.4	0.0223999	-43.8	-0.0094001	-43.9	-0.0367001		-43.3	0	-43.2	-0.0567973	-43.3	-0.049	-43	0.000599992	-43.2	0.000502637	-43.3	0.0381979
-44.2	0	-43.8	-0.0124018	-43.4	-0.0178023	-43.3	0.0240969	-43.7	-0.0091001	-43.8	-0.0382018		-43.2	0	-43.1	-0.0571	-43.2	-0.0475973	-42.9	-0.00280211	-43.1	0.00119995	-43.2	0.0401006
-44.1	0	-43.7	-0.0165	-43.3	-0.0147029	-43.2	0.0228999	-43.6	-0.0059001	-43.7	-0.0409001		-43.1	0	-43	-0.0566	-43.1	-0.0478	-42.8	-0.00510343	-43	0.00179995	-43.1	0.0414979
-44	0	-43.6	-0.014	-43.2	-0.0153	-43.1	0.0159999	-43.5	-0.0075001	-43.6	-0.0345001		-43	0	-42.9	-0.0598	-43	-0.048	-42.7	-0.00300001	-42.9	0.00319995	-43	0.0388979
-43.9	0	-43.5	-0.0144	-43.1	-0.0188	-43	0.0149999	-43.4	-0.0113001	-43.5	-0.0310001		-42.9	0	-42.8	-0.0543	-42.9	-0.0501	-42.6	0.00179999	-42.8	0.00659995	-42.9	0.0347979
-43.8	0	-43.4	-0.0133	-43	-0.0107	-42.9	0.0109999	-43.3	-0.0143001	-43.4	-0.0298001		-42.8	0	-42.7	-0.0547968	-42.8	-0.0464	-42.5	0.00349999	-42.7	0.00910312	-42.8	0.0392979
-43.7	0	-43.3	-0.014003	-42.9	-0.0114024	-42.8	0.00929728	-43.2	-0.0170001	-43.3	-0.0246031		-42.7	0	-42.6	-0.0521	-42.7	-0.0441968	-42.4	0.00529679	-42.6	0.00859995	-42.7	0.035501
-43.6	0	-43.2	-0.0113	-42.8	-0.0114026	-42.7	0.00979991	-43.1	-0.0223001	-43.2	-0.0247001		-42.6	0	-42.5	-0.0499	-42.6	-0.0427	-42.3	0.00749651	-42.5	0.0104	-42.6	0.0371979
-43.5	0	-43.1	-0.0166	-42.7	-0.0108	-42.6	0.00559991	-43	-0.0215001	-43.1	-0.0273001		-42.5	0	-42.4	-0.0516	-42.5	-0.0436	-42.2	0.00569999	-42.4	0.0123	-42.5	0.0368979
-43.4	0	-43	-0.0135	-42.6	-0.0151	-42.5	0.00149991	-42.9	-0.0219001	-43	-0.0214001		-42.4	0	-42.3	-0.0548	-42.4	-0.0398	-42.1	0.00459999	-42.3	0.0164	-42.4	0.0399979
-43.3	0	-42.9	-0.0154	-42.5	-0.0158	-42.4	-9.49804e-08	-42.8	-0.0217001	-42.9	-0.0210001		-42.3	0	-42.2	-0.053897	-42.3	-0.033	-42	0.00289999	-42.2	0.0165029	-42.3	0.0437979
-43.2	0	-42.8	-0.0110027	-42.4	-0.0161023	-42.3	0.00439679	-42.7	-0.0203001	-42.8	-0.0232027		-42.2	0	-42.1	-0.0532	-42.2	-0.029597	-41.9	0.003997	-42.1	0.0183	-42.2	0.0398009
-43.1	0	-42.7	-0.00970005	-42.3	-0.0164031	-42.2	0.00409991	-42.6	-0.0198001	-42.7	-0.0222001		-42.1	0	-42	-0.053	-42.1	-0.0288	-41.8	0.00319789	-42	0.0211	-42.1	0.0369979
-43	0	-42.6	-0.00750005	-42.2	-0.0174	-42.1	0.00359991	-42.5	-0.0228001	-42.6	-0.0191001		-42	0	-41.9	-0.0541	-42	-0.0285	-41.7	-0.00190001	-41.9	0.0244	-42	0.0357979
-42.9	0	-42.5	-0.00810005	-42.1	-0.0205	-42	0.00179991	-42.4	-0.0244001	-42.5	-0.0185001		-41.9	0	-41.8	-0.0529	-41.9	-0.0276	-41.6	-0.00210001	-41.8	0.0201	-41.9	0.0405979
-42.8	0	-42.4	-0.0107	-42	-0.0221	-41.9	0.000599905	-42.3	-0.0264001	-42.4	-0.0194001		-41.8	0	-41.7	-0.053598	-41.8	-0.0269	-41.5	-0.00100001	-41.7	0.0171019	-41.8	0.0378979
-42.7	0	-42.3	-0.0104032	-41.9	-0.0178029	-41.8	0.00139694	-42.2	-0.0272001	-42.3	-0.0141032		-41.7	0	-41.6	-0.0542	-41.7	-0.0290981	-41.4	9.68791e-05	-41.6	0.0157	-41.7	0.0371998
-42.6	0	-42.2	-0.00840005	-41.8	-0.0177029	-41.7	-0.00120009	-42.1	-0.0296001	-42.2	-0.00990007		-41.6	0	-41.5	-0.0506	-41.6	-0.0298	-41.3	0.000897612	-41.5	0.0148	-41.6	0.0353979
-42.5	0	-42.1	-0.00400005	-41.7	-0.0178	-41.6	-0.000500095	-42	-0.0343001	-42.1	-0.0119001		-41.5	0	-41.4	-0.0521	-41.5	-0.0303	-41.2	-0.00300001	-41.4	0.0129	-41.5	0.0349979
-42.4	0	-42	-0.00270005	-41.6	-0.0115	-41.5	-0.000700095	-41.9	-0.0337001	-42	-0.0135001		-41.4	0	-41.3	-0.0533	-41.4	-0.0255	-41.1	-0.00250001	-41.3	0.0127	-41.4	0.0379979
-42.3	0	-41.9	-0.00610005	-41.5	-0.00829996	-41.4	-0.00100009	-41.8	-0.0326001	-41.9	-0.0100001		-41.3	0	-41.2	-0.0586978	-41.3	-0.0232	-41	-0.00490001	-41.2	0.0104022	-41.3	0.0363979
-42.2	0	-41.8	-0.00560301	-41.4	-0.00780341	-41.3	0.000397555	-41.7	-0.0353001	-41.8	-0.00840303		-41.2	0	-41.1	-0.0602	-41.2	-0.0280978	-40.9	-0.00490269	-41.1	0.00529995	-41.2	0.0336001
-42.1	0	-41.7	-0.00350005	-41.3	-0.00690231	-41.2	0.00369991	-41.6	-0.0331001	-41.7	-0.00940007		-41.1	0	-41	-0.0632	-41.1	-0.0294	-40.8	-0.00930266	-41	0.00389995	-41.1	0.0323979
-42	0	-41.6	-0.00170005	-41.2	-0.00599996	-41.1	0.00529991	-41.5	-0.0312001	-41.6	-0.00820007		-41	0	-40.9	-0.0622	-41	-0.0334	-40.7	-0.00610001	-40.9	0.00509995	-41	0.0308979
-41.9	0	-41.5	0.00489995	-41.1	-0.00589996	-41	0.00299991	-41.4	-0.0296001	-41.5	-0.00680007		-40.9	0	-40.8	-0.0654	-40.9	-0.0296	-40.6	-0.00530001	-40.8	0.00279995	-40.9	0.0290979
-41.8	0	-41.4	0.00779995	-41	-0.00729996	-40.9	0.00129991	-41.3	-0.0305001	-41.4	-0.0110001		-40.8	0	-40.7	-0.0611975	-40.8	-0.0276	-40.5	-0.00410001	-40.7	0.00530248	-40.8	0.0316979
-41.7	0	-41.3	0.0057976	-40.9	-0.00790246	-40.8	-0.00100165	-41.2	-0.0301001	-41.3	-0.0133024		-40.7	0	-40.6	-0.0596	-40.7	-0.0276975	-40.4	-0.00460181	-40.6	0.00349995	-40.7	0.0325004
-41.6	0	-41.2	0.00669995	-40.8	-0.00730152	-40.7	-0.00390009	-41.1	-0.0289001	-41.2	-0.0105001		-40.6	0	-40.5	-0.0644	-40.6	-0.0276	-40.3	-0.0058019	-40.5	-0.000300049	-40.6	0.0328979
-41.5	0	-41.1	0.00869995	-40.7	-0.00699996	-40.6	-0.00260009	-41	-0.0292001	-41.1	-0.00960007		-40.5	0	-40.4	-0.0695	-40.5	-0.0281	-40.2	-0.00780001	-40.4	-0.00490005	-40.5	0.0294979
-41.4	0	-41	0.00839995	-40.6	-0.00989996	-40.5	-0.00320009	-40.9	-0.0296001	-41	-0.0118001		-40.4	0	-40.3	-0.0702	-40.4	-0.0336	-40.1	-0.00410001	-40.3	-0.00680005	-40.4	0.0247979
-41.3	0	-40.9	0.0102	-40.5	-0.00809996	-40.4	-0.00150009	-40.8	-0.0313001	-40.9	-0.0134001		-40.3	0	-40.2	-0.0724974	-40.3	-0.035	-40	-0.00130001	-40.2	-0.00949749	-40.3	0.0228979
-41.2	0	-40.8	0.0086984	-40.4	-0.00690277	-40.3	-0.00320269	-40.7	-0.0332001	-40.8	-0.0114016		-40.2	0	-40.1	-0.0746	-40.2	-0.0395974	-39.9	0.000896971	-40.1	-0.0141	-40.2	0.0202004
-41.1	0	-40.7	0.00759995	-40.3	-0.00670255	-40.2	-0.00360009	-40.6	-0.0321001	-40.7	-0.0118001		-40.1	0	-40	-0.0699	-40.1	-0.0372	-39.8	0.00159706	-40	-0.00880005	-40.1	0.0174979
-41	0	-40.6	0.00839995	-40.2	-0.00919996	-40.1	-0.00200009	-40.5	-0.0317001	-40.6	-0.0130001		-40	0	-39.9	-0.0665	-40	-0.0299	-39.7	0.00309999	-39.9	-0.00600005	-40	0.0198979
-40.9	0	-40.5	0.0103	-40.1	-0.00899996	-40	-0.00160009	-40.4	-0.0319001	-40.5	-0.0111001		-39.9	0	-39.8	-0.0631	-39.9	-0.0258	-39.6	0.00429999	-39.8	-0.00660005	-39.9	0.0214979
-40.8	0	-40.4	0.00879995	-40	-0.00979996	-39.9	-0.00520009	-40.3	-0.0336001	-40.4	-0.00940007		-39.8	0	-39.7	-0.0590971	-39.8	-0.0227	-39.5	0.00599999	-39.7	-0.00479721	-39.8	0.0205979
-40.7	0	-40.3	0.00579736	-39.9	-0.0098021	-39.8	-0.00670293	-40.2	-0.0372001	-40.3	-0.00670267		-39.7	0	-39.6	-0.057	-39.7	-0.0229972	-39.4	0.00559798	-39.6	-0.00170005	-39.7	0.0209007
-40.6	0	-40.2	0.00329995	-39.8	-0.0084028	-39.7	-0.0115001	-40.1	-0.0353001	-40.2	-0.00740007		-39.6	0	-39.5	-0.0555	-39.6	-0.022	-39.3	0.00849673	-39.5	-0.00300005	-39.6	0.0203979
-40.5	0	-40.1	0.00499995	-39.7	-0.0111	-39.6	-0.0159001	-40	-0.0298001	-40.1	-0.00420007		-39.5	0	-39.4	-0.054	-39.5	-0.0206	-39.2	0.011	-39.4	-0.00480005	-39.5	0.0198979
-40.4	0	-40	0.00709995	-39.6	-0.0159	-39.5	-0.0158001	-39.9	-0.0284001	-40	-0.00590007		-39.4	0	-39.3	-0.0488	-39.4	-0.0209	-39.1	0.00569999	-39.3	-0.00630005	-39.4	0.0185979
-40.3	0	-39.9	0.00499995	-39.5	-0.0176	-39.4	-0.0172001	-39.8	-0.0248001	-39.9	-0.00950007		-39.3	0	-39.2	-0.0481978	-39.3	-0.0162	-39	0.00229999	-39.2	-0.00619788	-39.3	0.0196979
-40.2	0	-39.8	0.00829712	-39.4	-0.0179019	-39.3	-0.0164029	-39.7	-0.0266001	-39.8	-0.00800291		-39.2	0	-39.1	-0.0493	-39.2	-0.0143978	-38.9	-0.00140196	-39.1	-0.00490005	-39.2	0.0223
-40.1	0	-39.7	0.00759995	-39.3	-0.0190027	-39.2	-0.0122001	-39.6	-0.0257001	-39.7	-0.00830007		-39.1	0	-39	-0.0548	-39.1	-0.0159	-38.8	0.00129761	-39	-0.00340005	-39.1	0.0224979
-40	0	-39.6	0.00549995	-39.2	-0.0164	-39.1	-0.0148001	-39.5	-0.0246001	-39.6	-0.0127001		-39	0	-38.9	-0.0579	-39	-0.0151	-38.7	0.000399992	-38.9	-0.00170005	-39	0.0239979
-39.9	0	-39.5	0.00269995	-39.1	-0.0158	-39	-0.0206001	-39.4	-0.0269001	-39.5	-0.0152001		-38.9	0	-38.8	-0.0596	-38.9	-0.0176	-38.6	0.000999992	-38.8	-0.00470005	-38.9	0.0250979
-39.8	0	-39.4	0.000599954	-39	-0.0181	-38.9	-0.0218001	-39.3	-0.0252001	-39.4	-0.0176001		-38.8	0	-38.7	-0.0622977	-38.8	-0.0244	-38.5	0.00289999	-38.7	-0.0125977	-38.8	0.0261979
-39.7	0	-39.3	-0.00160282	-38.9	-0.0224017	-38.8	-0.0225026	-39.2	-0.0237001	-39.3	-0.0161028		-38.7	0	-38.6	-0.0603	-38.7	-0.0261977	-38.4	0.00599697	-38.6	-0.0154	-38.7	0.0224002
-39.6	0	-39.2	0.00289995	-38.8	-0.0248025	-38.7	-0.0199001	-39.1	-0.0236001	-39.2	-0.00720007		-38.6	0	-38.5	-0.0541	-38.6	-0.0249	-38.3	0.00849703	-38.5	-0.0148	-38.6	0.0196979
-39.5	0	-39.1	-0.000200046	-38.7	-0.0218	-38.6	-0.0188001	-39	-0.0256001	-39.1	-0.00320007		-38.5	0	-38.4	-0.052	-38.5	-0.0248	-38.2	0.00729999	-38.4	-0.0123	-38.5	0.0216979
-39.4	0	-39	-0.00330005	-38.6	-0.0196	-38.5	-0.0165001	-38.9	-0.0302001	-39	-0.00380007		-38.4	0	-38.3	-0.053	-38.4	-0.0249	-38.1	0.00869999	-38.3	-0.00880005	-38.4	0.0257979
-39.3	0	-38.9	-0.00390005	-38.5	-0.0147	-38.4	-0.0185001	-38.8	-0.0262001	-38.9	-0.00640007		-38.3	0	-38.2	-0.0504973	-38.3	-0.0241	-38	0.00969999	-38.2	-0.0120974	-38.3	0.0259979
-39.2	0	-38.8	-0.00310258	-38.4	-0.0121031	-38.3	-0.0199022	-38.7	-0.0237001	-38.8	-0.00860261		-38.2	0	-38.1	-0.0515	-38.2	-0.0242973	-37.9	0.00919746	-38.1	-0.0139	-38.2	0.0246006
-39.1	0	-38.7	-0.00140005	-38.3	-0.0128021	-38.2	-0.0206001	-38.6	-0.0264001	-38.7	-0.00950007		-38.1	0	-38	-0.0511	-38.1	-0.0257	-37.8	0.00499779	-38	-0.0124	-38.1	0.0225979
-39	0	-38.6	-0.00290005	-38.2	-0.0118	-38.1	-0.0212001	-38.5	-0.0217001	-38.6	-0.00920007		-38	0	-37.9	-0.054	-38	-0.0301	-37.7	0.00329999	-37.9	-0.0126	-38	0.0201979
-38.9	0	-38.5	-0.000800046	-38.1	-0.0113	-38	-0.0266001	-38.4	-0.0215001	-38.5	-0.00750007		-37.9	0	-37.8	-0.0548	-37.9	-0.0267	-37.6	0.00699999	-37.8	-0.0135	-37.9	0.0196979
-38.8	0	-38.4	0.000899954	-38	-0.0144	-37.9	-0.0229001	-38.3	-0.0232001	-38.4	-0.00560007		-37.8	0	-37.7	-0.0552964	-37.8	-0.0262	-37.5	0.00789999	-37.7	-0.0169964	-37.8	0.0186979
-38.7	0	-38.3	-0.00140215	-37.9	-0.0111036	-37.8	-0.0197037	-38.2	-0.0206001	-38.3	-0.00660218		-37.7	0	-37.6	-0.0512	-37.7	-0.0333964	-37.4	0.00889688	-37.6	-0.0107	-37.7	0.0148015
-38.6	0	-38.2	-0.00420005	-37.8	-0.00980359	-37.7	-0.0179001	-38.1	-0.0202001	-38.2	-0.00710007		-37.6	0	-37.5	-0.0475	-37.6	-0.027	-37.3	0.00769688	-37.5	-0.00920005	-37.6	0.0188979
-38.5	0	-38.1	-0.00420005	-37.7	-0.00749996	-37.6	-0.0134001	-38	-0.0261001	-38.1	-0.00620007		-37.5	0	-37.4	-0.046	-37.5	-0.0227	-37.2	0.00249999	-37.4	-0.00960005	-37.5	0.0217979
-38.4	0	-38	-0.00760005	-37.6	-0.00129996	-37.5	-0.0124001	-37.9	-0.0204001	-38	-0.00990007		-37.4	0	-37.3	-0.0433	-37.4	-0.0209	-37.1	-0.00160001	-37.3	-0.01	-37.4	0.0231979
-38.3	0	-37.9	-0.00700005	-37.5	-0.00129996	-37.4	-0.00790009	-37.8	-0.0205001	-37.9	-0.00480007		-37.3	0	-37.2	-0.0465979	-37.3	-0.0204	-37	-0.00250001	-37.2	-0.0104979	-37.3	0.0247979
-38.2	0	-37.8	-0.00650368	-37.4	-0.0002024	-37.3	-0.00400388	-37.7	-0.0222001	-37.8	-0.0035037		-37.2	0	-37.1	-0.0482	-37.2	-0.0211979	-36.9	-0.00390233	-37.1	-0.013	-37.2	0.0229
-38.1	0	-37.7	-0.00570005	-37.3	0.00249626	-37.2	-0.00880009	-37.6	-0.0203001	-37.7	-0.00510007		-37.1	0	-37	-0.0484	-37.1	-0.0221	-36.8	-0.000603029	-37	-0.0135	-37.1	0.0225979
-38	0	-37.6	-0.00350005	-37.2	0.000600041	-37.1	-0.00990009	-37.5	-0.0221001	-37.6	-0.00500007		-37	0	-36.9	-0.0505	-37	-0.0206	-36.7	-0.000600008	-36.9	-0.014	-37	0.0240979
-37.9	0	-37.5	-0.00700005	-37.1	-0.00189996	-37	-0.00570009	-37.4	-0.0206001	-37.5	-0.00710007		-36.9	0	-36.8	-0.0462	-36.9	-0.0195	-36.6	-0.00370001	-36.8	-0.0138	-36.9	0.0235979
-37.8	0	-37.4	-0.0122	-37	0.00170004	-36.9	-0.00790009	-37.3	-0.0138001	-37.4	-0.00980007		-36.8	0	-36.7	-0.049298	-36.8	-0.0184	-36.5	-0.00720001	-36.7	-0.0184981	-36.8	0.0254979
-37.7	0	-37.3	-0.00890383	-36.9	-0.00190261	-36.8	-0.00690336	-37.2	-0.0138001	-37.3	-0.00680386		-36.7	0	-36.6	-0.0481	-36.7	-0.018798	-36.4	-0.00830266	-36.6	-0.0197	-36.7	0.0211998
-37.6	0	-37.2	-0.00960005	-36.8	-0.000503224	-36.7	-0.00730009	-37.1	-0.0146001	-37.2	-0.00820007		-36.6	0	-36.5	-0.0508	-36.6	-0.0215	-36.3	-0.0118025	-36.5	-0.0192	-36.6	0.0222979
-37.5	0	-37.1	-0.0166	-36.7	-0.00449996	-36.6	-0.0110001	-37	-0.0085001	-37.1	-0.00800007		-36.5	0	-36.4	-0.0507	-36.5	-0.0252	-36.2	-0.0109	-36.4	-0.0197	-36.5	0.0207979
-37.4	0	-37	-0.0129	-36.6	-0.00319996	-36.5	-0.0107001	-36.9	-0.0095001	-37	-0.00570007		-36.4	0	-36.3	-0.051	-36.4	-0.0268	-36.1	-0.00750001	-36.3	-0.018	-36.4	0.0188979
-37.3	0	-36.9	-0.0137	-36.5	0.00120004	-36.4	-0.00820009	-36.8	-0.0097001	-36.9	-0.0131001		-36.3	0	-36.2	-0.0470972	-36.3	-0.0328	-36	-0.00930001	-36.2	-0.0198973	-36.3	0.0161979
-37.2	0	-36.8	-0.0101033	-36.4	0.00419693	-36.3	-0.00560336	-36.7	-0.0107001	-36.8	-0.0126033		-36.2	0	-36.1	-0.0461	-36.2	-0.0344973	-35.9	-0.00980275	-36.1	-0.0197	-36.2	0.0139006
-37.1	0	-36.7	-0.0114	-36.3	0.00789678	-36.2	-0.0106001	-36.6	-0.0116001	-36.7	-0.0139001		-36.1	0	-36	-0.0473	-36.1	-0.0353	-35.8	-0.0132014	-36	-0.0196	-36.1	0.0163979
-37	0	-36.6	-0.0121	-36.2	0.00900004	-36.1	-0.00680009	-36.5	-0.0126001	-36.6	-0.0132001		-36	0	-35.9	-0.0457	-36	-0.0341	-35.7	-0.0139	-35.9	-0.0172	-36	0.0171979
-36.9	0	-36.5	-0.0154	-36.1	0.011	-36	-0.00840009	-36.4	-0.0105001	-36.5	-0.0187001		-35.9	0	-35.8	-0.0495	-35.9	-0.0339	-35.6	-0.00850001	-35.8	-0.0205	-35.9	0.0197979
-36.8	0	-36.4	-0.0163	-36	0.0165	-35.9	-0.00670009	-36.3	-0.0093001	-36.4	-0.0173001		-35.8	0	-35.7	-0.0482961	-35.8	-0.0352	-35.5	-0.00510001	-35.7	-0.0165962	-35.8	0.0123979
-36.7	0	-36.3	-0.0141033	-35.9	0.0216968	-35.8	-0.00290287	-36.2	-0.0104001	-36.3	-0.0151033		-35.7	0	-35.6	-0.0437	-35.7	-0.0368962	-35.4	-0.000602694	-35.6	-0.0116	-35.7	0.0107017
-36.6	0	-36.2	-0.0165	-35.8	0.0182973	-35.7	-0.00450009	-36.1	-0.0069001	-36.2	-0.0195001		-35.6	0	-35.5	-0.0411	-35.6	-0.0318	-35.3	0.0026967	-35.5	-0.0121	-35.6	0.0141979
-36.5	0	-36.1	-0.0158	-35.7	0.0185	-35.6	9.9905e-05	-36	-0.0059001	-36.1	-0.0184001		-35.5	0	-35.4	-0.0394	-35.5	-0.0308	-35.2	0.00519999	-35.4	-0.0115	-35.5	0.0150979
-36.4	0	-36	-0.0182	-35.6	0.0194	-35.5	0.00279991	-35.9	-0.000800101	-36	-0.0201001		-35.4	0	-35.3	-0.0375	-35.4	-0.0263	-35.1	0.0119	-35.3	-0.00600005	-35.4	0.0147979
-36.3	0	-35.9	-0.0165	-35.5	0.0132	-35.4	0.00519991	-35.8	0.0014999	-35.9	-0.0179001		-35.3	0	-35.2	-0.0360967	-35.3	-0.0241	-35	0.00909999	-35.2	-0.00159675	-35.3	0.0128979
-36.2	0	-35.8	-0.0143028	-35.4	0.0127977	-35.3	0.00839664	-35.7	0.0044999	-35.8	-0.0179028		-35.2	0	-35.1	-0.0303	-35.2	-0.0271967	-34.9	0.00999813	-35.1	0.00289995	-35.2	0.0152012
-36.1	0	-35.7	-0.0145	-35.3	0.0180968	-35.2	0.00699991	-35.6	0.0118999	-35.7	-0.0187001		-35.1	0	-35	-0.031	-35.1	-0.0221	-34.8	0.00529889	-35	0.00179995	-35.1	0.0149979
-36	0	-35.6	-0.013	-35.2	0.0181	-35.1	0.0106999	-35.5	0.0134999	-35.6	-0.0114001		-35	0	-34.9	-0.0348	-35	-0.0195	-34.7	0.00959999	-34.9	0.00119995	-35	0.0161979
-35.9	0	-35.5	-0.0113	-35.1	0.0172	-35	0.00799991	-35.4	0.0133999	-35.5	-0.0141001		-34.9	0	-34.8	-0.04	-34.9	-0.023	-34.6	0.00819999	-34.8	-0.00200005	-34.9	0.0150979
-35.8	0	-35.4	-0.0142	-35	0.0168	-34.9	0.00759991	-35.3	0.0166999	-35.4	-0.0143001		-34.8	0	-34.7	-0.041198	-34.8	-0.0303	-34.5	0.00519999	-34.7	-0.00129803	-34.8	0.0100979
-35.7	0	-35.3	-0.0148033	-34.9	0.019897	-34.8	0.00989685	-35.2	0.0152999	-35.3	-0.00910334		-34.7	0	-34.6	-0.0427	-34.7	-0.028198	-34.4	0.00319758	-34.6	-0.00140005	-34.7	0.0111999
-35.6	0	-35.2	-0.017	-34.8	0.021397	-34.7	0.0101999	-35.1	0.0168999	-35.2	-0.00940007		-34.6	0	-34.5	-0.0466	-34.6	-0.0269	-34.3	0.00609636	-34.5	-0.00310005	-34.6	0.0137979
-35.5	0	-35.1	-0.0156	-34.7	0.0193	-34.6	0.0125999	-35	0.0147999	-35.1	-0.0103001		-34.5	0	-34.4	-0.0476	-34.5	-0.0281	-34.2	0.00699999	-34.4	-0.00370005	-34.5	0.0106979
-35.4	0	-35	-0.0167	-34.6	0.0198	-34.5	0.0136999	-34.9	0.0143999	-35	-0.00840007		-34.4	0	-34.3	-0.0431	-34.4	-0.0291	-34.1	0.00939999	-34.3	0.00249995	-34.4	0.0118979
-35.3	0	-34.9	-0.0157	-34.5	0.0179	-34.4	0.0113999	-34.8	0.0158999	-34.9	-0.00370007		-34.3	0	-34.2	-0.0375974	-34.3	-0.0248	-34	0.00429999	-34.2	0.00280251	-34.3	0.0184979
-35.2	0	-34.8	-0.0167031	-34.4	0.0133987	-34.3	0.0107974	-34.7	0.0183999	-34.8	9.68761e-05		-34.2	0	-34.1	-0.0368	-34.2	-0.0204974	-33.9	0.00819703	-34.1	0.000599951	-34.2	0.0210004
-35.1	0	-34.7	-0.0152	-34.3	0.0132976	-34.2	0.0159999	-34.6	0.0198999	-34.7	-0.00180007		-34.1	0	-34	-0.0388	-34.1	-0.0188	-33.8	0.00729749	-34	9.99512e-05	-34.1	0.0187979
-35	0	-34.6	-0.0148	-34.2	0.0165	-34.1	0.0197999	-34.5	0.0203999	-34.6	0.00259993		-34	0	-33.9	-0.038	-34	-0.025	-33.7	0.00579999	-33.9	0.000899951	-34	0.0139979
-34.9	0	-34.5	-0.0167	-34.1	0.0185	-34	0.0170999	-34.4	0.0169999	-34.5	0.00359993		-33.9	0	-33.8	-0.0403	-33.9	-0.0261	-33.6	0.00339999	-33.8	-0.000900049	-33.9	0.0150979
-34.8	0	-34.4	-0.0191	-34	0.0184	-33.9	0.0178999	-34.3	0.0163999	-34.4	-0.00190007		-33.8	0	-33.7	-0.0435979	-33.8	-0.0262	-33.5	0.00129999	-33.7	-0.00219791	-33.8	0.0180979
-34.7	0	-34.3	-0.0170025	-33.9	0.021597	-33.8	0.0232969	-34.2	0.0169999	-34.3	-0.00300254		-33.7	0	-33.6	-0.0486	-33.7	-0.0282979	-33.4	0.00489682	-33.6	-0.00310005	-33.7	0.0176
-34.6	0	-34.2	-0.012	-33.8	0.0227971	-33.7	0.0274999	-34.1	0.0219999	-34.2	-0.00630007		-33.6	0	-33.5	-0.0507	-33.6	-0.0315	-33.3	0.00689663	-33.5	-0.00720005	-33.6	0.0160979
-34.5	0	-34.1	-0.00820005	-33.7	0.0213	-33.6	0.0327999	-34	0.0187999	-34.1	-0.00310007		-33.5	0	-33.4	-0.0492	-33.5	-0.0319	-33.2	0.00319999	-33.4	-0.00840005	-33.5	0.0175979
-34.4	0	-34	-0.0111	-33.6	0.025	-33.5	0.0367999	-33.9	0.0194999	-34	-0.00630007		-33.4	0	-33.3	-0.0454	-33.4	-0.0298	-33.1	0.00529999	-33.3	-0.00930005	-33.4	0.0200979
-34.3	0	-33.9	-0.0104	-33.5	0.0299	-33.4	0.0340999	-33.8	0.0177999	-33.9	-0.00740007		-33.3	0	-33.2	-0.0494966	-33.3	-0.0274	-33	0.00979999	-33.2	-0.0121966	-33.3	0.0255979
-34.2	0	-33.8	-0.00970301	-33.4	0.0312977	-33.3	0.0290981	-33.7	0.0145999	-33.8	-0.00540303		-33.2	0	-33.1	-0.0461	-33.2	-0.0300966	-32.9	0.0148962	-33.1	-0.0107	-33.2	0.0267013
-34.1	0	-33.7	-0.00900005	-33.3	0.0268982	-33.2	0.0288999	-33.6	0.0150999	-33.7	-0.00480007		-33.1	0	-33	-0.0428	-33.1	-0.0267	-32.8	0.0207969	-33	-0.011	-33.1	0.0300979
-34	0	-33.6	-0.00640005	-33.2	0.0259	-33.1	0.0288999	-33.5	0.0153999	-33.6	-0.00490007		-33	0	-32.9	-0.0353	-33	-0.0221	-32.7	0.0224	-32.9	-0.00780005	-33	0.0329979
-33.9	0	-33.5	-0.00240005	-33.1	0.0284	-33	0.0343999	-33.4	0.0158999	-33.5	-0.000200072		-32.9	0	-32.8	-0.0297	-32.9	-0.0208	-32.6	0.0209	-32.8	-0.00880005	-32.9	0.0356979
-33.8	0	-33.4	0.000399954	-33	0.0299	-32.9	0.0362999	-33.3	0.0115999	-33.4	-0.000100072		-32.8	0	-32.7	-0.0269968	-32.8	-0.0185	-32.5	0.0193	-32.7	-0.0116968	-32.8	0.0323979
-33.7	0	-33.3	0.000698153	-32.9	0.0260978	-32.8	0.0326975	-33.2	0.0092999	-33.3	-0.00260187		-32.7	0	-32.6	-0.022	-32.7	-0.0122968	-32.4	0.016697	-32.6	-0.011	-32.7	0.0288011
-33.6	0	-33.2	0.00199995	-32.8	0.0254977	-32.7	0.0311999	-33.1	0.0120999	-33.2	-0.00120007		-32.6	0	-32.5	-0.0194	-32.6	-0.0118	-32.3	0.0157976	-32.5	-0.00730005	-32.6	0.0285979
-33.5	0	-33.1	0.000499954	-32.7	0.0261	-32.6	0.0297999	-33	0.0150999	-33.1	-0.00280007		-32.5	0	-32.4	-0.019	-32.5	-0.0104	-32.2	0.0175	-32.4	-0.00410005	-32.5	0.0308979
-33.4	0	-33	0.00259995	-32.6	0.0276	-32.5	0.0275999	-32.9	0.0153999	-33	-0.00250007		-32.4	0	-32.3	-0.0216	-32.4	-0.00690001	-32.1	0.0144	-32.3	-0.00500005	-32.4	0.0314979
-33.3	0	-32.9	-0.000200046	-32.5	0.0257	-32.4	0.0273999	-32.8	0.0169999	-32.9	-0.00230007		-32.3	0	-32.2	-0.0198978	-32.3	-0.00790001	-32	0.00929999	-32.2	-0.00389782	-32.3	0.0316979
-33.2	0	-32.8	0.000197573	-32.4	0.0222978	-32.3	0.0268972	-32.7	0.0153999	-32.8	-0.00410245		-32.2	0	-32.1	-0.026	-32.2	-0.00419778	-31.9	0.00549789	-32.1	-0.00500005	-32.2	0.0389001
-33.1	0	-32.7	0.00179995	-32.3	0.0210974	-32.2	0.0283999	-32.6	0.0143999	-32.7	-0.00450007		-32.1	0	-32	-0.027	-32.1	-0.00670001	-31.8	0.00289773	-32	-0.00620005	-32.1	0.0414979
-33	0	-32.6	0.00359995	-32.2	0.0188	-32.1	0.0239999	-32.5	0.0145999	-32.6	-0.00450007		-32	0	-31.9	-0.0276	-32	-0.00670001	-31.7	0.00639999	-31.9	-0.01	-32	0.0395979
-32.9	0	-32.5	0.00199995	-32.1	0.0123	-32	0.0236999	-32.4	0.0140999	-32.5	-0.00640007		-31.9	0	-31.8	-0.0284	-31.9	-0.00490001	-31.6	0.00579999	-31.8	-0.00980005	-31.9	0.0394979
-32.8	0	-32.4	0.00309995	-32	0.017	-31.9	0.0217999	-32.3	0.0152999	-32.4	-0.00830007		-31.8	0	-31.7	-0.0328973	-31.8	-0.00920001	-31.5	0.00499999	-31.7	-0.0127973	-31.8	0.0402979
-32.7	0	-32.3	0.00519727	-31.9	0.015798	-31.8	0.0188981	-32.2	0.0168999	-32.3	-0.00690276		-31.7	0	-31.6	-0.0363	-31.7	-0.0119973	-31.4	9.7642e-05	-31.6	-0.0151	-31.7	0.0401006
-32.6	0	-32.2	0.00499995	-31.8	0.0144982	-31.7	0.0142999	-32.1	0.0138999	-32.2	-0.00760007		-31.6	0	-31.5	-0.0379	-31.6	-0.00850001	-31.3	0.00189734	-31.5	-0.016	-31.6	0.0406979
-32.5	0	-32.1	-4.63479e-08	-31.7	0.0145	-31.6	0.0137999	-32	0.0121999	-32.1	-0.0141001		-31.5	0	-31.4	-0.0399	-31.5	-0.00990001	-31.2	0.00559999	-31.4	-0.0168	-31.5	0.0427979
-32.4	0	-32	-4.63551e-08	-31.6	0.0155	-31.5	0.0145999	-31.9	0.0122999	-32	-0.0160001		-31.4	0	-31.3	-0.0395	-31.4	-0.00870001	-31.1	0.013	-31.3	-0.0181	-31.4	0.0416979
-32.3	0	-31.9	-0.00360005	-31.5	0.0128	-31.4	0.0122999	-31.8	0.0093999	-31.9	-0.0192001		-31.3	0	-31.2	-0.0402969	-31.3	-0.00700001	-31	0.0174	-31.2	-0.0189969	-31.3	0.0423979
-32.2	0	-31.8	-0.00630185	-31.4	0.0116971	-31.3	0.0116967	-31.7	0.0081999	-31.8	-0.0223019		-31.2	0	-31.1	-0.0358	-31.2	-0.0069969	-30.9	0.0205972	-31.1	-0.018	-31.2	0.043301
-32.1	0	-31.7	-0.00730005	-31.3	0.0142968	-31.2	0.00909991	-31.6	0.0103999	-31.7	-0.0223001		-31.1	0	-31	-0.0316	-31.1	-0.00270001	-30.8	0.0180976	-31	-0.0113	-31.1	0.0444979
-32	0	-31.6	-0.00770005	-31.2	0.0127	-31.1	0.00879991	-31.5	0.0085999	-31.6	-0.0200001		-31	0	-30.9	-0.0307	-31	0.00189999	-30.7	0.0207	-30.9	-0.0107	-31	0.0461979
-31.9	0	-31.5	-0.0116	-31.1	0.0119	-31	0.0129999	-31.4	0.0098999	-31.5	-0.0213001		-30.9	0	-30.8	-0.0292	-30.9	0.00169999	-30.6	0.0214	-30.8	-0.0147	-30.9	0.0466979
-31.8	0	-31.4	-0.0112	-31	0.018	-30.9	0.00799991	-31.3	0.0112999	-31.4	-0.0207001		-30.8	0	-30.7	-0.0314971	-30.8	-0.000200008	-30.5	0.0271	-30.7	-0.0119972	-30.8	0.0478979
-31.7	0	-31.3	-0.00660328	-30.9	0.0146985	-30.8	0.0046982	-31.2	0.0070999	-31.3	-0.0177033		-30.7	0	-30.6	-0.032	-30.7	0.00010283	-30.4	0.0284972	-30.6	-0.00980005	-30.7	0.0474007
-31.6	0	-31.2	-0.0107	-30.8	0.0120983	-30.7	0.00719991	-31.1	0.0040999	-31.2	-0.0209001		-30.6	0	-30.5	-0.0302	-30.6	0.000699992	-30.3	0.0277977	-30.5	-0.00900005	-30.6	0.0460979
-31.5	0	-31.1	-0.0118	-30.7	0.016	-30.6	0.00499991	-31	0.0095999	-31.1	-0.0220001		-30.5	0	-30.4	-0.0306	-30.5	0.00689999	-30.2	0.0255	-30.4	-0.00840005	-30.5	0.0487979
-31.4	0	-31	-0.00590005	-30.6	0.0198	-30.5	0.00439991	-30.9	0.0049999	-31	-0.0210001		-30.4	0	-30.3	-0.0316	-30.4	0.0123	-30.1	0.0221	-30.3	-0.00780005	-30.4	0.0506979
-31.3	0	-30.9	-0.00750005	-30.5	0.0203	-30.4	0.00659991	-30.8	0.0011999	-30.9	-0.0242001		-30.3	0	-30.2	-0.034098	-30.3	0.0148	-30	0.0214	-30.2	-0.0110981	-30.3	0.0520979
-31.2	0	-30.8	-0.0126018	-30.4	0.020897	-30.3	0.00839777	-30.7	0.0011999	-30.8	-0.0240018		-30.2	0	-30.1	-0.0365	-30.2	0.014802	-29.9	0.0241972	-30.1	-0.0135	-30.2	0.0524998
-31.1	0	-30.7	-0.012	-30.3	0.0184979	-30.2	0.00909991	-30.6	-0.000500101	-30.7	-0.0251001		-30.1	0	-30	-0.0349	-30.1	0.0122	-29.8	0.0241979	-30	-0.0135	-30.1	0.0516979
-31	0	-30.6	-0.0144	-30.2	0.0179	-30.1	0.0150999	-30.5	-0.000600101	-30.6	-0.0296001		-30	0	-29.9	-0.0356	-30	0.0117	-29.7	0.0266	-29.9	-0.0135	-30	0.0549979
-30.9	0	-30.5	-0.0132	-30.1	0.0243	-30	0.0142999	-30.4	0.0047999	-30.5	-0.0307001		-29.9	0	-29.8	-0.0378	-29.9	0.0113	-29.6	0.0264	-29.8	-0.0172	-29.9	0.0553979
-30.8	0	-30.4	-0.00750005	-30	0.0284	-29.9	0.0166999	-30.3	0.0021999	-30.4	-0.0245001		-29.8	0	-29.7	-0.0369969	-29.8	0.0101	-29.5	0.0262	-29.7	-0.016897	-29.8	0.0534979
-30.7	0	-30.3	-0.00730218	-29.9	0.0240974	-29.8	0.0200974	-30.2	0.0019999	-30.3	-0.0285022		-29.7	0	-29.6	-0.0375	-29.7	0.00990304	-29.4	0.0248964	-29.6	-0.0181	-29.7	0.0566009
-30.6	0	-30.2	-0.00760005	-29.8	0.0203975	-29.7	0.0158999	-30.1	0.0044999	-30.2	-0.0266001		-29.6	0	-29.5	-0.0369	-29.6	0.0121	-29.3	0.0206976	-29.5	-0.02	-29.6	0.0574979
-30.5	0	-30.1	-0.00200005	-29.7	0.0235	-29.6	0.0143999	-30	0.0065999	-30.1	-0.0194001		-29.5	0	-29.4	-0.0333	-29.5	0.0108	-29.2	0.0172	-29.4	-0.0139	-29.5	0.0535979
-30.4	0	-30	0.000599954	-29.6	0.0246	-29.5	0.0120999	-29.9	0.0067999	-30	-0.0181001		-29.4	0	-29.3	-0.0351	-29.4	0.0124	-29.1	0.0169	-29.3	-0.00990005	-29.4	0.0552979
-30.3	0	-29.9	0.00149995	-29.5	0.024	-29.4	0.0133999	-29.8	0.0066999	-29.9	-0.0152001		-29.3	0	-29.2	-0.037897	-29.3	0.00969999	-29	0.0127	-29.2	-0.0156971	-29.3	0.0571979
-30.2	0	-29.8	0.00149742	-29.4	0.027897	-29.3	0.0129974	-29.7	0.0071999	-29.8	-0.0144026		-29.2	0	-29.1	-0.0359	-29.2	0.00310298	-28.9	0.013897	-29.1	-0.016	-29.2	0.0550009
-30.1	0	-29.7	0.00489995	-29.3	0.0313976	-29.2	0.0112999	-29.6	0.0080999	-29.7	-0.0148001		-29.1	0	-29	-0.0367	-29.1	0.00689999	-28.8	0.0120968	-29	-0.0132	-29.1	0.0539979
-30	0	-29.6	0.00289995	-29.2	0.0334	-29.1	0.0100999	-29.5	0.0037999	-29.6	-0.0161001		-29	0	-28.9	-0.0397	-29	0.00549999	-28.7	0.0131	-28.9	-0.0104	-29	0.0578979
-29.9	0	-29.5	0.00179995	-29.1	0.0337	-29	0.0102999	-29.4	0.0026999	-29.5	-0.0186001		-28.9	0	-28.8	-0.0371	-28.9	0.00319999	-28.6	0.00729999	-28.8	-0.0101	-28.9	0.0586979
-29.8	0	-29.4	0.00169995	-29	0.0378	-28.9	0.0145999	-29.3	0.0022999	-29.4	-0.0153001		-28.8	0	-28.7	-0.0347975	-28.8	0.00629999	-28.5	0.0104	-28.7	-0.0100975	-28.8	0.0579979
-29.7	0	-29.3	0.00439748	-28.9	0.040597	-28.8	0.0165969	-29.2	0.0043999	-29.3	-0.0155025		-28.7	0	-28.6	-0.0345	-28.7	0.00830249	-28.4	0.0145969	-28.6	-0.0105	-28.7	0.0585004
-29.6	0	-29.2	0.00469995	-28.8	0.040397	-28.7	0.0141999	-29.1	0.0059999	-29.2	-0.0129001		-28.6	0	-28.5	-0.0307	-28.6	0.00829999	-28.3	0.0157974	-28.5	-0.0101	-28.6	0.0561979
-29.5	0	-29.1	0.00619995	-28.7	0.0338	-28.6	0.0161999	-29	0.0085999	-29.1	-0.0128001		-28.5	0	-28.4	-0.0277	-28.5	0.012	-28.2	0.0169	-28.4	-0.0111	-28.5	0.0566979
-29.4	0	-29	0.00999995	-28.6	0.0357	-28.5	0.0174999	-28.9	0.0109999	-29	-0.00930007		-28.4	0	-28.3	-0.0275	-28.4	0.0147	-28.1	0.0233	-28.3	-0.0117	-28.4	0.0594979
-29.3	0	-28.9	0.0109	-28.5	0.0358	-28.4	0.0145999	-28.8	0.0122999	-28.9	-0.0106001		-28.3	0	-28.2	-0.0219962	-28.3	0.0154	-28	0.0234	-28.2	-0.0123962	-28.3	0.0583979
-29.2	0	-28.8	0.0141969	-28.4	0.0403973	-28.3	0.0160968	-28.7	0.0111999	-28.8	-0.0101031		-28.2	0	-28.1	-0.021	-28.2	0.0218038	-27.9	0.0239968	-28.1	-0.00680005	-28.2	0.0586017
-29.1	0	-28.7	0.0125	-28.3	0.0463969	-28.2	0.0148999	-28.6	0.0128999	-28.7	-0.0143001		-28.1	0	-28	-0.0248	-28.1	0.0226	-27.8	0.0220977	-28	-0.00400005	-28.1	0.0626979
-29	0	-28.6	0.0119	-28.2	0.0478	-28.1	0.00929991	-28.5	0.0150999	-28.6	-0.0101001		-28	0	-27.9	-0.0226	-28	0.0261	-27.7	0.0222	-27.9	-0.00140005	-28	0.0639979
-28.9	0	-28.5	0.0118	-28.1	0.0442	-28	0.00409991	-28.4	0.0159999	-28.5	-0.00880007		-27.9	0	-27.8	-0.0229	-27.9	0.0285	-27.6	0.0206	-27.8	0.00149995	-27.9	0.0647979
-28.8	0	-28.4	0.0139	-28	0.0417	-27.9	0.00649991	-28.3	0.0187999	-28.4	-0.0107001		-27.8	0	-27.7	-0.0211971	-27.8	0.0303	-27.5	0.0203	-27.7	0.00180282	-27.8	0.0653979
-28.7	0	-28.3	0.0151968	-27.9	0.0451969	-27.8	0.00789789	-28.2	0.0158999	-28.3	-0.00510322		-27.7	0	-27.6	-0.0196	-27.7	0.0324029	-27.4	0.0237971	-27.6	0.00419995	-27.7	0.0646007
-28.6	0	-28.2	0.0116	-27.8	0.041298	-27.7	0.00609991	-28.1	0.0109999	-28.2	-0.00900007		-27.6	0	-27.5	-0.0197	-27.6	0.031	-27.3	0.022697	-27.5	0.00269995	-27.6	0.0653979
-28.5	0	-28.1	0.00729995	-27.7	0.0386	-27.6	0.00599991	-28	0.0029999	-28.1	-0.00730007		-27.5	0	-27.4	-0.0178	-27.5	0.0338	-27.2	0.0265	-27.4	0.00509995	-27.5	0.0680979
-28.4	0	-28	0.00299995	-27.6	0.0402	-27.5	0.00259991	-27.9	0.0071999	-28	-0.0140001		-27.4	0	-27.3	-0.0175	-27.4	0.0373	-27.1	0.0272	-27.3	0.011	-27.4	0.0680979
-28.3	0	-27.9	0.00799995	-27.5	0.0371	-27.4	0.000899905	-27.8	0.0021999	-27.9	-0.0122001		-27.3	0	-27.2	-0.0171973	-27.3	0.0373	-27	0.0262	-27.2	0.0133026	-27.3	0.0683979
-28.2	0	-27.8	0.00719794	-27.4	0.033998	-27.3	0.00309713	-27.7	0.000299899	-27.8	-0.0122021		-27.2	0	-27.1	-0.0177	-27.2	0.0421026	-26.9	0.0213985	-27.1	0.0177	-27.2	0.0668005
-28.1	0	-27.7	0.00529995	-27.3	0.0333973	-27.2	0.00469991	-27.6	-0.0023001	-27.7	-0.0143001		-27.1	0	-27	-0.0211	-27.1	0.0434	-26.8	0.0186978	-27	0.0172	-27.1	0.0634979
-28	0	-27.6	0.00309995	-27.2	0.0371	-27.1	0.00339991	-27.5	-0.0074001	-27.6	-0.0159001		-27	0	-26.9	-0.0278	-27	0.0412	-26.7	0.0142	-26.9	0.0125	-27	0.0650979
-27.9	0	-27.5	-0.000400046	-27.1	0.0369	-27	0.00329991	-27.4	-0.0124001	-27.5	-0.0196001		-26.9	0	-26.8	-0.0311	-26.9	0.0381	-26.6	0.0145	-26.8	0.011	-26.9	0.0590979
-27.8	0	-27.4	-0.00370005	-27	0.0332	-26.9	-0.000800095	-27.3	-0.0140001	-27.4	-0.0240001		-26.8	0	-26.7	-0.0355971	-26.8	0.0366	-26.5	0.0152	-26.7	0.00970285	-26.8	0.0575979
-27.7	0	-27.3	-0.00330282	-26.9	0.0316981	-26.8	-0.000703727	-27.2	-0.0102001	-27.3	-0.0287028		-26.7	0	-26.6	-0.037	-26.7	0.0353029	-26.4	0.0136985	-26.6	0.0149	-26.7	0.0558008
-27.6	0	-27.2	-0.00300005	-26.8	0.0382964	-26.7	0.000499905	-27.1	-0.0113001	-27.2	-0.0271001		-26.6	0	-26.5	-0.0401	-26.6	0.0353	-26.3	0.013798	-26.5	0.0156	-26.6	0.0578979
-27.5	0	-27.1	-0.00590005	-26.7	0.0405	-26.6	0.00509991	-27	-0.0153001	-27.1	-0.0299001		-26.5	0	-26.4	-0.0448	-26.5	0.0382	-26.2	0.0156	-26.4	0.0134	-26.5	0.0583979
-27.4	0	-27	-0.00670005	-26.6	0.0421	-26.5	0.00519991	-26.9	-0.0180001	-27	-0.0302001		-26.4	0	-26.3	-0.0488	-26.4	0.0361	-26.1	0.0161	-26.3	0.0113	-26.4	0.0565979
-27.3	0	-26.9	-0.00660005	-26.5	0.0388	-26.4	0.00739991	-26.8	-0.0174001	-26.9	-0.0308001		-26.3	0	-26.2	-0.0477974	-26.3	0.0353	-26	0.0181	-26.2	0.0118026	-26.3	0.0564979
-27.2	0	-26.8	-0.00150368	-26.4	0.043597	-26.3	0.00729762	-26.7	-0.0151001	-26.8	-0.0301037		-26.2	0	-26.1	-0.0461	-26.2	0.0377026	-25.9	0.0159979	-26.1	0.0115	-26.2	0.0531005
-27.1	0	-26.7	-0.00210005	-26.3	0.0459978	-26.2	0.00779991	-26.6	-0.0131001	-26.7	-0.0280001		-26.1	0	-26	-0.0419	-26.1	0.0373	-25.8	0.018997	-26	0.0135	-26.1	0.0510979
-27	0	-26.6	-0.00130005	-26.2	0.0453	-26.1	0.00739991	-26.5	-0.0147001	-26.6	-0.0248001		-26	0	-25.9	-0.0427	-26	0.0379	-25.7	0.0183	-25.9	0.0117	-26	0.0520979
-26.9	0	-26.5	-0.00170005	-26.1	0.0469	-26	0.00949991	-26.4	-0.0111001	-26.5	-0.0276001		-25.9	0	-25.8	-0.0433	-25.9	0.036	-25.6	0.0184	-25.8	0.0125	-25.9	0.0493979
-26.8	0	-26.4	0.00319995	-26	0.053	-25.9	0.00869991	-26.3	-0.0152001	-26.4	-0.0256001		-25.8	0	-25.7	-0.043397	-25.8	0.0365	-25.5	0.0216	-25.7	0.0117029	-25.8	0.0497979
-26.7	0	-26.3	0.00119766	-25.9	0.0518971	-25.8	0.00789731	-26.2	-0.0190001	-26.3	-0.0249024		-25.7	0	-25.6	-0.0406	-25.7	0.033003	-25.4	0.0176978	-25.6	0.0133	-25.7	0.0449008
-26.6	0	-26.2	-0.00540005	-25.8	0.0527974	-25.7	0.00969991	-26.1	-0.0199001	-26.2	-0.0275001		-25.6	0	-25.5	-0.0397	-25.6	0.0363	-25.3	0.0201976	-25.5	0.0152	-25.6	0.0477979
-26.5	0	-26.1	-0.00470005	-25.7	0.0554	-25.6	0.0108999	-26	-0.0193001	-26.1	-0.0261001		-25.5	0	-25.4	-0.0394	-25.5	0.0402	-25.2	0.0196	-25.4	0.015	-25.5	0.0478979
-26.4	0	-26	0.00159995	-25.6	0.0552	-25.5	0.0125999	-25.9	-0.0213001	-26	-0.0224001		-25.4	0	-25.3	-0.0375	-25.4	0.0391	-25.1	0.0164	-25.3	0.0158	-25.4	0.0450979
-26.3	0	-25.9	-0.000200046	-25.5	0.0575	-25.4	0.0105999	-25.8	-0.0224001	-25.9	-0.0213001		-25.3	0	-25.2	-0.0364969	-25.3	0.0351	-25	0.00939999	-25.2	0.018003	-25.3	0.0451979
-26.2	0	-25.8	-0.00020264	-25.4	0.057198	-25.3	0.0134977	-25.7	-0.0190001	-25.8	-0.0225027		-25.2	0	-25.1	-0.0369	-25.2	0.034803	-24.9	0.00729737	-25.1	0.0185	-25.2	0.0433009
-26.1	0	-25.7	0.00459995	-25.3	0.0562978	-25.2	0.0162999	-25.6	-0.0180001	-25.7	-0.0200001		-25.1	0	-25	-0.04	-25.1	0.036	-24.8	0.00239795	-25	0.0172	-25.1	0.0451979
-26	0	-25.6	0.00579995	-25.2	0.0532	-25.1	0.0150999	-25.5	-0.0195001	-25.6	-0.0203001		-25	0	-24.9	-0.0401	-25	0.0299	-24.7	0.00489999	-24.9	0.017	-25	0.0453979
-25.9	0	-25.5	0.00869995	-25.1	0.0509	-25	0.0162999	-25.4	-0.0224001	-25.5	-0.0188001		-24.9	0	-24.8	-0.0425	-24.9	0.0275	-24.6	0.00469999	-24.8	0.016	-24.9	0.0464979
-25.8	0	-25.4	0.012	-25	0.0508	-24.9	0.0131999	-25.3	-0.0248001	-25.4	-0.0196001		-24.8	0	-24.7	-0.0438972	-24.8	0.0244	-24.5	0.00499999	-24.7	0.0199028	-24.8	0.0489979
-25.7	0	-25.3	0.0118978	-24.9	0.0464981	-24.8	0.0172967	-25.2	-0.0260001	-25.3	-0.0222023		-24.7	0	-24.6	-0.0411	-24.7	0.0278028	-24.4	0.00289761	-24.6	0.0182	-24.7	0.0481007
-25.6	0	-25.2	0.0112	-24.8	0.0438968	-24.7	0.0197999	-25.1	-0.0269001	-25.2	-0.0240001		-24.6	0	-24.5	-0.0408	-24.6	0.0304	-24.3	0.00299786	-24.5	0.0142	-24.6	0.0496979
-25.5	0	-25.1	0.0122	-24.7	0.0445	-24.6	0.0180999	-25	-0.0238001	-25.1	-0.0248001		-24.5	0	-24.4	-0.0423	-24.5	0.0297	-24.2	0.00689999	-24.4	0.0141	-24.5	0.0521979
-25.4	0	-25	0.012	-24.6	0.041	-24.5	0.0233999	-24.9	-0.0281001	-25	-0.0273001		-24.4	0	-24.3	-0.0446	-24.4	0.0231	-24.1	0.0133	-24.3	0.00999995	-24.4	0.0515979
-25.3	0	-24.9	0.00859995	-24.5	0.0401	-24.4	0.0274999	-24.8	-0.0235001	-24.9	-0.0311001		-24.3	0	-24.2	-0.0429965	-24.3	0.0207	-24	0.0151	-24.2	0.0111034	-24.3	0.0491979
-25.2	0	-24.8	0.00659675	-24.4	0.0380971	-24.3	0.0242977	-24.7	-0.0185001	-24.8	-0.0317033		-24.2	0	-24.1	-0.0383	-24.2	0.0224034	-23.9	0.012198	-24.1	0.0144	-24.2	0.0527013
-25.1	0	-24.7	0.0105	-24.3	0.0322979	-24.2	0.0206999	-24.6	-0.0174001	-24.7	-0.0298001		-24.1	0	-24	-0.0367	-24.1	0.0265	-23.8	0.00439889	-24	0.0181	-24.1	0.0548979
-25	0	-24.6	0.0106	-24.2	0.0345	-24.1	0.0206999	-24.5	-0.0164001	-24.6	-0.0312001		-24	0	-23.9	-0.0384	-24	0.0254	-23.7	0.00229999	-23.9	0.0174	-24	0.0576979
-24.9	0	-24.5	0.0117	-24.1	0.0368	-24	0.0203999	-24.4	-0.0160001	-24.5	-0.0293001		-23.9	0	-23.8	-0.0432	-23.9	0.0227	-23.6	0.00709999	-23.8	0.0114	-23.9	0.0548979
-24.8	0	-24.4	0.0116	-24	0.0381	-23.9	0.0212999	-24.3	-0.0200001	-24.4	-0.0284001		-23.8	0	-23.7	-0.0445967	-23.8	0.0164	-23.5	0.00549999	-23.7	0.00930322	-23.8	0.0496979
-24.7	0	-24.3	0.00879779	-23.9	0.0356982	-23.8	0.0199975	-24.2	-0.0192001	-24.3	-0.0309022		-23.7	0	-23.6	-0.041	-23.7	0.0144033	-23.4	0.00449749	-23.6	0.00959995	-23.7	0.0503011
-24.6	0	-24.2	0.0108	-23.8	0.0374976	-23.7	0.0191999	-24.1	-0.0165001	-24.2	-0.0264001		-23.6	0	-23.5	-0.0429	-23.6	0.0148	-23.3	0.00369761	-23.5	0.00839995	-23.6	0.0532979
-24.5	0	-24.1	0.0109	-23.7	0.0384	-23.6	0.0238999	-24	-0.0156001	-24.1	-0.0281001		-23.5	0	-23.4	-0.0449	-23.5	0.014	-23.2	0.00229999	-23.4	0.00839995	-23.5	0.0528979
-24.4	0	-24	0.00819995	-23.6	0.0389	-23.5	0.0257999	-23.9	-0.0191001	-24	-0.0348001		-23.4	0	-23.3	-0.0463	-23.4	0.0114	-23.1	0.00429999	-23.3	0.00429995	-23.4	0.0560979
-24.3	0	-23.9	0.00379995	-23.5	0.0393	-23.4	0.0259999	-23.8	-0.0163001	-23.9	-0.0402001		-23.3	0	-23.2	-0.0468969	-23.3	0.011	-23	-0.00220001	-23.2	0.00290303	-23.3	0.0546979
-24.2	0	-23.8	0.00429754	-23.4	0.0419971	-23.3	0.0217982	-23.7	-0.0152001	-23.8	-0.0411025		-23.2	0	-23.1	-0.0446	-23.2	0.0107031	-22.9	-0.000802785	-23.1	0.00509995	-23.2	0.0525009
-24.1	0	-23.7	0.00629995	-23.3	0.0412983	-23.2	0.0174999	-23.6	-0.0129001	-23.7	-0.0404001		-23.1	0	-23	-0.0481	-23.1	0.0141	-22.8	0.000296879	-23	0.000599951	-23.1	0.0546979
-24	0	-23.6	0.00819995	-23.2	0.0359	-23.1	0.0130999	-23.5	-0.0121001	-23.6	-0.0398001		-23	0	-22.9	-0.0486	-23	0.0106	-22.7	-0.000200008	-22.9	-0.00240005	-23	0.0531979
-23.9	0	-23.5	0.0108	-23.1	0.032	-23	0.0120999	-23.4	-0.0104001	-23.5	-0.0406001		-22.9	0	-22.8	-0.044	-22.9	0.0104	-22.6	0.00459999	-22.8	-0.000100049	-22.9	0.0484979
-23.8	0	-23.4	0.0123	-23	0.036	-22.9	0.0112999	-23.3	-0.0127001	-23.4	-0.0440001		-22.8	0	-22.7	-0.0418999	-22.8	0.0122	-22.5	0.00349999	-22.7	0.00110001	-22.8	0.0462979
-23.7	0	-23.3	0.00959821	-22.9	0.0339975	-22.8	0.00549774	-23.2	-0.0133001	-23.3	-0.0468018		-22.7	0	-22.6	-0.0528	-22.7	0.0160001	-22.4	-0.000802236	-22.6	-0.00710005	-22.7	0.0482979
-23.6	0	-23.2	0.00409995	-22.8	0.0296979	-22.7	-0.000300095	-23.1	-0.0202001	-23.2	-0.0485001		-22.6	0	-22.5	-0.0526	-22.6	0.0187	-22.3	-0.00540123	-22.5	-0.000100049	-22.6	0.0381979
-23.5	0	-23.1	0.00259995	-22.7	0.0252	-22.6	0.00979991	-23	-0.0222001	-23.1	-0.0552001		-22.5	0	-22.4	-0.0566	-22.5	0.0124	-22.2	-0.00550001	-22.4	0.00259995	-22.5	0.0418979
-23.4	0	-23	0.00639995	-22.6	0.04	-22.5	0.00109991	-22.9	-0.0248001	-23	-0.0539001		-22.4	0	-22.3	-0.06	-22.4	0.00939999	-22.1	-0.00750001	-22.3	-0.00300005	-22.4	0.0406979
-23.3	0	-22.9	0.00519995	-22.5	0.0329	-22.4	0.00419991	-22.8	-0.0282001	-22.9	-0.0534001		-22.3	0	-22.2	-0.0598986	-22.3	0.00539999	-22	-0.00460001	-22.2	-0.0110986	-22.3	0.0364979
-23.2	0	-22.8	0.00119779	-22.4	0.0283975	-22.3	0.00449606	-22.7	-0.0321001	-22.8	-0.0586022		-22.2	0	-22.1	-0.0664	-22.2	0.000101426	-21.9	-0.00800156	-22.1	-0.0119	-22.2	0.0381993
-23.1	0	-22.7	-0.00210005	-22.3	0.0297962	-22.2	0.00469991	-22.6	-0.0330001	-22.7	-0.0671001		-22.1	0	-22	-0.0656	-22.1	-0.00350001	-21.8	-0.0124009	-22	-0.00780005	-22.1	0.0320979
-23	0	-22.6	0.00879995	-22.2	0.0277	-22.1	0.00559991	-22.5	-0.0437001	-22.6	-0.0563001		-22	0	-21.9	-0.0693	-22	-0.00430001	-21.7	-0.0132	-21.9	-0.0122	-22	0.0301979
-22.9	0	-22.5	0.00689995	-22.1	0.034	-22	0.00359991	-22.4	-0.0459001	-22.5	-0.0668001		-21.9	0	-21.8	-0.0731	-21.9	-0.00910001	-21.6	-0.0129	-21.8	-0.0163	-21.9	0.0341979
-22.8	0	-22.4	0.00419995	-22	0.0316	-21.9	0.00629991	-22.3	-0.0399001	-22.4	-0.0694001		-21.8	0	-21.7	-0.0678979	-21.8	-0.0165	-21.5	-0.0123	-21.7	-0.014698	-21.8	0.0269979
-22.7	0	-22.3	0.00609611	-21.9	0.0370963	-21.8	0.0121961	-22.2	-0.0401001	-22.3	-0.0673039		-21.7	0	-21.6	-0.066	-21.7	-0.016998	-21.4	-0.0127032	-21.6	-0.0164	-21.7	0.0289999
-22.6	0	-22.2	0.00369995	-21.8	0.0390963	-21.7	0.00909991	-22.1	-0.0353001	-22.2	-0.0680001		-21.6	0	-21.5	-0.0656	-21.6	-0.0199	-21.3	-0.0161026	-21.5	-0.0209	-21.6	0.0295979
-22.5	0	-22.1	0.00589995	-21.7	0.0411	-21.6	0.0110999	-22	-0.0339001	-22.1	-0.0624001		-21.5	0	-21.4	-0.0677	-21.5	-0.022	-21.2	-0.00480001	-21.4	-0.0228	-21.5	0.0275979
-22.4	0	-22	0.00719995	-21.6	0.0352	-21.5	0.0122999	-21.9	-0.0266001	-22	-0.0609001		-21.4	0	-21.3	-0.0636	-21.4	-0.0278	-21.1	-0.00230001	-21.3	-0.0168	-21.4	0.0282979
-22.3	0	-21.9	0.00689995	-21.5	0.0423	-21.4	0.00439991	-21.8	-0.0222001	-21.9	-0.0540001		-21.3	0	-21.2	-0.0606963	-21.3	-0.0337	-21	-0.00320001	-21.2	-0.00729636	-21.3	0.0317979
-22.2	0	-21.8	0.0161962	-21.4	0.0326985	-21.3	0.0032978	-21.7	-0.0195001	-21.8	-0.0485039		-21.2	0	-21.1	-0.0619	-21.2	-0.0197963	-20.9	0.000296665	-21.1	-0.00730005	-21.2	0.0408016
-22.1	0	-21.7	0.0131	-21.3	0.0294979	-21.2	0.0159999	-21.6	-0.0244001	-21.7	-0.0547001		-21.1	0	-21	-0.0592	-21.1	-0.0175	-20.8	0.00119987	-21	-0.00780005	-21.1	0.0455979
-22	0	-21.6	0.0112	-21.2	0.0353	-21.1	0.0113999	-21.5	-0.0254001	-21.6	-0.0563001		-21	0	-20.9	-0.0591	-21	-0.0187	-20.7	-0.000200008	-20.9	-0.0126	-21	0.0399979
-21.9	0	-21.5	0.0101	-21.1	0.0263	-21	0.0133999	-21.4	-0.0290001	-21.5	-0.0566001		-20.9	0	-20.8	-0.0679	-20.9	-0.0177	-20.6	0.00809999	-20.8	-0.0201	-20.9	0.0501979
-21.8	0	-21.4	0.00389995	-21	0.0284	-20.9	0.0119999	-21.3	-0.0242001	-21.4	-0.0636001		-20.8	0	-20.7	-0.0782973	-20.8	-0.023	-20.5	-0.00380001	-20.7	-0.0327974	-20.8	0.0308979
-21.7	0	-21.3	0.00719785	-20.9	0.0288962	-20.8	0.0115944	-21.2	-0.0134001	-21.3	-0.0613022		-20.7	0	-20.6	-0.0767	-20.7	-0.0253973	-20.4	-0.0106037	-20.6	-0.0387	-20.7	0.0144006
-21.6	0	-21.2	0.0162	-20.8	0.0388945	-20.7	0.0263999	-21.1	-0.0259001	-21.2	-0.0551001		-20.6	0	-20.5	-0.088	-20.6	-0.0281	-20.3	-0.0188	-20.5	-0.0388	-20.6	0.0181979
-21.5	0	-21.1	0.0107	-20.7	0.0489	-20.6	0.0166999	-21	-0.0231001	-21.1	-0.0604001		-20.5	0	-20.4	-0.0837	-20.5	-0.0414	-20.2	-0.0256	-20.4	-0.0334	-20.5	0.00279787
-21.4	0	-21	0.0125	-20.6	0.055	-20.5	0.0133999	-20.9	-0.0108001	-21	-0.0607001		-20.4	0	-20.3	-0.0885	-20.4	-0.0342	-20.1	0.000799992	-20.3	-0.04	-20.4	0.00269787
-21.3	0	-20.9	0.0116	-20.5	0.0658	-20.4	0.00609991	-20.8	-0.0059001	-20.9	-0.0580001		-20.3	0	-20.2	-0.100693	-20.3	-0.0476	-20	0.0479	-20.2	-0.0390932	-20.3	-0.0107021
-21.2	0	-20.8	0.0185945	-20.4	0.0680988	-20.3	0.00769997	-20.7	-0.0022001	-20.8	-0.0513056		-20.2	0	-20.1	-0.1346	-20.2	-0.0379931	-19.9	0.0537772	-20.1	-0.0173	-20.2	-0.0152953
-21.1	0	-20.7	0.0298	-20.3	0.0696001	-20.2	-0.00510009	-20.6	-0.0249001	-20.7	-0.0389001		-20.1	0	-20	-0.1352	-20.1	-0.0126	-19.8	0.0617641	-20	0.0342	-20.1	-0.0239021
-21	0	-20.6	0.0372	-20.2	0.0624	-20.1	0.00529991	-20.5	-0.0300001	-20.6	-0.0327001		-20	0	-19.9	-0.1792	-20	0.0621	-19.7	0.1314	-19.9	-0.00510005	-20	-0.0231021
-20.9	0	-20.5	0.0349	-20.1	0.0897	-20	0.0256999	-20.4	-0.0319001	-20.5	-0.0271001		-19.9	0	-19.8	-0.209	-19.9	0.159	-19.6	0.0561	-19.8	-0.0201	-19.9	-0.0582021
-20.8	0	-20.4	0.033	-20	0.189	-19.9	0.0642999	-20.3	-0.0510001	-20.4	-0.0296001		-19.8	0	-19.7	0.185514	-19.8	0.1723	-19.5	0.0988	-19.7	0.331314	-19.8	-0.127402
-20.7	0	-20.3	0.0298	-19.9	0.232661	-19.8	0.10256	-20.2	-0.0562001	-20.3	-0.0466		-19.7	0	-19.6	0.2319	-19.7	0.170914	-19.4	0.0149883	-19.6	0.2942	-19.7	0.208512
-20.6	0	-20.2	0.0475	-19.8	0.26486	-19.7	-0.3368	-20.1	-0.0454001	-20.2	-0.0305001		-19.6	0	-19.5	0.2397	-19.6	0.0845	-19.3	0.0136331	-19.5	0.2535	-19.6	0.242898
-20.5	0	-20.1	0.0725	-19.7	-0.2359	-19.6	-0.5132	-20	0.0013999	-20.1	-0.0127001		-19.5	0	-19.4	0.0548	-19.5	0.00319999	-19.2	-0.0819	-19.4	-0.0502	-19.5	0.251498
-20.4	0	-20	0.1542	-19.6	-0.416	-19.5	-0.533	-19.9	-0.0012001	-20	0.0786999		-19.4	0	-19.3	-0.0824	-19.4	-0.0757	-19.1	-0.1488	-19.3	-0.2674	-19.4	0.100498
-20.3	0	-19.9	0.2092	-19.5	-0.5092	-19.4	-0.2992	-19.8	-0.0240001	-19.9	0.125		-19.3	0	-19.2	-0.154632	-19.3	-0.0609	-19	-0.1714	-19.2	-0.370732	-19.3	0.00829787
-20.2	0	-19.8	0.24476	-19.4	-0.237602	-19.3	0.20791	-19.7	-0.1675	-19.8	0.13036		-19.2	0	-19.1	-0.252	-19.2	-0.148032	-18.9	-0.155084	-19.1	-0.5119	-19.2	-0.0998338
-20.1	0	-19.7	-0.2779	-19.3	0.19921	-19.2	0.1057	-19.6	-0.2711	-19.7	-0.3689		-19.1	0	-19	-0.2409	-19.1	-0.1907	-18.8	-0.196662	-19	-0.423	-19.1	-0.239302
-20	0	-19.6	-0.4973	-19.2	0.0913	-19.1	0.2149	-19.5	-0.2886	-19.6	-0.5318		-19	0	-18.9	-0.1987	-19	-0.2104	-18.7	-0.1781	-18.9	-0.2842	-19	-0.188502
-19.9	0	-19.5	-0.597	-19.1	0.197	-19	0.1582	-19.4	-0.1389	-19.5	-0.5081		-18.9	0	-18.8	-0.1791	-18.9	-0.1637	-18.6	-0.1751	-18.8	-0.2375	-18.9	-0.153202
-19.8	0	-19.4	-0.2834	-19	0.1393	-18.9	0.1694	-19.3	0.2167	-19.4	-0.2235		-18.8	0	-18.7	-0.187261	-18.8	-0.0762	-18.5	-0.1671	-18.7	-0.124162	-18.8	-0.144002
-19.7	0	-19.3	0.22991	-18.9	0.130222	-18.8	0.185731	-19.2	0.1106	-19.3	0.30391		-18.7	0	-18.6	-0.2106	-18.7	-0.0396615	-18.4	-0.162926	-18.6	-0.1115	-18.7	-0.126264
-19.6	0	-19.2	0.11	-18.8	0.170831	-18.7	0.1681	-19.1	0.1395	-19.2	0.1417		-18.6	0	-18.5	-0.1646	-18.6	-0.1099	-18.3	-0.0888319	-18.5	-0.0874	-18.6	-0.139102
-19.5	0	-19.1	0.1653	-18.7	0.116	-18.6	0.1286	-19	0.0669999	-19.1	0.1858		-18.5	0	-18.4	-0.1893	-18.5	-0.1057	-18.2	-0.1497	-18.4	-0.1377	-18.5	-0.135802
-19.4	0	-19	0.1099	-18.6	0.0632	-18.5	0.0797999	-18.9	0.0603999	-19	0.1019		-18.4	0	-18.3	-0.2415	-18.4	-0.1217	-18.1	-0.1193	-18.3	-0.104	-18.4	-0.138802
-19.3	0	-18.9	0.0971	-18.5	0.00330004	-18.4	0.0925999	-18.8	0.1657	-18.9	0.0655999		-18.3	0	-18.2	-0.282072	-18.3	-0.0569	-18	-0.1111	-18.2	-0.173072	-18.3	-0.109702
-19.2	0	-18.8	0.154431	-18.4	-0.0107242	-18.3	0.115368	-18.7	0.0788999	-18.8	0.0434306		-18.2	0	-18.1	-0.2521	-18.2	-0.127972	-17.9	-0.110715	-18.1	-0.1351	-18.2	-0.194174
-19.1	0	-18.7	0.1162	-18.3	0.0675682	-18.2	0.1133	-18.6	0.0225999	-18.7	-0.0364001		-18.1	0	-18	-0.247	-18.1	-0.1693	-17.8	-0.0560959	-18	-0.0944	-18.1	-0.180802
-19	0	-18.6	0.0649	-18.2	0.00220004	-18.1	0.1113	-18.5	-0.0368001	-18.6	-0.0743001		-18	0	-17.9	-0.186	-18	-0.171	-17.7	-0.0591	-17.9	-0.0231	-18	-0.145602
-18.9	0	-18.5	-0.00350005	-18.1	0.0327	-18	0.1159	-18.4	-0.0568001	-18.5	-0.1461		-17.9	0	-17.8	-0.2346	-17.9	-0.121	-17.6	-0.047	-17.8	0.0438	-17.9	-0.0146021
-18.8	0	-18.4	-0.0243	-18	0.025	-17.9	0.1115	-18.3	0.0496999	-18.4	-0.1103		-17.8	0	-17.7	-0.0112797	-17.8	-0.0742	-17.5	0.0397	-17.7	0.0821203	-17.8	-0.0131021
-18.7	0	-18.3	0.0559681	-17.9	0.0870898	-17.8	-0.00215987	-18.2	-0.0047001	-18.3	-0.0798319		-17.7	0	-17.6	0.1254	-17.7	-0.0720797	-17.4	0.0630067	-17.6	0.1662	-17.7	0.0727182
-18.6	0	-18.2	-0.0139	-17.8	-0.0427597	-17.7	-0.2531	-18.1	-0.0486001	-18.2	-0.0442001		-17.6	0	-17.5	0.1544	-17.6	0.000399992	-17.3	0.0826264	-17.5	0.147	-17.6	0.149198
-18.5	0	-18.1	0.027	-17.7	-0.1232	-17.6	-0.2627	-18	-0.0565001	-18.1	-0.0461001		-17.5	0	-17.4	0.2039	-17.5	0.0287	-17.2	0.0974	-17.4	0.1546	-17.5	0.140598
-18.4	0	-18	0.0189	-17.6	-0.1726	-17.5	-0.2159	-17.9	-0.0249001	-18	-0.0324001		-17.4	0	-17.3	0.2097	-17.4	0.0386	-17.1	0.0531	-17.3	0.1312	-17.4	0.124798
-18.3	0	-17.9	0.0289	-17.5	-0.2058	-17.4	-0.1976	-17.8	-0.0786001	-17.9	-0.00810007		-17.3	0	-17.2	0.257229	-17.3	0.0318	-17	-0.00620001	-17.2	0.116129	-17.3	0.105698
-18.2	0	-17.8	-0.0549598	-17.4	-0.204802	-17.3	-0.142289	-17.7	-0.0761001	-17.8	-0.0850598		-17.2	0	-17.1	0.3558	-17.2	0.0454288	-16.9	-0.1483	-17.1	-0.00640005	-17.2	0.153027
-18.1	0	-17.7	-0.1084	-17.3	-0.238789	-17.2	-0.1158	-17.6	-0.0917001	-17.7	-0.2444		-17.1	0	-17	0.1852	-17.1	0.0457	-16.8	-0.361332	-17	-0.131	-17.1	0.125898
-18	0	-17.6	-0.1777	-17.2	-0.1521	-17.1	0.0552999	-17.5	-0.0788001	-17.6	-0.2168		-17	0	-16.9	0.126	-17	-0.1299	-16.7	-0.5081	-16.9	-0.2338	-17	0.0585979
-17.9	0	-17.5	-0.2188	-17.1	-0.0756	-17	0.149	-17.4	-0.0704001	-17.5	-0.1331		-16.9	0	-16.8	-0.0947	-16.9	-0.1513	-16.6	-0.6279	-16.8	-0.4262	-16.9	0.0381979
-17.8	0	-17.4	-0.174	-17	0.0259	-16.9	0.3904	-17.3	-0.0281001	-17.4	-0.0980001		-16.8	0	-16.7	-0.366576	-16.8	-0.3225	-16.5	-0.3302	-16.7	-0.639877	-16.8	-0.165302
-17.7	0	-17.3	-0.188689	-16.9	-0.138227	-16.8	0.623391	-17.2	-0.000200101	-17.3	-0.0700894		-16.7	0	-16.6	-0.5826	-16.7	-0.481476	-16.4	0.473304	-16.6	-0.8188	-16.7	-0.395779
-17.6	0	-17.2	-0.1002	-16.8	-0.0190091	-16.7	0.7877	-17.1	0.0685999	-17.2	-0.0461001		-16.6	0	-16.5	-0.3482	-16.6	-0.2896	-16.3	0.209301	-16.5	-0.4062	-16.6	-0.587602
-17.5	0	-17.1	-0.0205	-16.7	0.226	-16.6	0.5488	-17	0.2706	-17.1	0.0259999		-16.5	0	-16.4	0.0136	-16.5	0.3143	-16.2	0.4923	-16.4	0.4287	-16.5	-0.308002
-17.4	0	-17	0.0499	-16.6	0.3973	-16.5	0.0299999	-16.9	0.4123	-17	0.102		-16.4	0	-16.3	0.1375	-16.4	0.6404	-16.1	0.4717	-16.3	0.2113	-16.4	0.0929979
-17.3	0	-16.9	0.2227	-16.5	0.4625	-16.4	-0.3335	-16.8	0.5424	-16.9	0.1349		-16.3	0	-16.2	0.48963	-16.3	0.3196	-16	0.3459	-16.2	0.46433	-16.3	0.190398
-17.2	0	-16.8	0.397491	-16.4	0.441445	-16.3	-0.423994	-16.7	0.6215	-16.8	0.199291		-16.2	0	-16.1	0.4183	-16.2	0.45073	-15.9	0.287043	-16.1	0.394	-16.2	0.477128
-17.1	0	-16.7	0.6488	-16.3	0.0801063	-16.2	-0.3888	-16.6	0.2272	-16.7	0.2479		-16.1	0	-16	0.4501	-16.1	0.2046	-15.8	0.0567053	-16	0.365	-16.1	0.424598
-17	0	-16.6	0.5169	-16.2	-0.00429996	-16.1	-0.3087	-16.5	-0.3228	-16.6	0.1157		-16	0	-15.9	0.5223	-16	0.157	-15.7	-0.0653	-15.9	0.2502	-16	0.462098
-16.9	0	-16.5	0.0468	-16.1	-0.0604	-16	-0.2175	-16.4	-0.4695	-16.5	0.0372999		-15.9	0	-15.8	-0.0784	-15.9	0.0816	-15.6	0.0557	-15.8	-0.0798	-15.9	0.408398
-16.8	0	-16.4	-0.2563	-16	-0.1033	-15.9	0.0713999	-16.3	-0.4046	-16.4	-0.0155001		-15.8	0	-15.7	-0.244413	-15.8	0.0196	-15.5	0.1846	-15.7	-0.036413	-15.8	0.208998
-16.7	0	-16.3	-0.446294	-15.9	0.0604602	-15.8	0.417593	-16.2	-0.1101	-16.3	-0.300694		-15.7	0	-15.6	-0.224	-15.7	-0.0693129	-15.4	-0.46328	-15.6	0.2769	-15.7	-0.274715
-16.6	0	-16.2	-0.3692	-15.8	0.391293	-15.7	0.152	-16.1	-0.0871001	-16.2	-0.1527		-15.6	0	-15.5	-0.1005	-15.6	0.1773	-15.3	-0.132875	-15.5	-0.0621	-15.6	-0.107902
-16.5	0	-16.1	-0.5371	-15.7	0.0254	-15.6	0.2151	-16	0.0320999	-16.1	-0.0478001		-15.5	0	-15.4	-0.6141	-15.5	0.4259	-15.2	-0.25	-15.4	-0.5169	-15.5	-0.0595021
-16.4	0	-16	-0.5512	-15.6	-0.1447	-15.5	0.5906	-15.9	0.1173	-16	-0.0522001		-15.4	0	-15.3	0.0697	-15.4	0.0675	-15.1	0.4317	-15.3	0.088	-15.4	-0.472102
-16.3	0	-15.9	-0.197	-15.5	-0.0284	-15.4	0.2731	-15.8	0.1519	-15.9	0.1247		-15.3	0	-15.2	0.210274	-15.3	0.1414	-15	0.4196	-15.2	0.108474	-15.3	0.0889979
-16.2	0	-15.8	0.0537928	-15.4	0.201233	-15.3	-0.387632	-15.7	-0.1172	-15.8	0.432993		-15.2	0	-15.1	0.5011	-15.2	-0.0905263	-14.9	0.310136	-15.1	0.4725	-15.2	0.161572
-16.1	0	-15.7	0.2226	-15.3	-0.205932	-15.2	-0.1112	-15.6	-0.2995	-15.7	0.1712		-15.1	0	-15	0.4282	-15.1	0.037	-14.8	0.113557	-15	0.4625	-15.1	0.396398
-16	0	-15.6	0.3301	-15.2	-0.0279	-15.1	-0.196	-15.5	0.0623999	-15.6	0.0315999		-15	0	-14.9	0.2989	-15	0.0378	-14.7	0.2201	-14.9	0.2957	-15	0.401998
-15.9	0	-15.5	0.7689	-15.1	-0.2271	-15	-0.0884001	-15.4	-0.0273001	-15.5	0.0655999		-14.9	0	-14.8	0.174	-14.9	0.0513	-14.6	-0.2783	-14.8	0.1034	-14.9	0.305498
-15.8	0	-15.4	0.6161	-15	-0.2151	-14.9	-0.1649	-15.3	-0.0136001	-15.4	0.2317		-14.8	0	-14.7	0.149291	-14.8	0.0503	-14.5	-0.0186	-14.7	0.0130908	-14.8	0.246998
-15.7	0	-15.3	-0.00563164	-14.9	-0.251674	-14.8	-0.0950533	-15.2	0.0931999	-15.3	-0.229532		-14.7	0	-14.6	-0.4551	-14.7	0.0183909	-14.4	-0.097819	-14.6	-0.4085	-14.7	0.0915887
-15.6	0	-15.2	-0.156	-14.8	-0.158553	-14.7	-0.2588	-15.1	0.1751	-15.2	-0.0855001		-14.6	0	-14.5	-0.3389	-14.6	0.081	-14.3	-0.112449	-14.5	-0.0942	-14.6	-0.0594021
-15.5	0	-15.1	-0.4658	-14.7	-0.376	-14.6	0.1042	-15	0.0953999	-15.1	-0.2288		-14.5	0	-14.4	-0.4371	-14.5	0.0217	-14.2	0.00379999	-14.4	-0.3977	-14.5	0.0211979
-15.4	0	-15	-0.3277	-14.6	-0.1447	-14.5	0.2866	-14.9	0.0352999	-15	-0.2204		-14.4	0	-14.3	-0.3488	-14.4	-0.2113	-14.1	-0.0283	-14.3	-0.3563	-14.4	-0.230102
-15.3	0	-14.9	-0.2966	-14.5	0.2768	-14.4	0.7836	-14.8	-0.0979001	-14.9	-0.1992		-14.3	0	-14.2	-0.269052	-14.3	-0.2957	-14	-0.227	-14.2	-0.263952	-14.3	-0.165202
-15.2	0	-14.8	-0.186453	-14.4	0.659792	-14.3	0.417332	-14.7	-0.3953	-14.8	-0.220853		-14.2	0	-14.1	-0.1692	-14.2	-0.158952	-13.9	-0.151564	-14.1	-0.0412	-14.2	-0.0667544
-15.1	0	-14.7	-0.3409	-14.3	0.635532	-14.2	-0.0993001	-14.6	-0.3979	-14.7	-0.4736		-14.1	0	-14	-0.1884	-14.1	-0.1007	-13.8	0.0101426	-14	-0.0805	-14.1	-0.00520213
-15	0	-14.6	-0.0106	-14.2	0.5781	-14.1	-0.2887	-14.5	-0.2376	-14.6	-0.4286		-14	0	-13.9	-0.00779999	-14	-0.3395	-13.7	-0.0214	-13.9	0.00219995	-14	-0.117702
-14.9	0	-14.5	0.2757	-14.1	0.3028	-14	-0.1099	-14.4	-0.0664001	-14.5	-0.2221		-13.9	0	-13.8	-0.0243	-13.9	-0.2186	-13.6	0.00779999	-13.8	0.0173	-13.9	-0.110502
-14.8	0	-14.4	0.446	-14	-0.1081	-13.9	-0.1298	-14.3	0.0969999	-14.4	0.0434999		-13.8	0	-13.7	-0.0664105	-13.8	0.0643	-13.5	-0.0198	-13.7	0.0579895	-13.8	-0.0150021
-14.7	0	-14.3	0.477432	-13.9	-0.276624	-13.8	-0.00466369	-14.2	0.2418	-14.3	0.301932		-13.7	0	-13.6	-0.0661	-13.7	0.108189	-13.4	-0.0347837	-13.6	0.0621	-13.7	0.0429874
-14.6	0	-14.2	0.5142	-13.8	-0.104764	-13.7	0.0173999	-14.1	0.1319	-14.2	0.2754		-13.6	0	-13.5	-0.0537	-13.6	0.1949	-13.3	-0.0193935	-13.5	0.0353	-13.6	0.0792979
-14.5	0	-14.1	0.3422	-13.7	0.000800041	-13.6	0.0235999	-14	0.0196999	-14.1	0.0136999		-13.5	0	-13.4	-0.047	-13.5	0.1465	-13.2	-0.00950001	-13.4	0.0192	-13.5	0.0730979
-14.4	0	-14	0.0643	-13.6	0.0869	-13.5	-0.0250001	-13.9	-0.1535	-14	-0.1094		-13.4	0	-13.3	-0.0255	-13.4	0.0838	-13.1	-0.00650001	-13.3	0.0543	-13.4	0.0528979
-14.3	0	-13.9	-0.2082	-13.5	0.0863	-13.4	-0.0642001	-13.8	0.0706999	-13.9	-0.5363		-13.3	0	-13.2	-0.0473106	-13.3	0.0618	-13	-0.00150001	-13.2	0.0384894	-13.3	0.0611979
-14.2	0	-13.8	-0.116564	-13.4	0.0204229	-13.3	-0.0634858	-13.7	0.1189	-13.8	-0.350464		-13.2	0	-13.1	-0.0641	-13.2	0.0465894	-12.9	0.000811558	-13.1	0.0231	-13.2	0.0516873
-14.1	0	-13.7	-0.0346	-13.3	-0.0262857	-13.2	-0.0281001	-13.6	0.1036	-13.7	-0.1532		-13.1	0	-13	-0.035	-13.1	0.0443	-12.8	-0.0231858	-13	0.0126	-13.1	0.0291979
-14	0	-13.6	0.1103	-13.2	-0.00599996	-13.1	-0.0230001	-13.5	0.1052	-13.6	-0.0160001		-13	0	-12.9	-0.0496	-13	0.051	-12.7	-0.0272	-12.9	-0.00590005	-13	0.0281979
-13.9	0	-13.5	0.0773	-13.1	0.0103	-13	-0.0294001	-13.4	0.0384999	-13.5	-0.0207001		-12.9	0	-12.8	-0.0743	-12.9	0.0233	-12.6	-0.00400001	-12.8	-0.026	-12.9	0.00889787
-13.8	0	-13.4	0.0285	-13	0.0176	-12.9	-0.0261001	-13.3	0.0276999	-13.4	-0.1021		-12.8	0	-12.7	-0.0799007	-12.8	-0.0124	-12.5	-0.00980001	-12.7	-0.0292008	-12.8	-0.0163021
-13.7	0	-13.3	0.0115142	-12.9	0.0255065	-12.8	-0.0073989	-13.2	0.0373999	-13.3	-0.104786		-12.7	0	-12.6	-0.073	-12.7	0.00419923	-12.4	-0.0206932	-12.6	-0.00240005	-12.7	-0.0135029
-13.6	0	-13.2	0.0379	-12.8	0.0392012	-12.7	0.0215999	-13.1	0.0231999	-13.2	-0.0974001		-12.6	0	-12.5	-0.0819	-12.6	0.0245	-12.3	-0.0293917	-12.5	-0.016	-12.6	0.00379787
-13.5	0	-13.1	0.0421	-12.7	0.0371	-12.6	0.0380999	-13	0.0168999	-13.1	-0.0698001		-12.5	0	-12.4	-0.0764	-12.5	0.0106	-12.2	-0.0114	-12.4	-0.0349	-12.5	-0.00190213
-13.4	0	-13	0.0505	-12.6	0.0615	-12.5	0.0154999	-12.9	0.0263999	-13	-0.0847001		-12.4	0	-12.3	-0.0658	-12.4	-0.0238	-12.1	0.00369999	-12.3	-0.0409	-12.4	-0.00540213
-13.3	0	-12.9	0.0384	-12.5	0.0327	-12.4	-0.0287001	-12.8	0.0416999	-12.9	-0.0806001		-12.3	0	-12.2	-0.0411062	-12.3	-0.0472	-12	0.00419999	-12.2	-0.0163063	-12.3	-0.0264021
-13.2	0	-12.8	0.0447011	-12.4	-0.0206824	-12.3	-0.0012975	-12.7	0.0314999	-12.8	-0.0555989		-12.2	0	-12.1	-0.0517	-12.2	-0.0469063	-11.9	-0.00729561	-12.1	-0.0312	-12.2	-0.0457084
-13.1	0	-12.7	0.0358	-12.3	-0.0291974	-12.2	0.0368999	-12.6	0.0564999	-12.7	-0.0557001		-12.1	0	-12	-0.0989	-12.1	-0.0164	-11.8	-0.010302	-12	-0.0523	-12.1	-0.0452021
-13	0	-12.6	0.0469	-12.2	0.00650004	-12.1	0.0846999	-12.5	0.0393999	-12.6	-0.0401001		-12	0	-11.9	-0.1129	-12	-0.0186	-11.7	-0.00430001	-11.9	-0.0593	-12	-0.0523021
-12.9	0	-12.5	0.0252	-12.1	0.0374	-12	0.0868999	-12.4	-0.0147001	-12.5	-0.0379001		-11.9	0	-11.8	-0.0936	-11.9	-0.0138	-11.6	-0.0218	-11.8	-0.0234	-11.9	-0.0408021
-12.8	0	-12.4	-0.0118	-12	0.0679	-11.9	0.0857999	-12.3	-0.0140001	-12.4	-0.0924001		-11.8	0	-11.7	-0.0787021	-11.8	-0.0301	-11.5	-0.0227	-11.7	-0.0383022	-11.8	-0.0459021
-12.7	0	-12.3	-0.0284975	-11.9	0.0795017	-11.8	0.075102	-12.2	0.0140999	-12.3	-0.0951975		-11.7	0	-11.6	-0.081	-11.7	-0.0356021	-11.4	0.013185	-11.6	-0.0565	-11.7	-0.0346042
-12.6	0	-12.2	0.00159995	-11.8	0.0550022	-11.7	0.1029	-12.1	0.0372999	-12.2	-0.0654001		-11.6	0	-11.5	-0.0834	-11.6	-0.0607	-11.3	0.0328923	-11.5	-0.039	-11.6	-0.0387021
-12.5	0	-12.1	0.00699995	-11.7	0.0506	-11.6	0.1013	-12	0.0324999	-12.1	-0.0410001		-11.5	0	-11.4	-0.0428	-11.5	-0.0551	-11.2	0.0203	-11.4	-0.00550005	-11.5	-0.0286021
-12.4	0	-12	0.015	-11.6	0.0557	-11.5	0.1334	-11.9	0.0431999	-12	-0.0262001		-11.4	0	-11.3	-0.0498	-11.4	-0.00180001	-11.1	-0.0845	-11.3	-0.0197	-11.4	0.00579787
-12.3	0	-11.9	0.00759995	-11.5	0.0709	-11.4	0.0987999	-11.8	0.0325999	-11.9	-0.00610007		-11.3	0	-11.2	0.0234009	-11.3	0.0249	-11	0.0478	-11.2	-0.0229992	-11.3	0.0447979
-12.2	0	-11.8	-0.0108979	-11.4	0.0313102	-11.3	0.0873013	-11.7	0.0555999	-11.8	-0.0322979		-11.2	0	-11.1	0.0818	-11.2	-0.158599	-10.9	-0.577173	-11.1	-0.073	-11.2	0.0479988
-12.1	0	-11.7	-0.00360005	-11.3	0.0166014	-11.2	-0.0285001	-11.6	0.0402999	-11.7	-0.0211001		-11.1	0	-11	-0.3194	-11.1	-0.3985	-10.8	0.144193	-11	-0.1413	-11.1	0.147298
-12	0	-11.6	-0.00100005	-11.2	-0.0266	-11.1	-0.3568	-11.5	0.0280999	-11.6	-0.0101001		-11	0	-10.9	-1.4403	-11	-0.2729	-10.7	0.106	-10.9	-1.2869	-11	0.0170979
-11.9	0	-11.5	0.0258	-11.1	-0.2629	-11	0.0174999	-11.4	-0.0454001	-11.5	0.0374999		-10.9	0	-10.8	0.2557	-10.9	-0.0611	-10.6	0.1172	-10.8	0.1342	-10.9	-0.834102
-11.8	0	-11.4	-0.00810005	-11	0.000700041	-10.9	1.35	-11.3	-0.0685001	-11.4	-0.0149001		-10.8	0	-10.7	0.339656	-10.8	0.2513	-10.5	0.0281	-10.7	0.222556	-10.8	0.175998
-11.7	0	-11.3	-0.00979864	-10.9	1.66394	-10.8	-0.311585	-11.2	-0.1105	-11.3	-0.0199987		-10.7	0	-10.6	0.3198	-10.7	0.335456	-10.4	0.109645	-10.6	0.2306	-10.7	0.255154
-11.6	0	-11.2	-0.1034	-10.8	-0.387985	-10.7	-0.158	-11.1	-0.4011	-11.2	-0.1076		-10.6	0	-10.5	0.1756	-10.6	0.128	-10.3	0.149829	-10.5	0.0484	-10.6	0.238798
-11.5	0	-11.1	-0.4885	-10.7	-0.2974	-10.6	-0.1643	-11	0.0500999	-11.1	-0.3761		-10.5	0	-10.4	0.1648	-10.5	0.0297	-10.2	0.1573	-10.4	0.0737	-10.5	0.105698
-11.4	0	-11	-0.1514	-10.6	-0.305	-10.5	-0.0168001	-10.9	0.7119	-11	0.00119993		-10.4	0	-10.3	0.1543	-10.4	0.0312	-10.1	0.0484	-10.3	0.2393	-10.4	0.143798
-11.3	0	-10.9	2.1709	-10.5	-0.1296	-10.4	0.0106999	-10.8	-0.2698	-10.9	1.5019		-10.3	0	-10.2	0.10945	-10.3	0.0385	-10	0.0432	-10.2	0.10355	-10.3	0.142898
-11.2	0	-10.8	-0.512085	-10.4	-0.0577671	-10.3	-0.127632	-10.7	-0.2007	-10.8	-0.506085		-10.2	0	-10.1	0.00300001	-10.2	0.0493498	-9.90002	0.141296	-10.1	0.0265	-10.2	0.122448
-11.1	0	-10.7	-0.3716	-10.3	-0.182232	-10.2	-0.1001	-10.6	-0.1769	-10.7	-0.4155		-10.1	0	-10	0.0789	-10.1	-0.0426	-9.80002	0.154896	-10	0.0332	-10.1	0.000997866
-11	0	-10.6	-0.3061	-10.2	-0.1307	-10.1	0.0469999	-10.5	-0.0719001	-10.6	-0.4111		-10	0	-9.89999	0.0922	-10	0.0525	-9.70001	0.1398	-9.89999	0.0686	-10	0.0992979
-10.9	0	-10.5	-0.0851	-10.1	-0.0399	-10	-0.00240009	-10.4	0.0180999	-10.5	-0.3013		-9.89999	0	-9.79999	0.1302	-9.89999	0.0569	-9.60001	0.1078	-9.79999	0.1065	-9.89999	0.126898
-10.8	0	-10.4	-0.0384	-10	0.0163	-9.89999	-0.00170009	-10.3	-0.0291001	-10.4	-0.1483		-9.79999	0	-9.69998	0.0802964	-9.79999	0.1415	-9.5	0.00279999	-9.69998	0.0892964	-9.79999	0.110598
-10.7	0	-10.3	-0.170632	-9.90002	0.0564992	-9.80002	0.0255032	-10.2	0.0015999	-10.3	-0.224532		-9.70001	0	-9.60001	0.103	-9.69998	0.0829964	-9.40002	-0.0123188	-9.60001	0.0366	-9.69998	0.104294
-10.6	0	-10.2	-0.1939	-9.80002	0.0850033	-9.70001	-0.0191001	-10.1	-0.0105001	-10.2	-0.175		-9.60001	0	-9.5	-0.00839999	-9.60001	0.1218	-9.30002	0.0171775	-9.5	-0.0226	-9.60001	0.138398
-10.5	0	-10.1	-0.0441	-9.70001	0.0746	-9.60001	-0.0497001	-10	-0.0206001	-10.1	-0.0469001		-9.5	0	-9.39999	-0.0738	-9.5	0.0586	-9.20001	0.0381	-9.39999	-0.0155	-9.5	0.0160979
-10.4	0	-10	0.0134	-9.60001	0.0939	-9.5	0.0396999	-9.89999	-0.0119001	-10	-0.0542001		-9.39999	0	-9.29999	-0.0307	-9.39999	0.0626	-9.10001	-0.0116	-9.29999	-0.0432	-9.39999	-0.0268021
-10.3	0	-9.89999	0.0442	-9.5	0.194	-9.39999	0.0221999	-9.79999	0.0503999	-9.89999	-0.0317001		-9.29999	0	-9.19998	0.0120114	-9.29999	0.00979999	-9	0.0634	-9.19998	0.0247113	-9.29999	0.00919787
-10.2	0	-9.80002	0.0506032	-9.40002	0.136986	-9.30002	-0.0046185	-9.70001	0.0514999	-9.80002	0.0346032		-9.20001	0	-9.10001	0.00500001	-9.19998	0.0439114	-8.90002	-0.00170385	-9.10001	0.0634	-9.19998	0.0577092
-10.1	0	-9.70001	0.0138	-9.30002	0.136582	-9.20001	0.0319999	-9.60001	0.0699999	-9.70001	0.1481		-9.10001	0	-9	0.0694	-9.10001	0.0709	-8.80002	-0.0974101	-9	0.0987	-9.10001	0.0686979
-10	0	-9.60001	0.0106	-9.20001	0.1115	-9.10001	0.0328999	-9.5	0.1364	-9.60001	0.1609		-9	0	-8.89999	0.0899	-9	0.057	-8.70001	-0.1393	-8.89999	0.1079	-9	0.105398
-9.89999	0	-9.5	0.0864	-9.10001	0.0467	-9	0.0106999	-9.39999	0.0690999	-9.5	0.2044		-8.89999	0	-8.79999	0.123	-8.89999	0.0203	-8.60001	-0.1787	-8.79999	0.1452	-8.89999	0.107498
-9.79999	0	-9.39999	0.0493	-9	0.0622	-8.89999	0.00899991	-9.29999	0.0382999	-9.39999	0.1119		-8.79999	0	-8.69998	0.222449	-8.79999	0.0258	-8.5	-0.1003	-8.69998	0.252249	-8.79999	0.131798
-9.70001	0	-9.30002	0.0656816	-8.90002	-0.0444007	-8.80002	0.00720131	-9.20001	0.0169999	-9.30002	0.112382		-8.70001	0	-8.60001	0.3781	-8.69998	0.122449	-8.40002	-0.0212254	-8.60001	0.4009	-8.69998	0.239147
-9.60001	0	-9.20001	0.0543	-8.80002	-0.143399	-8.70001	0.0117999	-9.10001	0.0324999	-9.20001	0.0352999		-8.60001	0	-8.5	0.5619	-8.60001	0.2401	-8.30002	-0.00277245	-8.5	0.5948	-8.60001	0.400498
-9.5	0	-9.10001	0.00599995	-8.70001	-0.2567	-8.60001	0.0113999	-9	0.0028999	-9.10001	-0.0317001		-8.5	0	-8.39999	0.6398	-8.5	0.3747	-8.20001	0.026	-8.39999	0.6633	-8.5	0.580298
-9.39999	0	-9	0.00939995	-8.60001	-0.422	-8.5	0.00899991	-8.89999	0.000999899	-9	-0.0261001		-8.39999	0	-8.29999	0.5448	-8.39999	0.4478	-8.10001	0.1236	-8.29999	0.5627	-8.39999	0.661098
-9.29999	0	-8.89999	0.00999995	-8.5	-0.6137	-8.39999	0.0154999	-8.79999	-0.0048001	-8.89999	-0.1244		-8.29999	0	-8.19998	0.491585	-8.29999	0.324	-8	0.1691	-8.19998	0.481285	-8.29999	0.570898
-9.20001	0	-8.80002	-0.0179986	-8.40002	-0.753801	-8.30002	0.017101	-8.70001	-0.0018001	-8.80002	-0.227099		-8.20001	0	-8.10001	0.4548	-8.19998	0.237685	-7.90002	0.178039	-8.10001	0.4122	-8.19998	0.502983
-9.10001	0	-8.70001	-0.00300005	-8.30002	-0.751799	-8.20001	0.0192999	-8.60001	-0.0014001	-8.70001	-0.3488		-8.10001	0	-8	0.3421	-8.10001	0.1708	-7.80002	0.173136	-8	0.3083	-8.10001	0.465498
-9	0	-8.60001	-0.00120005	-8.20001	-0.5524	-8.10001	0.00369991	-8.5	-0.0135001	-8.60001	-0.5362		-8	0	-7.89999	0.1925	-8	0.1021	-7.70001	0.1391	-7.89999	0.1697	-8	0.366698
-8.89999	0	-8.5	-0.00690005	-8.10001	-0.3919	-8	0.0211999	-8.39999	-0.0145001	-8.5	-0.7252		-7.89999	0	-7.79999	0.066	-7.89999	0.00309999	-7.60001	0.0797	-7.79999	0.0408	-7.89999	0.222698
-8.79999	0	-8.39999	0.00259995	-8	-0.2544	-7.89999	0.0312999	-8.29999	-0.0173001	-8.39999	-0.7477		-7.79999	0	-7.69998	-0.0884495	-7.79999	-0.0906	-7.5	0.00349999	-7.69998	-0.12405	-7.79999	0.0998979
-8.70001	0	-8.30002	-0.0142989	-7.90002	-0.0736046	-7.80002	0.0373959	-8.20001	-0.0033001	-8.30002	-0.658399		-7.70001	0	-7.60001	-0.2666	-7.69998	-0.186049	-7.40002	-0.0136083	-7.60001	-0.2846	-7.69998	-0.0602516
-8.60001	0	-8.20001	-0.000500046	-7.80002	0.196796	-7.70001	0.0427999	-8.10001	-0.0183001	-8.20001	-0.5296		-7.60001	0	-7.5	-0.3845	-7.60001	-0.2796	-7.30002	-0.010708	-7.5	-0.3995	-7.60001	-0.234502
-8.5	0	-8.10001	-0.0147	-7.70001	0.4241	-7.60001	0.0485999	-8	-0.0130001	-8.10001	-0.4542		-7.5	0	-7.39999	-0.3642	-7.5	-0.3448	-7.20001	-0.00840001	-7.39999	-0.3629	-7.5	-0.358402
-8.39999	0	-8	-0.00230005	-7.60001	0.5306	-7.5	0.0452999	-7.89999	0.0063999	-8	-0.2941		-7.39999	0	-7.29999	-0.3364	-7.39999	-0.2621	-7.10001	0.0139	-7.29999	-0.3154	-7.39999	-0.338702
-8.29999	0	-7.89999	0.0149	-7.5	0.4595	-7.39999	0.0390999	-7.79999	0.0130999	-7.89999	-0.1439		-7.29999	0	-7.19998	-0.279096	-7.29999	-0.1571	-7	0.00269999	-7.19998	-0.251796	-7.29999	-0.319602
-8.20001	0	-7.80002	0.015796	-7.40002	0.384899	-7.30002	0.0331985	-7.70001	0.0219999	-7.80002	-0.00460407		-7.20001	0	-7.10001	-0.2567	-7.19998	-0.0450961	-6.90002	-0.0133999	-7.10001	-0.2197	-7.19998	-0.284698
-8.10001	0	-7.70001	0.0164	-7.30002	0.340599	-7.20001	0.00849991	-7.60001	0.0189999	-7.70001	0.1577		-7.10001	0	-7	-0.2366	-7.10001	-0.00580001	-6.80002	-0.0150122	-7	-0.1842	-7.10001	-0.268402
-8	0	-7.60001	0.0168	-7.20001	0.253	-7.10001	-0.00690009	-7.5	0.0118999	-7.60001	0.2993		-7	0	-6.89999	-0.2122	-7	0.00489999	-6.70001	-8.09814e-09	-6.89999	-0.1663	-7	-0.249302
-7.89999	0	-7.5	0.00829995	-7.10001	0.178	-7	-0.0417001	-7.39999	0.0122999	-7.5	0.3619		-6.89999	0	-6.79999	-0.1517	-6.89999	-0.0219	-6.60001	0.00809999	-6.79999	-0.1189	-6.89999	-0.242002
-7.79999	0	-7.39999	-0.00100005	-7	0.1316	-6.89999	-0.0763001	-7.29999	0.0090999	-7.39999	0.3423		-6.79999	0	-6.69998	-0.0884878	-6.79999	-0.00350001	-6.5	0.00999999	-6.69998	-0.0645878	-6.79999	-0.192802
-7.70001	0	-7.30002	-0.00150142	-6.90002	0.0978077	-6.80002	-0.0846981	-7.20001	-0.0232001	-7.30002	0.330599		-6.70001	0	-6.60001	-0.0412	-6.69998	0.0096122	-6.40002	0.0244902	-6.60001	-0.0313	-6.69998	-0.12979
-7.60001	0	-7.20001	-0.0216	-6.80002	0.0658021	-6.70001	-0.0889001	-7.10001	-0.0417001	-7.20001	0.2554		-6.60001	0	-6.5	1.30167e-08	-6.60001	0.00909999	-6.30002	0.0143942	-6.5	-0.0229	-6.60001	-0.0843021
-7.5	0	-7.10001	-0.0351	-6.70001	0.0281	-6.60001	-0.0828001	-7	-0.0758001	-7.10001	0.2127		-6.5	0	-6.39999	0.0136	-6.5	0.0321	-6.20001	0.00499999	-6.39999	-0.0181	-6.5	-0.0470021
-7.39999	0	-7	-0.0484	-6.60001	4.10146e-08	-6.5	-0.0840001	-6.89999	-0.1067	-7	0.1834		-6.39999	0	-6.29999	0.0179	-6.39999	0.0245	-6.10001	0.00619999	-6.29999	-0.0246	-6.39999	-0.0168021
-7.29999	0	-6.89999	-0.0582	-6.5	-0.0387	-6.39999	-0.0674001	-6.79999	-0.1233	-6.89999	0.1418		-6.29999	0	-6.19998	0.0016048	-6.29999	0.00819999	-6	0.00589999	-6.19998	-0.0298953	-6.29999	0.000297866
-7.20001	0	-6.80002	-0.047198	-6.40002	-0.0347051	-6.30002	-0.0488071	-6.70001	-0.1341	-6.80002	0.0965019		-6.20001	0	-6.10001	0.00740001	-6.19998	-0.00809522	-5.90002	0.0177913	-6.10001	-0.0382	-6.19998	-0.00709734
-7.10001	0	-6.70001	-0.0371	-6.30002	-0.0214069	-6.20001	-0.0263001	-6.60001	-0.1319	-6.70001	0.0536999		-6.10001	0	-6	0.00950001	-6.10001	-0.000500008	-5.80002	0.00579514	-6	-0.0321	-6.10001	0.00119787
-7	0	-6.60001	-0.0273	-6.20001	-0.00959996	-6.10001	-0.00160009	-6.5	-0.129	-6.60001	0.0201999		-6	0	-5.89999	0.021	-6	-0.0172	-5.70001	0.0104	-5.89999	-4.8829e-08	-6	-0.0140021
-6.89999	0	-6.5	-0.0269	-6.10001	-0.00169996	-6	0.0131999	-6.39999	-0.107	-6.5	-0.0105001		-5.89999	0	-5.79999	0.0257	-5.89999	0.0114	-5.60001	0.000899992	-5.79999	0.011	-5.89999	0.00349787
-6.79999	0	-6.39999	-0.0378	-6	-0.00379996	-5.89999	-9.49876e-08	-6.29999	-0.0831001	-6.39999	-0.0102001		-5.79999	0	-5.69998	0.0279031	-5.79999	0.0218	-5.5	-0.00490001	-5.69998	0.011503	-5.79999	-0.00640213
-6.70001	0	-6.30002	-0.019607	-5.90002	0.00489595	-5.80002	0.0143928	-6.20001	-0.0513001	-6.30002	-0.00540706		-5.70001	0	-5.60001	0.0254	-5.69998	0.015103	-5.40002	-0.00310724	-5.60001	0.0103	-5.69998	-0.0194991
-6.60001	0	-6.20001	-0.00490005	-5.80002	0.0144929	-5.70001	-0.00830009	-6.10001	-0.0292001	-6.20001	-0.00800007		-5.60001	0	-5.5	0.0252	-5.60001	0.03	-5.30002	-0.00750279	-5.5	0.00249995	-5.60001	-0.0194021
-6.5	0	-6.10001	-0.0112	-5.70001	-0.00379996	-5.60001	-0.00550009	-6	-0.0151001	-6.10001	0.00389993		-5.5	0	-5.39999	0.0369	-5.5	0.0405	-5.20001	-0.012	-5.39999	0.0185	-5.5	-0.0173021
-6.39999	0	-6	-0.0241	-5.60001	0.00160004	-5.5	-0.0173001	-5.89999	-0.0107001	-6	0.000799928		-5.39999	0	-5.29999	0.0336	-5.39999	0.0496	-5.10001	-0.00510001	-5.29999	0.0182	-5.39999	-0.00770213
-6.29999	0	-5.89999	-0.0177	-5.5	0.00310004	-5.39999	-0.0288001	-5.79999	0.0074999	-5.89999	0.00169993		-5.29999	0	-5.19998	0.0298042	-5.29999	0.0537	-5	-0.00110001	-5.19998	0.0102042	-5.29999	-0.00810213
-6.20001	0	-5.80002	0.00249284	-5.40002	-0.00540325	-5.30002	-0.022804	-5.70001	-1.01478e-07	-5.80002	0.0170928		-5.20001	0	-5.10001	0.0363	-5.19998	0.0446042	-4.90002	0.0100961	-5.10001	0.00859995	-5.19998	-0.00999792
-6.10001	0	-5.70001	-0.00770005	-5.30002	-0.00610383	-5.20001	-0.0219001	-5.60001	0.0062999	-5.70001	0.00489993		-5.10001	0	-5	0.0456	-5.10001	0.036	-4.80002	0.0147957	-5	0.0172	-5.10001	-0.00680213
-6	0	-5.60001	0.00119995	-5.20001	-0.00559996	-5.10001	-0.0162001	-5.5	0.0112999	-5.60001	-0.00520007		-5	0	-4.89999	0.0418	-5	0.0291	-4.70001	0.0215	-4.89999	0.0131	-5	0.000897866
-5.89999	0	-5.5	0.0139	-5.10001	-0.00439996	-5	-0.0216001	-5.39999	0.0145999	-5.5	-0.00100007		-4.89999	0	-4.79999	0.0376	-4.89999	0.0304	-4.60001	0.0137	-4.79999	0.0156	-4.89999	0.00179787
-5.79999	0	-5.39999	0.0147	-5	-0.0107	-4.89999	-0.0214001	-5.29999	0.0178999	-5.39999	-7.20975e-08		-4.79999	0	-4.69998	0.0350017	-4.79999	0.0294	-4.5	0.0203	-4.69998	0.0276017	-4.79999	0.00749787
-5.70001	0	-5.30002	0.0236961	-4.90002	-0.00820316	-4.80002	-0.021603	-5.20001	0.0186999	-5.30002	9.60522e-05		-4.70001	0	-4.60001	0.0276	-4.69998	0.0253017	-4.40002	0.0182963	-4.60001	0.0251	-4.69998	0.0117996
-5.60001	0	-5.20001	0.0317	-4.80002	-0.00610289	-4.70001	-0.0208001	-5.10001	0.0214999	-5.20001	-0.000400072		-4.60001	0	-4.5	0.022	-4.60001	0.0103	-4.30002	0.0121972	-4.5	0.0222	-4.60001	0.00499787
-5.5	0	-5.10001	0.0322	-4.70001	-0.00289996	-4.60001	-0.0138001	-5	0.0196999	-5.10001	0.00179993		-4.5	0	-4.39999	0.0189	-4.5	0.0108	-4.20001	0.00599999	-4.39999	0.0197	-4.5	0.00659787
-5.39999	0	-5	0.0249	-4.60001	0.00350004	-4.5	-0.0106001	-4.89999	0.0232999	-5	-0.00830007		-4.39999	0	-4.29999	0.0237	-4.39999	0.0105	-4.10001	0.0114	-4.29999	0.0155	-4.39999	0.00939787
-5.29999	0	-4.89999	0.0308	-4.5	0.00760004	-4.39999	-0.00300009	-4.79999	0.0214999	-4.89999	-0.0127001		-4.29999	0	-4.19998	0.0143031	-4.29999	0.00589999	-4	0.00689999	-4.19998	0.011003	-4.29999	0.0168979
-5.20001	0	-4.80002	0.033597	-4.40002	0.0107962	-4.30002	0.00459481	-4.70001	0.0148999	-4.80002	-0.018303		-4.20001	0	-4.10001	0.00920001	-4.19998	0.00530307	-3.90002	0.00149889	-4.10001	0.0129	-4.19998	0.0183009
-5.10001	0	-4.70001	0.0246	-4.30002	0.0150949	-4.20001	0.0154999	-4.60001	0.0127999	-4.70001	-0.0246001		-4.10001	0	-4	0.00150001	-4.10001	0.00419999	-3.80002	-0.00220205	-4	0.00979995	-4.10001	0.0240979
-5	0	-4.60001	0.0267	-4.20001	0.0199	-4.10001	0.0216999	-4.5	0.0094999	-4.60001	-0.0254001		-4	0	-3.89999	-0.00139999	-4	-8.15635e-09	-3.70001	-0.00660001	-3.89999	0.00549995	-4	0.0161979
-4.89999	0	-4.5	0.0197	-4.10001	0.0233	-4	0.0198999	-4.39999	0.0072999	-4.5	-0.0282001		-3.89999	0	-3.79999	-0.00119999	-3.89999	-0.00850001	-3.60001	-0.0165	-3.79999	0.00579995	-3.89999	0.0106979
-4.79999	0	-4.39999	0.0114	-4	0.0186	-3.89999	0.0159999	-4.29999	0.0115999	-4.39999	-0.0242001		-3.79999	0	-3.69998	-0.00119449	-3.79999	-0.0112	-3.5	-0.0202	-3.69998	0.00130544	-3.79999	0.00949787
-4.70001	0	-4.30002	0.0133949	-3.90002	0.015498	-3.80002	0.0174972	-4.20001	0.0086999	-4.30002	-0.0138052		-3.70001	0	-3.60001	-0.00129999	-3.69998	-0.00789452	-3.40002	-0.0291022	-3.60001	0.00229995	-3.69998	0.00490336
-4.60001	0	-4.20001	0.0211	-3.80002	0.0147974	-3.70001	0.0149999	-4.10001	0.0054999	-4.20001	-0.00790007		-3.60001	0	-3.5	-0.00409999	-3.60001	-0.0123	-3.30002	-0.0369022	-3.5	0.00569995	-3.60001	0.00839787
-4.5	0	-4.10001	0.0266	-3.70001	0.00940004	-3.60001	0.0160999	-4	0.0063999	-4.10001	-0.00350007		-3.5	0	-3.39999	-0.00789999	-3.5	-0.0175	-3.20001	-0.0411	-3.39999	0.00469995	-3.5	0.00899787
-4.39999	0	-4	0.0254	-3.60001	0.00590004	-3.5	0.0129999	-3.89999	0.0067999	-4	-0.00710007		-3.39999	0	-3.29999	-0.00799999	-3.39999	-0.0228	-3.10001	-0.0418	-3.29999	-0.00170005	-3.39999	0.00859787
-4.29999	0	-3.89999	0.028	-3.5	-0.000799959	-3.39999	0.0193999	-3.79999	0.0064999	-3.89999	-0.00760007		-3.29999	0	-3.19998	-0.00749697	-3.29999	-0.0322	-3	-0.0427	-3.19998	-0.00299703	-3.29999	0.00679787
-4.20001	0	-3.80002	0.0249973	-3.40002	-0.00490368	-3.30002	0.0186971	-3.70001	0.0017999	-3.80002	-0.00680276		-3.20001	0	-3.10001	-0.00479999	-3.19998	-0.035397	-2.90002	-0.0484021	-3.10001	-0.00250005	-3.19998	0.00430089
-4.10001	0	-3.70001	0.0175	-3.30002	-0.0102028	-3.20001	0.0143999	-3.60001	-0.000700101	-3.70001	-0.00760007		-3.10001	0	-3	-0.00679999	-3.10001	-0.0323	-2.80002	-0.0553017	-3	-0.000500049	-3.10001	0.00589787
-4	0	-3.60001	0.0125	-3.20001	-0.012	-3.10001	0.00929991	-3.5	-0.0026001	-3.60001	0.00529993		-3	0	-2.89999	-0.00779999	-3	-0.0282	-2.70001	-0.0543	-2.89999	-0.00340005	-3	0.00329787
-3.89999	0	-3.5	0.00309995	-3.10001	-0.00779996	-3	0.0126999	-3.39999	-0.0047001	-3.5	-7.20975e-08		-2.89999	0	-2.79999	-0.0105	-2.89999	-0.0325	-2.60001	-0.0595	-2.79999	-0.00270005	-2.89999	-0.00140213
-3.79999	0	-3.39999	-0.000300046	-3	0.000800041	-2.89999	0.00619991	-3.29999	-0.0067001	-3.39999	0.00309993		-2.79999	0	-2.69998	-0.0113985	-2.79999	-0.0354	-2.5	-0.0614	-2.69998	-0.00169858	-2.79999	-0.000502134
-3.70001	0	-3.30002	-0.00150288	-2.90002	-0.00560063	-2.80002	0.00119838	-3.20001	-0.0089001	-3.30002	0.00069709		-2.70001	0	-2.60001	-0.0143	-2.69998	-0.0326985	-2.40002	-0.0648017	-2.60001	-0.00380005	-2.69998	-0.00270067
-3.60001	0	-3.20001	-0.00530005	-2.80002	-0.0133015	-2.70001	0.00729991	-3.10001	-0.0086001	-3.20001	-0.00110007		-2.60001	0	-2.5	-0.00599999	-2.60001	-0.0378	-2.30002	-0.0649029	-2.5	-0.00430005	-2.60001	-0.00840213
-3.5	0	-3.10001	-0.00540005	-2.70001	-0.00799996	-2.60001	0.00989991	-3	0.000399899	-3.10001	-0.00170007		-2.5	0	-2.39999	0.000600013	-2.5	-0.0355	-2.20001	-0.0639	-2.39999	-0.0113	-2.5	-0.0107021
-3.39999	0	-3	0.000499954	-2.60001	-0.00469996	-2.5	0.00459991	-2.89999	-0.0086001	-3	0.00339993		-2.39999	0	-2.29999	0.00240001	-2.39999	-0.0258	-2.10001	-0.061	-2.29999	-0.0157	-2.39999	-0.0115021
-3.29999	0	-2.89999	-0.00320005	-2.5	-0.00769996	-2.39999	-0.00490009	-2.79999	-0.0141001	-2.89999	-0.00310007		-2.29999	0	-2.19998	0.00620218	-2.29999	-0.032	-2	-0.0615	-2.19998	-0.0151979	-2.29999	-0.00150213
-3.20001	0	-2.80002	-0.00930157	-2.40002	-0.0180016	-2.30002	-0.000603879	-2.70001	-0.0055001	-2.80002	-0.0050016		-2.20001	0	-2.10001	0.00700001	-2.19998	-0.0316978	-1.90002	-0.0636028	-2.10001	-0.0238	-2.19998	3.30504e-08
-3.10001	0	-2.70001	-0.00460005	-2.30002	-0.0137037	-2.20001	-0.00890009	-2.60001	-0.0119001	-2.70001	0.000599928		-2.10001	0	-2	-0.00339999	-2.10001	-0.0317	-1.80002	-0.0670017	-2	-0.0194	-2.10001	9.78664e-05
-3	0	-2.60001	-4.63551e-08	-2.20001	-0.0141	-2.10001	-0.0123001	-2.5	-0.0053001	-2.60001	0.00159993		-2	0	-1.89999	-0.00469999	-2	-0.029	-1.70001	-0.0668	-1.89999	-0.0132	-2	0.00209787
-2.89999	0	-2.5	-0.00130005	-2.10001	-0.0154	-2	-0.00840009	-2.39999	-0.0077001	-2.5	0.00899993		-1.89999	0	-1.79999	-0.00599999	-1.89999	-0.0313	-1.60001	-0.085	-1.79999	-0.00500005	-1.89999	0.00409787
-2.79999	0	-2.39999	-0.00240005	-2	-0.016	-1.89999	-0.0140001	-2.29999	-0.0024001	-2.39999	0.00659993		-1.79999	0	-1.69998	-0.0107017	-1.79999	-0.0315	-1.5	-0.0923	-1.69998	-0.0230018	-1.79999	0.0103979
-2.70001	0	-2.30002	0.00479617	-1.90002	-0.0288001	-1.80002	-0.0121008	-2.20001	-0.0052001	-2.30002	0.00669614		-1.70001	0	-1.60001	-0.0243	-1.69998	-0.0266017	-1.40002	-0.100403	-1.60001	-0.0455	-1.69998	0.00299616
-2.60001	0	-2.20001	0.00409995	-1.80002	-0.0329006	-1.70001	-0.00380009	-2.10001	-0.0023001	-2.20001	0.00839993		-1.60001	0	-1.5	-0.0296	-1.60001	-0.0519	-1.30002	-0.0995	-1.5	-0.0431	-1.60001	-0.00900213
-2.5	0	-2.10001	-0.00410005	-1.70001	-0.0289	-1.60001	-0.0181001	-2	0.000599899	-2.10001	0.00509993		-1.5	0	-1.39999	-0.04	-1.5	-0.0453	-1.20001	-0.0994977	-1.39999	-0.0389	-1.5	-0.0234021
-2.39999	0	-2	-0.000200046	-1.60001	-0.0317	-1.5	-0.00850009	-1.89999	-0.0114001	-2	0.00319993		-1.39999	0	-1.29999	-0.04	-1.39999	-0.05	-1.10001	-0.0928	-1.29999	-0.0424	-1.39999	-0.0334021
-2.29999	0	-1.89999	-0.0126	-1.5	-0.0307	-1.39999	-0.00500009	-1.79999	-0.0187001	-1.89999	-0.00480007		-1.29999	0	-1.19998	-0.0359	-1.29999	-0.05	-1	-0.0928	-1.19998	-0.0424	-1.29999	-0.0354021
-2.20001	0	-1.80002	-0.0175007	-1.40002	-0.0271025	-1.30002	-0.00500009	-1.70001	-0.0171001	-1.80002	-0.00850074		-1.20001	0	-1.10001	-0.0359	-1.19998	-0.05	-0.900024	-0.0923	-1.10001	-0.0424	-1.19998	-0.0391021
-2.10001	0	-1.70001	-0.0191	-1.30002	-0.0262072	-1.20001	0.00669267	-1.60001	-0.0267001	-1.70001	-0.00500007		-1.10001	0	-1	-0.04	-1.10001	-0.0515867	-0.800018	-0.0923	-1	-0.0431	-1.10001	-0.0376021
-2	0	-1.60001	-0.0347	-1.20001	-0.026194	-1.10001	-0.00499286	-1.5	-0.0237001	-1.60001	9.99279e-05		-1	0	-0.899994	-0.04	-1	-0.0516	-0.700012	-0.0923	-0.899994	-0.0431	-1	-0.0376021
-1.89999	0	-1.5	-0.0298	-1.10001	-0.0262072	-1	-0.00500009	-1.39999	-0.0311001	-1.5	-0.00390007		-0.899994	0	-0.799988	-0.0359	-0.899994	-0.0516	-0.600006	-0.0880966	-0.799988	-0.0424	-0.899994	-0.0376021
-1.79999	0	-1.39999	-0.0298	-1	-0.0270927	-0.899994	-0.00500009	-1.29999	-0.0237001	-1.39999	-0.00390007		-0.799988	0	-0.699982	-0.0324	-0.799988	-0.0515867	-0.5	-0.0559	-0.699982	-0.0389	-0.799988	-0.0354021
-1.70001	0	-1.30002	-0.0232073	-0.900024	-0.0270927	-0.800018	-0.00499286	-1.20001	-0.0276001	-1.30002	-0.00390007		-0.700012	0	-0.600006	-0.0314	-0.699982	-0.05	-0.400024	0.0199034	-0.600006	-0.0389	-0.699982	-0.0334021
-1.60001	0	-1.20001	-0.0232	-0.800018	-0.0262072	-0.700012	0.00669267	-1.10001	-0.0311001	-1.20001	0.000692695		-0.600006	0	-0.5	-0.0296	-0.600006	-0.05	-0.300018	0.126853	-0.5	-0.0322	-0.600006	-0.0334021
-1.5	0	-1.10001	-0.0232	-0.700012	-0.026194	-0.600006	0.00669991	-1	-0.0276001	-1.10001	-0.00390007		-0.5	0	-0.399994	-0.0254	-0.5	-0.0453	-0.200012	0.1291	-0.399994	-0.0322	-0.5	-0.0234021
-1.39999	0	-1	-0.0232	-0.600006	-0.0199	-0.5	0.00679991	-0.899994	-0.0237001	-1	-0.00390007		-0.399994	0	-0.299988	-0.0108	-0.399994	-0.0224	-0.100006	0.1536	-0.299988	-0.0184	-0.399994	-0.00480213
-1.29999	0	-0.899994	-0.0232073	-0.5	-0.00807445	-0.399994	0.0221254	-0.799988	-0.0153001	-0.899994	-0.00390007		-0.299988	0	-0.199982	0.0506	-0.299988	0.0481	0	0.3593	-0.199982	0.1877	-0.299988	0.0361979
-1.20001	0	-0.800018	-0.0232	-0.400024	0.00740004	-0.300018	0.0344999	-0.700012	-0.0152001	-0.800018	0.000692695		-0.200012	0	-0.100006	0.1479	-0.199982	0.0669	0.0999756	0.5501	-0.100006	0.2763	-0.199982	0.175998
-1.10001	0	-0.700012	-0.0214	-0.300018	0.00780004	-0.200012	0.1711	-0.600006	9.98985e-05	-0.700012	0.000699928		-0.100006	0	0	0.3787	-0.100006	0.1142	0.199982	0.6641	0	0.3128	-0.100006	0.354298
-1	0	-0.600006	-0.0214	-0.200012	0.1013	-0.100006	0.304	-0.5	0.0086999	-0.600006	0.00229993		0	0	0.100006	0.3787	0	0.3112	0.299988	0.7601	0.100006	0.4746	0	0.427498
-0.899994	0	-0.5	-0.00620005	-0.100006	0.1915	0	0.4424	-0.399994	0.0678999	-0.5	0.0299999		0.100006	0	0.200012	0.3787	0.100006	0.3254	0.399994	0.9537	0.200012	0.8499	0.100006	0.504598
-0.799988	0	-0.399994	0.00499995	0	0.3321	0.100006	0.5295	-0.299988	0.2044	-0.399994	0.0584999		0.200012	0	0.300018	0.3787	0.200012	0.7314	0.5	1.2434	0.300018	0.8854	0.200012	0.860698
-0.700012	0	-0.300018	0.0215	0.0999756	0.3927	0.199982	0.9116	-0.200012	0.2836	-0.300018	0.0970254		0.299988	0	0.399994	0.3787	0.300018	0.7429	0.599976	1.6204	0.399994	0.9421	0.300018	0.968798
-0.600006	0	-0.200012	0.0376	0.199982	0.7627	0.299988	0.9408	-0.100006	0.335	-0.200012	0.2323		0.399994	0	0.5	0.3787	0.399994	0.9611	0.699982	1.7289	0.5	1.4997	0.399994	1.0211
-0.5	0	-0.100006	0.1326	0.299988	0.8808	0.399994	1.1343	0	0.508	-0.100006	0.3428		0.5	0	0.600006	0.3787	0.5	0.9715	0.799988	1.7891	0.600006	1.6251	0.5	2.0887
-0.399994	0	0	0.2359	0.399994	0.9219	0.5	1.179	0.100006	0.6864	0	0.5061		0.600006	0	0.700012	0.3787	0.600006	1.0028	0.899994	1.7906	0.700012	1.6752	0.600006	2.1472
-0.299988	0	0.100006	0.3365	0.5	1.1177	0.600006	1.3172	0.200012	0.9061	0.100006	0.8163		0.700012	0	0.800018	0.3787	0.700012	1.0225	1	1.955	0.800018	1.9785	0.700012	2.3048
-0.200012	0	0.199982	0.3365	0.599976	1.126	0.699982	1.3236	0.299988	0.9235	0.199982	0.8673		0.799988	0	0.899994	0.382	0.800018	1.031	1.09998	2.12477	0.899994	2.2182	0.800018	2.5418
-0.100006	0	0.299988	0.3365	0.699982	1.1328	0.799988	1.4316	0.399994	1.0026	0.299988	0.9751		0.899994	0	1	0.4466	0.899994	1.0504	1.19998	2.2076	1	2.5638	0.899994	3.3754
0	0	0.399994	0.3365	0.799988	1.1335	0.899994	1.5495	0.5	1.5649	0.399994	1.0309		1	0	1.10001	0.5512	1	1.1701	1.29999	2.4498	1.10001	3.166	1	4.4577
0.100006	0	0.5	0.3365	0.899994	1.2249	1	1.721	0.600006	1.7996	0.5	2.2451		1.10001	0	1.20001	0.5625	1.10001	1.3201	1.39999	2.5878	1.20001	3.8405	1.10001	5.4664
0.200012	0	0.600006	0.3431	1	1.2825	1.10001	1.9312	0.700012	1.9337	0.600006	2.5847		1.20001	0	1.30002	0.6076	1.20001	1.3461	1.5	2.8297	1.30002	4.4219	1.20001	6.7643
0.299988	0	0.699982	0.3434	1.09998	1.31739	1.19998	2.10278	0.799988	2.0606	0.699982	2.6476		1.29999	0	1.39999	0.6159	1.30002	1.3913	1.59998	3.26027	1.39999	4.9581	1.30002	8.0848
0.399994	0	0.799988	0.3919	1.19998	1.39278	1.29999	2.404	0.899994	2.2816	0.799988	2.8997		1.39999	0	1.5	0.7272	1.39999	1.4096	1.69998	3.43509	1.5	5.6359	1.39999	9.3575
0.5	0	0.899994	0.409	1.29999	1.5021	1.39999	2.5575	1	2.6009	0.899994	3.4635		1.5	0	1.60001	0.8174	1.5	1.6082	1.79999	3.8984	1.60001	6.2653	1.5	10.8116
0.600006	0	1	0.4629	1.39999	1.5136	1.5	2.8526	1.10001	3.0883	1	4.5074		1.60001	0	1.70001	0.8625	1.60001	1.7067	1.89999	4.0576	1.70001	6.8608	1.60001	11.9763
0.700012	0	1.10001	0.4836	1.5	1.665	1.60001	3.1613	1.20001	3.8117	1.10001	5.5256		1.70001	0	1.80002	0.949116	1.70001	1.8	2	4.3609	1.80002	7.56052	1.70001	13.3455
0.799988	0	1.19998	0.527481	1.59998	1.75217	1.69998	3.3415	1.29999	4.4997	1.19998	6.91108		1.79999	0	1.89999	0.9752	1.80002	1.93342	2.09998	4.55209	1.89999	8.1718	1.80002	14.4286
0.899994	0	1.29999	0.6331	1.69998	1.7557	1.79999	3.6391	1.39999	5.0935	1.29999	8.2149		1.89999	0	2	0.9791	1.89999	2.0951	2.19998	4.78408	2	8.7388	1.89999	15.4064
1	0	1.39999	0.6396	1.79999	1.8554	1.89999	3.9404	1.5	5.7261	1.39999	9.5014		2	0	2.10001	1.0278	2	2.1564	2.29999	5.1276	2.10001	9.1709	2	16.2956
1.10001	0	1.5	0.7423	1.89999	2.0222	2	4.2094	1.60001	6.3499	1.5	10.7747		2.10001	0	2.20001	1.0942	2.10001	2.2062	2.39999	5.3438	2.20001	9.6402	2.10001	17.2911
1.20001	0	1.60001	0.811499	2	2.1275	2.10001	4.4599	1.70001	7.0037	1.60001	11.9855		2.20001	0	2.30002	1.15551	2.20001	2.4009	2.5	5.5626	2.30002	10.1392	2.20001	18.2935
1.29999	0	1.69998	0.8145	2.09998	2.26859	2.19998	4.70159	1.79999	7.5112	1.69998	13.1078		2.29999	0	2.39999	1.2271	2.30002	2.50961	2.59998	5.74369	2.39999	10.4921	2.30002	18.9772
1.39999	0	1.79999	0.8583	2.19998	2.36799	2.29999	4.9738	1.89999	8.0113	1.79999	14.1019		2.39999	0	2.5	1.2743	2.39999	2.6254	2.69998	5.9286	2.5	10.9451	2.39999	19.7602
1.5	0	1.89999	0.8771	2.29999	2.4522	2.39999	5.1351	2	8.5692	1.89999	15.085		2.5	0	2.60001	1.3281	2.5	2.7441	2.79999	6.0784	2.60001	11.2325	2.5	20.4092
1.60001	0	2	0.9377	2.39999	2.5946	2.5	5.3772	2.10001	9.2169	2	16.2065		2.60001	0	2.70001	1.3737	2.60001	2.8297	2.89999	6.2523	2.70001	11.6951	2.60001	21.0705
1.70001	0	2.10001	1.0318	2.5	2.6362	2.60001	5.4763	2.20001	9.6933	2.10001	17.1756		2.70001	0	2.80002	1.4259	2.70001	2.9283	3	6.4189	2.80002	12.072	2.70001	21.7573
1.79999	0	2.19998	1.08489	2.59998	2.71949	2.69998	5.75229	2.29999	10.1373	2.19998	17.9955		2.79999	0	2.89999	1.4732	2.80002	3.0768	3.09998	6.5678	2.89999	12.3564	2.80002	22.2937
1.89999	0	2.29999	1.1167	2.69998	2.82459	2.79999	5.947	2.39999	10.5095	2.29999	18.8189		2.89999	0	3	1.5209	2.89999	3.141	3.19998	6.7567	3	12.7176	2.89999	22.9172
2	0	2.39999	1.1717	2.79999	2.9473	2.89999	6.1451	2.5	10.8839	2.39999	19.5863		3	0	3.10001	1.5569	3	3.23	3.29999	6.9436	3.10001	12.9481	3	23.4045
2.10001	0	2.5	1.2528	2.89999	3.0269	3	6.3186	2.60001	11.1838	2.5	20.352		3.10001	0	3.20001	1.5751	3.10001	3.3411	3.39999	7.1279	3.20001	13.2326	3.10001	23.8232
2.20001	0	2.60001	1.2818	3	3.1233	3.10001	6.4916	2.70001	11.5062	2.60001	20.9334		3.20001	0	3.30002	1.64471	3.20001	3.4141	3.5	7.2583	3.30002	13.4887	3.20001	24.3244
2.29999	0	2.69998	1.33819	3.09998	3.2247	3.19998	6.6519	2.79999	11.8957	2.69998	21.6193		3.29999	0	3.39999	1.6952	3.30002	3.54731	3.59998	7.4025	3.39999	13.7486	3.30002	24.7396
2.39999	0	2.79999	1.4052	3.19998	3.2842	3.29999	6.8399	2.89999	12.2282	2.79999	22.1192		3.39999	0	3.5	1.7251	3.39999	3.636	3.69998	7.5344	3.5	14.0164	3.39999	25.2079
2.5	0	2.89999	1.4721	3.29999	3.3834	3.39999	7.0101	3	12.6131	2.89999	22.7214		3.5	0	3.60001	1.764	3.5	3.7067	3.79999	7.6714	3.60001	14.2629	3.5	25.5897
2.60001	0	3	1.5	3.39999	3.4798	3.5	7.1794	3.10001	12.881	3	23.2447		3.60001	0	3.70001	1.7974	3.60001	3.776	3.89999	7.7949	3.70001	14.4932	3.60001	25.9458
2.70001	0	3.10001	1.5321	3.5	3.5521	3.60001	7.2938	3.20001	13.142	3.10001	23.743		3.70001	0	3.80002	1.8427	3.70001	3.8447	4	7.9206	3.80002	14.7544	3.70001	26.3254
2.79999	0	3.19998	1.5697	3.59998	3.6257	3.69998	7.433	3.29999	13.4641	3.19998	24.2702		3.79999	0	3.89999	1.8669	3.80002	3.9163	4.09998	8.0576	3.89999	14.9865	3.80002	26.7174
2.89999	0	3.29999	1.6405	3.69998	3.6976	3.79999	7.5522	3.39999	13.7622	3.29999	24.6937		3.89999	0	4	1.9078	3.89999	3.9802	4.19998	8.1947	4	15.2256	3.89999	27.1082
3	0	3.39999	1.6626	3.79999	3.7716	3.89999	7.6717	3.5	14.0546	3.39999	25.1405		4	0	4.10001	1.9426	4	4.0496	4.29999	8.3294	4.10001	15.4374	4	27.4819
3.10001	0	3.5	1.694	3.89999	3.8323	4	7.7992	3.60001	14.314	3.5	25.5434		4.10001	0	4.20001	1.9819	4.10001	4.1051	4.39999	8.4541	4.20001	15.6767	4.10001	27.8566
3.20001	0	3.60001	1.7251	4	3.9019	4.10001	7.9416	3.70001	14.5893	3.60001	25.9796		4.20001	0	4.30002	2.0152	4.20001	4.1822	4.5	8.5754	4.30002	15.9117	4.20001	28.2177
3.29999	0	3.69998	1.7629	4.09998	3.983	4.19998	8.0789	3.79999	14.8462	3.69998	26.3921		4.29999	0	4.39999	2.052	4.30002	4.2544	4.59998	8.70829	4.39999	16.1362	4.30002	28.5794
3.39999	0	3.79999	1.7969	4.19998	4.0511	4.29999	8.2011	3.89999	15.088	3.79999	26.7841		4.39999	0	4.5	2.0928	4.39999	4.3206	4.69998	8.8265	4.5	16.3569	4.39999	28.9206
3.5	0	3.89999	1.8192	4.29999	4.1167	4.39999	8.3341	4	15.3182	3.89999	27.1574		4.5	0	4.60001	2.1306	4.5	4.3883	4.79999	8.9605	4.60001	16.5796	4.5	29.2547
3.60001	0	4	1.8606	4.39999	4.1823	4.5	8.4614	4.10001	15.5648	4	27.551		4.60001	0	4.70001	2.1644	4.60001	4.4604	4.89999	9.0824	4.70001	16.7924	4.60001	29.6007
3.70001	0	4.10001	1.9022	4.5	4.251	4.60001	8.5784	4.20001	15.8	4.10001	27.9229		4.70001	0	4.80002	2.20291	4.70001	4.5241	5	9.2049	4.80002	17.0058	4.70001	29.9402
3.79999	0	4.19998	1.9348	4.59998	4.3124	4.69998	8.6984	4.29999	16.0387	4.19998	28.2962		4.79999	0	4.89999	2.2462	4.80002	4.58711	5.09998	9.3316	4.89999	17.2273	4.80002	30.273
3.89999	0	4.29999	1.9736	4.69998	4.3702	4.79999	8.8221	4.39999	16.2683	4.29999	28.68		4.89999	0	5	2.2885	4.89999	4.6517	5.19998	9.4494	5	17.4548	4.89999	30.5874
4	0	4.39999	2.0144	4.79999	4.4379	4.89999	8.9407	4.5	16.4867	4.39999	29.0417		5	0	5.10001	2.33	5	4.718	5.29999	9.5722	5.10001	17.6609	5	30.91
4.10001	0	4.5	2.0464	4.89999	4.5046	5	9.0587	4.60001	16.7058	4.5	29.3749		5.10001	0	5.20001	2.3721	5.10001	4.7842	5.39999	9.6906	5.20001	17.8689	5.10001	31.2172
4.20001	0	4.60001	2.0805	5	4.5664	5.10001	9.181	4.70001	16.929	4.60001	29.7194		5.20001	0	5.30002	2.4171	5.20001	4.8528	5.5	9.8012	5.30002	18.0731	5.20001	31.525
4.29999	0	4.69998	2.1137	5.09998	4.63549	5.19998	9.30289	4.79999	17.1589	4.69998	30.0687		5.29999	0	5.39999	2.4569	5.30002	4.9193	5.59998	9.9171	5.39999	18.2827	5.30002	31.8352
4.39999	0	4.79999	2.1496	5.19998	4.70449	5.29999	9.4153	4.89999	17.3775	4.79999	30.4152		5.39999	0	5.5	2.4898	5.39999	4.9853	5.69998	10.0228	5.5	18.474	5.39999	32.1459
4.5	0	4.89999	2.1838	5.29999	4.7704	5.39999	9.5308	5	17.6017	4.89999	30.7428		5.5	0	5.60001	2.5275	5.5	5.0514	5.79999	10.1294	5.60001	18.6671	5.5	32.4519
4.60001	0	5	2.2228	5.39999	4.8385	5.5	9.6407	5.10001	17.8206	5	31.0784		5.60001	0	5.70001	2.5581	5.60001	5.1196	5.89999	10.2412	5.70001	18.8575	5.60001	32.7516
4.70001	0	5.10001	2.2714	5.5	4.9086	5.60001	9.7488	5.20001	18.0391	5.10001	31.4042		5.70001	0	5.80002	2.5928	5.70001	5.1865	6	10.3512	5.80002	19.0488	5.70001	33.0287
4.79999	0	5.19998	2.31499	5.59998	4.9709	5.69998	9.8646	5.29999	18.246	5.19998	31.7347		5.79999	0	5.89999	2.6246	5.80002	5.2483	6.09998	10.463	5.89999	19.2337	5.80002	33.3119
4.89999	0	5.29999	2.3552	5.69998	5.0423	5.79999	9.977	5.39999	18.4585	5.29999	32.0463		5.89999	0	6	2.6544	5.89999	5.31	6.19998	10.5779	6	19.4265	5.89999	33.612
5	0	5.39999	2.3935	5.79999	5.1134	5.89999	10.0964	5.5	18.6686	5.39999	32.366		6	0	6.10001	2.6856	6	5.3702	6.29999	10.6925	6.10001	19.617	6	33.9088
5.10001	0	5.5	2.4294	5.89999	5.1861	6	10.2135	5.60001	18.8694	5.5	32.6876		6.10001	0	6.20001	2.7189	6.10001	5.4379	6.39999	10.807	6.20001	19.8129	6.10001	34.2006
5.20001	0	5.60001	2.4633	6	5.2539	6.10001	10.3265	5.70001	19.0676	5.60001	33.001		6.20001	0	6.30002	2.7486	6.20001	5.5039	6.5	10.9157	6.30002	19.9983	6.20001	34.5034
5.29999	0	5.69998	2.497	6.09998	5.3174	6.19998	10.4385	5.79999	19.261	5.69998	33.3174		6.29999	0	6.39999	2.7745	6.30002	5.5712	6.59998	11.0267	6.39999	20.181	6.30002	34.7892
5.39999	0	5.79999	2.5282	6.19998	5.3751	6.29999	10.5508	5.89999	19.4645	5.79999	33.6243		6.39999	0	6.5	2.8041	6.39999	5.629	6.69998	11.1388	6.5	20.3663	6.39999	35.0557
5.5	0	5.89999	2.5693	6.29999	5.4314	6.39999	10.6658	6	19.6683	5.89999	33.9331		6.5	0	6.60001	2.8371	6.5	5.6896	6.79999	11.2471	6.60001	20.5461	6.5	35.3352
5.60001	0	6	2.606	6.39999	5.4892	6.5	10.7857	6.10001	19.8692	6	34.2404		6.60001	0	6.70001	2.871	6.60001	5.7466	6.89999	11.3567	6.70001	20.7277	6.60001	35.622
5.70001	0	6.10001	2.643	6.5	5.5506	6.60001	10.9018	6.20001	20.0621	6.10001	34.5489		6.70001	0	6.80002	2.8947	6.70001	5.8095	7	11.4721	6.80002	20.903	6.70001	35.9148
5.79999	0	6.19998	2.6711	6.59998	5.6025	6.69998	11.0107	6.29999	20.2547	6.19998	34.8489		6.79999	0	6.89999	2.9257	6.80002	5.8597	7.09998	11.5845	6.89999	21.0837	6.80002	36.2006
5.89999	0	6.29999	2.7015	6.69998	5.6572	6.79999	11.1242	6.39999	20.4487	6.29999	35.1516		6.89999	0	7	2.9569	6.89999	5.915	7.19998	11.6922	7	21.2754	6.89999	36.4768
6	0	6.39999	2.7373	6.79999	5.718	6.89999	11.2402	6.5	20.6276	6.39999	35.4475		7	0	7.10001	2.992	7	5.9727	7.29999	11.7971	7.10001	21.4642	7	36.7515
6.10001	0	6.5	2.7715	6.89999	5.7804	7	11.3553	6.60001	20.8089	6.5	35.7377		7.10001	0	7.20001	3.0229	7.10001	6.0298	7.39999	11.9061	7.20001	21.6382	7.10001	37.0113
6.20001	0	6.60001	2.8035	7	5.8397	7.10001	11.464	6.70001	20.996	6.60001	36.0313		7.20001	0	7.30002	3.0553	7.20001	6.0872	7.5	12.0177	7.30002	21.8169	7.20001	37.2707
6.29999	0	6.69998	2.8338	7.09998	5.9008	7.19998	11.5703	6.79999	21.1804	6.69998	36.3191		7.29999	0	7.39999	3.0819	7.30002	6.1451	7.59998	12.1225	7.39999	22.0019	7.30002	37.536
6.39999	0	6.79999	2.8664	7.19998	5.9615	7.29999	11.673	6.89999	21.3703	6.79999	36.5971		7.39999	0	7.5	3.113	7.39999	6.2052	7.69998	12.2314	7.5	22.1823	7.39999	37.8107
6.5	0	6.89999	2.8967	7.29999	6.0197	7.39999	11.7781	7	21.5577	6.89999	36.8755		7.5	0	7.60001	3.1429	7.5	6.2663	7.79999	12.3396	7.60001	22.3503	7.5	38.0801
6.60001	0	7	2.9279	7.39999	6.0832	7.5	11.8798	7.10001	21.7453	7	37.1531		7.60001	0	7.70001	3.1722	7.60001	6.3234	7.89999	12.443	7.70001	22.5258	7.60001	38.3431
6.70001	0	7.10001	2.9612	7.5	6.14	7.60001	11.9836	7.20001	21.9393	7.10001	37.4458		7.70001	0	7.80002	3.2035	7.70001	6.3853	8	12.5467	7.80002	22.7029	7.70001	38.6156
6.79999	0	7.19998	2.9959	7.59998	6.197	7.69998	12.0958	7.29999	22.1326	7.19998	37.7153		7.79999	0	7.89999	3.2318	7.80002	6.4433	8.09998	12.6502	7.89999	22.8769	7.80002	38.8755
6.89999	0	7.29999	3.0269	7.69998	6.2582	7.79999	12.2083	7.39999	22.3287	7.29999	37.9861		7.89999	0	8	3.2613	7.89999	6.4972	8.19998	12.7551	8	23.0504	7.89999	39.1364
7	0	7.39999	3.0603	7.79999	6.3209	7.89999	12.3153	7.5	22.5127	7.39999	38.2736		8	0	8.10001	3.2899	8	6.5573	8.29999	12.8535	8.10001	23.2255	8	39.3943
7.10001	0	7.5	3.0886	7.89999	6.3794	8	12.4179	7.60001	22.692	7.5	38.548		8.10001	0	8.20001	3.3135	8.10001	6.6202	8.39999	12.9541	8.20001	23.396	8.10001	39.6475
7.20001	0	7.60001	3.1156	8	6.4343	8.10001	12.5195	7.70001	22.8773	7.60001	38.8082		8.20001	0	8.30002	3.3407	8.20001	6.6736	8.5	13.0558	8.30002	23.5638	8.20001	39.8985
7.29999	0	7.69998	3.1487	8.09998	6.4919	8.19998	12.6272	7.79999	23.0673	7.69998	39.0834		8.29999	0	8.39999	3.3733	8.30002	6.7303	8.59998	13.1544	8.39999	23.7397	8.30002	40.1509
7.39999	0	7.79999	3.1812	8.19998	6.5517	8.29999	12.7342	7.89999	23.2485	7.79999	39.3604		8.39999	0	8.5	3.4021	8.39999	6.7862	8.69998	13.2559	8.5	23.9027	8.39999	40.3992
7.5	0	7.89999	3.2161	8.29999	6.6085	8.39999	12.8411	8	23.4295	7.89999	39.6279		8.5	0	8.60001	3.4294	8.5	6.8416	8.79999	13.3583	8.60001	24.0622	8.5	40.636
7.60001	0	8	3.2456	8.39999	6.6686	8.5	12.9427	8.10001	23.6043	8	39.8916		8.60001	0	8.70001	3.4642	8.60001	6.8938	8.89999	13.4654	8.70001	24.2313	8.60001	40.8699
7.70001	0	8.10001	3.2748	8.5	6.7251	8.60001	13.0455	8.20001	23.7801	8.10001	40.1596		8.70001	0	8.80002	3.4917	8.70001	6.9471	9	13.5681	8.80002	24.395	8.70001	41.1158
7.79999	0	8.19998	3.309	8.59998	6.7827	8.69998	13.1494	8.29999	23.9569	8.19998	40.4143		8.79999	0	8.89999	3.5201	8.80002	7.0041	9.09998	13.6718	8.89999	24.5639	8.80002	41.3482
7.89999	0	8.29999	3.335	8.69998	6.8411	8.79999	13.2529	8.39999	24.1352	8.29999	40.6751		8.89999	0	9	3.546	8.89999	7.061	9.19998	13.7746	9	24.7303	8.89999	41.5821
8	0	8.39999	3.3612	8.79999	6.8954	8.89999	13.356	8.5	24.3144	8.39999	40.9309		9	0	9.10001	3.5755	9	7.1168	9.29999	13.8801	9.10001	24.8946	9	41.8234
8.10001	0	8.5	3.3859	8.89999	6.9513	9	13.4618	8.60001	24.4889	8.5	41.1783		9.10001	0	9.20001	3.6054	9.10001	7.1729	9.39999	13.9774	9.20001	25.0587	9.10001	42.059
8.20001	0	8.60001	3.417	9	7.0108	9.10001	13.5628	8.70001	24.6606	8.60001	41.4299		9.20001	0	9.30002	3.6349	9.20001	7.227	9.5	14.0759	9.30002	25.2214	9.20001	42.2876
8.29999	0	8.69998	3.4524	9.09998	7.0679	9.19998	13.6666	8.79999	24.8316	8.69998	41.6912		9.29999	0	9.39999	3.6612	9.30002	7.2816	9.59998	14.1757	9.39999	25.3772	9.30002	42.5196
8.39999	0	8.79999	3.4812	9.19998	7.1221	9.29999	13.7671	8.89999	24.9997	8.79999	41.94		9.39999	0	9.5	3.6869	9.39999	7.3326	9.69998	14.2727	9.5	25.5367	9.39999	42.7396
8.5	0	8.89999	3.5112	9.29999	7.1753	9.39999	13.8704	9	25.182	8.89999	42.1721		9.5	0	9.60001	3.714	9.5	7.3828	9.79999	14.3732	9.60001	25.6997	9.5	42.9649
8.60001	0	9	3.5464	9.39999	7.2313	9.5	13.974	9.10001	25.3495	9	42.4179		9.60001	0	9.70001	3.7444	9.60001	7.442	9.89999	14.4711	9.70001	25.8624	9.60001	43.1918
8.70001	0	9.10001	3.5737	9.5	7.286	9.60001	14.0777	9.20001	25.5186	9.10001	42.669		9.70001	0	9.80002	3.7748	9.70001	7.4998	10	14.5722	9.80002	26.0255	9.70001	43.4217
8.79999	0	9.19998	3.6013	9.59998	7.3411	9.69998	14.1821	9.29999	25.6799	9.19998	42.9107		9.79999	0	9.89999	3.8023	9.80002	7.5562	10.1	14.6685	9.89999	26.1867	9.80002	43.6558
8.89999	0	9.29999	3.6274	9.69998	7.3991	9.79999	14.2754	9.39999	25.8394	9.29999	43.1484		9.89999	0	10	3.835	9.89999	7.6159	10.2	14.7638	10	26.3497	9.89999	43.874
9	0	9.39999	3.6569	9.79999	7.4515	9.89999	14.3708	9.5	26.0019	9.39999	43.391		10	0	10.1	3.8653	10	7.6791	10.3	14.8586	10.1	26.5158	10	44.0909
9.10001	0	9.5	3.6841	9.89999	7.5054	10	14.4692	9.60001	26.1649	9.5	43.6365		10.1	0	10.2	3.8959	10.1	7.7364	10.4	14.9607	10.2	26.68	10.1	44.3079
9.20001	0	9.60001	3.7113	10	7.5616	10.1	14.5674	9.70001	26.3302	9.60001	43.8741		10.2	0	10.3	3.9231	10.2	7.7887	10.5	15.0591	10.3	26.8381	10.2	44.5316
9.29999	0	9.69998	3.7397	10.1	7.6158	10.2	14.6687	9.79999	26.4964	9.69998	44.1113		10.3	0	10.4	3.9564	10.3	7.8415	10.6	15.1517	10.4	27.0031	10.3	44.7487
9.39999	0	9.79999	3.7654	10.2	7.6707	10.3	14.7643	9.89999	26.6592	9.79999	44.3455		10.4	0	10.5	3.9873	10.4	7.8986	10.7	15.2432	10.5	27.1671	10.4	44.9764
9.5	0	9.89999	3.7941	10.3	7.723	10.4	14.8571	10	26.8173	9.89999	44.564		10.5	0	10.6	4.0146	10.5	7.9543	10.8	15.3355	10.6	27.3237	10.5	45.1997
9.60001	0	10	3.8219	10.4	7.7734	10.5	14.947	10.1	26.9806	10	44.7845		10.6	0	10.7	4.043	10.6	8.0077	10.9	15.4281	10.7	27.4775	10.6	45.4237
9.70001	0	10.1	3.8476	10.5	7.8281	10.6	15.0429	10.2	27.1453	10.1	45.0175		10.7	0	10.8	4.0697	10.7	8.0637	11	15.5212	10.8	27.6339	10.7	45.6406
9.79999	0	10.2	3.8749	10.6	7.8819	10.7	15.1356	10.3	27.3071	10.2	45.2473		10.8	0	10.9	4.0971	10.8	8.1161	11.1	15.6119	10.9	27.7889	10.8	45.8527
9.89999	0	10.3	3.901	10.7	7.9386	10.8	15.2286	10.4	27.4757	10.3	45.4713		10.9	0	11	4.1236	10.9	8.1662	11.2	15.6996	11	27.9353	10.9	46.0645
10	0	10.4	3.926	10.8	7.9918	10.9	15.3245	10.5	27.6457	10.4	45.6902		11	0	11.1	4.1541	11	8.2215	11.3	15.7949	11.1	28.0851	11	46.2815
10.1	0	10.5	3.9522	10.9	8.0486	11	15.4165	10.6	27.8115	10.5	45.9111		11.1	0	11.2	4.1801	11.1	8.2731	11.4	15.8904	11.2	28.236	11.1	46.4969
10.2	0	10.6	3.9789	11	8.1039	11.1	15.5056	10.7	27.9752	10.6	46.1331		11.2	0	11.3	4.2036	11.2	8.32	11.5	15.9843	11.3	28.3845	11.2	46.7073
10.3	0	10.7	4.0086	11.1	8.159	11.2	15.5957	10.8	28.1385	10.7	46.3526		11.3	0	11.4	4.2314	11.3	8.3678	11.6	16.0784	11.4	28.5395	11.3	46.9227
10.4	0	10.8	4.0354	11.2	8.2089	11.3	15.6912	10.9	28.3029	10.8	46.5739		11.4	0	11.5	4.2591	11.4	8.4211	11.7	16.1718	11.5	28.6926	11.4	47.1496
10.5	0	10.9	4.0601	11.3	8.2629	11.4	15.7866	11	28.4629	10.9	46.796		11.5	0	11.6	4.2901	11.5	8.4707	11.8	16.2656	11.6	28.8466	11.5	47.3688
10.6	0	11	4.0823	11.4	8.3198	11.5	15.8828	11.1	28.6212	11	47.0136		11.6	0	11.7	4.322	11.6	8.5238	11.9	16.3513	11.7	28.9976	11.6	47.5787
10.7	0	11.1	4.1064	11.5	8.378	11.6	15.9732	11.2	28.7788	11.1	47.2221		11.7	0	11.8	4.3501	11.7	8.5748	12	16.4366	11.8	29.1478	11.7	47.7847
10.8	0	11.2	4.1293	11.6	8.4304	11.7	16.0672	11.3	28.9401	11.2	47.4354		11.8	0	11.9	4.376	11.8	8.6278	12.1	16.5294	11.9	29.2934	11.8	47.9903
10.9	0	11.3	4.157	11.7	8.4785	11.8	16.1593	11.4	29.0973	11.3	47.6636		11.9	0	12	4.4002	11.9	8.6793	12.2	16.6211	12	29.4349	11.9	48.1922
11	0	11.4	4.1878	11.8	8.5298	11.9	16.247	11.5	29.261	11.4	47.8841		12	0	12.1	4.4273	12	8.7292	12.3	16.7135	12.1	29.5759	12	48.3927
11.1	0	11.5	4.2155	11.9	8.5806	12	16.335	11.6	29.4166	11.5	48.1		12.1	0	12.2	4.4519	12.1	8.784	12.4	16.8135	12.2	29.7204	12.1	48.5953
11.2	0	11.6	4.2406	12	8.6286	12.1	16.4226	11.7	29.5701	11.6	48.3156		12.2	0	12.3	4.4768	12.2	8.8339	12.5	16.906	12.3	29.8654	12.2	48.7877
11.3	0	11.7	4.266	12.1	8.6787	12.2	16.5148	11.8	29.7261	11.7	48.5353		12.3	0	12.4	4.5071	12.3	8.882	12.6	17.0008	12.4	30.0123	12.3	48.9767
11.4	0	11.8	4.2931	12.2	8.7304	12.3	16.6075	11.9	29.8788	11.8	48.75		12.4	0	12.5	4.5308	12.4	8.9326	12.7	17.0858	12.5	30.155	12.4	49.1741
11.5	0	11.9	4.32	12.3	8.7822	12.4	16.697	12	30.0262	11.9	48.9556		12.5	0	12.6	4.5634	12.5	8.9829	12.8	17.1789	12.6	30.3028	12.5	49.3642
11.6	0	12	4.3363	12.4	8.8304	12.5	16.7849	12.1	30.1752	12	49.1593		12.6	0	12.7	4.5866	12.6	9.0357	12.9	17.2701	12.7	30.4397	12.6	49.5526
11.7	0	12.1	4.3576	12.5	8.8804	12.6	16.877	12.2	30.3194	12.1	49.3675		12.7	0	12.8	4.6117	12.7	9.0811	13	17.3558	12.8	30.5802	12.7	49.7321
11.8	0	12.2	4.383	12.6	8.9327	12.7	16.9702	12.3	30.464	12.2	49.5693		12.8	0	12.9	4.6428	12.8	9.1329	13.1	17.446	12.9	30.7205	12.8	49.9188
11.9	0	12.3	4.4094	12.7	8.9859	12.8	17.061	12.4	30.6068	12.3	49.7715		12.9	0	13	4.6687	12.9	9.1844	13.2	17.5336	13	30.8569	12.9	50.1084
12	0	12.4	4.4315	12.8	9.0383	12.9	17.15	12.5	30.7477	12.4	49.9697		13	0	13.1	4.6936	13	9.2321	13.3	17.6196	13.1	30.9896	13	50.2903
12.1	0	12.5	4.4582	12.9	9.0885	13	17.2373	12.6	30.8946	12.5	50.1692		13.1	0	13.2	4.717	13.1	9.2811	13.4	17.7056	13.2	31.1253	13.1	50.4676
12.2	0	12.6	4.4847	13	9.1435	13.1	17.322	12.7	31.0351	12.6	50.3755		13.2	0	13.3	4.746	13.2	9.3313	13.5	17.79	13.3	31.2605	13.2	50.6427
12.3	0	12.7	4.5121	13.1	9.1893	13.2	17.4087	12.8	31.1744	12.7	50.5797		13.3	0	13.4	4.7743	13.3	9.3814	13.6	17.8765	13.4	31.3926	13.3	50.8206
12.4	0	12.8	4.5388	13.2	9.2397	13.3	17.5008	12.9	31.3153	12.8	50.7743		13.4	0	13.5	4.7985	13.4	9.4305	13.7	17.9634	13.5	31.5228	13.4	51.0015
12.5	0	12.9	4.5633	13.3	9.2844	13.4	17.587	13	31.4468	12.9	50.9679		13.5	0	13.6	4.8221	13.5	9.4764	13.8	18.0425	13.6	31.6545	13.5	51.1842
12.6	0	13	4.5922	13.4	9.3348	13.5	17.6746	13.1	31.5788	13	51.1681		13.6	0	13.7	4.8481	13.6	9.528	13.9	18.1277	13.7	31.7854	13.6	51.364
12.7	0	13.1	4.614	13.5	9.387	13.6	17.7605	13.2	31.7121	13.1	51.3601		13.7	0	13.8	4.8726	13.7	9.58	14	18.213	13.8	31.9123	13.7	51.5385
12.8	0	13.2	4.64	13.6	9.4375	13.7	17.8463	13.3	31.8388	13.2	51.5593		13.8	0	13.9	4.8977	13.8	9.6253	14.1	18.2959	13.9	32.0457	13.8	51.7072
12.9	0	13.3	4.6665	13.7	9.4857	13.8	17.9269	13.4	31.9658	13.3	51.7588		13.9	0	14	4.926	13.9	9.6778	14.2	18.378	14	32.181	13.9	51.8832
13	0	13.4	4.6882	13.8	9.5284	13.9	18.0071	13.5	32.097	13.4	51.9532		14	0	14.1	4.9525	14	9.7303	14.3	18.4568	14.1	32.3108	14	52.0647
13.1	0	13.5	4.7089	13.9	9.5738	14	18.0861	13.6	32.2265	13.5	52.1526		14.1	0	14.2	4.9799	14.1	9.7793	14.4	18.5364	14.2	32.4445	14.1	52.2319
13.2	0	13.6	4.7325	14	9.6201	14.1	18.17	13.7	32.3547	13.6	52.343		14.2	0	14.3	5.0063	14.2	9.8254	14.5	18.6193	14.3	32.5726	14.2	52.405
13.3	0	13.7	4.7556	14.1	9.663	14.2	18.26	13.8	32.4829	13.7	52.533		14.3	0	14.4	5.0325	14.3	9.871	14.6	18.7031	14.4	32.7031	14.3	52.5798
13.4	0	13.8	4.7787	14.2	9.7129	14.3	18.3491	13.9	32.605	13.8	52.7123		14.4	0	14.5	5.0599	14.4	9.9152	14.7	18.7857	14.5	32.8331	14.4	52.7548
13.5	0	13.9	4.8019	14.3	9.7584	14.4	18.4338	14	32.7274	13.9	52.8957		14.5	0	14.6	5.0883	14.5	9.9623	14.8	18.8667	14.6	32.9692	14.5	52.9338
13.6	0	14	4.8207	14.4	9.8033	14.5	18.521	14.1	32.8542	14	53.0809		14.6	0	14.7	5.1148	14.6	10.015	14.9	18.9507	14.7	33.1003	14.6	53.1065
13.7	0	14.1	4.8445	14.5	9.8528	14.6	18.6072	14.2	32.9852	14.1	53.2722		14.7	0	14.8	5.1376	14.7	10.0617	15	19.0285	14.8	33.2233	14.7	53.2826
13.8	0	14.2	4.8748	14.6	9.9055	14.7	18.6928	14.3	33.1132	14.2	53.46		14.8	0	14.9	5.1662	14.8	10.1053	15.1	19.1091	14.9	33.3525	14.8	53.4561
13.9	0	14.3	4.8992	14.7	9.9551	14.8	18.7785	14.4	33.2376	14.3	53.6405		14.9	0	15	5.1914	14.9	10.1521	15.2	19.195	15	33.4741	14.9	53.6284
14	0	14.4	4.922	14.8	10.0041	14.9	18.8551	14.5	33.3677	14.4	53.8102		15	0	15.1	5.2232	15	10.1988	15.3	19.2794	15.1	33.5958	15	53.7962
14.1	0	14.5	4.9502	14.9	10.0534	15	18.9375	14.6	33.5013	14.5	53.9922		15.1	0	15.2	5.2512	15.1	10.2493	15.4	19.3594	15.2	33.7246	15.1	53.9607
14.2	0	14.6	4.9809	15	10.1009	15.1	19.0225	14.7	33.6338	14.6	54.175		15.2	0	15.3	5.2806	15.2	10.2986	15.5	19.4382	15.3	33.8564	15.2	54.125
14.3	0	14.7	5.0053	15.1	10.1466	15.2	19.1056	14.8	33.7667	14.7	54.3556		15.3	0	15.4	5.3055	15.3	10.3473	15.6	19.5194	15.4	33.9878	15.3	54.2982
14.4	0	14.8	5.0312	15.2	10.1953	15.3	19.1883	14.9	33.9037	14.8	54.5349		15.4	0	15.5	5.3301	15.4	10.3946	15.7	19.5958	15.5	34.1143	15.4	54.4658
14.5	0	14.9	5.0561	15.3	10.2442	15.4	19.2688	15	34.0423	14.9	54.7142		15.5	0	15.6	5.3569	15.5	10.4415	15.8	19.6745	15.6	34.2362	15.5	54.6342
14.6	0	15	5.0788	15.4	10.2908	15.5	19.3466	15.1	34.1798	15	54.8933		15.6	0	15.7	5.3789	15.6	10.4868	15.9	19.753	15.7	34.3548	15.6	54.7984
14.7	0	15.1	5.1032	15.5	10.3401	15.6	19.4272	15.2	34.3175	15.1	55.0642		15.7	0	15.8	5.4026	15.7	10.5226	16	19.8305	15.8	34.4776	15.7	54.9573
14.8	0	15.2	5.1318	15.6	10.3888	15.7	19.4988	15.3	34.4556	15.2	55.2363		15.8	0	15.9	5.4224	15.8	10.5673	16.1	19.9113	15.9	34.5984	15.8	55.1115
14.9	0	15.3	5.1582	15.7	10.431	15.8	19.5769	15.4	34.5912	15.3	55.4096		15.9	0	16	5.4428	15.9	10.6125	16.2	19.9913	16	34.722	15.9	55.2662
15	0	15.4	5.1836	15.8	10.4751	15.9	19.6602	15.5	34.7276	15.4	55.5791		16	0	16.1	5.4663	16	10.6519	16.3	20.0701	16.1	34.8467	16	55.4208
15.1	0	15.5	5.2096	15.9	10.5257	16	19.7414	15.6	34.863	15.5	55.7429		16.1	0	16.2	5.4872	16.1	10.6951	16.4	20.1524	16.2	34.9647	16.1	55.5768
15.2	0	15.6	5.2392	16	10.5719	16.1	19.8176	15.7	34.9925	15.6	55.9113		16.2	0	16.3	5.51	16.2	10.7353	16.5	20.2255	16.3	35.0841	16.2	55.7343
15.3	0	15.7	5.2599	16.1	10.612	16.2	19.8934	15.8	35.1233	15.7	56.0756		16.3	0	16.4	5.5335	16.3	10.7828	16.6	20.2988	16.4	35.2088	16.3	55.893
15.4	0	15.8	5.2793	16.2	10.655	16.3	19.9749	15.9	35.2498	15.8	56.2427		16.4	0	16.5	5.5558	16.4	10.8311	16.7	20.3738	16.5	35.3251	16.4	56.0492
15.5	0	15.9	5.3082	16.3	10.7059	16.4	20.0565	16	35.3751	15.9	56.4152		16.5	0	16.6	5.5829	16.5	10.8732	16.8	20.4468	16.6	35.4464	16.5	56.197
15.6	0	16	5.3344	16.4	10.7541	16.5	20.1388	16.1	35.4964	16	56.5861		16.6	0	16.7	5.6038	16.6	10.9148	16.9	20.5228	16.7	35.5671	16.6	56.353
15.7	0	16.1	5.3551	16.5	10.8017	16.6	20.2166	16.2	35.6176	16.1	56.748		16.7	0	16.8	5.6234	16.7	10.958	17	20.597	16.8	35.6858	16.7	56.5006
15.8	0	16.2	5.3792	16.6	10.848	16.7	20.2984	16.3	35.7483	16.2	56.9047		16.8	0	16.9	5.6433	16.8	10.9988	17.1	20.6736	16.9	35.8048	16.8	56.6456
15.9	0	16.3	5.4068	16.7	10.8983	16.8	20.3824	16.4	35.8767	16.3	57.0675		16.9	0	17	5.6653	16.9	11.039	17.2	20.7534	17	35.9238	16.9	56.7871
16	0	16.4	5.4352	16.8	10.9425	16.9	20.4606	16.5	36.004	16.4	57.2318		17	0	17.1	5.6866	17	11.0808	17.3	20.8321	17.1	36.0442	17	56.9333
16.1	0	16.5	5.4628	16.9	10.9898	17	20.5332	16.6	36.1306	16.5	57.4005		17.1	0	17.2	5.709	17.1	11.1227	17.4	20.9092	17.2	36.1614	17.1	57.0782
16.2	0	16.6	5.4864	17	11.0313	17.1	20.6094	16.7	36.2621	16.6	57.5646		17.2	0	17.3	5.73	17.2	11.1669	17.5	20.9825	17.3	36.2763	17.2	57.2257
16.3	0	16.7	5.5124	17.1	11.0699	17.2	20.6915	16.8	36.3897	16.7	57.7271		17.3	0	17.4	5.7542	17.3	11.2085	17.6	21.0544	17.4	36.3951	17.3	57.3699
16.4	0	16.8	5.5383	17.2	11.1132	17.3	20.7666	16.9	36.5137	16.8	57.8917		17.4	0	17.5	5.7759	17.4	11.2502	17.7	21.1228	17.5	36.5104	17.4	57.5158
16.5	0	16.9	5.567	17.3	11.156	17.4	20.8431	17	36.6375	16.9	58.0537		17.5	0	17.6	5.7992	17.5	11.2929	17.8	21.1988	17.6	36.6272	17.5	57.6609
16.6	0	17	5.5863	17.4	11.1995	17.5	20.9203	17.1	36.7598	17	58.2156		17.6	0	17.7	5.8206	17.6	11.3396	17.9	21.2691	17.7	36.7406	17.6	57.8122
16.7	0	17.1	5.6112	17.5	11.2435	17.6	20.9939	17.2	36.8846	17.1	58.3726		17.7	0	17.8	5.8396	17.7	11.3849	18	21.3393	17.8	36.8575	17.7	57.9599
16.8	0	17.2	5.6362	17.6	11.2858	17.7	21.0683	17.3	37.0079	17.2	58.5219		17.8	0	17.9	5.8617	17.8	11.4281	18.1	21.4102	17.9	36.9697	17.8	58.1077
16.9	0	17.3	5.6609	17.7	11.3304	17.8	21.1458	17.4	37.1308	17.3	58.667		17.9	0	18	5.885	17.9	11.4667	18.2	21.4841	18	37.0839	17.9	58.2468
17	0	17.4	5.6822	17.8	11.3778	17.9	21.2175	17.5	37.2512	17.4	58.8109		18	0	18.1	5.9117	18	11.5104	18.3	21.5613	18.1	37.1991	18	58.3942
17.1	0	17.5	5.703	17.9	11.4202	18	21.2945	17.6	37.3719	17.5	58.9613		18.1	0	18.2	5.9347	18.1	11.5549	18.4	21.6331	18.2	37.3139	18.1	58.5413
17.2	0	17.6	5.724	18	11.4628	18.1	21.3739	17.7	37.4845	17.6	59.1113		18.2	0	18.3	5.9582	18.2	11.5944	18.5	21.7065	18.3	37.4259	18.2	58.6817
17.3	0	17.7	5.7444	18.1	11.5092	18.2	21.452	17.8	37.6025	17.7	59.2573		18.3	0	18.4	5.9793	18.3	11.6394	18.6	21.7754	18.4	37.5375	18.3	58.8214
17.4	0	17.8	5.7663	18.2	11.5555	18.3	21.527	17.9	37.7063	17.8	59.4062		18.4	0	18.5	6.0018	18.4	11.6838	18.7	21.8439	18.5	37.6456	18.4	58.959
17.5	0	17.9	5.7841	18.3	11.5957	18.4	21.5953	18	37.8156	17.9	59.5511		18.5	0	18.6	6.0278	18.5	11.7291	18.8	21.9198	18.6	37.7571	18.5	59.0978
17.6	0	18	5.8065	18.4	11.635	18.5	21.6677	18.1	37.9327	18	59.706		18.6	0	18.7	6.0438	18.6	11.773	18.9	21.9858	18.7	37.8648	18.6	59.2417
17.7	0	18.1	5.839	18.5	11.6781	18.6	21.7449	18.2	38.0466	18.1	59.8584		18.7	0	18.8	6.0701	18.7	11.8154	19	22.0566	18.8	37.9772	18.7	59.3774
17.8	0	18.2	5.8648	18.6	11.7204	18.7	21.8196	18.3	38.1522	18.2	60.0103		18.8	0	18.9	6.0926	18.8	11.8582	19.1	22.1299	18.9	38.0816	18.8	59.52
17.9	0	18.3	5.887	18.7	11.7628	18.8	21.8902	18.4	38.2589	18.3	60.1552		18.9	0	19	6.1122	18.9	11.896	19.2	22.1998	19	38.1872	18.9	59.6517
18	0	18.4	5.905	18.8	11.8022	18.9	21.9633	18.5	38.3653	18.4	60.2967		19	0	19.1	6.1343	19	11.9367	19.3	22.2698	19.1	38.2865	19	59.7802
18.1	0	18.5	5.9271	18.9	11.8469	19	22.0356	18.6	38.4771	18.5	60.4439		19.1	0	19.2	6.1578	19.1	11.9785	19.4	22.3399	19.2	38.3907	19.1	59.9116
18.2	0	18.6	5.953	19	11.8869	19.1	22.1061	18.7	38.5863	18.6	60.5903		19.2	0	19.3	6.18	19.2	12.0206	19.5	22.4112	19.3	38.4916	19.2	60.0469
18.3	0	18.7	5.9785	19.1	11.9244	19.2	22.1781	18.8	38.6932	18.7	60.7302		19.3	0	19.4	6.2004	19.3	12.0595	19.6	22.4811	19.4	38.5909	19.3	60.1783
18.4	0	18.8	6	19.2	11.9683	19.3	22.2518	18.9	38.8043	18.8	60.8698		19.4	0	19.5	6.2238	19.4	12.0996	19.7	22.5505	19.5	38.6984	19.4	60.3091
18.5	0	18.9	6.0227	19.3	12.0096	19.4	22.3269	19	38.9132	18.9	61.0169		19.5	0	19.6	6.2436	19.5	12.141	19.8	22.6222	19.6	38.801	19.5	60.4414
18.6	0	19	6.0447	19.4	12.0543	19.5	22.399	19.1	39.0187	19	61.1571		19.6	0	19.7	6.2697	19.6	12.1838	19.9	22.6969	19.7	38.9053	19.6	60.5731
18.7	0	19.1	6.0648	19.5	12.0942	19.6	22.4686	19.2	39.1366	19.1	61.2893		19.7	0	19.8	6.2923	19.7	12.2256	20	22.7655	19.8	39.0018	19.7	60.7049
18.8	0	19.2	6.0895	19.6	12.1312	19.7	22.5403	19.3	39.2512	19.2	61.4231		19.8	0	19.9	6.3179	19.8	12.2612	20.1	22.8328	19.9	39.1089	19.8	60.8292
18.9	0	19.3	6.1083	19.7	12.17	19.8	22.6147	19.4	39.3655	19.3	61.558		19.9	0	20	6.3416	19.9	12.3035	20.2	22.8963	20	39.2076	19.9	60.9576
19	0	19.4	6.1324	19.8	12.2131	19.9	22.6839	19.5	39.478	19.4	61.6964		20	0	20.1	6.364	20	12.3426	20.3	22.9627	20.1	39.3025	20	61.0825
19.1	0	19.5	6.1572	19.9	12.254	20	22.7556	19.6	39.5852	19.5	61.8309		20.1	0	20.2	6.383	20.1	12.381	20.4	23.0329	20.2	39.3995	20.1	61.2051
19.2	0	19.6	6.1789	20	12.2977	20.1	22.8308	19.7	39.6898	19.6	61.9616		20.2	0	20.3	6.4059	20.2	12.4165	20.5	23.0978	20.3	39.499	20.2	61.3289
19.3	0	19.7	6.2002	20.1	12.3407	20.2	22.8997	19.8	39.7954	19.7	62.0914		20.3	0	20.4	6.4277	20.3	12.4548	20.6	23.1646	20.4	39.6009	20.3	61.4463
19.4	0	19.8	6.2236	20.2	12.3854	20.3	22.968	19.9	39.8909	19.8	62.2257		20.4	0	20.5	6.447	20.4	12.4915	20.7	23.23	20.5	39.7002	20.4	61.5681
19.5	0	19.9	6.2412	20.3	12.4245	20.4	23.0346	20	39.9978	19.9	62.3613		20.5	0	20.6	6.468	20.5	12.5305	20.8	23.296	20.6	39.801	20.5	61.6887
19.6	0	20	6.2654	20.4	12.4686	20.5	23.1035	20.1	40.1039	20	62.5009		20.6	0	20.7	6.4867	20.6	12.5706	20.9	23.36	20.7	39.8992	20.6	61.8106
19.7	0	20.1	6.2929	20.5	12.5124	20.6	23.169	20.2	40.2093	20.1	62.638		20.7	0	20.8	6.5074	20.7	12.6065	21	23.4234	20.8	39.997	20.7	61.9338
19.8	0	20.2	6.3173	20.6	12.5506	20.7	23.2342	20.3	40.3057	20.2	62.7721		20.8	0	20.9	6.5259	20.8	12.6434	21.1	23.4935	20.9	40.0967	20.8	62.0517
19.9	0	20.3	6.3371	20.7	12.5888	20.8	23.3012	20.4	40.4064	20.3	62.9018		20.9	0	21	6.5431	20.9	12.6819	21.2	23.5649	21	40.1926	20.9	62.1687
20	0	20.4	6.3632	20.8	12.6272	20.9	23.3679	20.5	40.5038	20.4	63.0383		21	0	21.1	6.5618	21	12.7198	21.3	23.6288	21.1	40.2863	21	62.2914
20.1	0	20.5	6.387	20.9	12.6675	21	23.4367	20.6	40.6011	20.5	63.1797		21.1	0	21.2	6.5808	21.1	12.7568	21.4	23.6875	21.2	40.3868	21.1	62.416
20.2	0	20.6	6.4028	21	12.7068	21.1	23.5036	20.7	40.6971	20.6	63.3081		21.2	0	21.3	6.6048	21.2	12.7974	21.5	23.7512	21.3	40.4874	21.2	62.5437
20.3	0	20.7	6.4211	21.1	12.7428	21.2	23.5678	20.8	40.7944	20.7	63.4323		21.3	0	21.4	6.622	21.3	12.8371	21.6	23.8216	21.4	40.5817	21.3	62.6569
20.4	0	20.8	6.4402	21.2	12.7789	21.3	23.6377	20.9	40.8968	20.8	63.5587		21.4	0	21.5	6.6398	21.4	12.8713	21.7	23.8864	21.5	40.6754	21.4	62.7675
20.5	0	20.9	6.4604	21.3	12.8175	21.4	23.7033	21	40.9935	20.9	63.6837		21.5	0	21.6	6.6667	21.5	12.9092	21.8	23.9506	21.6	40.7776	21.5	62.8832
20.6	0	21	6.4828	21.4	12.8527	21.5	23.7696	21.1	41.0895	21	63.8109		21.6	0	21.7	6.6907	21.6	12.9528	21.9	24.0124	21.7	40.8791	21.6	63.0037
20.7	0	21.1	6.5063	21.5	12.893	21.6	23.8318	21.2	41.1855	21.1	63.9315		21.7	0	21.8	6.7112	21.7	12.9929	22	24.0722	21.8	40.9748	21.7	63.1241
20.8	0	21.2	6.5219	21.6	12.9254	21.7	23.8981	21.3	41.2843	21.2	64.0535		21.8	0	21.9	6.7306	21.8	13.0348	22.1	24.1375	21.9	41.0645	21.8	63.2424
20.9	0	21.3	6.542	21.7	12.9662	21.8	23.9704	21.4	41.3858	21.3	64.1789		21.9	0	22	6.7505	21.9	13.0721	22.2	24.1973	22	41.1576	21.9	63.355
21	0	21.4	6.5594	21.8	13.013	21.9	24.0356	21.5	41.488	21.4	64.2992		22	0	22.1	6.7741	22	13.1065	22.3	24.2662	22.1	41.2508	22	63.4627
21.1	0	21.5	6.5805	21.9	13.053	22	24.1048	21.6	41.5865	21.5	64.4168		22.1	0	22.2	6.796	22.1	13.1482	22.4	24.3303	22.2	41.3407	22.1	63.5755
21.2	0	21.6	6.5963	22	13.0905	22.1	24.1722	21.7	41.6911	21.6	64.5286		22.2	0	22.3	6.8209	22.2	13.1827	22.5	24.3969	22.3	41.4374	22.2	63.6888
21.3	0	21.7	6.6155	22.1	13.1301	22.2	24.2381	21.8	41.7963	21.7	64.6431		22.3	0	22.4	6.8444	22.3	13.2269	22.6	24.4611	22.4	41.5314	22.3	63.8034
21.4	0	21.8	6.6396	22.2	13.1694	22.3	24.3033	21.9	41.898	21.8	64.7669		22.4	0	22.5	6.8731	22.4	13.268	22.7	24.5256	22.5	41.6253	22.4	63.9128
21.5	0	21.9	6.661	22.3	13.2124	22.4	24.3647	22	41.9979	21.9	64.8754		22.5	0	22.6	6.8961	22.5	13.3077	22.8	24.5856	22.6	41.7182	22.5	64.0293
21.6	0	22	6.6782	22.4	13.2433	22.5	24.4325	22.1	42.0979	22	64.9937		22.6	0	22.7	6.9147	22.6	13.3453	22.9	24.6511	22.7	41.8097	22.6	64.1464
21.7	0	22.1	6.6952	22.5	13.2785	22.6	24.4981	22.2	42.2017	22.1	65.1085		22.7	0	22.8	6.9337	22.7	13.3823	23	24.7145	22.8	41.9016	22.7	64.2546
21.8	0	22.2	6.7201	22.6	13.3222	22.7	24.5611	22.3	42.3064	22.2	65.231		22.8	0	22.9	6.958	22.8	13.4185	23.1	24.779	22.9	41.9932	22.8	64.3656
21.9	0	22.3	6.7425	22.7	13.3621	22.8	24.6298	22.4	42.4005	22.3	65.3503		22.9	0	23	6.9846	22.9	13.4581	23.2	24.8417	23	42.0864	22.9	64.479
22	0	22.4	6.7566	22.8	13.4019	22.9	24.6916	22.5	42.5	22.4	65.4654		23	0	23.1	7.0066	23	13.5023	23.3	24.9028	23.1	42.1758	23	64.5982
22.1	0	22.5	6.7764	22.9	13.4391	23	24.7532	22.6	42.6029	22.5	65.5816		23.1	0	23.2	7.0269	23.1	13.5422	23.4	24.9695	23.2	42.2655	23.1	64.713
22.2	0	22.6	6.7987	23	13.4694	23.1	24.8169	22.7	42.7	22.6	65.6982		23.2	0	23.3	7.0472	23.2	13.581	23.5	25.033	23.3	42.3565	23.2	64.8306
22.3	0	22.7	6.8214	23.1	13.5061	23.2	24.8814	22.8	42.7983	22.7	65.8126		23.3	0	23.4	7.0744	23.3	13.62	23.6	25.0951	23.4	42.4539	23.3	64.9434
22.4	0	22.8	6.8427	23.2	13.5501	23.3	24.9429	22.9	42.8926	22.8	65.9322		23.4	0	23.5	7.0966	23.4	13.6644	23.7	25.1586	23.5	42.5465	23.4	65.0538
22.5	0	22.9	6.858	23.3	13.589	23.4	25.0075	23	42.9855	22.9	66.0409		23.5	0	23.6	7.1163	23.5	13.7039	23.8	25.2249	23.6	42.6331	23.5	65.1678
22.6	0	23	6.8729	23.4	13.6278	23.5	25.0701	23.1	43.0793	23	66.1502		23.6	0	23.7	7.1357	23.6	13.7414	23.9	25.2851	23.7	42.7219	23.6	65.2796
22.7	0	23.1	6.8921	23.5	13.6636	23.6	25.1351	23.2	43.1798	23.1	66.2546		23.7	0	23.8	7.1569	23.7	13.7773	24	25.3468	23.8	42.8117	23.7	65.3838
22.8	0	23.2	6.9132	23.6	13.6992	23.7	25.198	23.3	43.2755	23.2	66.3656		23.8	0	23.9	7.1817	23.8	13.813	24.1	25.4129	23.9	42.8972	23.8	65.4911
22.9	0	23.3	6.9336	23.7	13.7343	23.8	25.2579	23.4	43.3714	23.3	66.4781		23.9	0	24	7.2021	23.9	13.8515	24.2	25.4751	24	42.9852	23.9	65.5951
23	0	23.4	6.951	23.8	13.7692	23.9	25.3216	23.5	43.4628	23.4	66.5823		24	0	24.1	7.2235	24	13.891	24.3	25.5337	24.1	43.0715	24	65.7069
23.1	0	23.5	6.9692	23.9	13.8067	24	25.3862	23.6	43.5583	23.5	66.6911		24.1	0	24.2	7.2423	24.1	13.9309	24.4	25.5891	24.2	43.1618	24.1	65.8072
23.2	0	23.6	6.9908	24	13.8438	24.1	25.4538	23.7	43.6478	23.6	66.8013		24.2	0	24.3	7.2587	24.2	13.9669	24.5	25.6454	24.3	43.2497	24.2	65.9115
23.3	0	23.7	7.0137	24.1	13.8815	24.2	25.513	23.8	43.7413	23.7	66.912		24.3	0	24.4	7.2784	24.3	14.0047	24.6	25.7011	24.4	43.3325	24.3	66.01
23.4	0	23.8	7.0389	24.2	13.9138	24.3	25.5693	23.9	43.8337	23.8	67.0193		24.4	0	24.5	7.3005	24.4	14.0405	24.7	25.7653	24.5	43.4177	24.4	66.1091
23.5	0	23.9	7.0624	24.3	13.9469	24.4	25.6315	24	43.9277	23.9	67.1301		24.5	0	24.6	7.3193	24.5	14.0755	24.8	25.8253	24.6	43.5035	24.5	66.2049
23.6	0	24	7.0858	24.4	13.9866	24.5	25.6939	24.1	44.0183	24	67.247		24.6	0	24.7	7.3411	24.6	14.1087	24.9	25.8846	24.7	43.5926	24.6	66.3032
23.7	0	24.1	7.1064	24.5	14.0196	24.6	25.7573	24.2	44.1066	24.1	67.3448		24.7	0	24.8	7.365	24.7	14.1458	25	25.9469	24.8	43.6811	24.7	66.4054
23.8	0	24.2	7.1209	24.6	14.0591	24.7	25.8186	24.3	44.1953	24.2	67.45		24.8	0	24.9	7.385	24.8	14.185	25.1	26.0101	24.9	43.7686	24.8	66.5091
23.9	0	24.3	7.1384	24.7	14.0931	24.8	25.8765	24.4	44.2914	24.3	67.5511		24.9	0	25	7.4018	24.9	14.2253	25.2	26.0696	25	43.8573	24.9	66.6107
24	0	24.4	7.1611	24.8	14.1249	24.9	25.9393	24.5	44.3829	24.4	67.6584		25	0	25.1	7.421	25	14.262	25.3	26.1309	25.1	43.9381	25	66.7075
24.1	0	24.5	7.1823	24.9	14.1628	25	25.9985	24.6	44.4794	24.5	67.7596		25.1	0	25.2	7.4396	25.1	14.2995	25.4	26.1915	25.2	44.0259	25.1	66.806
24.2	0	24.6	7.2053	25	14.1973	25.1	26.0611	24.7	44.5642	24.6	67.8584		25.2	0	25.3	7.4573	25.2	14.3351	25.5	26.2497	25.3	44.1088	25.2	66.8976
24.3	0	24.7	7.2183	25.1	14.2361	25.2	26.1213	24.8	44.6477	24.7	67.9545		25.3	0	25.4	7.4799	25.3	14.3753	25.6	26.3056	25.4	44.1953	25.3	66.9938
24.4	0	24.8	7.2334	25.2	14.277	25.3	26.1837	24.9	44.7366	24.8	68.0585		25.4	0	25.5	7.501	25.4	14.4154	25.7	26.3627	25.5	44.2756	25.4	67.0959
24.5	0	24.9	7.2538	25.3	14.3141	25.4	26.2408	25	44.8221	24.9	68.1635		25.5	0	25.6	7.5164	25.5	14.4511	25.8	26.4173	25.6	44.3579	25.5	67.197
24.6	0	25	7.2744	25.4	14.3494	25.5	26.3012	25.1	44.9093	25	68.2631		25.6	0	25.7	7.5367	25.6	14.4846	25.9	26.4739	25.7	44.4466	25.6	67.2939
24.7	0	25.1	7.2977	25.5	14.3877	25.6	26.3617	25.2	44.9991	25.1	68.3694		25.7	0	25.8	7.5544	25.7	14.5232	26	26.5289	25.8	44.5289	25.7	67.3894
24.8	0	25.2	7.3174	25.6	14.4218	25.7	26.4194	25.3	45.0891	25.2	68.4774		25.8	0	25.9	7.5707	25.8	14.5573	26.1	26.5833	25.9	44.6144	25.8	67.478
24.9	0	25.3	7.342	25.7	14.4544	25.8	26.4803	25.4	45.169	25.3	68.5827		25.9	0	26	7.5848	25.9	14.5931	26.2	26.6427	26	44.6945	25.9	67.5724
25	0	25.4	7.3626	25.8	14.4931	25.9	26.5365	25.5	45.249	25.4	68.6854		26	0	26.1	7.6043	26	14.6233	26.3	26.7056	26.1	44.7766	26	67.6619
25.1	0	25.5	7.3839	25.9	14.5266	26	26.5991	25.6	45.33	25.5	68.7901		26.1	0	26.2	7.6243	26.1	14.6559	26.4	26.7635	26.2	44.8562	26.1	67.7559
25.2	0	25.6	7.3996	26	14.5639	26.1	26.6576	25.7	45.4096	25.6	68.8927		26.2	0	26.3	7.6451	26.2	14.6927	26.5	26.8189	26.3	44.9364	26.2	67.8549
25.3	0	25.7	7.4168	26.1	14.5971	26.2	26.7156	25.8	45.4988	25.7	68.9903		26.3	0	26.4	7.6643	26.3	14.7284	26.6	26.8798	26.4	45.0173	26.3	67.9495
25.4	0	25.8	7.4375	26.2	14.6323	26.3	26.7739	25.9	45.5801	25.8	69.0931		26.4	0	26.5	7.6854	26.4	14.7678	26.7	26.9348	26.5	45.0972	26.4	68.0474
25.5	0	25.9	7.4555	26.3	14.6607	26.4	26.8317	26	45.6667	25.9	69.1914		26.5	0	26.6	7.7084	26.5	14.8078	26.8	26.9865	26.6	45.1783	26.5	68.1415
25.6	0	26	7.4793	26.4	14.6935	26.5	26.8909	26.1	45.7471	26	69.2934		26.6	0	26.7	7.7262	26.6	14.8467	26.9	27.0442	26.7	45.2571	26.6	68.2366
25.7	0	26.1	7.4981	26.5	14.7242	26.6	26.9455	26.2	45.8273	26.1	69.396		26.7	0	26.8	7.7408	26.7	14.8841	27	27.1063	26.8	45.3313	26.7	68.33
25.8	0	26.2	7.5144	26.6	14.7556	26.7	27.0075	26.3	45.9026	26.2	69.4948		26.8	0	26.9	7.7571	26.8	14.9177	27.1	27.1622	26.9	45.409	26.8	68.4208
25.9	0	26.3	7.5282	26.7	14.7909	26.8	27.0669	26.4	45.9845	26.3	69.5906		26.9	0	27	7.7801	26.9	14.9534	27.2	27.213	27	45.492	26.9	68.506
26	0	26.4	7.5453	26.8	14.826	26.9	27.1271	26.5	46.0665	26.4	69.6864		27	0	27.1	7.7993	27	14.9956	27.3	27.2648	27.1	45.573	27	68.5993
26.1	0	26.5	7.5633	26.9	14.8621	27	27.1838	26.6	46.1527	26.5	69.7792		27.1	0	27.2	7.8168	27.1	15.0355	27.4	27.3215	27.2	45.649	27.1	68.6892
26.2	0	26.6	7.578	27	14.8902	27.1	27.2405	26.7	46.2402	26.6	69.8724		27.2	0	27.3	7.8366	27.2	15.0708	27.5	27.3802	27.3	45.7219	27.2	68.7771
26.3	0	26.7	7.6007	27.1	14.9225	27.2	27.2986	26.8	46.3219	26.7	69.97		27.3	0	27.4	7.8526	27.3	15.1024	27.6	27.4389	27.4	45.7953	27.3	68.8626
26.4	0	26.8	7.6188	27.2	14.957	27.3	27.3608	26.9	46.4092	26.8	70.0631		27.4	0	27.5	7.8699	27.4	15.1387	27.7	27.4917	27.5	45.8782	27.4	68.9502
26.5	0	26.9	7.6441	27.3	14.9939	27.4	27.4159	27	46.4894	26.9	70.1583		27.5	0	27.6	7.8954	27.5	15.1765	27.8	27.5448	27.6	45.9649	27.5	69.0404
26.6	0	27	7.662	27.4	15.0266	27.5	27.4732	27.1	46.5728	27	70.2544		27.6	0	27.7	7.9143	27.6	15.2171	27.9	27.6027	27.7	46.0428	27.6	69.1251
26.7	0	27.1	7.6808	27.5	15.0608	27.6	27.531	27.2	46.6555	27.1	70.3514		27.7	0	27.8	7.9303	27.7	15.2558	28	27.6647	27.8	46.121	27.7	69.2068
26.8	0	27.2	7.6971	27.6	15.0909	27.7	27.5916	27.3	46.7366	27.2	70.4469		27.8	0	27.9	7.9557	27.8	15.2927	28.1	27.7248	27.9	46.2001	27.8	69.2948
26.9	0	27.3	7.7176	27.7	15.1319	27.8	27.6448	27.4	46.8186	27.3	70.5418		27.9	0	28	7.9796	27.9	15.3339	28.2	27.7781	28	46.2834	27.9	69.3842
27	0	27.4	7.7357	27.8	15.1597	27.9	27.6973	27.5	46.901	27.4	70.6363		28	0	28.1	8.004	28	15.3774	28.3	27.8354	28.1	46.3628	28	69.4768
27.1	0	27.5	7.7571	27.9	15.1866	28	27.7529	27.6	46.9848	27.5	70.7306		28.1	0	28.2	8.0225	28.1	15.4185	28.4	27.8883	28.2	46.4402	28.1	69.5683
27.2	0	27.6	7.7738	28	15.2202	28.1	27.8096	27.7	47.0762	27.6	70.8224		28.2	0	28.3	8.043	28.2	15.4517	28.5	27.9379	28.3	46.5225	28.2	69.653
27.3	0	27.7	7.8006	28.1	15.2554	28.2	27.8653	27.8	47.1537	27.7	70.9244		28.3	0	28.4	8.0597	28.3	15.4936	28.6	27.987	28.4	46.596	28.3	69.7417
27.4	0	27.8	7.8169	28.2	15.2872	28.3	27.9234	27.9	47.2316	27.8	71.0178		28.4	0	28.5	8.0758	28.4	15.5278	28.7	28.0414	28.5	46.6672	28.4	69.8245
27.5	0	27.9	7.8335	28.3	15.3255	28.4	27.9783	28	47.3104	27.9	71.1033		28.5	0	28.6	8.0898	28.5	15.5592	28.8	28.0977	28.6	46.74	28.5	69.9065
27.6	0	28	7.857	28.4	15.3542	28.5	28.0331	28.1	47.39	28	71.1928		28.6	0	28.7	8.1045	28.6	15.5948	28.9	28.1533	28.7	46.8125	28.6	69.9845
27.7	0	28.1	7.8763	28.5	15.389	28.6	28.0878	28.2	47.4681	28.1	71.2817		28.7	0	28.8	8.1226	28.7	15.6329	29	28.2055	28.8	46.8902	28.7	70.0629
27.8	0	28.2	7.8963	28.6	15.4245	28.7	28.1388	28.3	47.5424	28.2	71.3712		28.8	0	28.9	8.1451	28.8	15.6733	29.1	28.2586	28.9	46.9681	28.8	70.1493
27.9	0	28.3	7.9164	28.7	15.4528	28.8	28.195	28.4	47.6125	28.3	71.4581		28.9	0	29	8.161	28.9	15.7123	29.2	28.3108	29	47.0433	28.9	70.234
28	0	28.4	7.9321	28.8	15.4839	28.9	28.2439	28.5	47.6911	28.4	71.5439		29	0	29.1	8.1826	29	15.7454	29.3	28.3602	29.1	47.1202	29	70.3165
28.1	0	28.5	7.9529	28.9	15.5112	29	28.2961	28.6	47.7687	28.5	71.6339		29.1	0	29.2	8.2002	29.1	15.7801	29.4	28.4105	29.2	47.2005	29.1	70.4006
28.2	0	28.6	7.9684	29	15.5417	29.1	28.3517	28.7	47.8398	28.6	71.7252		29.2	0	29.3	8.2153	29.2	15.8196	29.5	28.4571	29.3	47.2728	29.2	70.4812
28.3	0	28.7	7.9808	29.1	15.576	29.2	28.4094	28.8	47.9148	28.7	71.81		29.3	0	29.4	8.2324	29.3	15.8526	29.6	28.5092	29.4	47.3415	29.3	70.5534
28.4	0	28.8	7.9994	29.2	15.6089	29.3	28.4651	28.9	47.9911	28.8	71.8989		29.4	0	29.5	8.2457	29.4	15.8852	29.7	28.5597	29.5	47.4082	29.4	70.629
28.5	0	28.9	8.0159	29.3	15.6388	29.4	28.5189	29	48.0697	28.9	71.9848		29.5	0	29.6	8.2636	29.5	15.9193	29.8	28.6141	29.6	47.4808	29.5	70.7088
28.6	0	29	8.034	29.4	15.6731	29.5	28.5741	29.1	48.1493	29	72.0722		29.6	0	29.7	8.2822	29.6	15.9582	29.9	28.666	29.7	47.5527	29.6	70.7886
28.7	0	29.1	8.0552	29.5	15.7073	29.6	28.6252	29.2	48.2292	29.1	72.1589		29.7	0	29.8	8.3019	29.7	15.9923	30	28.7156	29.8	47.628	29.7	70.8631
28.8	0	29.2	8.0771	29.6	15.7414	29.7	28.6747	29.3	48.3068	29.2	72.2452		29.8	0	29.9	8.319	29.8	16.0299	30.1	28.7655	29.9	47.7008	29.8	70.9427
28.9	0	29.3	8.094	29.7	15.77	29.8	28.7263	29.4	48.3847	29.3	72.3301		29.9	0	30	8.3331	29.9	16.0659	30.2	28.8125	30	47.7725	29.9	71.0223
29	0	29.4	8.111	29.8	15.8056	29.9	28.7818	29.5	48.4635	29.4	72.413		30	0	30.1	8.3491	30	16.1023	30.3	28.8648	30.1	47.8449	30	71.1012
29.1	0	29.5	8.1346	29.9	15.8364	30	28.8341	29.6	48.5441	29.5	72.4997		30.1	0	30.2	8.3668	30.1	16.1402	30.4	28.9199	30.2	47.9168	30.1	71.1808
29.2	0	29.6	8.1597	30	15.8641	30.1	28.8847	29.7	48.6197	29.6	72.586		30.2	0	30.3	8.3844	30.2	16.1741	30.5	28.9717	30.3	47.986	30.2	71.2589
29.3	0	29.7	8.1718	30.1	15.8974	30.2	28.9377	29.8	48.6964	29.7	72.6667		30.3	0	30.4	8.4087	30.3	16.212	30.6	29.0225	30.4	48.0555	30.3	71.3352
29.4	0	29.8	8.1896	30.2	15.9297	30.3	28.9909	29.9	48.7723	29.8	72.7451		30.4	0	30.5	8.4245	30.4	16.2481	30.7	29.0743	30.5	48.1278	30.4	71.4132
29.5	0	29.9	8.2091	30.3	15.9653	30.4	29.0471	30	48.8501	29.9	72.8301		30.5	0	30.6	8.442	30.5	16.2833	30.8	29.1247	30.6	48.1969	30.5	71.488
29.6	0	30	8.2272	30.4	16.0008	30.5	29.0967	30.1	48.925	30	72.9078		30.6	0	30.7	8.4582	30.6	16.318	30.9	29.1746	30.7	48.2654	30.6	71.5643
29.7	0	30.1	8.2459	30.5	16.032	30.6	29.1458	30.2	49.0019	30.1	72.9863		30.7	0	30.8	8.475	30.7	16.3535	31	29.2263	30.8	48.3306	30.7	71.6416
29.8	0	30.2	8.2659	30.6	16.0668	30.7	29.1912	30.3	49.0798	30.2	73.0718		30.8	0	30.9	8.4911	30.8	16.3926	31.1	29.2763	30.9	48.398	30.8	71.7188
29.9	0	30.3	8.2878	30.7	16.0999	30.8	29.2411	30.4	49.1585	30.3	73.1547		30.9	0	31	8.5089	30.9	16.4225	31.2	29.3246	31	48.4641	30.9	71.7897
30	0	30.4	8.3092	30.8	16.1307	30.9	29.296	30.5	49.2301	30.4	73.2394		31	0	31.1	8.5329	31	16.4585	31.3	29.3778	31.1	48.5349	31	71.8642
30.1	0	30.5	8.3246	30.9	16.1635	31	29.3432	30.6	49.3111	30.5	73.3177		31.1	0	31.2	8.5505	31.1	16.4993	31.4	29.4249	31.2	48.6064	31.1	71.9399
30.2	0	30.6	8.3425	31	16.1891	31.1	29.3954	30.7	49.3839	30.6	73.3993		31.2	0	31.3	8.5711	31.2	16.5379	31.5	29.47	31.3	48.6796	31.2	72.016
30.3	0	30.7	8.3614	31.1	16.2205	31.2	29.4435	30.8	49.462	30.7	73.4809		31.3	0	31.4	8.589	31.3	16.5787	31.6	29.5205	31.4	48.7433	31.3	72.0979
30.4	0	30.8	8.3822	31.2	16.2491	31.3	29.4977	30.9	49.5394	30.8	73.5646		31.4	0	31.5	8.6027	31.4	16.6088	31.7	29.568	31.5	48.8075	31.4	72.1657
30.5	0	30.9	8.3987	31.3	16.2798	31.4	29.5495	31	49.6126	30.9	73.642		31.5	0	31.6	8.6183	31.5	16.6398	31.8	29.6182	31.6	48.8749	31.5	72.2334
30.6	0	31	8.4113	31.4	16.3094	31.5	29.6038	31.1	49.6872	31	73.7174		31.6	0	31.7	8.6357	31.6	16.6788	31.9	29.6707	31.7	48.9412	31.6	72.3065
30.7	0	31.1	8.4291	31.5	16.3419	31.6	29.6539	31.2	49.7572	31.1	73.7973		31.7	0	31.8	8.6521	31.7	16.7169	32	29.7216	31.8	49.0062	31.7	72.3811
30.8	0	31.2	8.4438	31.6	16.3706	31.7	29.7025	31.3	49.8281	31.2	73.8708		31.8	0	31.9	8.6695	31.8	16.7505	32.1	29.7724	31.9	49.0723	31.8	72.4506
30.9	0	31.3	8.462	31.7	16.4032	31.8	29.7562	31.4	49.8955	31.3	73.9461		31.9	0	32	8.691	31.9	16.7849	32.2	29.8234	32	49.143	31.9	72.5252
31	0	31.4	8.4767	31.8	16.4369	31.9	29.8042	31.5	49.9666	31.4	74.0196		32	0	32.1	8.7129	32	16.8226	32.3	29.8719	32.1	49.212	32	72.6011
31.1	0	31.5	8.4989	31.9	16.4685	32	29.8573	31.6	50.0356	31.5	74.1006		32.1	0	32.2	8.7299	32.1	16.862	32.4	29.9203	32.2	49.2792	32.1	72.6764
31.2	0	31.6	8.515	32	16.5031	32.1	29.9063	31.7	50.1091	31.6	74.1774		32.2	0	32.3	8.7447	32.2	16.8991	32.5	29.9719	32.3	49.3435	32.2	72.7516
31.3	0	31.7	8.5332	32.1	16.5384	32.2	29.9535	31.8	50.1844	31.7	74.2572		32.3	0	32.4	8.76	32.3	16.9301	32.6	30.0235	32.4	49.4091	32.3	72.8221
31.4	0	31.8	8.5556	32.2	16.5718	32.3	30.0052	31.9	50.2563	31.8	74.3349		32.4	0	32.5	8.7763	32.4	16.9649	32.7	30.0727	32.5	49.4782	32.4	72.8923
31.5	0	31.9	8.5717	32.3	16.6013	32.4	30.0595	32	50.3309	31.9	74.4122		32.5	0	32.6	8.7926	32.5	16.9996	32.8	30.1219	32.6	49.5441	32.5	72.9627
31.6	0	32	8.5928	32.4	16.6371	32.5	30.1117	32.1	50.4057	32	74.4883		32.6	0	32.7	8.8092	32.6	17.0347	32.9	30.175	32.7	49.6093	32.6	73.0331
31.7	0	32.1	8.6113	32.5	16.6721	32.6	30.1582	32.2	50.4802	32.1	74.5658		32.7	0	32.8	8.8271	32.7	17.0684	33	30.2238	32.8	49.6757	32.7	73.0994
31.8	0	32.2	8.6292	32.6	16.7026	32.7	30.2054	32.3	50.5528	32.2	74.6385		32.8	0	32.9	8.8496	32.8	17.1017	33.1	30.2708	32.9	49.747	32.8	73.1711
31.9	0	32.3	8.6475	32.7	16.7312	32.8	30.2507	32.4	50.6309	32.3	74.7108		32.9	0	33	8.8718	32.9	17.1369	33.2	30.3205	33	49.8189	32.9	73.2416
32	0	32.4	8.6719	32.8	16.7599	32.9	30.2989	32.5	50.7017	32.4	74.7902		33	0	33.1	8.8914	33	17.1737	33.3	30.3708	33.1	49.8807	33	73.3127
32.1	0	32.5	8.6927	32.9	16.7894	33	30.3443	32.6	50.7703	32.5	74.8677		33.1	0	33.2	8.9129	33.1	17.2051	33.4	30.4222	33.2	49.9449	33.1	73.3748
32.2	0	32.6	8.7086	33	16.8186	33.1	30.3945	32.7	50.8379	32.6	74.9388		33.2	0	33.3	8.9319	33.2	17.2377	33.5	30.4746	33.3	50.0092	33.2	73.446
32.3	0	32.7	8.7278	33.1	16.8543	33.2	30.4449	32.8	50.9078	32.7	75.0083		33.3	0	33.4	8.9482	33.3	17.2718	33.6	30.5255	33.4	50.0714	33.3	73.5168
32.4	0	32.8	8.7437	33.2	16.8901	33.3	30.4911	32.9	50.9756	32.8	75.0821		33.4	0	33.5	8.9682	33.4	17.3016	33.7	30.571	33.5	50.1381	33.4	73.5855
32.5	0	32.9	8.7615	33.3	16.9201	33.4	30.5358	33	51.0387	32.9	75.1552		33.5	0	33.6	8.9913	33.5	17.3357	33.8	30.6171	33.6	50.2066	33.5	73.6559
32.6	0	33	8.7758	33.4	16.9501	33.5	30.5819	33.1	51.1062	33	75.2261		33.6	0	33.7	9.007	33.6	17.371	33.9	30.664	33.7	50.2692	33.6	73.7246
32.7	0	33.1	8.7938	33.5	16.9794	33.6	30.6297	33.2	51.1727	33.1	75.2982		33.7	0	33.8	9.0218	33.7	17.3987	34	30.7116	33.8	50.3332	33.7	73.7905
32.8	0	33.2	8.8133	33.6	17.0127	33.7	30.6766	33.3	51.229	33.2	75.3725		33.8	0	33.9	9.0385	33.8	17.4282	34.1	30.7578	33.9	50.3967	33.8	73.8589
32.9	0	33.3	8.8326	33.7	17.0427	33.8	30.7242	33.4	51.2919	33.3	75.4438		33.9	0	34	9.0491	33.9	17.4606	34.2	30.8045	34	50.4564	33.9	73.9212
33	0	33.4	8.8545	33.8	17.0686	33.9	30.7722	33.5	51.3514	33.4	75.5163		34	0	34.1	9.0629	34	17.4884	34.3	30.8496	34.1	50.5167	34	73.9835
33.1	0	33.5	8.8689	33.9	17.1034	34	30.8181	33.6	51.4091	33.5	75.5871		34.1	0	34.2	9.0773	34.1	17.5151	34.4	30.8955	34.2	50.5773	34.1	74.047
33.2	0	33.6	8.8908	34	17.1335	34.1	30.8692	33.7	51.468	33.6	75.6606		34.2	0	34.3	9.0927	34.2	17.5426	34.5	30.9413	34.3	50.6339	34.2	74.1114
33.3	0	33.7	8.9124	34.1	17.163	34.2	30.9204	33.8	51.5265	33.7	75.7324		34.3	0	34.4	9.1078	34.3	17.5732	34.6	30.9899	34.4	50.6901	34.3	74.177
33.4	0	33.8	8.9251	34.2	17.188	34.3	30.9661	33.9	51.5881	33.8	75.7971		34.4	0	34.5	9.1266	34.4	17.6012	34.7	31.0353	34.5	50.7531	34.4	74.2398
33.5	0	33.9	8.9409	34.3	17.2169	34.4	31.0123	34	51.6487	33.9	75.8669		34.5	0	34.6	9.1401	34.5	17.6317	34.8	31.0836	34.6	50.8169	34.5	74.304
33.6	0	34	8.9575	34.4	17.2446	34.5	31.0635	34.1	51.7127	34	75.9369		34.6	0	34.7	9.1538	34.6	17.6643	34.9	31.1269	34.7	50.8712	34.6	74.3692
33.7	0	34.1	8.9754	34.5	17.2799	34.6	31.1124	34.2	51.7689	34.1	76.0033		34.7	0	34.8	9.1761	34.7	17.6903	35	31.1703	34.8	50.9348	34.7	74.4305
33.8	0	34.2	8.991	34.6	17.3077	34.7	31.1596	34.3	51.8359	34.2	76.0718		34.8	0	34.9	9.1939	34.8	17.7189	35.1	31.2157	34.9	50.9936	34.8	74.4986
33.9	0	34.3	9.0064	34.7	17.3364	34.8	31.2078	34.4	51.9005	34.3	76.1424		34.9	0	35	9.2073	34.9	17.7443	35.2	31.258	35	51.0489	34.9	74.5612
34	0	34.4	9.0222	34.8	17.3665	34.9	31.2571	34.5	51.9703	34.4	76.214		35	0	35.1	9.2266	35	17.7707	35.3	31.3044	35.1	51.1036	35	74.6227
34.1	0	34.5	9.0444	34.9	17.3966	35	31.3067	34.6	52.0365	34.5	76.2869		35.1	0	35.2	9.236	35.1	17.8042	35.4	31.3541	35.2	51.16	35.1	74.689
34.2	0	34.6	9.0621	35	17.4286	35.1	31.3573	34.7	52.0982	34.6	76.3588		35.2	0	35.3	9.2538	35.2	17.833	35.5	31.3961	35.3	51.2169	35.2	74.7486
34.3	0	34.7	9.0838	35.1	17.462	35.2	31.4002	34.8	52.1639	34.7	76.4248		35.3	0	35.4	9.2787	35.3	17.8632	35.6	31.4422	35.4	51.276	35.3	74.816
34.4	0	34.8	9.1049	35.2	17.4895	35.3	31.443	34.9	52.228	34.8	76.4923		35.4	0	35.5	9.2953	35.4	17.8976	35.7	31.488	35.5	51.3291	35.4	74.8825
34.5	0	34.9	9.1235	35.3	17.5163	35.4	31.4867	35	52.2931	34.9	76.562		35.5	0	35.6	9.3135	35.5	17.9237	35.8	31.5344	35.6	51.3917	35.5	74.9449
34.6	0	35	9.1424	35.4	17.545	35.5	31.5296	35.1	52.359	35	76.6317		35.6	0	35.7	9.3295	35.6	17.9519	35.9	31.5789	35.7	51.4485	35.6	75.006
34.7	0	35.1	9.1602	35.5	17.5716	35.6	31.5744	35.2	52.4199	35.1	76.6986		35.7	0	35.8	9.3433	35.7	17.979	36	31.6204	35.8	51.5053	35.7	75.063
34.8	0	35.2	9.1737	35.6	17.5959	35.7	31.6207	35.3	52.4805	35.2	76.7616		35.8	0	35.9	9.359	35.8	18.0088	36.1	31.6679	35.9	51.562	35.8	75.1257
34.9	0	35.3	9.1915	35.7	17.6214	35.8	31.6691	35.4	52.5404	35.3	76.8242		35.9	0	36	9.3784	35.9	18.0346	36.2	31.7118	36	51.6158	35.9	75.1892
35	0	35.4	9.2085	35.8	17.6526	35.9	31.7174	35.5	52.6016	35.4	76.8865		36	0	36.1	9.3991	36	18.0606	36.3	31.7576	36.1	51.6756	36	75.2469
35.1	0	35.5	9.2261	35.9	17.6828	36	31.7621	35.6	52.6604	35.5	76.9535		36.1	0	36.2	9.4179	36.1	18.0899	36.4	31.7998	36.2	51.7323	36.1	75.3083
35.2	0	35.6	9.2443	36	17.7169	36.1	31.808	35.7	52.7208	35.6	77.0175		36.2	0	36.3	9.4344	36.2	18.1118	36.5	31.842	36.3	51.7904	36.2	75.3649
35.3	0	35.7	9.2529	36.1	17.7479	36.2	31.8516	35.8	52.7813	35.7	77.0805		36.3	0	36.4	9.4482	36.3	18.1386	36.6	31.8882	36.4	51.8433	36.3	75.4302
35.4	0	35.8	9.2757	36.2	17.7751	36.3	31.8943	35.9	52.8403	35.8	77.1448		36.4	0	36.5	9.4607	36.4	18.1632	36.7	31.939	36.5	51.898	36.4	75.4883
35.5	0	35.9	9.2942	36.3	17.8063	36.4	31.9385	36	52.9033	35.9	77.208		36.5	0	36.6	9.4761	36.5	18.1907	36.8	31.9843	36.6	51.9573	36.5	75.5488
35.6	0	36	9.3109	36.4	17.8335	36.5	31.9854	36.1	52.9628	36	77.2713		36.6	0	36.7	9.4939	36.6	18.2162	36.9	32.0263	36.7	52.0169	36.6	75.6076
35.7	0	36.1	9.3251	36.5	17.8611	36.6	32.0284	36.2	53.0224	36.1	77.3346		36.7	0	36.8	9.5142	36.7	18.2457	37	32.072	36.8	52.0789	36.7	75.6682
35.8	0	36.2	9.3398	36.6	17.8894	36.7	32.0727	36.3	53.0807	36.2	77.3941		36.8	0	36.9	9.5284	36.8	18.2752	37.1	32.1136	36.9	52.1336	36.8	75.7224
35.9	0	36.3	9.3553	36.7	17.9168	36.8	32.1193	36.4	53.1424	36.3	77.4567		36.9	0	37	9.5458	36.9	18.3	37.2	32.1586	37	52.1903	36.9	75.781
36	0	36.4	9.3728	36.8	17.9423	36.9	32.1651	36.5	53.2022	36.4	77.5158		37	0	37.1	9.5602	37	18.3307	37.3	32.1998	37.1	52.247	37	75.8443
36.1	0	36.5	9.3925	36.9	17.9759	37	32.2078	36.6	53.2585	36.5	77.5766		37.1	0	37.2	9.578	37.1	18.3578	37.4	32.2402	37.2	52.3021	37.1	75.9031
36.2	0	36.6	9.4119	37	18.0046	37.1	32.2546	36.7	53.3165	36.6	77.6407		37.2	0	37.3	9.5947	37.2	18.3812	37.5	32.2824	37.3	52.3573	37.2	75.9683
36.3	0	36.7	9.4272	37.1	18.0337	37.2	32.293	36.8	53.3772	36.7	77.703		37.3	0	37.4	9.6106	37.3	18.4022	37.6	32.3249	37.4	52.4118	37.3	76.0241
36.4	0	36.8	9.44	37.2	18.0587	37.3	32.3361	36.9	53.4366	36.8	77.7597		37.4	0	37.5	9.6274	37.4	18.4251	37.7	32.3708	37.5	52.4716	37.4	76.0826
36.5	0	36.9	9.4574	37.3	18.0836	37.4	32.3784	37	53.4956	36.9	77.8194		37.5	0	37.6	9.6437	37.5	18.4539	37.8	32.4173	37.6	52.5245	37.5	76.144
36.6	0	37	9.48	37.4	18.1069	37.5	32.4205	37.1	53.5528	37	77.8795		37.6	0	37.7	9.6574	37.6	18.4808	37.9	32.4566	37.7	52.5802	37.6	76.2012
36.7	0	37.1	9.5001	37.5	18.1314	37.6	32.4605	37.2	53.6079	37.1	77.9369		37.7	0	37.8	9.6749	37.7	18.506	38	32.496	37.8	52.6342	37.7	76.2646
36.8	0	37.2	9.5136	37.6	18.1546	37.7	32.4999	37.3	53.6654	37.2	77.9904		37.8	0	37.9	9.692	37.8	18.5305	38.1	32.537	37.9	52.6913	37.8	76.3298
36.9	0	37.3	9.5255	37.7	18.1811	37.8	32.5465	37.4	53.7228	37.3	78.0453		37.9	0	38	9.7057	37.9	18.5567	38.2	32.5779	38	52.7483	37.9	76.3946
37	0	37.4	9.5384	37.8	18.2131	37.9	32.5921	37.5	53.7809	37.4	78.101		38	0	38.1	9.7208	38	18.58	38.3	32.6199	38.1	52.7978	38	76.4666
37.1	0	37.5	9.5535	37.9	18.2429	38	32.6313	37.6	53.8324	37.5	78.1588		38.1	0	38.2	9.7325	38.1	18.6038	38.4	32.6588	38.2	52.8521	38.1	76.5277
37.2	0	37.6	9.5634	38	18.2696	38.1	32.675	37.7	53.8885	37.6	78.2163		38.2	0	38.3	9.7462	38.2	18.6277	38.5	32.7027	38.3	52.9001	38.2	76.5868
37.3	0	37.7	9.577	38.1	18.2937	38.2	32.7202	37.8	53.9474	37.7	78.2726		38.3	0	38.4	9.7619	38.3	18.6537	38.6	32.7429	38.4	52.9517	38.3	76.6451
37.4	0	37.8	9.597	38.2	18.3186	38.3	32.7664	37.9	54.0039	37.8	78.3328		38.4	0	38.5	9.7816	38.4	18.68	38.7	32.7851	38.5	53.009	38.4	76.7003
37.5	0	37.9	9.6131	38.3	18.34	38.4	32.8086	38	54.057	37.9	78.3904		38.5	0	38.6	9.7964	38.5	18.7063	38.8	32.8273	38.6	53.0578	38.5	76.7282
37.6	0	38	9.6324	38.4	18.3676	38.5	32.8518	38.1	54.1133	38	78.4439		38.6	0	38.7	9.8117	38.6	18.7285	38.9	32.8669	38.7	53.1076	38.6	76.7526
37.7	0	38.1	9.6462	38.5	18.3961	38.6	32.893	38.2	54.1692	38.1	78.4995		38.7	0	38.8	9.828	38.7	18.7503	39	32.9103	38.8	53.1644	38.7	76.7846
37.8	0	38.2	9.6611	38.6	18.4192	38.7	32.9399	38.3	54.2283	38.2	78.5593		38.8	0	38.9	9.8448	38.8	18.7773	39.1	32.9544	38.9	53.213	38.8	76.8215
37.9	0	38.3	9.6775	38.7	18.4454	38.8	32.9861	38.4	54.2818	38.3	78.6134		38.9	0	39	9.8607	38.9	18.7991	39.2	32.9958	39	53.2665	38.9	76.857
38	0	38.4	9.6921	38.8	18.4746	38.9	33.03	38.5	54.3385	38.4	78.6682		39	0	39.1	9.8775	39	18.8283	39.3	33.0409	39.1	53.3174	39	76.9032
38.1	0	38.5	9.7102	38.9	18.5027	39	33.0718	38.6	54.3935	38.5	78.725		39.1	0	39.2	9.8917	39.1	18.8537	39.4	33.085	39.2	53.373	39.1	76.9482
38.2	0	38.6	9.7259	39	18.5299	39.1	33.115	38.7	54.449	38.6	78.7786		39.2	0	39.3	9.9073	39.2	18.8769	39.5	33.1248	39.3	53.4259	39.2	76.9897
38.3	0	38.7	9.7446	39.1	18.5585	39.2	33.1535	38.8	54.5102	38.7	78.8377		39.3	0	39.4	9.9233	39.3	18.901	39.6	33.1575	39.4	53.4786	39.3	77.025
38.4	0	38.8	9.7643	39.2	18.5856	39.3	33.1907	38.9	54.5672	38.8	78.8949		39.4	0	39.5	9.936	39.4	18.9271	39.7	33.1929	39.5	53.5325	39.4	77.0719
38.5	0	38.9	9.78	39.3	18.6089	39.4	33.2314	39	54.6235	38.9	78.9502		39.5	0	39.6	9.9435	39.5	18.9564	39.8	33.2374	39.6	53.58	39.5	77.1145
38.6	0	39	9.7946	39.4	18.6355	39.5	33.2686	39.1	54.6794	39	79.005		39.6	0	39.7	9.9542	39.6	18.9745	39.9	33.2748	39.7	53.6292	39.6	77.1498
38.7	0	39.1	9.8123	39.5	18.655	39.6	33.3124	39.2	54.7348	39.1	79.0616		39.7	0	39.8	9.9661	39.7	18.9957	40	33.3152	39.8	53.6778	39.7	77.1919
38.8	0	39.2	9.8264	39.6	18.6807	39.7	33.3535	39.3	54.7839	39.2	79.1168		39.8	0	39.9	9.9767	39.8	19.0223	40.1	33.3562	39.9	53.7228	39.8	77.2328
38.9	0	39.3	9.8362	39.7	18.7057	39.8	33.3929	39.4	54.8387	39.3	79.1665		39.9	0	40	9.989	39.9	19.0426	40.2	33.3938	40	53.771	39.9	77.279
39	0	39.4	9.8497	39.8	18.7341	39.9	33.4345	39.5	54.8896	39.4	79.2189		40	0	40.1	10.008	40	19.0657	40.3	33.4325	40.1	53.8281	40	77.3225
39.1	0	39.5	9.858	39.9	18.7626	40	33.4737	39.6	54.9459	39.5	79.2681		40.1	0	40.2	10.0241	40.1	19.092	40.4	33.4716	40.2	53.8814	40.1	77.3762
39.2	0	39.6	9.8758	40	18.7841	40.1	33.5157	39.7	54.9976	39.6	79.323		40.2	0	40.3	10.0401	40.2	19.1181	40.5	33.5103	40.3	53.937	40.2	77.4262
39.3	0	39.7	9.8884	40.1	18.8139	40.2	33.5525	39.8	55.0557	39.7	79.3732		40.3	0	40.4	10.0529	40.3	19.1465	40.6	33.5552	40.4	53.985	40.3	77.4777
39.4	0	39.8	9.9012	40.2	18.8432	40.3	33.5858	39.9	55.1114	39.8	79.4262		40.4	0	40.5	10.0661	40.4	19.1729	40.7	33.5954	40.5	54.0362	40.4	77.5209
39.5	0	39.9	9.9213	40.3	18.8723	40.4	33.6257	40	55.1641	39.9	79.4833		40.5	0	40.6	10.0845	40.5	19.1965	40.8	33.6287	40.6	54.0849	40.5	77.5608
39.6	0	40	9.9368	40.4	18.9002	40.5	33.6636	40.1	55.2141	40	79.5371		40.6	0	40.7	10.098	40.6	19.2219	40.9	33.6639	40.7	54.133	40.6	77.5991
39.7	0	40.1	9.9533	40.5	18.9266	40.6	33.6998	40.2	55.2645	40.1	79.5949		40.7	0	40.8	10.1142	40.7	19.2456	41	33.7012	40.8	54.185	40.7	77.6461
39.8	0	40.2	9.9683	40.6	18.9464	40.7	33.7365	40.3	55.3194	40.2	79.6448		40.8	0	40.9	10.1225	40.8	19.2698	41.1	33.7442	40.9	54.231	40.8	77.6774
39.9	0	40.3	9.9858	40.7	18.9743	40.8	33.7722	40.4	55.3697	40.3	79.6937		40.9	0	41	10.1352	40.9	19.2937	41.2	33.7864	41	54.2785	40.9	77.7197
40	0	40.4	9.9989	40.8	18.999	40.9	33.8113	40.5	55.4219	40.4	79.7419		41	0	41.1	10.1515	41	19.3178	41.3	33.8293	41.1	54.3306	41	77.7567
40.1	0	40.5	10.0104	40.9	19.0233	41	33.8477	40.6	55.4694	40.5	79.7896		41.1	0	41.2	10.1679	41.1	19.343	41.4	33.8655	41.2	54.3843	41.1	77.8061
40.2	0	40.6	10.0199	41	19.0481	41.1	33.8871	40.7	55.5141	40.6	79.837		41.2	0	41.3	10.1846	41.2	19.3679	41.5	33.8986	41.3	54.4327	41.2	77.8544
40.3	0	40.7	10.0354	41.1	19.0737	41.2	33.9252	40.8	55.5628	40.7	79.8847		41.3	0	41.4	10.1938	41.3	19.3909	41.6	33.9438	41.4	54.4788	41.3	77.9159
40.4	0	40.8	10.0482	41.2	19.0976	41.3	33.9679	40.9	55.6087	40.8	79.9333		41.4	0	41.5	10.2004	41.4	19.4091	41.7	33.9837	41.5	54.5236	41.4	77.9719
40.5	0	40.9	10.0609	41.3	19.1248	41.4	34.0052	41	55.6566	40.9	79.9821		41.5	0	41.6	10.2162	41.5	19.4243	41.8	34.0206	41.6	54.5779	41.5	78.0209
40.6	0	41	10.0746	41.4	19.1494	41.5	34.0458	41.1	55.7035	41	80.0296		41.6	0	41.7	10.2315	41.6	19.4507	41.9	34.0573	41.7	54.6248	41.6	78.0813
40.7	0	41.1	10.0901	41.5	19.1734	41.6	34.0824	41.2	55.7546	41.1	80.0831		41.7	0	41.8	10.2471	41.7	19.4727	42	34.0937	41.8	54.6716	41.7	78.1361
40.8	0	41.2	10.1088	41.6	19.199	41.7	34.117	41.3	55.8096	41.2	80.1324		41.8	0	41.9	10.2638	41.8	19.4981	42.1	34.1345	41.9	54.722	41.8	78.186
40.9	0	41.3	10.1285	41.7	19.2253	41.8	34.1537	41.4	55.8577	41.3	80.1871		41.9	0	42	10.2772	41.9	19.5215	42.2	34.1727	42	54.7695	41.9	78.237
41	0	41.4	10.1391	41.8	19.2514	41.9	34.1889	41.5	55.9078	41.4	80.2337		42	0	42.1	10.294	42	19.5473	42.3	34.2129	42.1	54.8223	42	78.2827
41.1	0	41.5	10.1542	41.9	19.278	42	34.2251	41.6	55.9547	41.5	80.2838		42.1	0	42.2	10.3068	42.1	19.5763	42.4	34.2486	42.2	54.873	42.1	78.3328
41.2	0	41.6	10.1666	42	19.3004	42.1	34.2606	41.7	56.0037	41.6	80.3297		42.2	0	42.3	10.3198	42.2	19.6039	42.5	34.2862	42.3	54.9257	42.2	78.3949
41.3	0	41.7	10.1767	42.1	19.3218	42.2	34.2969	41.8	56.0509	41.7	80.3753		42.3	0	42.4	10.333	42.3	19.6318	42.6	34.3224	42.4	54.9712	42.3	78.4427
41.4	0	41.8	10.1942	42.2	19.3469	42.3	34.3361	41.9	56.0985	41.8	80.4204		42.4	0	42.5	10.3492	42.4	19.6545	42.7	34.3606	42.5	55.0223	42.4	78.4978
41.5	0	41.9	10.205	42.3	19.3735	42.4	34.3757	42	56.1455	41.9	80.4678		42.5	0	42.6	10.3649	42.5	19.6823	42.8	34.3911	42.6	55.0721	42.5	78.5522
41.6	0	42	10.2166	42.4	19.3932	42.5	34.4167	42.1	56.1918	42	80.5154		42.6	0	42.7	10.3823	42.6	19.7044	42.9	34.4231	42.7	55.1206	42.6	78.6054
41.7	0	42.1	10.2278	42.5	19.4193	42.6	34.4523	42.2	56.242	42.1	80.5606		42.7	0	42.8	10.3942	42.7	19.7309	43	34.4603	42.8	55.1652	42.7	78.6619
41.8	0	42.2	10.2435	42.6	19.4423	42.7	34.4935	42.3	56.293	42.2	80.61		42.8	0	42.9	10.4066	42.8	19.7535	43.1	34.4958	42.9	55.2086	42.8	78.7032
41.9	0	42.3	10.2624	42.7	19.4638	42.8	34.5315	42.4	56.3394	42.3	80.6639		42.9	0	43	10.4205	42.9	19.7763	43.2	34.5321	43	55.2575	42.9	78.7391
42	0	42.4	10.2754	42.8	19.4882	42.9	34.5718	42.5	56.3858	42.4	80.7106		43	0	43.1	10.4332	43	19.7982	43.3	34.5662	43.1	55.3008	43	78.7826
42.1	0	42.5	10.2872	42.9	19.513	43	34.6056	42.6	56.4323	42.5	80.7603		43.1	0	43.2	10.4442	43.1	19.8209	43.4	34.6041	43.2	55.3454	43.1	78.8209
42.2	0	42.6	10.2994	43	19.5326	43.1	34.643	42.7	56.4823	42.6	80.8049		43.2	0	43.3	10.4552	43.2	19.8421	43.5	34.6408	43.3	55.3889	43.2	78.8578
42.3	0	42.7	10.3117	43.1	19.554	43.2	34.683	42.8	56.529	42.7	80.8519		43.3	0	43.4	10.471	43.3	19.8668	43.6	34.6785	43.4	55.4364	43.3	78.899
42.4	0	42.8	10.3282	43.2	19.5834	43.3	34.7246	42.9	56.5757	42.8	80.8984		43.4	0	43.5	10.4841	43.4	19.8937	43.7	34.7184	43.5	55.4772	43.4	78.9416
42.5	0	42.9	10.3474	43.3	19.6127	43.4	34.7644	43	56.6208	42.9	80.9479		43.5	0	43.6	10.4976	43.5	19.9154	43.8	34.7514	43.6	55.5197	43.5	78.9813
42.6	0	43	10.3583	43.4	19.6414	43.5	34.8012	43.1	56.6652	43	80.9939		43.6	0	43.7	10.5122	43.6	19.9378	43.9	34.7837	43.7	55.5661	43.6	79.0221
42.7	0	43.1	10.3686	43.5	19.6675	43.6	34.838	43.2	56.7161	43.1	81.0408		43.7	0	43.8	10.531	43.7	19.9627	44	34.821	43.8	55.6088	43.7	79.0697
42.8	0	43.2	10.3819	43.6	19.6947	43.7	34.8783	43.3	56.7683	43.2	81.0895		43.8	0	43.9	10.5415	43.8	19.9828	44.1	34.8576	43.9	55.6514	43.8	79.1138
42.9	0	43.3	10.399	43.7	19.7229	43.8	34.9188	43.4	56.8167	43.3	81.139		43.9	0	44	10.5551	43.9	20.0023	44.2	34.8936	44	55.6924	43.9	79.1546
43	0	43.4	10.4184	43.8	19.7506	43.9	34.9508	43.5	56.8619	43.4	81.1913		44	0	44.1	10.5698	44	20.0238	44.3	34.9304	44.1	55.7355	44	79.1987
43.1	0	43.5	10.4366	43.9	19.7696	44	34.9874	43.6	56.9082	43.5	81.2391		44.1	0	44.2	10.5828	44.1	20.0481	44.4	34.963	44.2	55.7833	44.1	79.2481
43.2	0	43.6	10.4511	44	19.7927	44.1	35.0275	43.7	56.9615	43.6	81.2867		44.2	0	44.3	10.5964	44.2	20.0717	44.5	35.0007	44.3	55.8266	44.2	79.2901
43.3	0	43.7	10.4698	44.1	19.8135	44.2	35.0617	43.8	57.0109	43.7	81.3346		44.3	0	44.4	10.6061	44.3	20.0973	44.6	35.0345	44.4	55.8699	44.3	79.3326
43.4	0	43.8	10.488	44.2	19.8369	44.3	35.0974	43.9	57.0553	43.8	81.3795		44.4	0	44.5	10.6219	44.4	20.115	44.7	35.0696	44.5	55.9155	44.4	79.3707
43.5	0	43.9	10.5006	44.3	19.8569	44.4	35.1336	44	57.1041	43.9	81.4185		44.5	0	44.6	10.635	44.5	20.1396	44.8	35.1017	44.6	55.9587	44.5	79.4156
43.6	0	44	10.5155	44.4	19.8821	44.5	35.1706	44.1	57.1548	44	81.4632		44.6	0	44.7	10.6493	44.6	20.1659	44.9	35.1333	44.7	56.0063	44.6	79.4583
43.7	0	44.1	10.5319	44.5	19.9045	44.6	35.2044	44.2	57.197	44.1	81.5081		44.7	0	44.8	10.6593	44.7	20.1921	45	35.1674	44.8	56.0508	44.7	79.4971
43.8	0	44.2	10.5468	44.6	19.9294	44.7	35.2403	44.3	57.2386	44.2	81.5542		44.8	0	44.9	10.6704	44.8	20.2179	45.1	35.2	44.9	56.0894	44.8	79.5337
43.9	0	44.3	10.5604	44.7	19.9557	44.8	35.2742	44.4	57.2769	44.3	81.5954		44.9	0	45	10.6798	44.9	20.241	45.2	35.2316	45	56.134	44.9	79.5695
44	0	44.4	10.573	44.8	19.9831	44.9	35.3121	44.5	57.3237	44.4	81.6376		45	0	45.1	10.6937	45	20.2623	45.3	35.2648	45.1	56.1729	45	79.6093
44.1	0	44.5	10.5865	44.9	20.0061	45	35.3498	44.6	57.3693	44.5	81.6828		45.1	0	45.2	10.702	45.1	20.2824	45.4	35.2923	45.2	56.212	45.1	79.6496
44.2	0	44.6	10.5952	45	20.0282	45.1	35.3886	44.7	57.4124	44.6	81.7253		45.2	0	45.3	10.7139	45.2	20.3046	45.5	35.3275	45.3	56.2532	45.2	79.6866
44.3	0	44.7	10.6073	45.1	20.0519	45.2	35.4237	44.8	57.4548	44.7	81.7694		45.3	0	45.4	10.7205	45.3	20.3302	45.6	35.3612	45.4	56.2934	45.3	79.7263
44.4	0	44.8	10.6181	45.2	20.0722	45.3	35.4595	44.9	57.4967	44.8	81.8103		45.4	0	45.5	10.7328	45.4	20.3524	45.7	35.3959	45.5	56.3332	45.4	79.764
44.5	0	44.9	10.6309	45.3	20.0919	45.4	35.5007	45	57.5418	44.9	81.8548		45.5	0	45.6	10.7461	45.5	20.3728	45.8	35.4327	45.6	56.3719	45.5	79.8024
44.6	0	45	10.6465	45.4	20.1182	45.5	35.5393	45.1	57.5833	45	81.8982		45.6	0	45.7	10.7609	45.6	20.3946	45.9	35.4631	45.7	56.4122	45.6	79.8425
44.7	0	45.1	10.6625	45.5	20.1397	45.6	35.5774	45.2	57.6256	45.1	81.9432		45.7	0	45.8	10.7732	45.7	20.4189	46	35.4998	45.8	56.4508	45.7	79.8827
44.8	0	45.2	10.675	45.6	20.1693	45.7	35.6142	45.3	57.6685	45.2	81.9814		45.8	0	45.9	10.7861	45.8	20.441	46.1	35.5343	45.9	56.4923	45.8	79.9212
44.9	0	45.3	10.6899	45.7	20.1957	45.8	35.6548	45.4	57.7165	45.3	82.0208		45.9	0	46	10.8014	45.9	20.4623	46.2	35.5695	46	56.5331	45.9	79.9588
45	0	45.4	10.7058	45.8	20.2211	45.9	35.694	45.5	57.7537	45.4	82.0667		46	0	46.1	10.8161	46	20.4849	46.3	35.6052	46.1	56.5759	46	79.9988
45.1	0	45.5	10.7142	45.9	20.2415	46	35.728	45.6	57.7975	45.5	82.1054		46.1	0	46.2	10.8293	46.1	20.5091	46.4	35.6373	46.2	56.615	46.1	80.0404
45.2	0	45.6	10.7291	46	20.2658	46.1	35.7629	45.7	57.8385	45.6	82.1488		46.2	0	46.3	10.8439	46.2	20.5296	46.5	35.6733	46.3	56.6582	46.2	80.079
45.3	0	45.7	10.7411	46.1	20.2925	46.2	35.8035	45.8	57.8853	45.7	82.1885		46.3	0	46.4	10.8578	46.3	20.5512	46.6	35.7059	46.4	56.6975	46.3	80.1194
45.4	0	45.8	10.753	46.2	20.3137	46.3	35.8366	45.9	57.9248	45.8	82.2339		46.4	0	46.5	10.8754	46.4	20.5723	46.7	35.7326	46.5	56.7434	46.4	80.156
45.5	0	45.9	10.7667	46.3	20.3332	46.4	35.8766	46	57.9652	45.9	82.2749		46.5	0	46.6	10.8901	46.5	20.5942	46.8	35.7654	46.6	56.7818	46.5	80.1976
45.6	0	46	10.7775	46.4	20.362	46.5	35.9138	46.1	58.0049	46	82.3128		46.6	0	46.7	10.8977	46.6	20.6166	46.9	35.8074	46.7	56.8209	46.6	80.2349
45.7	0	46.1	10.7899	46.5	20.3852	46.6	35.9502	46.2	58.0514	46.1	82.3517		46.7	0	46.8	10.9127	46.7	20.6385	47	35.8425	46.8	56.8626	46.7	80.2668
45.8	0	46.2	10.8058	46.6	20.4089	46.7	35.9828	46.3	58.0962	46.2	82.3902		46.8	0	46.9	10.9275	46.8	20.6589	47.1	35.8805	46.9	56.905	46.8	80.3084
45.9	0	46.3	10.8164	46.7	20.4324	46.8	36.0184	46.4	58.1409	46.3	82.4299		46.9	0	47	10.9416	46.9	20.6814	47.2	35.9129	47	56.9442	46.9	80.3463
46	0	46.4	10.8311	46.8	20.4523	46.9	36.0549	46.5	58.1829	46.4	82.4753		47	0	47.1	10.9554	47	20.6991	47.3	35.9447	47.1	56.9869	47	80.3824
46.1	0	46.5	10.8484	46.9	20.4773	47	36.0885	46.6	58.225	46.5	82.515		47.1	0	47.2	10.9672	47.1	20.7232	47.4	35.9769	47.2	57.0236	47.1	80.4205
46.2	0	46.6	10.8657	47	20.5035	47.1	36.1269	46.7	58.2686	46.6	82.5541		47.2	0	47.3	10.9799	47.2	20.7465	47.5	36.0107	47.3	57.0612	47.2	80.4587
46.3	0	46.7	10.8795	47.1	20.5309	47.2	36.1633	46.8	58.3136	46.7	82.5917		47.3	0	47.4	10.9953	47.3	20.7671	47.6	36.0443	47.4	57.1026	47.3	80.4944
46.4	0	46.8	10.8898	47.2	20.5492	47.3	36.1988	46.9	58.3544	46.8	82.632		47.4	0	47.5	11.0116	47.4	20.7886	47.7	36.0752	47.5	57.143	47.4	80.5326
46.5	0	46.9	10.9034	47.3	20.5706	47.4	36.2332	47	58.3971	46.9	82.6727		47.5	0	47.6	11.025	47.5	20.8126	47.8	36.1115	47.6	57.1849	47.5	80.5684
46.6	0	47	10.9166	47.4	20.5939	47.5	36.2705	47.1	58.4403	47	82.7146		47.6	0	47.7	11.0382	47.6	20.8382	47.9	36.1484	47.7	57.226	47.6	80.6035
46.7	0	47.1	10.9317	47.5	20.6185	47.6	36.3062	47.2	58.4859	47.1	82.7593		47.7	0	47.8	11.0532	47.7	20.8596	48	36.1882	47.8	57.2666	47.7	80.6352
46.8	0	47.2	10.9449	47.6	20.6454	47.7	36.3446	47.3	58.5241	47.2	82.7965		47.8	0	47.9	11.0667	47.8	20.8872	48.1	36.2204	47.9	57.306	47.8	80.672
46.9	0	47.3	10.955	47.7	20.6651	47.8	36.3777	47.4	58.5631	47.3	82.835		47.9	0	48	11.0845	47.9	20.9057	48.2	36.2538	48	57.3497	47.9	80.7084
47	0	47.4	10.963	47.8	20.688	47.9	36.4109	47.5	58.6072	47.4	82.8696		48	0	48.1	11.0998	48	20.9293	48.3	36.2873	48.1	57.3908	48	80.7458
47.1	0	47.5	10.9792	47.9	20.7096	48	36.4439	47.6	58.654	47.5	82.9081		48.1	0	48.2	11.1114	48.1	20.95	48.4	36.3168	48.2	57.4282	48.1	80.7809
47.2	0	47.6	10.9955	48	20.7306	48.1	36.4749	47.7	58.6993	47.6	82.9516		48.2	0	48.3	11.1248	48.2	20.9696	48.5	36.3522	48.3	57.4666	48.2	80.8155
47.3	0	47.7	11.0109	48.1	20.7526	48.2	36.5073	47.8	58.7401	47.7	82.9912		48.3	0	48.4	11.137	48.3	20.9877	48.6	36.3829	48.4	57.5023	48.3	80.8512
47.4	0	47.8	11.0251	48.2	20.7727	48.3	36.544	47.9	58.7782	47.8	83.0306		48.4	0	48.5	11.1494	48.4	21.0065	48.7	36.415	48.5	57.5422	48.4	80.8834
47.5	0	47.9	11.0362	48.3	20.7951	48.4	36.5759	48	58.8215	47.9	83.0701		48.5	0	48.6	11.1634	48.5	21.0312	48.8	36.4408	48.6	57.5767	48.5	80.9195
47.6	0	48	11.0486	48.4	20.8161	48.5	36.6068	48.1	58.8626	48	83.1059		48.6	0	48.7	11.1754	48.6	21.0519	48.9	36.4742	48.7	57.6155	48.6	80.9552
47.7	0	48.1	11.0629	48.5	20.8406	48.6	36.6361	48.2	58.9027	48.1	83.1421		48.7	0	48.8	11.1845	48.7	21.0748	49	36.5082	48.8	57.6516	48.7	80.9943
47.8	0	48.2	11.0752	48.6	20.8575	48.7	36.6649	48.3	58.9452	48.2	83.1775		48.8	0	48.9	11.1991	48.8	21.093	49.1	36.5389	48.9	57.6913	48.8	81.0282
47.9	0	48.3	11.0916	48.7	20.8737	48.8	36.6995	48.4	58.9812	48.3	83.2153		48.9	0	49	11.2115	48.9	21.1154	49.2	36.5713	49	57.7291	48.9	81.0615
48	0	48.4	11.1001	48.8	20.8979	48.9	36.7334	48.5	59.0229	48.4	83.2467		49	0	49.1	11.2236	49	21.1361	49.3	36.6001	49.1	57.769	49	81.0983
48.1	0	48.5	11.1143	48.9	20.9173	49	36.765	48.6	59.0586	48.5	83.2815		49.1	0	49.2	11.2357	49.1	21.1569	49.4	36.6283	49.2	57.8112	49.1	81.1304
48.2	0	48.6	11.1245	49	20.9371	49.1	36.799	48.7	59.0937	48.6	83.3145		49.2	0	49.3	11.2526	49.2	21.1747	49.5	36.6568	49.3	57.8477	49.2	81.1668
48.3	0	48.7	11.1327	49.1	20.9608	49.2	36.8311	48.8	59.136	48.7	83.3508		49.3	0	49.4	11.2641	49.3	21.1928	49.6	36.6862	49.4	57.8861	49.3	81.203
48.4	0	48.8	11.1452	49.2	20.9854	49.3	36.8609	48.9	59.1749	48.8	83.3886		49.4	0	49.5	11.2738	49.4	21.2099	49.7	36.72	49.5	57.9239	49.4	81.2363
48.5	0	48.9	11.1569	49.3	21.0035	49.4	36.8924	49	59.2107	48.9	83.4238		49.5	0	49.6	11.2852	49.5	21.2298	49.8	36.7508	49.6	57.962	49.5	81.2719
48.6	0	49	11.1633	49.4	21.0202	49.5	36.9257	49.1	59.2466	49	83.4552		49.6	0	49.7	11.299	49.6	21.2537	49.9	36.7819	49.7	58.0004	49.6	81.3101
48.7	0	49.1	11.1746	49.5	21.0401	49.6	36.9559	49.2	59.2892	49.1	83.488		49.7	0	49.8	11.3152	49.7	21.279	50	36.8112	49.8	58.0404	49.7	81.3471
48.8	0	49.2	11.1886	49.6	21.0567	49.7	36.9883	49.3	59.3247	49.2	83.5247		49.8	0	49.9	11.3261	49.8	21.3014	50.1	36.8428	49.9	58.0804	49.8	81.3816
48.9	0	49.3	11.2018	49.7	21.0744	49.8	37.0186	49.4	59.3585	49.3	83.5584		49.9	0	50	11.3371	49.9	21.3253	50.2	36.8751	50	58.1186	49.9	81.4174
49	0	49.4	11.2089	49.8	21.0949	49.9	37.0514	49.5	59.3946	49.4	83.588		50	0	50.1	11.3522	50	21.3463	50.3	36.9082	50.1	58.1582	50	81.4494
49.1	0	49.5	11.2201	49.9	21.1158	50	37.0876	49.6	59.4276	49.5	83.6177		50.1	0	50.2	11.3657	50.1	21.3686	50.4	36.941	50.2	58.2009	50.1	81.4816
49.2	0	49.6	11.226	50	21.1384	50.1	37.1178	49.7	59.4663	49.6	83.6505		50.2	0	50.3	11.3819	50.2	21.3896	50.5	36.9707	50.3	58.2391	50.2	81.5108
49.3	0	49.7	11.2397	50.1	21.1603	50.2	37.1507	49.8	59.4983	49.7	83.6872		50.3	0	50.4	11.3981	50.3	21.413	50.6	36.9964	50.4	58.2798	50.3	81.5466
49.4	0	49.8	11.2479	50.2	21.1857	50.3	37.1844	49.9	59.5357	49.8	83.7137		50.4	0	50.5	11.4139	50.4	21.4328	50.7	37.0271	50.5	58.3187	50.4	81.5778
49.5	0	49.9	11.2593	50.3	21.21	50.4	37.2168	50	59.5739	49.9	83.7523		50.5	0	50.6	11.4214	50.5	21.4555	50.8	37.0558	50.6	58.351	50.5	81.611
49.6	0	50	11.2715	50.4	21.2361	50.5	37.2488	50.1	59.608	50	83.7898		50.6	0	50.7	11.4323	50.6	21.4727	50.9	37.0862	50.7	58.3825	50.6	81.6423
49.7	0	50.1	11.2833	50.5	21.2601	50.6	37.2756	50.2	59.6464	50.1	83.8258		50.7	0	50.8	11.4424	50.7	21.49	51	37.1159	50.8	58.416	50.7	81.6734
49.8	0	50.2	11.295	50.6	21.2812	50.7	37.3042	50.3	59.6861	50.2	83.8638		50.8	0	50.9	11.4589	50.8	21.5072	51.1	37.1451	50.9	58.4498	50.8	81.7073
49.9	0	50.3	11.3086	50.7	21.2977	50.8	37.3351	50.4	59.7268	50.3	83.8981		50.9	0	51	11.4727	50.9	21.5264	51.2	37.1733	51	58.4843	50.9	81.7418
50	0	50.4	11.3236	50.8	21.3187	50.9	37.3636	50.5	59.7643	50.4	83.9363		51	0	51.1	11.4893	51	21.5464	51.3	37.2037	51.1	58.5254	51	81.7746
50.1	0	50.5	11.3375	50.9	21.3393	51	37.3884	50.6	59.8023	50.5	83.9745		51.1	0	51.2	11.5032	51.1	21.5735	51.4	37.2306	51.2	58.5651	51.1	81.811
50.2	0	50.6	11.3502	51	21.3597	51.1	37.4224	50.7	59.8352	50.6	84.0072		51.2	0	51.3	11.5172	51.2	21.5972	51.5	37.2611	51.3	58.6017	51.2	81.8477
50.3	0	50.7	11.3618	51.1	21.3832	51.2	37.4531	50.8	59.8754	50.7	84.0377		51.3	0	51.4	11.529	51.3	21.6161	51.6	37.2857	51.4	58.6371	51.3	81.8824
50.4	0	50.8	11.3766	51.2	21.4017	51.3	37.4805	50.9	59.9148	50.8	84.0722		51.4	0	51.5	11.5454	51.4	21.6324	51.7	37.3179	51.5	58.6731	51.4	81.9144
50.5	0	50.9	11.3856	51.3	21.4202	51.4	37.5135	51	59.9488	50.9	84.1069		51.5	0	51.6	11.5606	51.5	21.6526	51.8	37.3506	51.6	58.7111	51.5	81.9487
50.6	0	51	11.3943	51.4	21.4428	51.5	37.5415	51.1	59.9834	51	84.1391		51.6	0	51.7	11.5771	51.6	21.6706	51.9	37.3785	51.7	58.749	51.6	81.9788
50.7	0	51.1	11.4071	51.5	21.4576	51.6	37.572	51.2	60.0224	51.1	84.1751		51.7	0	51.8	11.5913	51.7	21.6913	52	37.4055	51.8	58.7867	51.7	82.01
50.8	0	51.2	11.4168	51.6	21.4819	51.7	37.6013	51.3	60.0559	51.2	84.2058		51.8	0	51.9	11.6029	51.8	21.7123	52.1	37.4358	51.9	58.8202	51.8	82.0424
50.9	0	51.3	11.4253	51.7	21.5036	51.8	37.6253	51.4	60.0925	51.3	84.2381		51.9	0	52	11.6152	51.9	21.731	52.2	37.4607	52	58.8512	51.9	82.0689
51	0	51.4	11.4373	51.8	21.5252	51.9	37.6525	51.5	60.1239	51.4	84.2737		52	0	52.1	11.6314	52	21.7499	52.3	37.483	52.1	58.8861	52	82.0975
51.1	0	51.5	11.449	51.9	21.5454	52	37.681	51.6	60.1671	51.5	84.3028		52.1	0	52.2	11.6435	52.1	21.7721	52.4	37.5062	52.2	58.9177	52.1	82.125
51.2	0	51.6	11.4675	52	21.5688	52.1	37.7133	51.7	60.2043	51.6	84.3411		52.2	0	52.3	11.6543	52.2	21.7874	52.5	37.5341	52.3	58.9492	52.2	82.1515
51.3	0	51.7	11.4798	52.1	21.5883	52.2	37.7461	51.8	60.2422	51.7	84.3737		52.3	0	52.4	11.6632	52.3	21.8056	52.6	37.558	52.4	58.9773	52.3	82.1811
51.4	0	51.8	11.4914	52.2	21.6083	52.3	37.7724	51.9	60.2791	51.8	84.4091		52.4	0	52.5	11.6766	52.4	21.8197	52.7	37.5835	52.5	59.0109	52.4	82.211
51.5	0	51.9	11.5054	52.3	21.6263	52.4	37.8035	52	60.316	51.9	84.4419		52.5	0	52.6	11.686	52.5	21.8375	52.8	37.6131	52.6	59.0414	52.5	82.2437
51.6	0	52	11.5204	52.4	21.6447	52.5	37.8292	52.1	60.3529	52	84.4777		52.6	0	52.7	11.6935	52.6	21.8574	52.9	37.639	52.7	59.0732	52.6	82.2692
51.7	0	52.1	11.5325	52.5	21.6565	52.6	37.8554	52.2	60.3937	52.1	84.511		52.7	0	52.8	11.7068	52.7	21.8726	53	37.6673	52.8	59.1064	52.7	82.2964
51.8	0	52.2	11.5454	52.6	21.679	52.7	37.884	52.3	60.4267	52.2	84.5466		52.8	0	52.9	11.7193	52.8	21.8884	53.1	37.6986	52.9	59.1357	52.8	82.3328
51.9	0	52.3	11.5544	52.7	21.6996	52.8	37.9165	52.4	60.4609	52.3	84.5772		52.9	0	53	11.7295	52.9	21.9065	53.2	37.7213	53	59.1687	52.9	82.3608
52	0	52.4	11.5659	52.8	21.7214	52.9	37.9525	52.5	60.4953	52.4	84.6089		53	0	53.1	11.745	53	21.9277	53.3	37.7487	53.1	59.2051	53	82.392
52.1	0	52.5	11.5733	52.9	21.7458	53	37.981	52.6	60.5303	52.5	84.6357		53.1	0	53.2	11.7539	53.1	21.9522	53.4	37.7783	53.2	59.2346	53.1	82.4241
52.2	0	52.6	11.583	53	21.7643	53.1	38.0111	52.7	60.5646	52.6	84.6666		53.2	0	53.3	11.7664	53.2	21.9692	53.5	37.8076	53.3	59.2711	53.2	82.4508
52.3	0	52.7	11.5941	53.1	21.7836	53.2	38.0393	52.8	60.5972	52.7	84.6997		53.3	0	53.4	11.7754	53.3	21.9906	53.6	37.8338	53.4	59.3084	53.3	82.4775
52.4	0	52.8	11.6095	53.2	21.8022	53.3	38.0647	52.9	60.6374	52.8	84.7352		53.4	0	53.5	11.7859	53.4	22.0111	53.7	37.8636	53.5	59.343	53.4	82.5066
52.5	0	52.9	11.6269	53.3	21.8207	53.4	38.0918	53	60.6766	52.9	84.7724		53.5	0	53.6	11.7984	53.5	22.0318	53.8	37.8881	53.6	59.3781	53.5	82.5332
52.6	0	53	11.6382	53.4	21.8387	53.5	38.1211	53.1	60.7142	53	84.8049		53.6	0	53.7	11.816	53.6	22.0482	53.9	37.911	53.7	59.4157	53.6	82.5603
52.7	0	53.1	11.652	53.5	21.8598	53.6	38.1497	53.2	60.7521	53.1	84.8383		53.7	0	53.8	11.8253	53.7	22.0725	54	37.9346	53.8	59.4473	53.7	82.5952
52.8	0	53.2	11.6651	53.6	21.8771	53.7	38.1794	53.3	60.7821	53.2	84.8664		53.8	0	53.9	11.8346	53.8	22.0903	54.1	37.9562	53.9	59.4781	53.8	82.6307
52.9	0	53.3	11.6756	53.7	21.8926	53.8	38.205	53.4	60.8183	53.3	84.8945		53.9	0	54	11.8462	53.9	22.1035	54.2	37.983	54	59.5099	53.9	82.6603
53	0	53.4	11.6849	53.8	21.9099	53.9	38.2401	53.5	60.8543	53.4	84.9225		54	0	54.1	11.8568	54	22.123	54.3	38.0101	54.1	59.5385	54	82.6856
53.1	0	53.5	11.6997	53.9	21.9306	54	38.2725	53.6	60.8884	53.5	84.9542		54.1	0	54.2	11.868	54.1	22.1389	54.4	38.0329	54.2	59.5695	54.1	82.7134
53.2	0	53.6	11.709	54	21.9503	54.1	38.306	53.7	60.9205	53.6	84.9857		54.2	0	54.3	11.8778	54.2	22.1563	54.5	38.0614	54.3	59.601	54.2	82.7417
53.3	0	53.7	11.7198	54.1	21.9701	54.2	38.3385	53.8	60.9524	53.7	85.0143		54.3	0	54.4	11.8883	54.3	22.1744	54.6	38.0896	54.4	59.6275	54.3	82.7706
53.4	0	53.8	11.7313	54.2	21.9903	54.3	38.3679	53.9	60.9876	53.8	85.0417		54.4	0	54.5	11.9042	54.4	22.189	54.7	38.1183	54.5	59.6638	54.4	82.7955
53.5	0	53.9	11.745	54.3	22.0105	54.4	38.396	54	61.0272	53.9	85.0742		54.5	0	54.6	11.9195	54.5	22.2106	54.8	38.1458	54.6	59.6983	54.5	82.8293
53.6	0	54	11.7579	54.4	22.0306	54.5	38.4262	54.1	61.0609	54	85.108		54.6	0	54.7	11.9317	54.6	22.2293	54.9	38.1772	54.7	59.7313	54.6	82.8578
53.7	0	54.1	11.7708	54.5	22.0498	54.6	38.4568	54.2	61.094	54.1	85.1473		54.7	0	54.8	11.9432	54.7	22.2447	55	38.208	54.8	59.7643	54.7	82.8821
53.8	0	54.2	11.7812	54.6	22.0703	54.7	38.4872	54.3	61.1247	54.2	85.1797		54.8	0	54.9	11.9567	54.8	22.2608	55.1	38.2423	54.9	59.7953	54.8	82.9061
53.9	0	54.3	11.7926	54.7	22.0915	54.8	38.5185	54.4	61.1582	54.3	85.2104		54.9	0	55	11.9687	54.9	22.2763	55.2	38.2735	55	59.8265	54.9	82.9313
54	0	54.4	11.8052	54.8	22.1158	54.9	38.5445	54.5	61.1924	54.4	85.2414		55	0	55.1	11.9817	55	22.295	55.3	38.3005	55.1	59.8602	55	82.9597
54.1	0	54.5	11.818	54.9	22.1333	55	38.5737	54.6	61.2236	54.5	85.2722		55.1	0	55.2	11.9964	55.1	22.3142	55.4	38.3306	55.2	59.8881	55.1	82.9901
54.2	0	54.6	11.8284	55	22.1548	55.1	38.6011	54.7	61.2614	54.6	85.3032		55.2	0	55.3	12.0072	55.2	22.3343	55.5	38.3596	55.3	59.9157	55.2	83.0159
54.3	0	54.7	11.8409	55.1	22.1731	55.2	38.6321	54.8	61.3004	54.7	85.336		55.3	0	55.4	12.0172	55.3	22.3561	55.6	38.387	55.4	59.9445	55.3	83.0377
54.4	0	54.8	11.8569	55.2	22.1928	55.3	38.6581	54.9	61.3312	54.8	85.3652		55.4	0	55.5	12.0291	55.4	22.378	55.7	38.4156	55.5	59.9706	55.4	83.0609
54.5	0	54.9	11.8674	55.3	22.2103	55.4	38.6828	55	61.3681	54.9	85.3909		55.5	0	55.6	12.0404	55.5	22.399	55.8	38.4405	55.6	59.9974	55.5	83.0866
54.6	0	55	11.8789	55.4	22.2278	55.5	38.7089	55.1	61.4036	55	85.4202		55.6	0	55.7	12.0519	55.6	22.4167	55.9	38.4674	55.7	60.0302	55.6	83.111
54.7	0	55.1	11.8914	55.5	22.2441	55.6	38.7355	55.2	61.4384	55.1	85.4499		55.7	0	55.8	12.0634	55.7	22.4352	56	38.495	55.8	60.0624	55.7	83.1382
54.8	0	55.2	11.9061	55.6	22.2649	55.7	38.7641	55.3	61.469	55.2	85.4837		55.8	0	55.9	12.0745	55.8	22.452	56.1	38.5228	55.9	60.0947	55.8	83.1639
54.9	0	55.3	11.917	55.7	22.2887	55.8	38.7918	55.4	61.4996	55.3	85.5113		55.9	0	56	12.0864	55.9	22.4694	56.2	38.5475	56	60.1277	55.9	83.1868
55	0	55.4	11.9279	55.8	22.3117	55.9	38.8214	55.5	61.5306	55.4	85.5397		56	0	56.1	12.102	56	22.4843	56.3	38.5724	56.1	60.1605	56	83.2095
55.1	0	55.5	11.9395	55.9	22.3314	56	38.8454	55.6	61.5645	55.5	85.5684		56.1	0	56.2	12.1104	56.1	22.5026	56.4	38.6001	56.2	60.1854	56.1	83.2383
55.2	0	55.6	11.9495	56	22.3497	56.1	38.87	55.7	61.6032	55.6	85.6013		56.2	0	56.3	12.1221	56.2	22.5162	56.5	38.6261	56.3	60.2107	56.2	83.2595
55.3	0	55.7	11.9653	56.1	22.3679	56.2	38.8969	55.8	61.6365	55.7	85.6351		56.3	0	56.4	12.1324	56.3	22.5326	56.6	38.6573	56.4	60.2435	56.3	83.2837
55.4	0	55.8	11.9759	56.2	22.3842	56.3	38.9215	55.9	61.6728	55.8	85.6643		56.4	0	56.5	12.1404	56.4	22.5498	56.7	38.6883	56.5	60.2721	56.4	83.3073
55.5	0	55.9	11.9909	56.3	22.399	56.4	38.9462	56	61.7026	55.9	85.6986		56.5	0	56.6	12.152	56.5	22.567	56.8	38.7109	56.6	60.3037	56.5	83.3304
55.6	0	56	12.0015	56.4	22.414	56.5	38.9703	56.1	61.7336	56	85.7235		56.6	0	56.7	12.1669	56.6	22.5856	56.9	38.7412	56.7	60.337	56.6	83.3556
55.7	0	56.1	12.0128	56.5	22.4295	56.6	38.9961	56.2	61.7654	56.1	85.7516		56.7	0	56.8	12.1749	56.7	22.6036	57	38.771	56.8	60.3663	56.7	83.3782
55.8	0	56.2	12.0234	56.6	22.4484	56.7	39.0259	56.3	61.7919	56.2	85.7773		56.8	0	56.9	12.1914	56.8	22.6208	57.1	38.7961	56.9	60.399	56.8	83.399
55.9	0	56.3	12.033	56.7	22.4697	56.8	39.0516	56.4	61.8219	56.3	85.8026		56.9	0	57	12.2052	56.9	22.6439	57.2	38.8247	57	60.4318	56.9	83.4238
56	0	56.4	12.0413	56.8	22.4839	56.9	39.0769	56.5	61.8514	56.4	85.8272		57	0	57.1	12.2136	57	22.6619	57.3	38.851	57.1	60.4619	57	83.449
56.1	0	56.5	12.0498	56.9	22.5019	57	39.1042	56.6	61.8855	56.5	85.8501		57.1	0	57.2	12.2237	57.1	22.6777	57.4	38.8712	57.2	60.4854	57.1	83.4694
56.2	0	56.6	12.0615	57	22.5177	57.1	39.1372	56.7	61.9171	56.6	85.8744		57.2	0	57.3	12.2339	57.2	22.6935	57.5	38.8979	57.3	60.5121	57.2	83.4881
56.3	0	56.7	12.0772	57.1	22.5401	57.2	39.1569	56.8	61.9487	56.7	85.9038		57.3	0	57.4	12.2426	57.3	22.7106	57.6	38.9267	57.4	60.541	57.3	83.5106
56.4	0	56.8	12.0853	57.2	22.5534	57.3	39.1817	56.9	61.9744	56.8	85.9303		57.4	0	57.5	12.2569	57.4	22.726	57.7	38.9519	57.5	60.5702	57.4	83.5319
56.5	0	56.9	12.0947	57.3	22.572	57.4	39.2133	57	62.0014	56.9	85.954		57.5	0	57.6	12.2679	57.5	22.7458	57.8	38.9737	57.6	60.5983	57.5	83.5605
56.6	0	57	12.1088	57.4	22.5926	57.5	39.2371	57.1	62.0325	57	85.977		57.6	0	57.7	12.2794	57.6	22.7632	57.9	38.9986	57.7	60.6286	57.6	83.5828
56.7	0	57.1	12.1238	57.5	22.6102	57.6	39.2628	57.2	62.0589	57.1	86.0061		57.7	0	57.8	12.2895	57.7	22.7828	58	39.0238	57.8	60.6509	57.7	83.6083
56.8	0	57.2	12.132	57.6	22.6301	57.7	39.285	57.3	62.0879	57.2	86.0286		57.8	0	57.9	12.3006	57.8	22.7994	58.1	39.0498	57.9	60.677	57.8	83.6276
56.9	0	57.3	12.1475	57.7	22.6451	57.8	39.3127	57.4	62.1235	57.3	86.059		57.9	0	58	12.3157	57.9	22.8162	58.2	39.0701	58	60.7094	57.9	83.6508
57	0	57.4	12.1645	57.8	22.6618	57.9	39.3383	57.5	62.1511	57.4	86.0892		58	0	58.1	12.3261	58	22.8345	58.3	39.0995	58.1	60.7413	58	83.6789
57.1	0	57.5	12.1752	57.9	22.6729	58	39.365	57.6	62.1814	57.5	86.1136		58.1	0	58.2	12.3363	58.1	22.8513	58.4	39.1294	58.2	60.7748	58.1	83.705
57.2	0	57.6	12.1838	58	22.6912	58.1	39.3899	57.7	62.2103	57.6	86.1413		58.2	0	58.3	12.3504	58.2	22.8664	58.5	39.1581	58.3	60.8034	58.2	83.7306
57.3	0	57.7	12.1906	58.1	22.7064	58.2	39.4084	57.8	62.2414	57.7	86.1619		58.3	0	58.4	12.3616	58.3	22.887	58.6	39.1852	58.4	60.833	58.3	83.7557
57.4	0	57.8	12.202	58.2	22.7196	58.3	39.4315	57.9	62.2698	57.8	86.1855		58.4	0	58.5	12.3736	58.4	22.9093	58.7	39.2139	58.5	60.8648	58.4	83.7813
57.5	0	57.9	12.2142	58.3	22.7348	58.4	39.4573	58	62.2992	57.9	86.208		58.5	0	58.6	12.3808	58.5	22.9307	58.8	39.2437	58.6	60.8915	58.5	83.8045
57.6	0	58	12.228	58.4	22.7547	58.5	39.4851	58.1	62.3244	58	86.2307		58.6	0	58.7	12.3914	58.6	22.9461	58.9	39.2657	58.7	60.9203	58.6	83.8245
57.7	0	58.1	12.2392	58.5	22.7745	58.6	39.5111	58.2	62.349	58.1	86.2526		58.7	0	58.8	12.4057	58.7	22.9632	59	39.2908	58.8	60.9485	58.7	83.8475
57.8	0	58.2	12.2474	58.6	22.7903	58.7	39.5373	58.3	62.3749	58.2	86.2756		58.8	0	58.9	12.4126	58.8	22.9831	59.1	39.3153	58.9	60.9748	58.8	83.8684
57.9	0	58.3	12.2592	58.7	22.8056	58.8	39.5619	58.4	62.4028	58.3	86.2979		58.9	0	59	12.4237	58.9	23.001	59.2	39.3398	59	61.003	58.9	83.885
58	0	58.4	12.2689	58.8	22.8192	58.9	39.5816	58.5	62.431	58.4	86.3223		59	0	59.1	12.4389	59	23.0227	59.3	39.3678	59.1	61.0295	59	83.9063
58.1	0	58.5	12.2816	58.9	22.8332	59	39.5975	58.6	62.4576	58.5	86.3508		59.1	0	59.2	12.4512	59.1	23.0409	59.4	39.3904	59.2	61.0539	59.1	83.9319
58.2	0	58.6	12.2973	59	22.8471	59.1	39.621	58.7	62.4878	58.6	86.3747		59.2	0	59.3	12.4651	59.2	23.0566	59.5	39.4107	59.3	61.0835	59.2	83.9534
58.3	0	58.7	12.3087	59.1	22.8604	59.2	39.6459	58.8	62.5148	58.7	86.4019		59.3	0	59.4	12.4753	59.3	23.0754	59.6	39.4281	59.4	61.1079	59.3	83.9778
58.4	0	58.8	12.3164	59.2	22.8738	59.3	39.6668	58.9	62.5405	58.8	86.4262		59.4	0	59.5	12.4841	59.4	23.0862	59.7	39.4526	59.5	61.1321	59.4	83.9995
58.5	0	58.9	12.3235	59.3	22.8849	59.4	39.6892	59	62.562	58.9	86.4473		59.5	0	59.6	12.4903	59.5	23.102	59.8	39.48	59.6	61.1559	59.5	84.0198
58.6	0	59	12.3315	59.4	22.9039	59.5	39.7084	59.1	62.5834	59	86.468		59.6	0	59.7	12.4998	59.6	23.1174	59.9	39.5075	59.7	61.1819	59.6	84.0409
58.7	0	59.1	12.3362	59.5	22.9162	59.6	39.7307	59.2	62.6115	59.1	86.4852		59.7	0	59.8	12.5108	59.7	23.1353	60	39.5314	59.8	61.2056	59.7	84.0643
58.8	0	59.2	12.3479	59.6	22.9297	59.7	39.7558	59.3	62.6341	59.2	86.5067		59.8	0	59.9	12.5258	59.8	23.1495	60.1	39.5586	59.9	61.2313	59.8	84.0846
58.9	0	59.3	12.3535	59.7	22.9489	59.8	39.7769	59.4	62.6626	59.3	86.5267		59.9	0	60	12.531	59.9	23.1681	60.2	39.5836	60	61.2557	59.9	84.1071
59	0	59.4	12.3631	59.8	22.9651	59.9	39.8042	59.5	62.6846	59.4	86.5525		60	0	60.1	12.5398	60	23.1831	60.3	39.6073	60.1	61.285	60	84.1275
59.1	0	59.5	12.3725	59.9	22.9873	60	39.8232	59.6	62.7095	59.5	86.575		60.1	0	60.2	12.5459	60.1	23.2028	60.4	39.6252	60.2	61.3087	60.1	84.1499
59.2	0	59.6	12.3829	60	23.0028	60.1	39.8451	59.7	62.7386	59.6	86.5992		60.2	0	60.3	12.5525	60.2	23.2195	60.5	39.6494	60.3	61.333	60.2	84.1688
59.3	0	59.7	12.3945	60.1	23.0181	60.2	39.8661	59.8	62.7629	59.7	86.6221		60.3	0	60.4	12.563	60.3	23.2368	60.6	39.6759	60.4	61.3556	60.3	84.1871
59.4	0	59.8	12.4054	60.2	23.0303	60.3	39.8875	59.9	62.7929	59.8	86.647		60.4	0	60.5	12.5726	60.4	23.2529	60.7	39.6983	60.5	61.3848	60.4	84.2055
59.5	0	59.9	12.4186	60.3	23.044	60.4	39.9116	60	62.8196	59.9	86.6768		60.5	0	60.6	12.583	60.5	23.273	60.8	39.7178	60.6	61.4124	60.5	84.2277
59.6	0	60	12.4252	60.4	23.0638	60.5	39.9319	60.1	62.8453	60	86.7002		60.6	0	60.7	12.5922	60.6	23.2913	60.9	39.7387	60.7	61.4391	60.6	84.2477
59.7	0	60.1	12.4363	60.5	23.0758	60.6	39.9548	60.2	62.8721	60.1	86.7248		60.7	0	60.8	12.6002	60.7	23.3061	61	39.7609	60.8	61.4618	60.7	84.2695
59.8	0	60.2	12.4473	60.6	23.0897	60.7	39.9733	60.3	62.8999	60.2	86.7412		60.8	0	60.9	12.6109	60.8	23.3185	61.1	39.7822	60.9	61.4822	60.8	84.2889
59.9	0	60.3	12.4582	60.7	23.1042	60.8	40.0001	60.4	62.9317	60.3	86.7648		60.9	0	61	12.6214	60.9	23.3367	61.2	39.8016	61	61.506	60.9	84.3088
60	0	60.4	12.4688	60.8	23.1234	60.9	40.027	60.5	62.9505	60.4	86.7895		61	0	61.1	12.6282	61	23.3584	61.3	39.8214	61.1	61.5316	61	84.3289
60.1	0	60.5	12.4752	60.9	23.1417	61	40.0544	60.6	62.979	60.5	86.8074		61.1	0	61.2	12.6362	61.1	23.3728	61.4	39.8476	61.2	61.5558	61.1	84.3457
60.2	0	60.6	12.4841	61	23.1611	61.1	40.0782	60.7	63.008	60.6	86.8303		61.2	0	61.3	12.6457	61.2	23.3868	61.5	39.8672	61.3	61.5821	61.2	84.3641
60.3	0	60.7	12.4913	61.1	23.1779	61.2	40.1015	60.8	63.0367	60.7	86.8473		61.3	0	61.4	12.6607	61.3	23.4027	61.6	39.8872	61.4	61.6087	61.3	84.3857
60.4	0	60.8	12.5058	61.2	23.1946	61.3	40.122	60.9	63.0642	60.8	86.8679		61.4	0	61.5	12.6695	61.4	23.4223	61.7	39.9065	61.5	61.6346	61.4	84.4113
60.5	0	60.9	12.5179	61.3	23.2068	61.4	40.148	61	63.0948	60.9	86.8911		61.5	0	61.6	12.6804	61.5	23.4384	61.8	39.9276	61.6	61.6614	61.5	84.4333
60.6	0	61	12.5328	61.4	23.2261	61.5	40.1769	61.1	63.1228	61	86.9152		61.6	0	61.7	12.689	61.6	23.4553	61.9	39.954	61.7	61.6844	61.6	84.4539
60.7	0	61.1	12.5424	61.5	23.2463	61.6	40.2059	61.2	63.1526	61.1	86.9388		61.7	0	61.8	12.6983	61.7	23.469	62	39.9755	61.8	61.7056	61.7	84.4694
60.8	0	61.2	12.5544	61.6	23.2671	61.7	40.2266	61.3	63.1797	61.2	86.9644		61.8	0	61.9	12.7063	61.8	23.4812	62.1	39.9969	61.9	61.7294	61.8	84.4852
60.9	0	61.3	12.562	61.7	23.2823	61.8	40.2458	61.4	63.2048	61.3	86.9831		61.9	0	62	12.712	61.9	23.4953	62.2	40.0252	62	61.7464	61.9	84.5046
61	0	61.4	12.5736	61.8	23.2943	61.9	40.2679	61.5	63.2353	61.4	87.0062		62	0	62.1	12.721	62	23.508	62.3	40.0468	62.1	61.7647	62	84.5237
61.1	0	61.5	12.584	61.9	23.3076	62	40.2846	61.6	63.2683	61.5	87.0305		62.1	0	62.2	12.7319	62.1	23.5238	62.4	40.0658	62.2	61.7916	62.1	84.5432
61.2	0	61.6	12.6014	62	23.3192	62.1	40.3093	61.7	63.2937	61.6	87.061		62.2	0	62.3	12.7424	62.2	23.5463	62.5	40.0856	62.3	61.8161	62.2	84.5672
61.3	0	61.7	12.6126	62.1	23.3341	62.2	40.3287	61.8	63.3137	61.7	87.0811		62.3	0	62.4	12.7501	62.3	23.5658	62.6	40.107	62.4	61.8385	62.3	84.5865
61.4	0	61.8	12.6232	62.2	23.3441	62.3	40.3538	61.9	63.334	61.8	87.0966		62.4	0	62.5	12.7584	62.4	23.5842	62.7	40.1289	62.5	61.8587	62.4	84.6048
61.5	0	61.9	12.6301	62.3	23.361	62.4	40.3783	62	63.3576	61.9	87.1146		62.5	0	62.6	12.771	62.5	23.6015	62.8	40.1531	62.6	61.8831	62.5	84.6248
61.6	0	62	12.6371	62.4	23.3788	62.5	40.4008	62.1	63.3822	62	87.1351		62.6	0	62.7	12.7817	62.6	23.6156	62.9	40.1794	62.7	61.9051	62.6	84.6465
61.7	0	62.1	12.6466	62.5	23.3964	62.6	40.4226	62.2	63.4038	62.1	87.1566		62.7	0	62.8	12.7977	62.7	23.6317	63	40.1953	62.8	61.9314	62.7	84.6669
61.8	0	62.2	12.6515	62.6	23.4092	62.7	40.4421	62.3	63.4278	62.2	87.176		62.8	0	62.9	12.8135	62.8	23.6539	63.1	40.2142	62.9	61.9572	62.8	84.689
61.9	0	62.3	12.6582	62.7	23.4231	62.8	40.4652	62.4	63.4573	62.3	87.2002		62.9	0	63	12.8185	62.9	23.6743	63.2	40.2392	63	61.9748	62.9	84.7119
62	0	62.4	12.6677	62.8	23.438	62.9	40.4936	62.5	63.485	62.4	87.2226		63	0	63.1	12.8255	63	23.6879	63.3	40.2606	63.1	61.9952	63	84.729
62.1	0	62.5	12.6792	62.9	23.4624	63	40.5177	62.6	63.5106	62.5	87.2444		63.1	0	63.2	12.8402	63.1	23.7051	63.4	40.2829	63.2	62.0176	63.1	84.7458
62.2	0	62.6	12.6886	63	23.4756	63.1	40.541	62.7	63.5327	62.6	87.2641		63.2	0	63.3	12.8508	63.2	23.7233	63.5	40.3105	63.3	62.0388	63.2	84.7691
62.3	0	62.7	12.696	63.1	23.4904	63.2	40.5549	62.8	63.5575	62.7	87.2809		63.3	0	63.4	12.8585	63.3	23.7365	63.6	40.3318	63.4	62.0588	63.3	84.7891
62.4	0	62.8	12.7049	63.2	23.4993	63.3	40.5787	62.9	63.584	62.8	87.2986		63.4	0	63.5	12.871	63.4	23.7464	63.7	40.3472	63.5	62.0819	63.4	84.801
62.5	0	62.9	12.7191	63.3	23.5184	63.4	40.5991	63	63.6118	62.9	87.323		63.5	0	63.6	12.8743	63.5	23.7661	63.8	40.3694	63.6	62.102	63.5	84.8173
62.6	0	63	12.7293	63.4	23.5319	63.5	40.6153	63.1	63.6381	63	87.3455		63.6	0	63.7	12.8816	63.6	23.7805	63.9	40.3899	63.7	62.1217	63.6	84.8284
62.7	0	63.1	12.7393	63.5	23.5459	63.6	40.6404	63.2	63.6573	63.1	87.3691		63.7	0	63.8	12.8916	63.7	23.7938	64	40.4107	63.8	62.1438	63.7	84.8452
62.8	0	63.2	12.7446	63.6	23.565	63.7	40.6675	63.3	63.6872	63.2	87.3849		63.8	0	63.9	12.9017	63.8	23.8138	64.1	40.429	63.9	62.1695	63.8	84.8646
62.9	0	63.3	12.7596	63.7	23.584	63.8	40.6948	63.4	63.711	63.3	87.4068		63.9	0	64	12.9145	63.9	23.8291	64.2	40.4473	64	62.1914	63.9	84.8829
63	0	63.4	12.7658	63.8	23.6022	63.9	40.7153	63.5	63.7344	63.4	87.4227		64	0	64.1	12.9205	64	23.8486	64.3	40.4762	64.1	62.2109	64	84.903
63.1	0	63.5	12.7736	63.9	23.6152	64	40.7363	63.6	63.7654	63.5	87.4437		64.1	0	64.2	12.9321	64.1	23.8646	64.4	40.4976	64.2	62.2314	64.1	84.9183
63.2	0	63.6	12.7856	64	23.6294	64.1	40.752	63.7	63.7933	63.6	87.4671		64.2	0	64.3	12.9429	64.2	23.8789	64.5	40.5156	64.3	62.2522	64.2	84.9322
63.3	0	63.7	12.8005	64.1	23.6403	64.2	40.7718	63.8	63.8169	63.7	87.4895		64.3	0	64.4	12.9564	64.3	23.8974	64.6	40.5354	64.4	62.2747	64.3	84.9503
63.4	0	63.8	12.8135	64.2	23.6576	64.3	40.7925	63.9	63.8384	63.8	87.513		64.4	0	64.5	12.9656	64.4	23.9125	64.7	40.5605	64.5	62.2964	64.4	84.9735
63.5	0	63.9	12.821	64.3	23.674	64.4	40.8126	64	63.8579	63.9	87.535		64.5	0	64.6	12.9736	64.5	23.9232	64.8	40.5804	64.6	62.3169	64.5	84.989
63.6	0	64	12.8268	64.4	23.6899	64.5	40.831	64.1	63.8774	64	87.5524		64.6	0	64.7	12.9884	64.6	23.9372	64.9	40.602	64.7	62.3403	64.6	85.0042
63.7	0	64.1	12.8277	64.5	23.7032	64.6	40.851	64.2	63.9036	64.1	87.5705		64.7	0	64.8	13.0002	64.7	23.9576	65	40.6262	64.8	62.3595	64.7	85.0237
63.8	0	64.2	12.8349	64.6	23.7182	64.7	40.8735	64.3	63.9295	64.2	87.5886		64.8	0	64.9	13.0115	64.8	23.9742	65.1	40.651	64.9	62.383	64.8	85.0412
63.9	0	64.3	12.8425	64.7	23.7354	64.8	40.9006	64.4	63.9511	64.3	87.6053		64.9	0	65	13.0244	64.9	23.9883	65.2	40.6715	65	62.4061	64.9	85.0591
64	0	64.4	12.8492	64.8	23.7539	64.9	40.9238	64.5	63.9762	64.4	87.6203		65	0	65.1	13.0354	65	24.0043	65.3	40.6895	65.1	62.4285	65	85.0742
64.1	0	64.5	12.8579	64.9	23.7687	65	40.9469	64.6	63.9964	64.5	87.6379		65.1	0	65.2	13.0408	65.1	24.0194	65.4	40.7113	65.2	62.4484	65.1	85.0915
64.2	0	64.6	12.8634	65	23.7848	65.1	40.9697	64.7	64.0203	64.6	87.6508		65.2	0	65.3	13.049	65.2	24.0323	65.5	40.7298	65.3	62.4733	65.2	85.1042
64.3	0	64.7	12.8699	65.1	23.8003	65.2	40.993	64.8	64.0429	64.7	87.6696		65.3	0	65.4	13.0609	65.3	24.0494	65.6	40.7503	65.4	62.492	65.3	85.1217
64.4	0	64.8	12.8832	65.2	23.8209	65.3	41.0117	64.9	64.0674	64.8	87.6891		65.4	0	65.5	13.0693	65.4	24.0637	65.7	40.7775	65.5	62.5089	65.4	85.1349
64.5	0	64.9	12.8974	65.3	23.8382	65.4	41.0326	65	64.0933	64.9	87.7087		65.5	0	65.6	13.0817	65.5	24.0784	65.8	40.7983	65.6	62.5273	65.5	85.1509
64.6	0	65	12.9092	65.4	23.8587	65.5	41.0551	65.1	64.1197	65	87.73		65.6	0	65.7	13.0955	65.6	24.0883	65.9	40.819	65.7	62.5514	65.6	85.1651
64.7	0	65.1	12.9186	65.5	23.8733	65.6	41.0792	65.2	64.146	65.1	87.7486		65.7	0	65.8	13.1037	65.7	24.1032	66	40.8392	65.8	62.5715	65.7	85.1828
64.8	0	65.2	12.9358	65.6	23.8944	65.7	41.0958	65.3	64.1658	65.2	87.7734		65.8	0	65.9	13.1094	65.8	24.1186	66.1	40.8651	65.9	62.5905	65.8	85.1969
64.9	0	65.3	12.9446	65.7	23.9102	65.8	41.118	65.4	64.1894	65.3	87.7919		65.9	0	66	13.1153	65.9	24.1323	66.2	40.886	66	62.6097	65.9	85.2087
65	0	65.4	12.9566	65.8	23.9258	65.9	41.1377	65.5	64.2126	65.4	87.8117		66	0	66.1	13.1359	66	24.1462	66.3	40.9104	66.1	62.6358	66	85.2206
65.1	0	65.5	12.9658	65.9	23.9394	66	41.1557	65.6	64.2403	65.5	87.8293		66.1	0	66.2	13.1463	66.1	24.1661	66.4	40.9333	66.2	62.6588	66.1	85.2418
65.2	0	65.6	12.9788	66	23.9477	66.1	41.1809	65.7	64.2607	65.6	87.8539		66.2	0	66.3	13.1596	66.2	24.1791	66.5	40.9579	66.3	62.6824	66.2	85.2594
65.3	0	65.7	12.9851	66.1	23.964	66.2	41.2015	65.8	64.28	65.7	87.8697		66.3	0	66.4	13.1742	66.3	24.1963	66.6	40.981	66.4	62.7067	66.3	85.2749
65.4	0	65.8	12.9939	66.2	23.9764	66.3	41.2228	65.9	64.2994	65.8	87.891		66.4	0	66.5	13.1868	66.4	24.2127	66.7	40.9999	66.5	62.7284	66.4	85.2938
65.5	0	65.9	12.997	66.3	23.994	66.4	41.2429	66	64.3168	65.9	87.9055		66.5	0	66.6	13.1988	66.5	24.2264	66.8	41.0209	66.6	62.7488	66.5	85.3103
65.6	0	66	12.9986	66.4	24.0114	66.5	41.2627	66.1	64.3392	66	87.9155		66.6	0	66.7	13.2059	66.6	24.2405	66.9	41.0445	66.7	62.7639	66.6	85.3264
65.7	0	66.1	13.0098	66.5	24.0229	66.6	41.2839	66.2	64.3584	66.1	87.9333		66.7	0	66.8	13.2134	66.7	24.2522	67	41.0687	66.8	62.778	66.7	85.3366
65.8	0	66.2	13.0181	66.6	24.0394	66.7	41.3008	66.3	64.3788	66.2	87.9447		66.8	0	66.9	13.2224	66.8	24.2679	67.1	41.0885	66.9	62.7988	66.8	85.3464
65.9	0	66.3	13.0273	66.7	24.0539	66.8	41.3237	66.4	64.3964	66.3	87.9614		66.9	0	67	13.2356	66.9	24.2903	67.2	41.1092	67	62.8221	66.9	85.3652
66	0	66.4	13.0357	66.8	24.0665	66.9	41.3397	66.5	64.414	66.4	87.9756		67	0	67.1	13.2472	67	24.3046	67.3	41.127	67.1	62.8414	67	85.3799
66.1	0	66.5	13.0462	66.9	24.0812	67	41.3587	66.6	64.4397	66.5	87.9912		67.1	0	67.2	13.2587	67.1	24.3164	67.4	41.1502	67.2	62.8613	67.1	85.3951
66.2	0	66.6	13.0575	67	24.0944	67.1	41.3717	66.7	64.4576	66.6	88.01		67.2	0	67.3	13.267	67.2	24.3344	67.5	41.1657	67.3	62.8777	67.2	85.4099
66.3	0	66.7	13.0659	67.1	24.1075	67.2	41.3922	66.8	64.4788	66.7	88.0267		67.3	0	67.4	13.2744	67.3	24.3493	67.6	41.183	67.4	62.8966	67.3	85.4189
66.4	0	66.8	13.0769	67.2	24.1213	67.3	41.411	66.9	64.4997	66.8	88.0481		67.4	0	67.5	13.2803	67.4	24.3642	67.7	41.2082	67.5	62.916	67.4	85.4309
66.5	0	66.9	13.0843	67.3	24.1343	67.4	41.4315	67	64.5191	66.9	88.0678		67.5	0	67.6	13.2865	67.5	24.3757	67.8	41.2316	67.6	62.933	67.5	85.443
66.6	0	67	13.0906	67.4	24.1533	67.5	41.449	67.1	64.5328	67	88.0855		67.6	0	67.7	13.2962	67.6	24.3864	67.9	41.2499	67.7	62.9531	67.6	85.4541
66.7	0	67.1	13.0982	67.5	24.1705	67.6	41.4644	67.2	64.5511	67.1	88.1001		67.7	0	67.8	13.3058	67.7	24.4007	68	41.2664	67.8	62.9753	67.7	85.4682
66.8	0	67.2	13.1104	67.6	24.182	67.7	41.4816	67.3	64.5686	67.2	88.1183		67.8	0	67.9	13.3131	67.8	24.4173	68.1	41.2849	67.9	62.9955	67.8	85.4881
66.9	0	67.3	13.1171	67.7	24.1963	67.8	41.4996	67.4	64.5887	67.3	88.1319		67.9	0	68	13.327	67.9	24.4313	68.2	41.3051	68	63.0149	67.9	85.5025
67	0	67.4	13.1282	67.8	24.2093	67.9	41.5216	67.5	64.6104	67.4	88.152		68	0	68.1	13.337	68	24.447	68.3	41.3231	68.1	63.0355	68	85.5166
67.1	0	67.5	13.136	67.9	24.2273	68	41.5423	67.6	64.6275	67.5	88.1689		68.1	0	68.2	13.3468	68.1	24.462	68.4	41.3434	68.2	63.0575	68.1	85.5316
67.2	0	67.6	13.1444	68	24.2425	68.1	41.5646	67.7	64.6444	67.6	88.1852		68.2	0	68.3	13.3548	68.2	24.4794	68.5	41.3694	68.3	63.0728	68.2	85.5458
67.3	0	67.7	13.1523	68.1	24.2585	68.2	41.5812	67.8	64.6655	67.7	88.1978		68.3	0	68.4	13.3621	68.3	24.4913	68.6	41.3883	68.4	63.0929	68.3	85.5557
67.4	0	67.8	13.1597	68.2	24.2724	68.3	41.6037	67.9	64.6909	67.8	88.2136		68.4	0	68.5	13.3703	68.4	24.5029	68.7	41.404	68.5	63.1094	68.4	85.5743
67.5	0	67.9	13.1656	68.3	24.2918	68.4	41.6203	68	64.7131	67.9	88.2315		68.5	0	68.6	13.3803	68.5	24.5187	68.8	41.4231	68.6	63.1252	68.5	85.5896
67.6	0	68	13.1763	68.4	24.309	68.5	41.6408	68.1	64.7343	68	88.2498		68.6	0	68.7	13.3874	68.6	24.5321	68.9	41.4441	68.7	63.1387	68.6	85.6025
67.7	0	68.1	13.1872	68.5	24.3254	68.6	41.6592	68.2	64.7553	68.1	88.2684		68.7	0	68.8	13.3993	68.7	24.5479	69	41.461	68.8	63.16	68.7	85.6166
67.8	0	68.2	13.1947	68.6	24.3394	68.7	41.675	68.3	64.7781	68.2	88.2844		68.8	0	68.9	13.4052	68.8	24.5671	69.1	41.4816	68.9	63.1781	68.8	85.633
67.9	0	68.3	13.206	68.7	24.3568	68.8	41.6941	68.4	64.7989	68.3	88.3023		68.9	0	69	13.4096	68.9	24.5811	69.2	41.5001	69	63.1916	68.9	85.645
68	0	68.4	13.217	68.8	24.3746	68.9	41.714	68.5	64.8196	68.4	88.3175		69	0	69.1	13.4201	69	24.5877	69.3	41.5196	69.1	63.2104	69	85.6549
68.1	0	68.5	13.2286	68.9	24.3907	69	41.7309	68.6	64.8385	68.5	88.3353		69.1	0	69.2	13.4281	69.1	24.5995	69.4	41.5408	69.2	63.2312	69.1	85.6683
68.2	0	68.6	13.2392	69	24.4036	69.1	41.7477	68.7	64.857	68.6	88.3514		69.2	0	69.3	13.4335	69.2	24.6113	69.5	41.5641	69.3	63.2513	69.2	85.6859
68.3	0	68.7	13.2472	69.1	24.4149	69.2	41.7664	68.8	64.8782	68.7	88.3652		69.3	0	69.4	13.4411	69.3	24.622	69.6	41.5841	69.4	63.2728	69.3	85.696
68.4	0	68.8	13.2556	69.2	24.4305	69.3	41.7854	68.9	64.898	68.8	88.3848		69.4	0	69.5	13.4498	69.4	24.6364	69.7	41.6047	69.5	63.294	69.4	85.7097
68.5	0	68.9	13.2662	69.3	24.447	69.4	41.8023	69	64.9165	68.9	88.4002		69.5	0	69.6	13.4602	69.5	24.6527	69.8	41.6266	69.6	63.3131	69.5	85.7261
68.6	0	69	13.2718	69.4	24.4583	69.5	41.8221	69.1	64.9334	69	88.4169		69.6	0	69.7	13.4695	69.6	24.6682	69.9	41.6452	69.7	63.3304	69.6	85.7402
68.7	0	69.1	13.2764	69.5	24.4709	69.6	41.8479	69.2	64.9561	69.1	88.4291		69.7	0	69.8	13.4816	69.7	24.681	70	41.668	69.8	63.351	69.7	85.7534
68.8	0	69.2	13.2862	69.6	24.4886	69.7	41.8669	69.3	64.9798	69.2	88.4417		69.8	0	69.9	13.4846	69.8	24.6971	70.1	41.689	69.9	63.3685	69.8	85.7672
68.9	0	69.3	13.2961	69.7	24.503	69.8	41.8786	69.4	64.9951	69.3	88.4535		69.9	0	70	13.4943	69.9	24.7048	70.2	41.7087	70	63.3869	69.9	85.7761
69	0	69.4	13.2981	69.8	24.5114	69.9	41.8967	69.5	65.0153	69.4	88.463		70	0	70.1	13.5018	70	24.7164	70.3	41.7281	70.1	63.405	70	85.7887
69.1	0	69.5	13.3073	69.9	24.5229	70	41.916	69.6	65.0347	69.5	88.4776		70.1	0	70.2	13.51	70.1	24.724	70.4	41.7434	70.2	63.4211	70.1	85.798
69.2	0	69.6	13.3178	70	24.539	70.1	41.9405	69.7	65.0479	69.6	88.4905		70.2	0	70.3	13.5145	70.2	24.7345	70.5	41.7607	70.3	63.4373	70.2	85.8097
69.3	0	69.7	13.3249	70.1	24.5578	70.2	41.964	69.8	65.0607	69.7	88.4998		70.3	0	70.4	13.5228	70.3	24.7459	70.6	41.7811	70.4	63.4554	70.3	85.822
69.4	0	69.8	13.3301	70.2	24.5741	70.3	41.9861	69.9	65.0801	69.8	88.5066		70.4	0	70.5	13.5263	70.4	24.757	70.7	41.7956	70.5	63.4725	70.4	85.835
69.5	0	69.9	13.3385	70.3	24.5903	70.4	42.0069	70	65.104	69.9	88.5181		70.5	0	70.6	13.5357	70.5	24.7697	70.8	41.8097	70.6	63.4922	70.5	85.8405
69.6	0	70	13.3516	70.4	24.6051	70.5	42.0259	70.1	65.1294	70	88.5321		70.6	0	70.7	13.5434	70.6	24.7838	70.9	41.8296	70.7	63.5109	70.6	85.8519
69.7	0	70.1	13.3642	70.5	24.6215	70.6	42.0465	70.2	65.1484	70.1	88.5489		70.7	0	70.8	13.5491	70.7	24.7938	71	41.8475	70.8	63.5287	70.7	85.8636
69.8	0	70.2	13.3754	70.6	24.6382	70.7	42.0641	70.3	65.1686	70.2	88.561		70.8	0	70.9	13.5594	70.8	24.8025	71.1	41.8663	70.9	63.5495	70.8	85.8731
69.9	0	70.3	13.3866	70.7	24.651	70.8	42.081	70.4	65.1859	70.3	88.5773		70.9	0	71	13.5718	70.9	24.8157	71.2	41.8835	71	63.5689	70.9	85.8844
70	0	70.4	13.3978	70.8	24.6674	70.9	42.0959	70.5	65.2048	70.4	88.5946		71	0	71.1	13.5818	71	24.8361	71.3	41.9048	71.1	63.5874	71	85.8993
70.1	0	70.5	13.41	70.9	24.6753	71	42.1091	70.6	65.2251	70.5	88.6118		71.1	0	71.2	13.59	71.1	24.8544	71.4	41.928	71.2	63.6043	71.1	85.9161
70.2	0	70.6	13.4211	71	24.6862	71.1	42.1288	70.7	65.2477	70.6	88.6298		71.2	0	71.3	13.6001	71.2	24.867	71.5	41.9448	71.3	63.6269	71.2	85.9292
70.3	0	70.7	13.4325	71.1	24.6998	71.2	42.1486	70.8	65.2664	70.7	88.648		71.3	0	71.4	13.6091	71.3	24.881	71.6	41.9657	71.4	63.6475	71.3	85.9449
70.4	0	70.8	13.4418	71.2	24.7118	71.3	42.1658	70.9	65.2874	70.8	88.6657		71.4	0	71.5	13.6177	71.4	24.8948	71.7	41.9881	71.5	63.667	71.4	85.9573
70.5	0	70.9	13.4504	71.3	24.7243	71.4	42.1827	71	65.3017	70.9	88.6804		71.5	0	71.6	13.6287	71.5	24.9069	71.8	42.0024	71.6	63.6896	71.5	85.973
70.6	0	71	13.4564	71.4	24.7344	71.5	42.2009	71.1	65.3235	71	88.6892		71.6	0	71.7	13.6366	71.6	24.9221	71.9	42.0198	71.7	63.7114	71.6	85.9849
70.7	0	71.1	13.4655	71.5	24.7435	71.6	42.2167	71.2	65.3435	71.1	88.7045		71.7	0	71.8	13.6425	71.7	24.9422	72	42.0346	71.8	63.724	71.7	86.0008
70.8	0	71.2	13.4726	71.6	24.7564	71.7	42.237	71.3	65.361	71.2	88.7174		71.8	0	71.9	13.6547	71.8	24.9539	72.1	42.0504	71.9	63.7392	71.8	86.0097
70.9	0	71.3	13.4762	71.7	24.7696	71.8	42.2594	71.4	65.3735	71.3	88.7281		71.9	0	72	13.6628	71.9	24.9693	72.2	42.0643	72	63.7557	71.9	86.0228
71	0	71.4	13.477	71.8	24.7845	71.9	42.2755	71.5	65.3908	71.4	88.7357		72	0	72.1	13.6718	72	24.9813	72.3	42.0792	72.1	63.7768	72	86.0356
71.1	0	71.5	13.4813	71.9	24.8016	72	42.2959	71.6	65.408	71.5	88.7476		72.1	0	72.2	13.6734	72.1	24.9945	72.4	42.0945	72.2	63.7931	72.1	86.0465
71.2	0	71.6	13.4902	72	24.818	72.1	42.3173	71.7	65.4263	71.6	88.7553		72.2	0	72.3	13.6786	72.2	25.0066	72.5	42.1094	72.3	63.8051	72.2	86.0537
71.3	0	71.7	13.5016	72.1	24.836	72.2	42.3329	71.8	65.4479	71.7	88.7658		72.3	0	72.4	13.6878	72.3	25.0202	72.6	42.1266	72.4	63.8223	72.3	86.0662
71.4	0	71.8	13.5144	72.2	24.8472	72.3	42.3566	71.9	65.4685	71.8	88.7852		72.4	0	72.5	13.6927	72.4	25.032	72.7	42.1397	72.5	63.8365	72.4	86.079
71.5	0	71.9	13.5275	72.3	24.8674	72.4	42.3742	72	65.4914	71.9	88.7986		72.5	0	72.6	13.6993	72.5	25.0426	72.8	42.1543	72.6	63.8565	72.5	86.0899
71.6	0	72	13.5389	72.4	24.884	72.5	42.39	72.1	65.5134	72	88.8151		72.6	0	72.7	13.7066	72.6	25.0574	72.9	42.1703	72.7	63.8732	72.6	86.1005
71.7	0	72.1	13.5525	72.5	24.8965	72.6	42.408	72.2	65.5281	72.1	88.8341		72.7	0	72.8	13.712	72.7	25.0697	73	42.1873	72.8	63.8886	72.7	86.111
71.8	0	72.2	13.5589	72.6	24.9111	72.7	42.4245	72.3	65.5502	72.2	88.846		72.8	0	72.9	13.7237	72.8	25.0837	73.1	42.2058	72.9	63.9085	72.8	86.123
71.9	0	72.3	13.5691	72.7	24.9269	72.8	42.4441	72.4	65.571	72.3	88.8654		72.9	0	73	13.7364	72.9	25.0974	73.2	42.2201	73	63.9252	72.9	86.1362
72	0	72.4	13.5803	72.8	24.9449	72.9	42.4622	72.5	65.595	72.4	88.8828		73	0	73.1	13.742	73	25.1085	73.3	42.2357	73.1	63.9434	73	86.1411
72.1	0	72.5	13.5867	72.9	24.9633	73	42.4808	72.6	65.6163	72.5	88.8921		73.1	0	73.2	13.7466	73.1	25.122	73.4	42.253	73.2	63.9601	73.1	86.1541
72.2	0	72.6	13.5971	73	24.9755	73.1	42.5016	72.7	65.6323	72.6	88.9061		73.2	0	73.3	13.7541	73.2	25.1324	73.5	42.2644	73.3	63.9748	73.2	86.1636
72.3	0	72.7	13.6061	73.1	24.9973	73.2	42.5144	72.8	65.6545	72.7	88.9197		73.3	0	73.4	13.7644	73.3	25.1432	73.6	42.2788	73.4	63.9937	73.3	86.1768
72.4	0	72.8	13.6181	73.2	25.0115	73.3	42.5263	72.9	65.6762	72.8	88.9352		73.4	0	73.5	13.7726	73.4	25.1544	73.7	42.2971	73.5	64.0072	73.4	86.1915
72.5	0	72.9	13.6287	73.3	25.025	73.4	42.5458	73	65.6947	72.9	88.9511		73.5	0	73.6	13.778	73.5	25.165	73.8	42.3178	73.6	64.0189	73.5	86.2025
72.6	0	73	13.6367	73.4	25.0401	73.5	42.5639	73.1	65.7177	73	88.963		73.6	0	73.7	13.791	73.6	25.1746	73.9	42.3355	73.7	64.0379	73.6	86.1995
72.7	0	73.1	13.6533	73.5	25.0526	73.6	42.5826	73.2	65.7352	73.1	88.9793		73.7	0	73.8	13.8053	73.7	25.1887	74	42.3522	73.8	64.0499	73.7	86.21
72.8	0	73.2	13.6567	73.6	25.0667	73.7	42.595	73.3	65.7513	73.2	88.9903		73.8	0	73.9	13.8117	73.8	25.1981	74.1	42.371	73.9	64.0578	73.8	86.2218
72.9	0	73.3	13.6623	73.7	25.0801	73.8	42.6153	73.4	65.7713	73.3	88.9989		73.9	0	74	13.8204	73.9	25.2022	74.2	42.3767	74	64.0744	73.9	86.2271
73	0	73.4	13.6737	73.8	25.0907	73.9	42.632	73.5	65.7891	73.4	89.0149		74	0	74.1	13.8298	74	25.2135	74.3	42.3918	74.1	64.0886	74	86.2316
73.1	0	73.5	13.683	73.9	25.1056	74	42.6493	73.6	65.8077	73.5	89.0264		74.1	0	74.2	13.8283	74.1	25.2263	74.4	42.4056	74.2	64.0967	74.1	86.24
73.2	0	73.6	13.6835	74	25.1169	74.1	42.6636	73.7	65.8333	73.6	89.0375		74.2	0	74.3	13.8372	74.2	25.2243	74.5	42.4228	74.3	64.1119	74.2	86.2384
73.3	0	73.7	13.695	74.1	25.1298	74.2	42.6726	73.8	65.8427	73.7	89.0558		74.3	0	74.4	13.8461	74.3	25.231	74.6	42.4378	74.4	64.1261	74.3	86.249
73.4	0	73.8	13.7095	74.2	25.1388	74.3	42.6764	73.9	65.8504	73.8	89.0606		74.4	0	74.5	13.8522	74.4	25.2427	74.7	42.4527	74.5	64.1375	74.4	86.2557
73.5	0	73.9	13.7164	74.3	25.1371	74.4	42.6937	74	65.8585	73.9	89.071		74.5	0	74.6	13.8639	74.5	25.2521	74.8	42.4727	74.6	64.1564	74.5	86.2643
73.6	0	74	13.7264	74.4	25.1492	74.5	42.7131	74.1	65.8698	74	89.0825		74.6	0	74.7	13.8771	74.6	25.2676	74.9	42.4695	74.7	64.1784	74.6	86.2778
73.7	0	74.1	13.7323	74.5	25.1583	74.6	42.7316	74.2	65.8817	74.1	89.0878		74.7	0	74.8	13.8916	74.7	25.2803	75	42.4835	74.8	64.2174	74.7	86.3041
73.8	0	74.2	13.7422	74.6	25.1725	74.7	42.7456	74.3	65.9028	74.2	89.0996		74.8	0	74.9	13.8991	74.8	25.2955	75.1	42.4984	74.9	64.2337	74.8	86.3286
73.9	0	74.3	13.7371	74.7	25.1973	74.8	42.7477	74.4	65.9359	74.3	89.1101		74.9	0	75	13.8994	74.9	25.2955	75.2	42.5136	75	64.246	74.9	86.3408
74	0	74.4	13.7479	74.8	25.213	74.9	42.7581	74.5	65.9691	74.4	89.1258		75	0	75.1	13.9105	75	25.3041	75.3	42.5257	75.1	64.2649	75	86.3456
74.1	0	74.5	13.754	74.9	25.2369	75	42.7743	74.6	66.0036	74.5	89.1359		75.1	0	75.2	13.9225	75.1	25.3236	75.4	42.5397	75.2	64.2821	75.1	86.3527
74.2	0	74.6	13.7563	75	25.249	75.1	42.7946	74.7	66.0346	74.6	89.1486		75.2	0	75.3	13.9263	75.2	25.3444	75.5	42.5597	75.3	64.2908	75.2	86.3614
74.3	0	74.7	13.7607	75.1	25.2624	75.2	42.8165	74.8	66.0497	74.7	89.1626		75.3	0	75.4	13.9353	75.3	25.3625	75.6	42.5738	75.4	64.3004	75.3	86.363
74.4	0	74.8	13.7547	75.2	25.2776	75.3	42.836	74.9	66.0684	74.8	89.1705		75.4	0	75.5	13.9457	75.4	25.3811	75.7	42.5914	75.5	64.3176	75.4	86.3675
74.5	0	74.9	13.7757	75.3	25.2865	75.4	42.8583	75	66.0817	74.9	89.1785		75.5	0	75.6	13.9561	75.5	25.3995	75.8	42.6046	75.6	64.3374	75.5	86.3812
74.6	0	75	13.7947	75.4	25.2916	75.5	42.8739	75.1	66.0915	75	89.1796		75.6	0	75.7	13.9654	75.6	25.4206	75.9	42.6156	75.7	64.3605	75.6	86.3954
74.7	0	75.1	13.8004	75.5	25.3	75.6	42.8895	75.2	66.1019	75.1	89.1931		75.7	0	75.8	13.9667	75.7	25.4376	76	42.6298	75.8	64.373	75.7	86.4082
74.8	0	75.2	13.8139	75.6	25.3094	75.7	42.9059	75.3	66.1188	75.2	89.2131		75.8	0	75.9	13.9675	75.8	25.4486	76.1	42.6453	75.9	64.3817	75.8	86.4165
74.9	0	75.3	13.8252	75.7	25.3251	75.8	42.9174	75.4	66.1336	75.3	89.2331		75.9	0	76	13.9752	75.9	25.4565	76.2	42.6562	76	64.3943	75.9	86.4307
75	0	75.4	13.8403	75.8	25.3371	75.9	42.9403	75.5	66.1453	75.4	89.2475		76	0	76.1	13.983	76	25.4694	76.3	42.6719	76.1	64.4037	76	86.4415
75.1	0	75.5	13.8494	75.9	25.3496	76	42.9645	75.6	66.1529	75.5	89.2587		76.1	0	76.2	13.9861	76.1	25.4854	76.4	42.6917	76.2	64.4149	76.1	86.4502
75.2	0	75.6	13.8593	76	25.3778	76.1	42.9838	75.7	66.1672	75.6	89.2712		76.2	0	76.3	13.988	76.2	25.4961	76.5	42.7103	76.3	64.429	76.2	86.4543
75.3	0	75.7	13.8693	76.1	25.394	76.2	42.9951	75.8	66.1747	75.7	89.2871		76.3	0	76.4	13.9949	76.3	25.5155	76.6	42.7229	76.4	64.4402	76.3	86.4618
75.4	0	75.8	13.8771	76.2	25.4111	76.3	43.006	75.9	66.1887	75.8	89.3003		76.4	0	76.5	14.0059	76.4	25.5324	76.7	42.7405	76.5	64.4614	76.4	86.4754
75.5	0	75.9	13.8943	76.3	25.4204	76.4	43.0256	76	66.2086	75.9	89.3165		76.5	0	76.6	14.0138	76.5	25.5458	76.8	42.7578	76.6	64.4723	76.5	86.4876
75.6	0	76	13.9181	76.4	25.4351	76.5	43.0394	76.1	66.2242	76	89.3426		76.6	0	76.7	14.0241	76.6	25.5563	76.9	42.7776	76.7	64.4833	76.6	86.5027
75.7	0	76.1	13.9339	76.5	25.4464	76.6	43.0605	76.2	66.2343	76.1	89.3662		76.7	0	76.8	14.0316	76.7	25.5668	77	42.7954	76.8	64.4985	76.7	86.5149
75.8	0	76.2	13.9406	76.6	25.4648	76.7	43.079	76.3	66.2407	76.2	89.3788		76.8	0	76.9	14.0424	76.8	25.5765	77.1	42.8109	76.9	64.5143	76.8	86.5242
75.9	0	76.3	13.9387	76.7	25.4791	76.8	43.0915	76.4	66.2614	76.3	89.3853		76.9	0	77	14.0529	76.9	25.5919	77.2	42.8262	77	64.5301	76.9	86.5374
76	0	76.4	13.949	76.8	25.4918	76.9	43.1018	76.5	66.2757	76.4	89.4037		77	0	77.1	14.0628	77	25.6054	77.3	42.8484	77.1	64.5453	77	86.5507
76.1	0	76.5	13.9525	76.9	25.5031	77	43.1169	76.6	66.2934	76.5	89.4222		77.1	0	77.2	14.0761	77.1	25.6169	77.4	42.8689	77.2	64.5601	77.1	86.5624
76.2	0	76.6	13.9662	77	25.5109	77.1	43.124	76.7	66.3031	76.6	89.4401		77.2	0	77.3	14.0762	77.2	25.6291	77.5	42.8842	77.3	64.5753	77.2	86.5736
76.3	0	76.7	13.9718	77.1	25.5172	77.2	43.1474	76.8	66.3106	76.7	89.4531		77.3	0	77.4	14.086	77.3	25.6387	77.6	42.9027	77.4	64.5903	77.3	86.5778
76.4	0	76.8	13.9793	77.2	25.5318	77.3	43.163	76.9	66.323	76.8	89.4587		77.4	0	77.5	14.0966	77.4	25.6543	77.7	42.9224	77.5	64.6045	77.4	86.5885
76.5	0	76.9	13.9914	77.3	25.541	77.4	43.1831	77	66.3369	76.9	89.4672		77.5	0	77.6	14.1061	77.5	25.6714	77.8	42.9297	77.6	64.6228	77.5	86.599
76.6	0	77	13.9987	77.4	25.5546	77.5	43.1996	77.1	66.3486	77	89.4739		77.6	0	77.7	14.1141	77.6	25.6854	77.9	42.9455	77.7	64.641	77.6	86.6151
76.7	0	77.1	14.0046	77.5	25.5656	77.6	43.2112	77.2	66.3656	77.1	89.4808		77.7	0	77.8	14.1134	77.7	25.6995	78	42.9544	77.8	64.6478	77.7	86.6287
76.8	0	77.2	14.0164	77.6	25.5744	77.7	43.2173	77.3	66.3736	77.2	89.4976		77.8	0	77.9	14.112	77.8	25.707	78.1	42.9626	77.9	64.6571	77.8	86.6324
76.9	0	77.3	14.0226	77.7	25.5835	77.8	43.2288	77.4	66.3918	77.3	89.5092		77.9	0	78	14.1142	77.9	25.7185	78.2	42.9733	78	64.6701	77.9	86.6426
77	0	77.4	14.0308	77.8	25.5899	77.9	43.2409	77.5	66.4074	77.4	89.5218		78	0	78.1	14.127	78	25.7248	78.3	42.9768	78.1	64.6825	78	86.6503
77.1	0	77.5	14.0376	77.9	25.6015	78	43.2619	77.6	66.418	77.5	89.5252		78.1	0	78.2	14.1353	78.1	25.732	78.4	42.985	78.2	64.6978	78.1	86.6549
77.2	0	77.6	14.0465	78	25.6146	78.1	43.2767	77.7	66.4264	77.6	89.5298		78.2	0	78.3	14.1434	78.2	25.7446	78.5	43.0012	78.3	64.7077	78.2	86.6595
77.3	0	77.7	14.0537	78.1	25.6276	78.2	43.2906	77.8	66.4389	77.7	89.5387		78.3	0	78.4	14.153	78.3	25.7467	78.6	43.0224	78.4	64.7244	78.3	86.6631
77.4	0	77.8	14.057	78.2	25.6336	78.3	43.301	77.9	66.4538	77.8	89.5446		78.4	0	78.5	14.1633	78.4	25.746	78.7	43.031	78.5	64.7539	78.4	86.6816
77.5	0	77.9	14.0644	78.3	25.6414	78.4	43.3029	78	66.4671	77.9	89.5551		78.5	0	78.6	14.1793	78.5	25.768	78.8	43.0418	78.6	64.776	78.5	86.7006
77.6	0	78	14.0759	78.4	25.6421	78.5	43.3085	78.1	66.4748	78	89.5633		78.6	0	78.7	14.1876	78.6	25.7889	78.9	43.0584	78.7	64.7838	78.6	86.7188
77.7	0	78.1	14.0775	78.5	25.6543	78.6	43.3193	78.2	66.4911	78.1	89.5772		78.7	0	78.8	14.1913	78.7	25.7955	79	43.0782	78.8	64.7979	78.7	86.7172
77.8	0	78.2	14.0855	78.6	25.676	78.7	43.3335	78.3	66.5086	78.2	89.5944		78.8	0	78.9	14.1989	78.8	25.8038	79.1	43.0977	78.9	64.8127	78.8	86.7235
77.9	0	78.3	14.078	78.7	25.6859	78.8	43.3479	78.4	66.5176	78.3	89.6021		78.9	0	79	14.2079	78.9	25.8177	79.2	43.1053	79	64.8231	78.9	86.7334
78	0	78.4	14.0745	78.8	25.6961	78.9	43.3653	78.5	66.5343	78.4	89.592		79	0	79.1	14.2101	79	25.8309	79.3	43.1182	79.1	64.8369	79	86.7505
78.1	0	78.5	14.0698	78.9	25.7058	79	43.3774	78.6	66.5563	78.5	89.5925		79.1	0	79.2	14.2105	79.1	25.8445	79.4	43.135	79.2	64.8389	79.1	86.7637
78.2	0	78.6	14.0746	79	25.7103	79.1	43.3835	78.7	66.5801	78.6	89.6058		79.2	0	79.3	14.2182	79.2	25.8428	79.5	43.1536	79.3	64.8471	79.2	86.7615
78.3	0	78.7	14.0893	79.1	25.7211	79.2	43.3923	78.8	66.605	78.7	89.6151		79.3	0	79.4	14.2317	79.3	25.8501	79.6	43.1656	79.4	64.864	79.3	86.7654
78.4	0	78.8	14.0908	79.2	25.732	79.3	43.4112	78.9	66.6259	78.8	89.6207		79.4	0	79.5	14.238	79.4	25.8676	79.7	43.1822	79.5	64.8768	79.4	86.7716
78.5	0	78.9	14.1005	79.3	25.7471	79.4	43.4247	79	66.6403	78.9	89.6291		79.5	0	79.6	14.2419	79.5	25.8833	79.8	43.1933	79.6	64.8835	79.5	86.7785
78.6	0	79	14.1114	79.4	25.7523	79.5	43.4386	79.1	66.6578	79	89.6332		79.6	0	79.7	14.2479	79.6	25.8895	79.9	43.2096	79.7	64.8914	79.6	86.7788
78.7	0	79.1	14.1214	79.5	25.7613	79.6	43.4486	79.2	66.6675	79.1	89.6376		79.7	0	79.8	14.2552	79.7	25.8993	80	43.2237	79.8	64.9061	79.7	86.7888
78.8	0	79.2	14.1311	79.6	25.7771	79.7	43.4614	79.3	66.675	79.2	89.6442		79.8	0	79.9	14.2647	79.8	25.9115	80.1	43.2423	79.9	64.9202	79.8	86.8002
78.9	0	79.3	14.1393	79.7	25.782	79.8	43.4819	79.4	66.6814	79.3	89.6557		79.9	0	80	14.2741	79.9	25.9318	80.2	43.2555	80	64.9318	79.9	86.8091
79	0	79.4	14.1464	79.8	25.794	79.9	43.4918	79.5	66.6896	79.4	89.66		80	0	80.1	14.2816	80	25.9422	80.3	43.2706	80.1	64.9468	80	86.8147
79.1	0	79.5	14.1559	79.9	25.7973	80	43.5041	79.6	66.7004	79.5	89.6658		80.1	0	80.2	14.2928	80.1	25.9549	80.4	43.2894	80.2	64.9592	80.1	86.8239
79.2	0	79.6	14.1633	80	25.805	80.1	43.5222	79.7	66.7071	79.6	89.6753		80.2	0	80.3	14.3042	80.2	25.9648	80.5	43.3076	80.3	64.9775	80.2	86.8331
79.3	0	79.7	14.1705	80.1	25.8209	80.2	43.5358	79.8	66.7187	79.7	89.6818		80.3	0	80.4	14.3132	80.3	25.9802	80.6	43.3193	80.4	64.9945	80.3	86.8459
79.4	0	79.8	14.1761	80.2	25.8342	80.3	43.5509	79.9	66.7297	79.8	89.6933		80.4	0	80.5	14.3235	80.4	25.9915	80.7	43.3346	80.5	65.0093	80.4	86.8561
79.5	0	79.9	14.1826	80.3	25.8478	80.4	43.5611	80	66.7415	79.9	89.696		80.5	0	80.6	14.3278	80.5	26.0061	80.8	43.3456	80.6	65.0207	80.5	86.8661
79.6	0	80	14.1869	80.4	25.86	80.5	43.5737	80.1	66.7549	80	89.6959		80.6	0	80.7	14.3384	80.6	26.0163	80.9	43.3598	80.7	65.0296	80.6	86.869
79.7	0	80.1	14.1946	80.5	25.8751	80.6	43.5876	80.2	66.7672	80.1	89.7042		80.7	0	80.8	14.3435	80.7	26.0311	81	43.3726	80.8	65.0394	80.7	86.8765
79.8	0	80.2	14.201	80.6	25.8901	80.7	43.5989	80.3	66.7822	80.2	89.7126		80.8	0	80.9	14.3498	80.8	26.0424	81.1	43.3882	80.9	65.0484	80.8	86.8838
79.9	0	80.3	14.2111	80.7	25.8978	80.8	43.6157	80.4	66.7936	80.3	89.7254		80.9	0	81	14.3563	80.9	26.0529	81.2	43.4071	81	65.0618	80.9	86.8884
80	0	80.4	14.22	80.8	25.9074	80.9	43.6265	80.5	66.8063	80.4	89.7311		81	0	81.1	14.369	81	26.063	81.3	43.4201	81.1	65.0796	81	86.8969
80.1	0	80.5	14.2263	80.9	25.9129	81	43.6395	80.6	66.8193	80.5	89.7371		81.1	0	81.2	14.3821	81.1	26.0782	81.4	43.4335	81.2	65.0964	81.1	86.9086
80.2	0	80.6	14.2362	81	25.9231	81.1	43.6482	80.7	66.8308	80.6	89.7462		81.2	0	81.3	14.39	81.2	26.0915	81.5	43.4442	81.3	65.106	81.2	86.9205
80.3	0	80.7	14.2418	81.1	25.929	81.2	43.6605	80.8	66.8484	80.7	89.754		81.3	0	81.4	14.3938	81.3	26.103	81.6	43.4594	81.4	65.1216	81.3	86.9255
80.4	0	80.8	14.2513	81.2	25.9365	81.3	43.6781	80.9	66.8562	80.8	89.7629		81.4	0	81.5	14.3977	81.4	26.1146	81.7	43.4693	81.5	65.1314	81.4	86.9311
80.5	0	80.9	14.2555	81.3	25.9484	81.4	43.6911	81	66.8648	80.9	89.7649		81.5	0	81.6	14.4028	81.5	26.1249	81.8	43.4828	81.6	65.1422	81.5	86.9364
80.6	0	81	14.2614	81.4	25.9616	81.5	43.6982	81.1	66.875	81	89.7696		81.6	0	81.7	14.4121	81.6	26.1352	81.9	43.4975	81.7	65.1521	81.6	86.9403
80.7	0	81.1	14.267	81.5	25.9689	81.6	43.7085	81.2	66.8831	81.1	89.7749		81.7	0	81.8	14.4212	81.7	26.1448	82	43.5132	81.8	65.1629	81.7	86.9449
80.8	0	81.2	14.2743	81.6	25.977	81.7	43.7241	81.3	66.8947	81.2	89.7812		81.8	0	81.9	14.4283	81.8	26.1584	82.1	43.5198	81.9	65.1752	81.8	86.9501
80.9	0	81.3	14.2833	81.7	25.9875	81.8	43.7413	81.4	66.9052	81.3	89.7907		81.9	0	82	14.4398	81.9	26.1687	82.2	43.5299	82	65.189	81.9	86.9581
81	0	81.4	14.2875	81.8	25.9995	81.9	43.759	81.5	66.9129	81.4	89.7962		82	0	82.1	14.4436	82	26.1808	82.3	43.5433	82.1	65.1973	82	86.9654
81.1	0	81.5	14.2957	81.9	26.012	82	43.7721	81.6	66.9253	81.5	89.8003		82.1	0	82.2	14.4508	82.1	26.1892	82.4	43.5592	82.2	65.2087	82.1	86.9697
81.2	0	81.6	14.3039	82	26.0216	82.1	43.788	81.7	66.9416	81.6	89.8063		82.2	0	82.3	14.4598	82.2	26.199	82.5	43.5704	82.3	65.2204	82.2	86.9737
81.3	0	81.7	14.314	82.1	26.0352	82.2	43.7991	81.8	66.9552	81.7	89.8196		82.3	0	82.4	14.4678	82.3	26.207	82.6	43.5846	82.4	65.2348	82.3	86.9806
81.4	0	81.8	14.326	82.2	26.0429	82.3	43.8098	81.9	66.9696	81.8	89.8317		82.4	0	82.5	14.474	82.4	26.2151	82.7	43.5954	82.5	65.2446	82.4	86.9841
81.5	0	81.9	14.3343	82.3	26.0552	82.4	43.8226	82	66.9827	81.9	89.8414		82.5	0	82.6	14.4861	82.5	26.226	82.8	43.6071	82.6	65.2575	82.5	86.9891
81.6	0	82	14.3404	82.4	26.0607	82.5	43.8381	82.1	66.9982	82	89.8446		82.6	0	82.7	14.4973	82.6	26.2379	82.9	43.6227	82.7	65.2719	82.6	86.9988
81.7	0	82.1	14.3525	82.5	26.0726	82.6	43.8511	82.2	67.0106	82.1	89.8533		82.7	0	82.8	14.5074	82.7	26.2483	83	43.6362	82.8	65.2844	82.7	87.0047
81.8	0	82.2	14.3576	82.6	26.0839	82.7	43.8656	82.3	67.0224	82.2	89.8557		82.8	0	82.9	14.5158	82.8	26.2591	83.1	43.651	82.9	65.2986	82.8	87.0108
81.9	0	82.3	14.3677	82.7	26.0928	82.8	43.8766	82.4	67.0317	82.3	89.8669		82.9	0	83	14.524	82.9	26.2727	83.2	43.6652	83	65.3063	82.9	87.0189
82	0	82.4	14.3729	82.8	26.1022	82.9	43.886	82.5	67.0454	82.4	89.8703		83	0	83.1	14.5357	83	26.2867	83.3	43.6709	83.1	65.3177	83	87.0196
82.1	0	82.5	14.3848	82.9	26.1086	83	43.9009	82.6	67.0587	82.5	89.8794		83.1	0	83.2	14.5399	83.1	26.2998	83.4	43.6811	83.2	65.3271	83.1	87.0219
82.2	0	82.6	14.395	83	26.1179	83.1	43.9139	82.7	67.0705	82.6	89.8872		83.2	0	83.3	14.5442	83.2	26.3106	83.5	43.6933	83.3	65.3319	83.2	87.0298
82.3	0	82.7	14.4025	83.1	26.1267	83.2	43.9237	82.8	67.0836	82.7	89.8938		83.3	0	83.4	14.5502	83.3	26.3181	83.6	43.7057	83.4	65.3427	83.3	87.0299
82.4	0	82.8	14.4105	83.2	26.1374	83.3	43.9346	82.9	67.0928	82.8	89.9027		83.4	0	83.5	14.5627	83.4	26.3288	83.7	43.7208	83.5	65.3548	83.4	87.0308
82.5	0	82.9	14.4169	83.3	26.1508	83.4	43.9523	83	67.1045	82.9	89.9055		83.5	0	83.6	14.5681	83.5	26.3396	83.8	43.7316	83.6	65.3604	83.5	87.04
82.6	0	83	14.4251	83.4	26.165	83.5	43.9616	83.1	67.1131	83	89.9138		83.6	0	83.7	14.5731	83.6	26.35	83.9	43.7406	83.7	65.3687	83.6	87.0427
82.7	0	83.1	14.4329	83.5	26.1738	83.6	43.9724	83.2	67.1269	83.1	89.9201		83.7	0	83.8	14.5815	83.7	26.359	84	43.7537	83.8	65.3805	83.7	87.0448
82.8	0	83.2	14.4406	83.6	26.1846	83.7	43.9868	83.3	67.139	83.2	89.9306		83.8	0	83.9	14.5858	83.8	26.3689	84.1	43.7596	83.9	65.3883	83.8	87.0511
82.9	0	83.3	14.4518	83.7	26.1889	83.8	43.9938	83.4	67.154	83.3	89.9399		83.9	0	84	14.5931	83.9	26.3732	84.2	43.7699	84	65.3979	83.9	87.0542
83	0	83.4	14.4659	83.8	26.1898	83.9	44.0085	83.5	67.1594	83.4	89.9471		84	0	84.1	14.5968	84	26.3819	84.3	43.7814	84.1	65.3992	84	87.0597
83.1	0	83.5	14.472	83.9	26.2017	84	44.0239	83.6	67.1679	83.5	89.9475		84.1	0	84.2	14.6026	84.1	26.3895	84.4	43.7904	84.2	65.4083	84.1	87.0616
83.2	0	83.6	14.4775	84	26.2117	84.1	44.0351	83.7	67.1792	83.6	89.9536		84.2	0	84.3	14.6094	84.2	26.3973	84.5	43.8019	84.3	65.4158	84.2	87.0664
83.3	0	83.7	14.4847	84.1	26.2223	84.2	44.0458	83.8	67.1832	83.7	89.9589		84.3	0	84.4	14.6137	84.3	26.407	84.6	43.8169	84.4	65.4243	84.3	87.0709
83.4	0	83.8	14.4851	84.2	26.2324	84.3	44.0569	83.9	67.1965	83.8	89.9588		84.4	0	84.5	14.6172	84.4	26.4185	84.7	43.8344	84.5	65.4326	84.4	87.073
83.5	0	83.9	14.4941	84.3	26.2395	84.4	44.0679	84	67.2101	83.9	89.9672		84.5	0	84.6	14.6242	84.5	26.4251	84.8	43.8494	84.6	65.4435	84.5	87.0747
83.6	0	84	14.5044	84.4	26.2508	84.5	44.0811	84.1	67.2191	84	89.9777		84.6	0	84.7	14.6352	84.6	26.4353	84.9	43.8638	84.7	65.4624	84.6	87.0788
83.7	0	84.1	14.5113	84.5	26.2645	84.6	44.0912	84.2	67.2319	84.1	89.982		84.7	0	84.8	14.6437	84.7	26.4494	85	43.8828	84.8	65.4759	84.7	87.0894
83.8	0	84.2	14.5167	84.6	26.2709	84.7	44.0999	84.3	67.2455	84.2	89.9853		84.8	0	84.9	14.6546	84.8	26.4596	85.1	43.8955	84.9	65.4896	84.8	87.0966
83.9	0	84.3	14.5207	84.7	26.2777	84.8	44.1106	84.4	67.2586	84.3	89.9925		84.9	0	85	14.6641	84.9	26.4671	85.2	43.9051	85	65.5052	84.9	87.106
84	0	84.4	14.5301	84.8	26.2883	84.9	44.1242	84.5	67.2704	84.4	89.9983		85	0	85.1	14.6689	85	26.4791	85.3	43.9132	85.1	65.5126	85	87.111
84.1	0	84.5	14.5373	84.9	26.3005	85	44.1377	84.6	67.2778	84.5	90.0064		85.1	0	85.2	14.6734	85.1	26.4844	85.4	43.927	85.2	65.5169	85.1	87.1118
84.2	0	84.6	14.5423	85	26.3112	85.1	44.1466	84.7	67.2855	84.6	90.0098		85.2	0	85.3	14.6748	85.2	26.4901	85.5	43.9367	85.3	65.5205	85.2	87.1127
84.3	0	84.7	14.5469	85.1	26.3216	85.2	44.1598	84.8	67.2971	84.7	90.016		85.3	0	85.4	14.6813	85.3	26.4963	85.6	43.9492	85.4	65.5357	85.3	87.1114
84.4	0	84.8	14.5546	85.2	26.3344	85.3	44.1716	84.9	67.3106	84.8	90.0238		85.4	0	85.5	14.6869	85.4	26.5065	85.7	43.96	85.5	65.5466	85.4	87.1165
84.5	0	84.9	14.5655	85.3	26.3467	85.4	44.183	85	67.3198	84.9	90.0303		85.5	0	85.6	14.6993	85.5	26.5171	85.8	43.9681	85.6	65.5614	85.5	87.1246
84.6	0	85	14.5751	85.4	26.3547	85.5	44.196	85.1	67.3292	85	90.037		85.6	0	85.7	14.7092	85.6	26.5296	85.9	43.9769	85.7	65.5742	85.6	87.1322
84.7	0	85.1	14.5806	85.5	26.3615	85.6	44.2097	85.2	67.3413	85.1	90.0403		85.7	0	85.8	14.715	85.7	26.5412	86	43.9871	85.8	65.584	85.7	87.1378
84.8	0	85.2	14.5896	85.6	26.373	85.7	44.2238	85.3	67.3564	85.2	90.0465		85.8	0	85.9	14.7196	85.8	26.55	86.1	43.9978	85.9	65.5904	85.8	87.1414
84.9	0	85.3	14.5954	85.7	26.3865	85.8	44.2312	85.4	67.3648	85.3	90.0534		85.9	0	86	14.7277	85.9	26.5585	86.2	44.0074	86	65.5995	85.9	87.145
85	0	85.4	14.5976	85.8	26.3974	85.9	44.2406	85.5	67.3757	85.4	90.0546		86	0	86.1	14.735	86	26.5645	86.3	44.018	86.1	65.6123	86	87.1492
85.1	0	85.5	14.601	85.9	26.4079	86	44.2493	85.6	67.3881	85.5	90.0547		86.1	0	86.2	14.7418	86.1	26.5731	86.4	44.0294	86.2	65.6215	86.1	87.1567
85.2	0	85.6	14.6129	86	26.4155	86.1	44.2607	85.7	67.4014	85.6	90.0645		86.2	0	86.3	14.7482	86.2	26.5833	86.5	44.0469	86.3	65.631	86.2	87.1586
85.3	0	85.7	14.6191	86.1	26.4243	86.2	44.2698	85.8	67.4123	85.7	90.0728		86.3	0	86.4	14.7548	86.3	26.5937	86.6	44.0513	86.4	65.6377	86.3	87.1582
85.4	0	85.8	14.6217	86.2	26.4319	86.3	44.2794	85.9	67.4249	85.8	90.0773		86.4	0	86.5	14.7597	86.4	26.5986	86.7	44.0643	86.5	65.6566	86.4	87.159
85.5	0	85.9	14.6304	86.3	26.4375	86.4	44.2876	86	67.4325	85.9	90.0835		86.5	0	86.6	14.7671	86.5	26.6195	86.8	44.0735	86.6	65.6602	86.5	87.1774
85.6	0	86	14.6334	86.4	26.4436	86.5	44.3029	86.1	67.4427	86	90.0904		86.6	0	86.7	14.7794	86.6	26.6259	86.9	44.0809	86.7	65.674	86.6	87.1837
85.7	0	86.1	14.6412	86.5	26.4657	86.6	44.3099	86.2	67.4503	86.1	90.1		86.7	0	86.8	14.7862	86.7	26.6387	87	44.0945	86.8	65.6864	86.7	87.1932
85.8	0	86.2	14.6496	86.6	26.4736	86.7	44.327	86.3	67.4583	86.2	90.102		86.8	0	86.9	14.788	86.8	26.6471	87.1	44.1063	86.9	65.6936	86.8	87.194
85.9	0	86.3	14.656	86.7	26.4873	86.8	44.3369	86.4	67.4636	86.3	90.1051		86.9	0	87	14.7963	86.9	26.6511	87.2	44.1134	87	65.701	86.9	87.1982
86	0	86.4	14.6585	86.8	26.5008	86.9	44.3512	86.5	67.4895	86.4	90.1059		87	0	87.1	14.8068	87	26.6649	87.3	44.1271	87.1	65.7128	87	87.2061
86.1	0	86.5	14.6669	86.9	26.514	87	44.365	86.6	67.4956	86.5	90.1267		87.1	0	87.2	14.8065	87.1	26.6749	87.4	44.142	87.2	65.7188	87.1	87.2099
86.2	0	86.6	14.6661	87	26.5199	87.1	44.3784	86.7	67.5078	86.6	90.1353		87.2	0	87.3	14.8111	87.2	26.6778	87.5	44.1503	87.3	65.7333	87.2	87.2116
86.3	0	86.7	14.6694	87.1	26.5313	87.2	44.3867	86.8	67.5213	86.7	90.1417		87.3	0	87.4	14.8164	87.3	26.6879	87.6	44.1627	87.4	65.7448	87.3	87.2125
86.4	0	86.8	14.6815	87.2	26.5421	87.3	44.3899	86.9	67.5354	86.8	90.1543		87.4	0	87.5	14.8208	87.4	26.6984	87.7	44.1718	87.5	65.7484	87.4	87.2184
86.5	0	86.9	14.6897	87.3	26.5497	87.4	44.4005	87	67.5485	86.9	90.1606		87.5	0	87.6	14.8232	87.5	26.7135	87.8	44.1811	87.6	65.7599	87.5	87.2274
86.6	0	87	14.6961	87.4	26.5582	87.5	44.4068	87.1	67.5608	87	90.1659		87.6	0	87.7	14.8235	87.6	26.7229	87.9	44.2015	87.7	65.7581	87.6	87.2207
86.7	0	87.1	14.7056	87.5	26.5671	87.6	44.4112	87.2	67.567	87.1	90.1723		87.7	0	87.8	14.8234	87.7	26.73	88	44.2171	87.8	65.7676	87.7	87.2207
86.8	0	87.2	14.7074	87.6	26.5767	87.7	44.4192	87.3	67.5732	87.2	90.1754		87.8	0	87.9	14.8343	87.8	26.7391	88.1	44.2366	87.9	65.7823	87.8	87.2368
86.9	0	87.3	14.7131	87.7	26.5845	87.8	44.4246	87.4	67.5799	87.3	90.1823		87.9	0	88	14.8367	87.9	26.7518	88.2	44.2451	88	65.795	87.9	87.2469
87	0	87.4	14.7204	87.8	26.6005	87.9	44.4412	87.5	67.5858	87.4	90.1903		88	0	88.1	14.8451	88	26.7572	88.3	44.2716	88.1	65.818	88	87.2514
87.1	0	87.5	14.7227	87.9	26.6078	88	44.4454	87.6	67.591	87.5	90.1909		88.1	0	88.2	14.8507	88.1	26.7641	88.4	44.2912	88.2	65.8324	88.1	87.2586
87.2	0	87.6	14.7253	88	26.6101	88.1	44.4531	87.7	67.5937	87.6	90.194		88.2	0	88.3	14.8701	88.2	26.7753	88.5	44.3123	88.3	65.8487	88.2	87.2708
87.3	0	87.7	14.727	88.1	26.6147	88.2	44.4654	87.8	67.6018	87.7	90.1961		88.3	0	88.4	14.8821	88.3	26.7966	88.6	44.3124	88.4	65.8705	88.3	87.2855
87.4	0	87.8	14.7305	88.2	26.6395	88.3	44.4829	87.9	67.6078	87.8	90.1948		88.4	0	88.5	14.9055	88.4	26.8111	88.7	44.3123	88.5	65.8983	88.4	87.2968
87.5	0	87.9	14.7317	88.3	26.6663	88.4	44.4973	88	67.6143	87.9	90.197		88.5	0	88.6	14.9089	88.5	26.8381	88.8	44.3113	88.6	65.9075	88.5	87.3133
87.6	0	88	14.7322	88.4	26.6828	88.5	44.5095	88.1	67.6287	88	90.1979		88.6	0	88.7	14.9148	88.6	26.8415	88.9	44.3113	88.7	65.9075	88.6	87.3176
87.7	0	88.1	14.7357	88.5	26.701	88.6	44.5126	88.2	67.6449	88.1	90.2041		88.7	0	88.8	14.9173	88.7	26.8488	89	44.3123	88.8	65.9078	88.7	87.3176
87.8	0	88.2	14.7461	88.6	26.7135	88.7	44.514	88.3	67.6599	88.2	90.2204		88.8	0	88.9	14.9195	88.8	26.8488	89.1	44.3124	88.9	65.9078	88.8	87.3167
87.9	0	88.3	14.7596	88.7	26.716	88.8	44.5151	88.4	67.6734	88.3	90.2333		88.9	0	89	14.9699	88.9	26.8488	89.2	44.3124	89	65.913	88.9	87.3142
88	0	88.4	14.7585	88.8	26.7157	88.9	44.5212	88.5	67.6712	88.4	90.2398		89	0	89.1	14.9906	89	26.8498	89.3	44.3124	89.1	65.9134	89	87.3167
88.1	0	88.5	14.7671	88.9	26.7157	89	44.5443	88.6	67.6895	88.5	90.2416		89.1	0	89.2	14.9733	89.1	26.8535	89.4	44.3124	89.2	65.9134	89.1	87.3176
88.2	0	88.6	14.7671	89	26.716	89.1	44.5701	88.7	67.6939	88.6	90.2522		89.2	0	89.3	14.9699	89.2	26.8562	89.5	44.3124	89.3	65.913	89.2	87.3176
88.3	0	88.7	14.775	89.1	26.716	89.2	44.5443	88.8	67.6987	88.7	90.2522		89.3	0	89.4	14.9699	89.3	26.8562	89.6	44.3123	89.4	65.913	89.3	87.3176
88.4	0	88.8	14.7775	89.2	26.716	89.3	44.5212	88.9	67.7024	88.8	90.2522		89.4	0	89.5	14.9699	89.4	26.8564	89.7	44.3113	89.5	65.913	89.4	87.3176
88.5	0	88.9	14.7788	89.3	26.716	89.4	44.5151	89	67.7071	88.9	90.2423		89.5	0	89.6	14.9228	89.5	26.8564	89.8	44.309	89.6	65.9086	89.5	87.3176
88.6	0	89	14.7885	89.4	26.716	89.5	44.514	89.1	67.71	89	90.2508		89.6	0	89.7	14.9212	89.6	26.8562	89.9	44.3048	89.7	65.9078	89.6	87.3176
88.7	0	89.1	14.817	89.5	26.716	89.6	44.514	89.2	67.7071	89.1	90.2423		89.7	0	89.8	14.9195	89.7	26.8549	90	44.3048	89.8	65.9078	89.7	87.3172
88.8	0	89.2	14.817	89.6	26.7157	89.7	44.513	89.3	67.7024	89.2	90.2416		89.8	0	89.9	14.9195	89.8	26.8535	90.1	44.2963	89.9	65.9078	89.8	87.3167
88.9	0	89.3	14.7885	89.7	26.7135	89.8	44.5127	89.4	67.7071	89.3	90.2423		89.9	0	90	14.9173	89.9	26.8498	90.2	44.2958	90	65.9075	89.9	87.3142
89	0	89.4	14.7885	89.8	26.7135	89.9	44.5126	89.5	67.7071	89.4	90.2491		90	0	90.1	14.9173	90	26.8488	90.3	44.2767	90.1	65.9075	90	87.3133
89.1	0	89.5	14.7885	89.9	26.7049	90	44.5126	89.6	67.7024	89.5	90.2423		90.1	0	90.2	14.9173	90.1	26.8488	90.4	44.2189	90.2	65.9075	90.1	87.3018
89.2	0	89.6	14.7788	90	26.7044	90.1	44.5126	89.7	67.7024	89.6	90.2416		90.2	0	90.3	14.9159	90.2	26.8488	90.5	44.0296	90.3	65.9063	90.2	87.2901
89.3	0	89.7	14.7788	90.1	26.7044	90.2	44.5123	89.8	67.6999	89.7	90.2416		90.3	0	90.4	14.9148	90.3	26.839	90.6	43.5946	90.4	65.9056	90.3	87.2802
89.4	0	89.8	14.7775	90.2	26.6904	90.3	44.5095	89.9	67.6987	89.8	90.2415		90.4	0	90.5	14.7381	90.4	26.7909	90.7	43.1791	90.5	65.5436	90.4	87.1776
89.5	0	89.9	14.7775	90.3	26.6773	90.4	44.5059	90	67.6954	89.9	90.2365		90.5	0	90.6	14.5407	90.5	26.6941	90.8	42.9762	90.6	64.7815	90.5	86.8446
89.6	0	90	14.775	90.4	26.5518	90.5	44.1783	90.1	67.6954	90	90.2113		90.6	0	90.7	14.5407	90.6	25.9569	90.9	42.9697	90.7	64.2741	90.6	86.1519
89.7	0	90.1	14.775	90.5	26.4939	90.6	43.835	90.2	67.6954	90.1	90.2032		90.7	0	90.8	14.4831	90.7	25.8445	91	42.8888	90.8	64.2513	90.7	85.6376
89.8	0	90.2	14.7692	90.6	25.9418	90.7	43.7597	90.3	67.6954	90.2	90.1909		90.8	0	90.9	14.4831	90.8	25.8264	91.1	42.8015	90.9	64.1075	90.8	85.561
89.9	0	90.3	14.7692	90.7	25.7332	90.8	43.4298	90.4	67.6603	90.3	90.1732		90.9	0	91	14.443	90.9	25.8	91.2	42.7096	91	63.8936	90.9	85.3903
90	0	90.4	14.7614	90.8	25.7267	90.9	43.408	90.5	67.4413	90.4	89.9773		91	0	91.1	14.4388	91	25.7639	91.3	42.6055	91.1	63.8389	91	84.7965
90.1	0	90.5	14.7604	90.9	25.6644	91	43.3221	90.6	66.751	90.5	89.6969		91.1	0	91.2	14.4383	91.1	25.7463	91.4	42.5892	91.2	63.5131	91.1	83.9408
90.2	0	90.6	14.4324	91	25.6619	91.1	43.2007	90.7	66.3201	90.6	88.8698		91.2	0	91.3	14.438	91.2	25.7426	91.5	42.5404	91.3	63.095	91.2	83.2737
90.3	0	90.7	14.4261	91.1	25.6517	91.2	43.1073	90.8	66.1501	90.7	88.4568		91.3	0	91.4	14.4272	91.3	25.7421	91.6	42.4259	91.4	62.7421	91.3	82.6022
90.4	0	90.8	14.4261	91.2	25.6389	91.3	43.0302	90.9	66.0227	90.8	88.334		91.4	0	91.5	14.4134	91.4	25.7362	91.7	42.1645	91.5	62.414	91.4	81.8874
90.5	0	90.9	14.4051	91.3	25.6189	91.4	42.9278	91	65.7577	90.9	87.9599		91.5	0	91.6	14.4038	91.5	25.7207	91.8	41.9841	91.6	62.0752	91.5	81.1602
90.6	0	91	14.4051	91.4	25.6155	91.5	42.8724	91.1	65.68	91	87.6356		91.6	0	91.7	14.4038	91.6	25.72	91.9	41.8426	91.7	61.6668	91.6	80.4363
90.7	0	91.1	14.3889	91.5	25.5964	91.6	42.7316	91.2	65.341	91.1	86.9712		91.7	0	91.8	14.4134	91.7	25.7079	92	41.6562	91.8	61.3588	91.7	79.6093
90.8	0	91.2	14.3889	91.6	25.5945	91.7	42.5392	91.3	64.9739	91.2	86.244		91.8	0	91.9	14.4038	91.8	25.72	92.1	41.4318	91.9	61.0369	91.8	79.1314
90.9	0	91.3	14.3811	91.7	25.5808	91.8	42.3881	91.4	64.6177	91.3	85.4664		91.9	0	92	14.3792	91.9	25.6535	92.2	41.3135	92	60.7341	91.9	78.33
91	0	91.4	14.3717	91.8	25.5808	91.9	42.2527	91.5	64.3478	91.4	84.7813		92	0	92.1	14.3032	92	25.5146	92.3	41.1909	92.1	60.3402	92	77.8338
91.1	0	91.5	14.3702	91.9	25.525	92	42.0681	91.6	64.0099	91.5	84.1467		92.1	0	92.2	14.297	92.1	25.3838	92.4	40.9431	92.2	60.0142	92.1	77.0941
91.2	0	91.6	14.3702	92	25.4788	92.1	41.9669	91.7	63.5202	91.6	83.5308		92.2	0	92.3	14.2279	92.2	25.3301	92.5	40.8418	92.3	59.7977	92.2	76.6622
91.3	0	91.7	14.3666	92.1	25.3794	92.2	41.6862	91.8	63.2313	91.7	82.9154		92.3	0	92.4	14.1423	92.3	25.2244	92.6	40.7167	92.4	59.3715	92.3	76.0817
91.4	0	91.8	14.3702	92.2	25.3209	92.3	41.5344	91.9	62.8379	91.8	82.1964		92.4	0	92.5	14.1403	92.4	25.0865	92.7	40.5354	92.5	59.2049	92.4	75.6829
91.5	0	91.9	14.3702	92.3	25.2315	92.4	41.44	92	62.6249	91.9	81.4059		92.5	0	92.6	14.0845	92.5	25.022	92.8	40.4441	92.6	58.9189	92.5	75.2256
91.6	0	92	14.3289	92.4	25.2059	92.5	41.1657	92.1	62.2966	92	80.9694		92.6	0	92.7	14.0501	92.6	24.9813	92.9	40.3627	92.7	58.7042	92.6	74.8073
91.7	0	92.1	14.288	92.5	25.0884	92.6	41.0119	92.2	62.1723	92.1	80.5369		92.7	0	92.8	14.0362	92.7	24.9221	93	40.2421	92.8	58.4191	92.7	74.5871
91.8	0	92.2	14.2263	92.6	25.0268	92.7	40.8841	92.3	61.8261	92.2	79.9743		92.8	0	92.9	13.9926	92.8	24.882	93.1	40.1412	92.9	58.2572	92.8	74.1322
91.9	0	92.3	14.1229	92.7	24.9757	92.8	40.7787	92.4	61.4865	92.3	79.3324		92.9	0	93	13.9612	92.9	24.7967	93.2	40.0276	93	58.0914	92.9	73.8241
92	0	92.4	14.1157	92.8	24.8805	92.9	40.6565	92.5	61.1616	92.4	78.9677		93	0	93.1	13.9313	93	24.7484	93.3	39.9352	93.1	57.9368	93	73.388
92.1	0	92.5	14.0577	92.9	24.836	93	40.5753	92.6	60.9387	92.5	78.5337		93.1	0	93.2	13.9219	93.1	24.7025	93.4	39.8353	93.2	57.8324	93.1	73.1847
92.2	0	92.6	14.0128	93	24.7833	93.1	40.4335	92.7	60.7143	92.6	78.1462		93.2	0	93.3	13.8897	93.2	24.6662	93.5	39.7319	93.3	57.6511	93.2	73.0146
92.3	0	92.7	14.0355	93.1	24.7081	93.2	40.3198	92.8	60.3931	92.7	77.7999		93.3	0	93.4	13.8666	93.3	24.6135	93.6	39.6602	93.4	57.4972	93.3	72.7824
92.4	0	92.8	13.9948	93.2	24.6208	93.3	40.1873	92.9	60.1951	92.8	77.4098		93.4	0	93.5	13.8417	93.4	24.5694	93.7	39.5621	93.5	57.3567	93.4	72.4991
92.5	0	92.9	13.9653	93.3	24.5926	93.4	40.0875	93	60.0509	92.9	77.1519		93.5	0	93.6	13.8093	93.5	24.5168	93.8	39.4908	93.6	57.1815	93.5	72.3269
92.6	0	93	13.9502	93.4	24.5434	93.5	40.0361	93.1	59.8463	93	76.8395		93.6	0	93.7	13.7712	93.6	24.4677	93.9	39.4114	93.7	57.0453	93.6	72.1727
92.7	0	93.1	13.9071	93.5	24.4857	93.6	39.9535	93.2	59.6791	93.1	76.563		93.7	0	93.8	13.7502	93.7	24.396	94	39.3438	93.8	56.911	93.7	71.9737
92.8	0	93.2	13.8733	93.6	24.4508	93.7	39.8725	93.3	59.5555	93.2	76.3479		93.8	0	93.9	13.7287	93.8	24.3557	94.1	39.283	93.9	56.7866	93.8	71.7839
92.9	0	93.3	13.828	93.7	24.4021	93.8	39.7873	93.4	59.4188	93.3	76.0545		93.9	0	94	13.7075	93.9	24.3147	94.2	39.2284	94	56.6591	93.9	71.6127
93	0	93.4	13.811	93.8	24.3503	93.9	39.7322	93.5	59.3017	93.4	75.8507		94	0	94.1	13.6888	94	24.2643	94.3	39.1563	94.1	56.5376	94	71.4555
93.1	0	93.5	13.7889	93.9	24.3136	94	39.6543	93.6	59.1853	93.5	75.6512		94.1	0	94.2	13.6716	94.1	24.2375	94.4	39.0843	94.2	56.4463	94.1	71.2697
93.2	0	93.6	13.7647	94	24.2601	94.1	39.5806	93.7	59.0377	93.6	75.4968		94.2	0	94.3	13.6511	94.2	24.2063	94.5	39.0313	94.3	56.3265	94.2	71.1147
93.3	0	93.7	13.7276	94.1	24.2212	94.2	39.5185	93.8	58.896	93.7	75.3027		94.3	0	94.4	13.6205	94.3	24.1687	94.6	38.9651	94.4	56.2311	94.3	70.9585
93.4	0	93.8	13.7064	94.2	24.1693	94.3	39.4692	93.9	58.7573	93.8	75.103		94.4	0	94.5	13.6045	94.4	24.1274	94.7	38.9112	94.5	56.1351	94.4	70.8103
93.5	0	93.9	13.6786	94.3	24.1297	94.4	39.405	94	58.6406	93.9	74.9141		94.5	0	94.6	13.5821	94.5	24.1003	94.8	38.8576	94.6	56.0399	94.5	70.6748
93.6	0	94	13.6609	94.4	24.0995	94.5	39.3432	94.1	58.5312	94	74.7429		94.6	0	94.7	13.5607	94.6	24.0586	94.9	38.7902	94.7	55.9383	94.6	70.5167
93.7	0	94.1	13.6403	94.5	24.061	94.6	39.2785	94.2	58.4118	94.1	74.5733		94.7	0	94.8	13.5425	94.7	24.0242	95	38.7315	94.8	55.8421	94.7	70.368
93.8	0	94.2	13.6126	94.6	24.0228	94.7	39.2208	94.3	58.2973	94.2	74.4185		94.8	0	94.9	13.5182	94.8	23.9897	95.1	38.6748	94.9	55.7423	94.8	70.2421
93.9	0	94.3	13.592	94.7	23.9881	94.8	39.1617	94.4	58.1869	94.3	74.2595		94.9	0	95	13.498	94.9	23.9547	95.2	38.6097	95	55.641	94.9	70.0975
94	0	94.4	13.5768	94.8	23.9576	94.9	39.096	94.5	58.0724	94.4	74.1048		95	0	95.1	13.4756	95	23.9213	95.3	38.5509	95.1	55.5416	95	69.9501
94.1	0	94.5	13.5537	94.9	23.9243	95	39.0324	94.6	57.9779	94.5	73.9627		95.1	0	95.2	13.4526	95.1	23.8814	95.4	38.4879	95.2	55.447	95.1	69.8109
94.2	0	94.6	13.5408	95	23.8925	95.1	38.975	94.7	57.8679	94.6	73.8167		95.2	0	95.3	13.4255	95.2	23.8459	95.5	38.4322	95.3	55.3564	95.2	69.6744
94.3	0	94.7	13.519	95.1	23.8512	95.2	38.9175	94.8	57.7821	94.7	73.6666		95.3	0	95.4	13.399	95.3	23.8081	95.6	38.3773	95.4	55.2554	95.3	69.5422
94.4	0	94.8	13.4996	95.2	23.8214	95.3	38.8556	94.9	57.6709	94.8	73.5245		95.4	0	95.5	13.3757	95.4	23.7687	95.7	38.325	95.5	55.1597	95.4	69.4266
94.5	0	94.9	13.4815	95.3	23.7843	95.4	38.7913	95	57.583	94.9	73.3865		95.5	0	95.6	13.3558	95.5	23.7381	95.8	38.2728	95.6	55.0728	95.5	69.3024
94.6	0	95	13.4582	95.4	23.7458	95.5	38.7353	95.1	57.4762	95	73.243		95.6	0	95.7	13.335	95.6	23.7049	95.9	38.224	95.7	54.9772	95.6	69.1731
94.7	0	95.1	13.4344	95.5	23.7174	95.6	38.6827	95.2	57.3849	95.1	73.0956		95.7	0	95.8	13.3206	95.7	23.6741	96	38.1689	95.8	54.8965	95.7	69.0453
94.8	0	95.2	13.4184	95.6	23.6856	95.7	38.6303	95.3	57.2739	95.2	72.959		95.8	0	95.9	13.3068	95.8	23.6452	96.1	38.1131	95.9	54.8065	95.8	68.9274
94.9	0	95.3	13.3937	95.7	23.6497	95.8	38.5785	95.4	57.1777	95.3	72.8111		95.9	0	96	13.2906	95.9	23.617	96.2	38.0653	96	54.7154	95.9	68.8008
95	0	95.4	13.3692	95.8	23.6186	95.9	38.5236	95.5	57.0773	95.4	72.6794		96	0	96.1	13.2708	96	23.5838	96.3	38.0149	96.1	54.6225	96	68.6775
95.1	0	95.5	13.3513	95.9	23.5793	96	38.4739	95.6	56.9902	95.5	72.5566		96.1	0	96.2	13.2567	96.1	23.5442	96.4	37.9638	96.2	54.5384	96.1	68.5584
95.2	0	95.6	13.3349	96	23.542	96.1	38.4239	95.7	56.8958	95.6	72.4147		96.2	0	96.3	13.2431	96.2	23.5121	96.5	37.9125	96.3	54.4499	96.2	68.4349
95.3	0	95.7	13.3168	96.1	23.5063	96.2	38.3744	95.8	56.8055	95.7	72.2775		96.3	0	96.4	13.2328	96.3	23.4785	96.6	37.8541	96.4	54.3612	96.3	68.3165
95.4	0	95.8	13.297	96.2	23.4771	96.3	38.3172	95.9	56.7129	95.8	72.166		96.4	0	96.5	13.2167	96.4	23.4485	96.7	37.8035	96.5	54.2841	96.4	68.209
95.5	0	95.9	13.2776	96.3	23.4433	96.4	38.2603	96	56.6217	95.9	72.0456		96.5	0	96.6	13.1988	96.5	23.4174	96.8	37.7503	96.6	54.1963	96.5	68.0999
95.6	0	96	13.2579	96.4	23.4069	96.5	38.2074	96.1	56.5289	96	71.9145		96.6	0	96.7	13.1831	96.6	23.3834	96.9	37.6916	96.7	54.1174	96.6	67.9833
95.7	0	96.1	13.2314	96.5	23.3717	96.6	38.1451	96.2	56.4386	96.1	71.7958		96.7	0	96.8	13.1614	96.7	23.3499	97	37.6391	96.8	54.0353	96.7	67.8659
95.8	0	96.2	13.214	96.6	23.3353	96.7	38.0914	96.3	56.3545	96.2	71.6695		96.8	0	96.9	13.1418	96.8	23.3195	97.1	37.5872	96.9	53.951	96.8	67.7468
95.9	0	96.3	13.1946	96.7	23.3063	96.8	38.0351	96.4	56.2643	96.3	71.5415		96.9	0	97	13.1249	96.9	23.2871	97.2	37.5382	97	53.8772	96.9	67.6362
96	0	96.4	13.178	96.8	23.2746	96.9	37.9829	96.5	56.1877	96.4	71.4179		97	0	97.1	13.111	97	23.2539	97.3	37.4866	97.1	53.7969	97	67.5188
96.1	0	96.5	13.1577	96.9	23.2427	97	37.9292	96.6	56.1065	96.5	71.2967		97.1	0	97.2	13.0954	97.1	23.2251	97.4	37.4376	97.2	53.719	97.1	67.3994
96.2	0	96.6	13.136	97	23.2121	97.1	37.8729	96.7	56.0296	96.6	71.1836		97.2	0	97.3	13.081	97.2	23.1944	97.5	37.3888	97.3	53.6405	97.2	67.2823
96.3	0	96.7	13.1206	97.1	23.1774	97.2	37.8142	96.8	55.951	96.7	71.0621		97.3	0	97.4	13.067	97.3	23.1656	97.6	37.3384	97.4	53.5698	97.3	67.1885
96.4	0	96.8	13.1008	97.2	23.1414	97.3	37.7609	96.9	55.8719	96.8	70.9377		97.4	0	97.5	13.0495	97.4	23.137	97.7	37.288	97.5	53.4881	97.4	67.0876
96.5	0	96.9	13.0838	97.3	23.1146	97.4	37.7067	97	55.7912	96.9	70.8178		97.5	0	97.6	13.0335	97.5	23.109	97.8	37.2377	97.6	53.4118	97.5	66.9863
96.6	0	97	13.0653	97.4	23.0861	97.5	37.6545	97.1	55.7056	97	70.7142		97.6	0	97.7	13.0199	97.6	23.0789	97.9	37.1861	97.7	53.3365	97.6	66.8857
96.7	0	97.1	13.051	97.5	23.0588	97.6	37.6094	97.2	55.6201	97.1	70.6085		97.7	0	97.8	13.0029	97.7	23.0465	98	37.1371	97.8	53.2664	97.7	66.7939
96.8	0	97.2	13.0329	97.6	23.034	97.7	37.5624	97.3	55.5477	97.2	70.497		97.8	0	97.9	12.9834	97.8	23.0185	98.1	37.0883	97.9	53.1915	97.8	66.693
96.9	0	97.3	13.0197	97.7	23.0092	97.8	37.5103	97.4	55.4702	97.3	70.3981		97.9	0	98	12.9667	97.9	22.9904	98.2	37.0384	98	53.1189	97.9	66.5875
97	0	97.4	13.0021	97.8	22.981	97.9	37.4615	97.5	55.3888	97.4	70.2925		98	0	98.1	12.9555	98	22.9612	98.3	36.9873	98.1	53.0449	98	66.4816
97.1	0	97.5	12.9899	97.9	22.9568	98	37.4134	97.6	55.3158	97.5	70.1805		98.1	0	98.2	12.9422	98.1	22.9351	98.4	36.9429	98.2	52.9741	98.1	66.3886
97.2	0	97.6	12.9806	98	22.931	98.1	37.3652	97.7	55.2392	97.6	70.0793		98.2	0	98.3	12.926	98.2	22.9043	98.5	36.9002	98.3	52.8952	98.2	66.2904
97.3	0	97.7	12.9712	98.1	22.9037	98.2	37.3125	97.8	55.1663	97.7	69.9874		98.3	0	98.4	12.9121	98.3	22.8759	98.6	36.8554	98.4	52.826	98.3	66.1934
97.4	0	97.8	12.9571	98.2	22.8766	98.3	37.2636	97.9	55.0911	97.8	69.8867		98.4	0	98.5	12.9033	98.4	22.8477	98.7	36.8101	98.5	52.7591	98.4	66.0971
97.5	0	97.9	12.9434	98.3	22.8467	98.4	37.2144	98	55.0168	97.9	69.7863		98.5	0	98.6	12.8929	98.5	22.8269	98.8	36.7602	98.6	52.6841	98.5	66.0018
97.6	0	98	12.9295	98.4	22.8211	98.5	37.1626	98.1	54.9417	98	69.684		98.6	0	98.7	12.8806	98.6	22.8023	98.9	36.7146	98.7	52.6092	98.6	65.9083
97.7	0	98.1	12.9138	98.5	22.7981	98.6	37.1134	98.2	54.8643	98.1	69.5828		98.7	0	98.8	12.8675	98.7	22.7747	99	36.665	98.8	52.5352	98.7	65.8184
97.8	0	98.2	12.9031	98.6	22.7718	98.7	37.068	98.3	54.7883	98.2	69.4758		98.8	0	98.9	12.8578	98.8	22.7445	99.1	36.6142	98.9	52.4655	98.8	65.7218
97.9	0	98.3	12.892	98.7	22.7473	98.8	37.0217	98.4	54.714	98.3	69.3711		98.9	0	99	12.8433	98.9	22.7208	99.2	36.5628	99	52.3952	98.9	65.6227
98	0	98.4	12.8781	98.8	22.7224	98.9	36.981	98.5	54.64	98.4	69.2708		99	0	99.1	12.8258	99	22.6943	99.3	36.5164	99.1	52.3216	99	65.525
98.1	0	98.5	12.862	98.9	22.6984	99	36.9376	98.6	54.571	98.5	69.1775		99.1	0	99.2	12.8107	99.1	22.666	99.4	36.4664	99.2	52.2499	99.1	65.4259
98.2	0	98.6	12.8464	99	22.6706	99.1	36.8906	98.7	54.4968	98.6	69.0795		99.2	0	99.3	12.7979	99.2	22.6374	99.5	36.4255	99.3	52.1803	99.2	65.3325
98.3	0	98.7	12.8362	99.1	22.6451	99.2	36.8437	98.8	54.4211	98.7	68.9836		99.3	0	99.4	12.7846	99.3	22.6098	99.6	36.3782	99.4	52.1125	99.3	65.237
98.4	0	98.8	12.8224	99.2	22.62	99.3	36.8001	98.9	54.355	98.8	68.885		99.4	0	99.5	12.7728	99.4	22.5836	99.7	36.331	99.5	52.0482	99.4	65.143
98.5	0	98.9	12.8094	99.3	22.5954	99.4	36.7589	99	54.2849	98.9	68.7907		99.5	0	99.6	12.7573	99.5	22.5556	99.8	36.2867	99.6	51.9767	99.5	65.0516
98.6	0	99	12.7935	99.4	22.5719	99.5	36.71	99.1	54.2119	99	68.6911		99.6	0	99.7	12.7463	99.6	22.525	99.9	36.2473	99.7	51.9034	99.6	64.9531
98.7	0	99.1	12.7795	99.5	22.5443	99.6	36.6648	99.2	54.1382	99.1	68.5947		99.7	0	99.8	12.7308	99.7	22.4991	100	36.2041	99.8	51.8308	99.7	64.8536
98.8	0	99.2	12.7697	99.6	22.5245	99.7	36.6192	99.3	54.0667	99.2	68.4976		99.8	0	99.9	12.7214	99.8	22.475	100.1	36.1589	99.9	51.7627	99.8	64.758
98.9	0	99.3	12.7594	99.7	22.5018	99.8	36.577	99.4	54.0016	99.3	68.4014		99.9	0	100	12.7118	99.9	22.4521	100.2	36.109	100	51.6998	99.9	64.6704
99	0	99.4	12.7509	99.8	22.4755	99.9	36.5326	99.5	53.9281	99.4	68.3092		100	0	100.1	12.698	100	22.4273	100.3	36.06	100.1	51.6314	100	64.5791
99.1	0	99.5	12.7342	99.9	22.4484	100	36.4832	99.6	53.8561	99.5	68.2133		100.1	0	100.2	12.6814	100.1	22.4002	100.4	36.0173	100.2	51.5566	100.1	64.4891
99.2	0	99.6	12.7177	100	22.4189	100.1	36.4344	99.7	53.7853	99.6	68.1288		100.2	0	100.3	12.6631	100.2	22.3737	100.5	35.9767	100.3	51.486	100.2	64.4014
99.3	0	99.7	12.7026	100.1	22.3923	100.2	36.3922	99.8	53.7192	99.7	68.0376		100.3	0	100.4	12.6486	100.3	22.3474	100.6	35.9339	100.4	51.4165	100.3	64.3111
99.4	0	99.8	12.6919	100.2	22.373	100.3	36.3525	99.9	53.6457	99.8	67.9461		100.4	0	100.5	12.6361	100.4	22.3224	100.7	35.8935	100.5	51.3536	100.4	64.2207
99.5	0	99.9	12.6761	100.3	22.3511	100.4	36.3045	100	53.5745	99.9	67.8511		100.5	0	100.6	12.6239	100.5	22.2986	100.8	35.8487	100.6	51.2948	100.5	64.1353
99.6	0	100	12.6613	100.4	22.3215	100.5	36.2628	100.1	53.5018	100	67.7619		100.6	0	100.7	12.6132	100.6	22.2812	100.9	35.8033	100.7	51.2321	100.6	64.0497
99.7	0	100.1	12.6448	100.5	22.2944	100.6	36.2204	100.2	53.4346	100.1	67.6686		100.7	0	100.8	12.5971	100.7	22.2621	101	35.7594	100.8	51.1691	100.7	63.967
99.8	0	100.2	12.637	100.6	22.2697	100.7	36.1761	100.3	53.3671	100.2	67.5862		100.8	0	100.9	12.5813	100.8	22.2345	101.1	35.7166	100.9	51.1015	100.8	63.8794
99.9	0	100.3	12.6273	100.7	22.2482	100.8	36.1314	100.4	53.2965	100.3	67.4992		100.9	0	101	12.5668	100.9	22.2063	101.2	35.678	101	51.0377	100.9	63.7901
100	0	100.4	12.6148	100.8	22.2207	100.9	36.0862	100.5	53.2271	100.4	67.4088		101	0	101.1	12.5533	101	22.1824	101.3	35.6362	101.1	50.9769	101	63.7054
100.1	0	100.5	12.5999	100.9	22.1974	101	36.0457	100.6	53.1583	100.5	67.3192		101.1	0	101.2	12.5408	101.1	22.158	101.4	35.5977	101.2	50.9116	101.1	63.6268
100.2	0	100.6	12.5861	101	22.1751	101.1	36.0043	100.7	53.0865	100.6	67.2286		101.2	0	101.3	12.5244	101.2	22.136	101.5	35.5536	101.3	50.8478	101.2	63.548
100.3	0	100.7	12.5689	101.1	22.153	101.2	35.9589	100.8	53.0148	100.7	67.1362		101.3	0	101.4	12.5125	101.3	22.1139	101.6	35.5111	101.4	50.7891	101.3	63.4675
100.4	0	100.8	12.5555	101.2	22.1276	101.3	35.9165	100.9	52.9447	100.8	67.0451		101.4	0	101.5	12.499	101.4	22.0928	101.7	35.4671	101.5	50.7288	101.4	63.3888
100.5	0	100.9	12.5459	101.3	22.1041	101.4	35.8779	101	52.8751	100.9	66.9615		101.5	0	101.6	12.4827	101.5	22.064	101.8	35.4233	101.6	50.6675	101.5	63.3047
100.6	0	101	12.5336	101.4	22.0792	101.5	35.8357	101.1	52.8101	101	66.8724		101.6	0	101.7	12.466	101.6	22.037	101.9	35.3787	101.7	50.6067	101.6	63.2204
100.7	0	101.1	12.5224	101.5	22.0575	101.6	35.7928	101.2	52.7511	101.1	66.7859		101.7	0	101.8	12.4501	101.7	22.0147	102	35.3351	101.8	50.5458	101.7	63.1382
100.8	0	101.2	12.5139	101.6	22.0339	101.7	35.7526	101.3	52.6836	101.2	66.6995		101.8	0	101.9	12.4351	101.8	21.9891	102.1	35.2982	101.9	50.4844	101.8	63.0554
100.9	0	101.3	12.4997	101.7	22.0147	101.8	35.71	101.4	52.624	101.3	66.6138		101.9	0	102	12.4211	101.9	21.9608	102.2	35.259	102	50.4165	101.9	62.9764
101	0	101.4	12.4897	101.8	21.9934	101.9	35.6738	101.5	52.5662	101.4	66.5307		102	0	102.1	12.4102	102	21.933	102.3	35.2204	102.1	50.3568	102	62.8933
101.1	0	101.5	12.4791	101.9	21.9728	102	35.6356	101.6	52.5071	101.5	66.4473		102.1	0	102.2	12.3985	102.1	21.9104	102.4	35.1773	102.2	50.2987	102.1	62.8106
101.2	0	101.6	12.4647	102	21.9523	102.1	35.5949	101.7	52.4436	101.6	66.367		102.2	0	102.3	12.3832	102.2	21.8905	102.5	35.1421	102.3	50.2378	102.2	62.7391
101.3	0	101.7	12.4521	102.1	21.9277	102.2	35.5506	101.8	52.374	101.7	66.2854		102.3	0	102.4	12.3666	102.3	21.8676	102.6	35.105	102.4	50.1741	102.3	62.6574
101.4	0	101.8	12.4391	102.2	21.9011	102.3	35.5126	101.9	52.3181	101.8	66.2007		102.4	0	102.5	12.3548	102.4	21.8391	102.7	35.0711	102.5	50.117	102.4	62.5779
101.5	0	101.9	12.4291	102.3	21.8726	102.4	35.4743	102	52.2665	101.9	66.121		102.5	0	102.6	12.3432	102.5	21.8161	102.8	35.0294	102.6	50.0615	102.5	62.5009
101.6	0	102	12.4184	102.4	21.8536	102.5	35.438	102.1	52.2068	102	66.038		102.6	0	102.7	12.3335	102.6	21.794	102.9	34.9875	102.7	50.0077	102.6	62.4198
101.7	0	102.1	12.408	102.5	21.8373	102.6	35.3947	102.2	52.1452	102.1	65.9596		102.7	0	102.8	12.3191	102.7	21.7752	103	34.9504	102.8	49.9478	102.7	62.3437
101.8	0	102.2	12.4014	102.6	21.8177	102.7	35.3543	102.3	52.0852	102.2	65.8774		102.8	0	102.9	12.312	102.8	21.7527	103.1	34.9106	102.9	49.8844	102.8	62.2663
101.9	0	102.3	12.3884	102.7	21.7961	102.8	35.3153	102.4	52.0273	102.3	65.7978		102.9	0	103	12.3041	102.9	21.7277	103.2	34.873	103	49.8258	102.9	62.1881
102	0	102.4	12.3762	102.8	21.774	102.9	35.2767	102.5	51.9684	102.4	65.7204		103	0	103.1	12.2888	103	21.7069	103.3	34.8344	103.1	49.7661	103	62.1114
102.1	0	102.5	12.3678	102.9	21.7475	103	35.233	102.6	51.9074	102.5	65.6416		103.1	0	103.2	12.2731	103.1	21.6829	103.4	34.7957	103.2	49.7055	103.1	62.0312
102.2	0	102.6	12.3562	103	21.7256	103.1	35.1968	102.7	51.8448	102.6	65.5618		103.2	0	103.3	12.2618	103.2	21.6568	103.5	34.7565	103.3	49.6454	103.2	61.9508
102.3	0	102.7	12.3429	103.1	21.7095	103.2	35.1575	102.8	51.7844	102.7	65.4795		103.3	0	103.4	12.2477	103.3	21.6356	103.6	34.7176	103.4	49.5879	103.3	61.8734
102.4	0	102.8	12.3301	103.2	21.6888	103.3	35.1195	102.9	51.7173	102.8	65.4024		103.4	0	103.5	12.2356	103.4	21.6109	103.7	34.6774	103.5	49.5289	103.4	61.796
102.5	0	102.9	12.3174	103.3	21.6684	103.4	35.0805	103	51.6523	102.9	65.3191		103.5	0	103.6	12.2245	103.5	21.5912	103.8	34.6427	103.6	49.4752	103.5	61.7211
102.6	0	103	12.305	103.4	21.6429	103.5	35.0458	103.1	51.5959	103	65.2349		103.6	0	103.7	12.2092	103.6	21.5694	103.9	34.6075	103.7	49.4175	103.6	61.6478
102.7	0	103.1	12.2936	103.5	21.6192	103.6	35.0085	103.2	51.534	103.1	65.1578		103.7	0	103.8	12.1961	103.7	21.544	104	34.5707	103.8	49.3601	103.7	61.5728
102.8	0	103.2	12.2805	103.6	21.592	103.7	34.969	103.3	51.4692	103.2	65.0739		103.8	0	103.9	12.1857	103.8	21.5241	104.1	34.5343	103.9	49.3022	103.8	61.4982
102.9	0	103.3	12.2651	103.7	21.5649	103.8	34.9309	103.4	51.4071	103.3	64.9871		103.9	0	104	12.1775	103.9	21.5042	104.2	34.5001	104	49.2443	103.9	61.4189
103	0	103.4	12.2478	103.8	21.5406	103.9	34.8942	103.5	51.348	103.4	64.9019		104	0	104.1	12.1661	104	21.4814	104.3	34.4638	104.1	49.1876	104	61.3397
103.1	0	103.5	12.2358	103.9	21.5144	104	34.8589	103.6	51.2873	103.5	64.822		104.1	0	104.2	12.1521	104.1	21.4618	104.4	34.4275	104.2	49.1377	104.1	61.2644
103.2	0	103.6	12.2194	104	21.4923	104.1	34.8243	103.7	51.23	103.6	64.7396		104.2	0	104.3	12.1424	104.2	21.4442	104.5	34.3916	104.3	49.0811	104.2	61.1859
103.3	0	103.7	12.2042	104.1	21.4705	104.2	34.7873	103.8	51.1703	103.7	64.6574		104.3	0	104.4	12.1299	104.3	21.4258	104.6	34.3565	104.4	49.0237	104.3	61.11
103.4	0	103.8	12.1882	104.2	21.4466	104.3	34.7528	103.9	51.1102	103.8	64.578		104.4	0	104.5	12.1201	104.4	21.4051	104.7	34.3234	104.5	48.9651	104.4	61.0372
103.5	0	103.9	12.1778	104.3	21.4251	104.4	34.7159	104	51.0496	103.9	64.503		104.5	0	104.6	12.1071	104.5	21.3852	104.8	34.2878	104.6	48.9104	104.5	60.9625
103.6	0	104	12.1674	104.4	21.4052	104.5	34.6802	104.1	50.9877	104	64.4225		104.6	0	104.7	12.0987	104.6	21.3637	104.9	34.2529	104.7	48.862	104.6	60.8919
103.7	0	104.1	12.1545	104.5	21.3844	104.6	34.6451	104.2	50.9295	104.1	64.3453		104.7	0	104.8	12.088	104.7	21.3426	105	34.2179	104.8	48.8093	104.7	60.8252
103.8	0	104.2	12.1448	104.6	21.3651	104.7	34.605	104.3	50.8755	104.2	64.2684		104.8	0	104.9	12.073	104.8	21.3225	105.1	34.1822	104.9	48.7554	104.8	60.7535
103.9	0	104.3	12.1304	104.7	21.3429	104.8	34.5758	104.4	50.8217	104.3	64.1941		104.9	0	105	12.0584	104.9	21.2991	105.2	34.1481	105	48.7032	104.9	60.6801
104	0	104.4	12.1172	104.8	21.3237	104.9	34.5401	104.5	50.768	104.4	64.1228		105	0	105.1	12.043	105	21.2753	105.3	34.1108	105.1	48.648	105	60.6124
104.1	0	104.5	12.1048	104.9	21.3032	105	34.4997	104.6	50.7174	104.5	64.052		105.1	0	105.2	12.0317	105.1	21.2528	105.4	34.076	105.2	48.597	105.1	60.5386
104.2	0	104.6	12.0973	105	21.2811	105.1	34.4619	104.7	50.6634	104.6	63.9842		105.2	0	105.3	12.0209	105.2	21.2308	105.5	34.0438	105.3	48.5457	105.2	60.4742
104.3	0	104.7	12.0845	105.1	21.2649	105.2	34.4301	104.8	50.6111	104.7	63.9073		105.3	0	105.4	12.009	105.3	21.2084	105.6	34.0095	105.4	48.4981	105.3	60.4074
104.4	0	104.8	12.0728	105.2	21.2424	105.3	34.3948	104.9	50.5563	104.8	63.8373		105.4	0	105.5	11.9977	105.4	21.1899	105.7	33.9744	105.5	48.4527	105.4	60.3407
104.5	0	104.9	12.0565	105.3	21.2166	105.4	34.3611	105	50.4996	104.9	63.7637		105.5	0	105.6	11.9839	105.5	21.1725	105.8	33.9421	105.6	48.4019	105.5	60.2755
104.6	0	105	12.0459	105.4	21.1948	105.5	34.3272	105.1	50.4462	105	63.6891		105.6	0	105.7	11.973	105.6	21.1565	105.9	33.907	105.7	48.353	105.6	60.2064
104.7	0	105.1	12.0384	105.5	21.1735	105.6	34.2989	105.2	50.3952	105.1	63.6192		105.7	0	105.8	11.9637	105.7	21.1386	106	33.8708	105.8	48.3079	105.7	60.1444
104.8	0	105.2	12.0266	105.6	21.1575	105.7	34.2662	105.3	50.3494	105.2	63.5478		105.8	0	105.9	11.9531	105.8	21.1194	106.1	33.838	105.9	48.2568	105.8	60.0812
104.9	0	105.3	12.0122	105.7	21.1388	105.8	34.2301	105.4	50.3038	105.3	63.4746		105.9	0	106	11.9423	105.9	21.0979	106.2	33.8019	106	48.2062	105.9	60.0133
105	0	105.4	11.9994	105.8	21.1168	105.9	34.1982	105.5	50.2519	105.4	63.4046		106	0	106.1	11.9336	106	21.0785	106.3	33.7715	106.1	48.159	106	59.9452
105.1	0	105.5	11.9896	105.9	21.0967	106	34.167	105.6	50.2002	105.5	63.3379		106.1	0	106.2	11.9247	106.1	21.0604	106.4	33.7423	106.2	48.1064	106.1	59.8818
105.2	0	105.6	11.9826	106	21.0777	106.1	34.1368	105.7	50.1455	105.6	63.2749		106.2	0	106.3	11.9163	106.2	21.0404	106.5	33.7129	106.3	48.0561	106.2	59.8133
105.3	0	105.7	11.9734	106.1	21.0593	106.2	34.1047	105.8	50.0884	105.7	63.2087		106.3	0	106.4	11.9088	106.3	21.022	106.6	33.6806	106.4	48.007	106.3	59.747
105.4	0	105.8	11.963	106.2	21.0376	106.3	34.0725	105.9	50.0319	105.8	63.1405		106.4	0	106.5	11.903	106.4	21.0026	106.7	33.6492	106.5	47.9614	106.4	59.6843
105.5	0	105.9	11.9491	106.3	21.0162	106.4	34.0347	106	49.9837	105.9	63.0704		106.5	0	106.6	11.8977	106.5	20.9861	106.8	33.6125	106.6	47.9114	106.5	59.6228
105.6	0	106	11.9378	106.4	20.998	106.5	34.0015	106.1	49.9325	106	62.9977		106.6	0	106.7	11.889	106.6	20.97	106.9	33.5818	106.7	47.8649	106.6	59.5652
105.7	0	106.1	11.926	106.5	20.9788	106.6	33.9657	106.2	49.8788	106.1	62.9277		106.7	0	106.8	11.876	106.7	20.9465	107	33.5496	106.8	47.8183	106.7	59.5087
105.8	0	106.2	11.9187	106.6	20.9591	106.7	33.9349	106.3	49.8249	106.2	62.864		106.8	0	106.9	11.8645	106.8	20.9249	107.1	33.519	106.9	47.7659	106.8	59.4493
105.9	0	106.3	11.9038	106.7	20.9405	106.8	33.9	106.4	49.7729	106.3	62.7986		106.9	0	107	11.8577	106.9	20.9061	107.2	33.4876	107	47.7224	106.9	59.3888
106	0	106.4	11.8932	106.8	20.9145	106.9	33.8646	106.5	49.7235	106.4	62.7337		107	0	107.1	11.8478	107	20.8918	107.3	33.4588	107.1	47.6741	107	59.3318
106.1	0	106.5	11.8849	106.9	20.8986	107	33.8272	106.6	49.6706	106.5	62.671		107.1	0	107.2	11.8344	107.1	20.8737	107.4	33.4292	107.2	47.6254	107.1	59.2774
106.2	0	106.6	11.8684	107	20.8779	107.1	33.7955	106.7	49.6272	106.6	62.6044		107.2	0	107.3	11.8258	107.2	20.8544	107.5	33.4001	107.3	47.5802	107.2	59.2117
106.3	0	106.7	11.8616	107.1	20.8604	107.2	33.7683	106.8	49.5803	106.7	62.546		107.3	0	107.4	11.8195	107.3	20.8351	107.6	33.3689	107.4	47.5358	107.3	59.1529
106.4	0	106.8	11.8494	107.2	20.8386	107.3	33.742	106.9	49.5362	106.8	62.4807		107.4	0	107.5	11.8119	107.4	20.8157	107.7	33.3369	107.5	47.4905	107.4	59.0911
106.5	0	106.9	11.84	107.3	20.8229	107.4	33.7161	107	49.4851	106.9	62.4203		107.5	0	107.6	11.8044	107.5	20.7984	107.8	33.3038	107.6	47.4414	107.5	59.031
106.6	0	107	11.8285	107.4	20.805	107.5	33.6863	107.1	49.4364	107	62.3518		107.6	0	107.7	11.7975	107.6	20.7852	107.9	33.2712	107.7	47.39	107.6	58.9743
106.7	0	107.1	11.8177	107.5	20.7876	107.6	33.6533	107.2	49.3848	107.1	62.2946		107.7	0	107.8	11.7889	107.7	20.7647	108	33.2367	107.8	47.3439	107.7	58.9104
106.8	0	107.2	11.8061	107.6	20.7683	107.7	33.6255	107.3	49.341	107.2	62.2343		107.8	0	107.9	11.7807	107.8	20.7438	108.1	33.2071	107.9	47.2996	107.8	58.8457
106.9	0	107.3	11.7978	107.7	20.7486	107.8	33.5962	107.4	49.3016	107.3	62.1793		107.9	0	108	11.7708	107.9	20.7244	108.2	33.1737	108	47.2542	107.9	58.7806
107	0	107.4	11.789	107.8	20.7284	107.9	33.5648	107.5	49.2555	107.4	62.1198		108	0	108.1	11.7583	108	20.7076	108.3	33.1421	108.1	47.2107	108	58.7158
107.1	0	107.5	11.7784	107.9	20.7053	108	33.529	107.6	49.2088	107.5	62.0612		108.1	0	108.2	11.7465	108.1	20.6924	108.4	33.1112	108.2	47.1627	108.1	58.6573
107.2	0	107.6	11.77	108	20.6828	108.1	33.4932	107.7	49.1589	107.6	61.9972		108.2	0	108.3	11.7332	108.2	20.6737	108.5	33.0847	108.3	47.1157	108.2	58.5966
107.3	0	107.7	11.7614	108.1	20.6593	108.2	33.4632	107.8	49.1139	107.7	61.9323		108.3	0	108.4	11.7218	108.3	20.6537	108.6	33.0531	108.4	47.0704	108.3	58.5341
107.4	0	107.8	11.7495	108.2	20.641	108.3	33.4357	107.9	49.062	107.8	61.8739		108.4	0	108.5	11.7112	108.4	20.6353	108.7	33.0132	108.5	47.0267	108.4	58.4702
107.5	0	107.9	11.735	108.3	20.6239	108.4	33.4023	108	49.0132	107.9	61.8099		108.5	0	108.6	11.7008	108.5	20.6189	108.8	32.9841	108.6	46.9797	108.5	58.4089
107.6	0	108	11.7246	108.4	20.6049	108.5	33.3729	108.1	48.9611	108	61.7462		108.6	0	108.7	11.6873	108.6	20.6012	108.9	32.9533	108.7	46.9251	108.6	58.3438
107.7	0	108.1	11.7106	108.5	20.5827	108.6	33.3402	108.2	48.9153	108.1	61.6786		108.7	0	108.8	11.679	108.7	20.5782	109	32.9219	108.8	46.8766	108.7	58.2785
107.8	0	108.2	11.6974	108.6	20.5649	108.7	33.3094	108.3	48.8679	108.2	61.6171		108.8	0	108.9	11.6656	108.8	20.5594	109.1	32.8911	108.9	46.8302	108.8	58.214
107.9	0	108.3	11.6828	108.7	20.5454	108.8	33.2811	108.4	48.8172	108.3	61.5561		108.9	0	109	11.6494	108.9	20.5391	109.2	32.862	109	46.7866	108.9	58.1501
108	0	108.4	11.6732	108.8	20.5288	108.9	33.2564	108.5	48.7677	108.4	61.4917		109	0	109.1	11.6352	109	20.52	109.3	32.8302	109.1	46.7424	109	58.0917
108.1	0	108.5	11.665	108.9	20.5125	109	33.2277	108.6	48.7228	108.5	61.4296		109.1	0	109.2	11.6262	109.1	20.5015	109.4	32.7994	109.2	46.6986	109.1	58.0307
108.2	0	108.6	11.655	109	20.496	109.1	33.1983	108.7	48.6797	108.6	61.3709		109.2	0	109.3	11.6162	109.2	20.4857	109.5	32.7679	109.3	46.6532	109.2	57.9721
108.3	0	108.7	11.6515	109.1	20.4769	109.2	33.1681	108.8	48.6401	108.7	61.3155		109.3	0	109.4	11.6047	109.3	20.4697	109.6	32.7422	109.4	46.6087	109.3	57.9093
108.4	0	108.8	11.6435	109.2	20.4577	109.3	33.138	108.9	48.5979	108.8	61.2599		109.4	0	109.5	11.5938	109.4	20.4491	109.7	32.7095	109.5	46.5644	109.4	57.8488
108.5	0	108.9	11.6357	109.3	20.4412	109.4	33.1108	109	48.5537	108.9	61.1992		109.5	0	109.6	11.587	109.5	20.4317	109.8	32.6793	109.6	46.5252	109.5	57.7879
108.6	0	109	11.6287	109.4	20.4248	109.5	33.08	109.1	48.5072	109	61.1438		109.6	0	109.7	11.575	109.6	20.4146	109.9	32.6511	109.7	46.4785	109.6	57.731
108.7	0	109.1	11.6184	109.5	20.4093	109.6	33.0488	109.2	48.4601	109.1	61.0845		109.7	0	109.8	11.5628	109.7	20.3949	110	32.6227	109.8	46.433	109.7	57.6677
108.8	0	109.2	11.6118	109.6	20.39	109.7	33.0234	109.3	48.4184	109.2	61.0227		109.8	0	109.9	11.5545	109.8	20.3788	110.1	32.5909	109.9	46.3926	109.8	57.6088
108.9	0	109.3	11.6009	109.7	20.3795	109.8	32.995	109.4	48.3742	109.3	60.9619		109.9	0	110	11.5449	109.9	20.3647	110.2	32.5568	110	46.3511	109.9	57.5514
109	0	109.4	11.5914	109.8	20.3638	109.9	32.964	109.5	48.3281	109.4	60.9045		110	0	110.1	11.5353	110	20.3457	110.3	32.5271	110.1	46.3084	110	57.4981
109.1	0	109.5	11.5865	109.9	20.3479	110	32.9378	109.6	48.283	109.5	60.845		110.1	0	110.2	11.524	110.1	20.3298	110.4	32.5012	110.2	46.2655	110.1	57.4422
109.2	0	109.6	11.5786	110	20.3334	110.1	32.908	109.7	48.2393	109.6	60.7865		110.2	0	110.3	11.5132	110.2	20.3078	110.5	32.4748	110.3	46.2222	110.2	57.3819
109.3	0	109.7	11.572	110.1	20.3155	110.2	32.8822	109.8	48.1937	109.7	60.7336		110.3	0	110.4	11.5036	110.3	20.2857	110.6	32.4429	110.4	46.1804	110.3	57.3251
109.4	0	109.8	11.5645	110.2	20.299	110.3	32.8535	109.9	48.1457	109.8	60.681		110.4	0	110.5	11.4975	110.4	20.2688	110.7	32.4119	110.5	46.1426	110.4	57.2729
109.5	0	109.9	11.5526	110.3	20.2822	110.4	32.8215	110	48.1015	109.9	60.6254		110.5	0	110.6	11.4845	110.5	20.2549	110.8	32.3844	110.6	46.1017	110.5	57.2221
109.6	0	110	11.5469	110.4	20.2594	110.5	32.7935	110.1	48.0604	110	60.5673		110.6	0	110.7	11.4734	110.6	20.2361	110.9	32.354	110.7	46.0575	110.6	57.1653
109.7	0	110.1	11.5372	110.5	20.2439	110.6	32.7642	110.2	48.022	110.1	60.5096		110.7	0	110.8	11.4617	110.7	20.2163	111	32.3246	110.8	46.0131	110.7	57.106
109.8	0	110.2	11.5319	110.6	20.2267	110.7	32.7377	110.3	47.9775	110.2	60.4554		110.8	0	110.9	11.4498	110.8	20.2005	111.1	32.2985	110.9	45.9697	110.8	57.052
109.9	0	110.3	11.5202	110.7	20.2092	110.8	32.7091	110.4	47.9307	110.3	60.3986		110.9	0	111	11.438	110.9	20.1815	111.2	32.27	111	45.9253	110.9	57.0001
110	0	110.4	11.5098	110.8	20.1945	110.9	32.6808	110.5	47.8856	110.4	60.3356		111	0	111.1	11.4293	111	20.1636	111.3	32.241	111.1	45.8803	111	56.9485
110.1	0	110.5	11.5006	110.9	20.1805	111	32.6494	110.6	47.841	110.5	60.2803		111.1	0	111.2	11.4226	111.1	20.1456	111.4	32.2147	111.2	45.8399	111.1	56.8915
110.2	0	110.6	11.4892	111	20.1614	111.1	32.6196	110.7	47.8035	110.6	60.2324		111.2	0	111.3	11.4176	111.2	20.1277	111.5	32.1855	111.3	45.798	111.2	56.8354
110.3	0	110.7	11.4793	111.1	20.1437	111.2	32.5934	110.8	47.7623	110.7	60.1774		111.3	0	111.4	11.4063	111.3	20.1159	111.6	32.1538	111.4	45.7566	111.3	56.7792
110.4	0	110.8	11.4692	111.2	20.1262	111.3	32.564	110.9	47.7199	110.8	60.1207		111.4	0	111.5	11.3959	111.4	20.095	111.7	32.1215	111.5	45.7145	111.4	56.7267
110.5	0	110.9	11.4616	111.3	20.1119	111.4	32.5352	111	47.6756	110.9	60.0641		111.5	0	111.6	11.3829	111.5	20.078	111.8	32.0909	111.6	45.668	111.5	56.6755
110.6	0	111	11.4555	111.4	20.0984	111.5	32.5025	111.1	47.6358	111	60.0096		111.6	0	111.7	11.375	111.6	20.0558	111.9	32.0627	111.7	45.6228	111.6	56.6204
110.7	0	111.1	11.4434	111.5	20.081	111.6	32.4714	111.2	47.5939	111.1	59.9564		111.7	0	111.8	11.3639	111.7	20.0358	112	32.031	111.8	45.5795	111.7	56.5654
110.8	0	111.2	11.4335	111.6	20.067	111.7	32.4382	111.3	47.5529	111.2	59.9016		111.8	0	111.9	11.3572	111.8	20.0173	112.1	31.9988	111.9	45.5399	111.8	56.509
110.9	0	111.3	11.4259	111.7	20.0476	111.8	32.4117	111.4	47.5108	111.3	59.8464		111.9	0	112	11.345	111.9	20.0025	112.2	31.9683	112	45.4987	111.9	56.4551
111	0	111.4	11.4205	111.8	20.0291	111.9	32.3883	111.5	47.4668	111.4	59.7941		112	0	112.1	11.3279	112	19.9829	112.3	31.9419	112.1	45.4567	112	56.401
111.1	0	111.5	11.4103	111.9	20.0177	112	32.3604	111.6	47.4227	111.5	59.7391		112.1	0	112.2	11.3155	112.1	19.9617	112.4	31.9136	112.2	45.4153	112.1	56.3452
111.2	0	111.6	11.3997	112	20.0021	112.1	32.3303	111.7	47.375	111.6	59.6876		112.2	0	112.3	11.3034	112.2	19.9455	112.5	31.8883	112.3	45.377	112.2	56.2885
111.3	0	111.7	11.3896	112.1	19.9884	112.2	32.3017	111.8	47.3347	111.7	59.6318		112.3	0	112.4	11.2946	112.3	19.9275	112.6	31.8604	112.4	45.3378	112.3	56.234
111.4	0	111.8	11.3812	112.2	19.9724	112.3	32.2747	111.9	47.2964	111.8	59.5779		112.4	0	112.5	11.2857	112.4	19.9097	112.7	31.8312	112.5	45.2989	112.4	56.1814
111.5	0	111.9	11.3758	112.3	19.9589	112.4	32.2456	112	47.2574	111.9	59.5269		112.5	0	112.6	11.2746	112.5	19.8954	112.8	31.8052	112.6	45.2556	112.5	56.1291
111.6	0	112	11.3725	112.4	19.9413	112.5	32.2224	112.1	47.2172	112	59.4749		112.6	0	112.7	11.2625	112.6	19.8765	112.9	31.7789	112.7	45.211	112.6	56.0797
111.7	0	112.1	11.3637	112.5	19.9218	112.6	32.1958	112.2	47.172	112.1	59.4223		112.7	0	112.8	11.2556	112.7	19.8565	113	31.7528	112.8	45.1744	112.7	56.0299
111.8	0	112.2	11.3519	112.6	19.9061	112.7	32.1696	112.3	47.1294	112.2	59.3688		112.8	0	112.9	11.2466	112.8	19.8431	113.1	31.7298	112.9	45.1343	112.8	55.9811
111.9	0	112.3	11.342	112.7	19.8899	112.8	32.1451	112.4	47.0903	112.3	59.3134		112.9	0	113	11.2399	112.9	19.827	113.2	31.6997	113	45.1014	112.9	55.9324
112	0	112.4	11.3348	112.8	19.8721	112.9	32.1222	112.5	47.0515	112.4	59.2593		113	0	113.1	11.2323	113	19.8148	113.3	31.6731	113.1	45.0631	113	55.8841
112.1	0	112.5	11.321	112.9	19.8609	113	32.0947	112.6	47.0123	112.5	59.2088		113.1	0	113.2	11.2256	113.1	19.7987	113.4	31.6479	113.2	45.02	113.1	55.8321
112.2	0	112.6	11.311	113	19.8452	113.1	32.0639	112.7	46.9732	112.6	59.1526		113.2	0	113.3	11.2208	113.2	19.7798	113.5	31.622	113.3	44.9821	113.2	55.7805
112.3	0	112.7	11.3056	113.1	19.8265	113.2	32.037	112.8	46.9314	112.7	59.1024		113.3	0	113.4	11.2137	113.3	19.7617	113.6	31.5929	113.4	44.9467	113.3	55.7354
112.4	0	112.8	11.2949	113.2	19.8088	113.3	32.0129	112.9	46.8951	112.8	59.0457		113.4	0	113.5	11.2058	113.4	19.7471	113.7	31.5679	113.5	44.9112	113.4	55.6904
112.5	0	112.9	11.29	113.3	19.7951	113.4	31.988	113	46.8539	112.9	58.9985		113.5	0	113.6	11.1945	113.5	19.7351	113.8	31.5453	113.6	44.8706	113.5	55.6456
112.6	0	113	11.2823	113.4	19.7781	113.5	31.9604	113.1	46.8137	113	58.9492		113.6	0	113.7	11.1831	113.6	19.7151	113.9	31.5199	113.7	44.8347	113.6	55.5942
112.7	0	113.1	11.2716	113.5	19.7605	113.6	31.9318	113.2	46.7726	113.1	58.9004		113.7	0	113.8	11.1734	113.7	19.6991	114	31.493	113.8	44.8009	113.7	55.5432
112.8	0	113.2	11.2639	113.6	19.7454	113.7	31.9013	113.3	46.7338	113.2	58.847		113.8	0	113.9	11.1652	113.8	19.6855	114.1	31.4676	113.9	44.7601	113.8	55.4953
112.9	0	113.3	11.2552	113.7	19.7254	113.8	31.874	113.4	46.6902	113.3	58.7965		113.9	0	114	11.1526	113.9	19.6724	114.2	31.4431	114	44.7215	113.9	55.4442
113	0	113.4	11.2435	113.8	19.7098	113.9	31.8438	113.5	46.6502	113.4	58.7444		114	0	114.1	11.1408	114	19.6577	114.3	31.4187	114.1	44.6811	114	55.3955
113.1	0	113.5	11.2365	113.9	19.6951	114	31.8187	113.6	46.6107	113.5	58.6908		114.1	0	114.2	11.1354	114.1	19.6405	114.4	31.3906	114.2	44.6462	114.1	55.3447
113.2	0	113.6	11.227	114	19.6837	114.1	31.7928	113.7	46.5689	113.6	58.6414		114.2	0	114.3	11.1285	114.2	19.6256	114.5	31.3622	114.3	44.611	114.2	55.2972
113.3	0	113.7	11.2141	114.1	19.6698	114.2	31.7665	113.8	46.5278	113.7	58.5891		114.3	0	114.4	11.1252	114.3	19.6104	114.6	31.3337	114.4	44.5721	114.3	55.2511
113.4	0	113.8	11.206	114.2	19.6572	114.3	31.7348	113.9	46.4873	113.8	58.5428		114.4	0	114.5	11.1218	114.4	19.5957	114.7	31.3067	114.5	44.5358	114.4	55.2026
113.5	0	113.9	11.2026	114.3	19.6425	114.4	31.7065	114	46.4553	113.9	58.4898		114.5	0	114.6	11.1169	114.5	19.5835	114.8	31.2881	114.6	44.5002	114.5	55.1562
113.6	0	114	11.2013	114.4	19.628	114.5	31.6806	114.1	46.4152	114	58.4429		114.6	0	114.7	11.1087	114.6	19.5718	114.9	31.2617	114.7	44.4627	114.6	55.1099
113.7	0	114.1	11.1922	114.5	19.6157	114.6	31.6507	114.2	46.3779	114.1	58.3917		114.7	0	114.8	11.1043	114.7	19.5545	115	31.2366	114.8	44.4318	114.7	55.0619
113.8	0	114.2	11.1874	114.6	19.598	114.7	31.627	114.3	46.3367	114.2	58.3424		114.8	0	114.9	11.0934	114.8	19.5414	115.1	31.2156	114.9	44.393	114.8	55.0169
113.9	0	114.3	11.1812	114.7	19.5831	114.8	31.5982	114.4	46.296	114.3	58.2897		114.9	0	115	11.0879	114.9	19.5225	115.2	31.1931	115	44.3539	114.9	54.9701
114	0	114.4	11.1743	114.8	19.5656	114.9	31.5719	114.5	46.2561	114.4	58.2419		115	0	115.1	11.0828	115	19.5045	115.3	31.1672	115.1	44.3205	115	54.9229
114.1	0	114.5	11.1649	114.9	19.5494	115	31.5385	114.6	46.2158	114.5	58.1987		115.1	0	115.2	11.0787	115.1	19.4902	115.4	31.1393	115.2	44.2853	115.1	54.8736
114.2	0	114.6	11.1557	115	19.5267	115.1	31.5094	114.7	46.1745	114.6	58.1512		115.2	0	115.3	11.0723	115.2	19.4754	115.5	31.1141	115.3	44.2474	115.2	54.8285
114.3	0	114.7	11.1484	115.1	19.5105	115.2	31.4835	114.8	46.1337	114.7	58.1037		115.3	0	115.4	11.0651	115.3	19.4586	115.6	31.0887	115.4	44.2118	115.3	54.7822
114.4	0	114.8	11.1341	115.2	19.4942	115.3	31.4577	114.9	46.0949	114.8	58.0513		115.4	0	115.5	11.0566	115.4	19.4423	115.7	31.0609	115.5	44.1777	115.4	54.7397
114.5	0	114.9	11.1234	115.3	19.4817	115.4	31.4334	115	46.0494	114.9	57.9976		115.5	0	115.6	11.0491	115.5	19.4278	115.8	31.0361	115.6	44.139	115.5	54.6982
114.6	0	115	11.1098	115.4	19.4673	115.5	31.4052	115.1	46.0102	115	57.9437		115.6	0	115.7	11.0397	115.6	19.4145	115.9	31.0116	115.7	44.1018	115.6	54.6552
114.7	0	115.1	11.0982	115.5	19.4512	115.6	31.3828	115.2	45.9736	115.1	57.8885		115.7	0	115.8	11.0342	115.7	19.3998	116	30.9829	115.8	44.0671	115.7	54.6106
114.8	0	115.2	11.0913	115.6	19.4391	115.7	31.3587	115.3	45.9391	115.2	57.8412		115.8	0	115.9	11.0286	115.8	19.3879	116.1	30.9591	115.9	44.0341	115.8	54.5706
114.9	0	115.3	11.0819	115.7	19.4263	115.8	31.3328	115.4	45.9007	115.3	57.7956		115.9	0	116	11.0179	115.9	19.3758	116.2	30.9353	116	43.9926	115.9	54.5246
115	0	115.4	11.074	115.8	19.4096	115.9	31.3057	115.5	45.863	115.4	57.7514		116	0	116.1	11.0102	116	19.361	116.3	30.91	116.1	43.9554	116	54.477
115.1	0	115.5	11.0678	115.9	19.3897	116	31.2793	115.6	45.83	115.5	57.7069		116.1	0	116.2	10.9967	116.1	19.3472	116.4	30.8854	116.2	43.9155	116.1	54.4309
115.2	0	115.6	11.0593	116	19.3718	116.1	31.2537	115.7	45.7947	115.6	57.6632		116.2	0	116.3	10.986	116.2	19.3297	116.5	30.8582	116.3	43.8777	116.2	54.3838
115.3	0	115.7	11.0522	116.1	19.3608	116.2	31.2284	115.8	45.7557	115.7	57.617		116.3	0	116.4	10.9786	116.3	19.3142	116.6	30.8343	116.4	43.844	116.3	54.3397
115.4	0	115.8	11.0428	116.2	19.3467	116.3	31.2018	115.9	45.7109	115.8	57.5664		116.4	0	116.5	10.9693	116.4	19.3027	116.7	30.8103	116.5	43.8107	116.4	54.298
115.5	0	115.9	11.0294	116.3	19.3342	116.4	31.1765	116	45.671	115.9	57.516		116.5	0	116.6	10.9611	116.5	19.287	116.8	30.7812	116.6	43.7742	116.5	54.2494
115.6	0	116	11.0216	116.4	19.318	116.5	31.1531	116.1	45.6343	116	57.4681		116.6	0	116.7	10.9559	116.6	19.2691	116.9	30.7547	116.7	43.7417	116.6	54.2037
115.7	0	116.1	11.0085	116.5	19.304	116.6	31.1301	116.2	45.5957	116.1	57.4212		116.7	0	116.8	10.9473	116.7	19.2555	117	30.7312	116.8	43.703	116.7	54.1598
115.8	0	116.2	10.9988	116.6	19.2869	116.7	31.1049	116.3	45.5592	116.2	57.3758		116.8	0	116.9	10.9382	116.8	19.2371	117.1	30.71	116.9	43.6672	116.8	54.1169
115.9	0	116.3	10.9873	116.7	19.2752	116.8	31.0742	116.4	45.5209	116.3	57.3265		116.9	0	117	10.9315	116.9	19.2184	117.2	30.6818	117	43.632	116.9	54.0682
116	0	116.4	10.9807	116.8	19.2556	116.9	31.0527	116.5	45.4825	116.4	57.2772		117	0	117.1	10.9278	117	19.2037	117.3	30.658	117.1	43.5992	117	54.0236
116.1	0	116.5	10.9721	116.9	19.2392	117	31.0282	116.6	45.4437	116.5	57.2324		117.1	0	117.2	10.9183	117.1	19.1927	117.4	30.6324	117.2	43.562	117.1	53.9812
116.2	0	116.6	10.9644	117	19.2234	117.1	31.005	116.7	45.4073	116.6	57.1861		117.2	0	117.3	10.9125	117.2	19.1787	117.5	30.6057	117.3	43.5284	117.2	53.9328
116.3	0	116.7	10.9598	117.1	19.2104	117.2	30.9799	116.8	45.3674	116.7	57.1422		117.3	0	117.4	10.9048	117.3	19.167	117.6	30.585	117.4	43.4935	117.3	53.8902
116.4	0	116.8	10.9466	117.2	19.1946	117.3	30.9552	116.9	45.3272	116.8	57.0921		117.4	0	117.5	10.9002	117.4	19.1497	117.7	30.566	117.5	43.4579	117.4	53.8442
116.5	0	116.9	10.9387	117.3	19.1781	117.4	30.9334	117	45.2894	116.9	57.0467		117.5	0	117.6	10.8959	117.5	19.1367	117.8	30.5457	117.6	43.4206	117.5	53.8024
116.6	0	117	10.9306	117.4	19.1664	117.5	30.9095	117.1	45.2544	117	56.9969		117.6	0	117.7	10.8923	117.6	19.1199	117.9	30.523	117.7	43.3893	117.6	53.757
116.7	0	117.1	10.921	117.5	19.1528	117.6	30.8871	117.2	45.2127	117.1	56.9492		117.7	0	117.8	10.8832	117.7	19.1121	118	30.5005	117.8	43.3567	117.7	53.7148
116.8	0	117.2	10.9091	117.6	19.1417	117.7	30.8676	117.3	45.1764	117.2	56.9049		117.8	0	117.9	10.8774	117.8	19.098	118.1	30.4816	117.9	43.3225	117.8	53.6728
116.9	0	117.3	10.8985	117.7	19.1303	117.8	30.8468	117.4	45.142	117.3	56.8569		117.9	0	118	10.8678	117.9	19.0846	118.2	30.4623	118	43.2883	117.9	53.627
117	0	117.4	10.8913	117.8	19.1154	117.9	30.8237	117.5	45.106	117.4	56.817		118	0	118.1	10.866	118	19.0689	118.3	30.4421	118.1	43.2589	118	53.5843
117.1	0	117.5	10.8823	117.9	19.1004	118	30.7972	117.6	45.0719	117.5	56.7706		118.1	0	118.2	10.8661	118.1	19.0583	118.4	30.4225	118.2	43.2269	118.1	53.5449
117.2	0	117.6	10.8743	118	19.0801	118.1	30.7705	117.7	45.0365	117.6	56.7283		118.2	0	118.3	10.861	118.2	19.0468	118.5	30.3994	118.3	43.1945	118.2	53.5022
117.3	0	117.7	10.8688	118.1	19.0649	118.2	30.7458	117.8	44.9997	117.7	56.6869		118.3	0	118.4	10.8519	118.3	19.0326	118.6	30.372	118.4	43.1569	118.3	53.4598
117.4	0	117.8	10.859	118.2	19.0474	118.3	30.7196	117.9	44.9665	117.8	56.64		118.4	0	118.5	10.8432	118.4	19.016	118.7	30.347	118.5	43.1218	118.4	53.4166
117.5	0	117.9	10.8527	118.3	19.0315	118.4	30.6962	118	44.9309	117.9	56.5906		118.5	0	118.6	10.8333	118.5	18.9983	118.8	30.3229	118.6	43.0843	118.5	53.3748
117.6	0	118	10.8426	118.4	19.0131	118.5	30.6717	118.1	44.8928	118	56.5434		118.6	0	118.7	10.8254	118.6	18.9794	118.9	30.2966	118.7	43.0528	118.6	53.3277
117.7	0	118.1	10.8347	118.5	18.9976	118.6	30.6411	118.2	44.8558	118.1	56.5042		118.7	0	118.8	10.8151	118.7	18.9632	119	30.2687	118.8	43.0224	118.7	53.2849
117.8	0	118.2	10.8287	118.6	18.9804	118.7	30.6193	118.3	44.8216	118.2	56.4615		118.8	0	118.9	10.8007	118.8	18.9463	119.1	30.2471	118.9	42.9832	118.8	53.2416
117.9	0	118.3	10.8206	118.7	18.9654	118.8	30.5979	118.4	44.7893	118.3	56.4176		118.9	0	119	10.7919	118.9	18.927	119.2	30.2169	119	42.9485	118.9	53.1943
118	0	118.4	10.8102	118.8	18.9539	118.9	30.5696	118.5	44.7544	118.4	56.374		119	0	119.1	10.7811	119	18.9126	119.3	30.1959	119.1	42.9093	119	53.1486
118.1	0	118.5	10.8024	118.9	18.9428	119	30.5439	118.6	44.7176	118.5	56.334		119.1	0	119.2	10.7662	119.1	18.8931	119.4	30.1743	119.2	42.8728	119.1	53.1047
118.2	0	118.6	10.7956	119	18.9315	119.1	30.5194	118.7	44.6795	118.6	56.2859		119.2	0	119.3	10.7558	119.2	18.8716	119.5	30.1469	119.3	42.841	119.2	53.0592
118.3	0	118.7	10.7875	119.1	18.9159	119.2	30.5035	118.8	44.6413	118.7	56.2418		119.3	0	119.4	10.7454	119.3	18.859	119.6	30.125	119.4	42.8081	119.3	53.0176
118.4	0	118.8	10.7816	119.2	18.9056	119.3	30.4799	118.9	44.6052	118.8	56.1986		119.4	0	119.5	10.7376	119.4	18.8499	119.7	30.105	119.5	42.7716	119.4	52.9756
118.5	0	118.9	10.7716	119.3	18.8932	119.4	30.4534	119	44.5727	118.9	56.1573		119.5	0	119.6	10.7319	119.5	18.837	119.8	30.0838	119.6	42.7355	119.5	52.9336
118.6	0	119	10.7633	119.4	18.875	119.5	30.4319	119.1	44.5396	119	56.113		119.6	0	119.7	10.7267	119.6	18.8253	119.9	30.0581	119.7	42.7052	119.6	52.8933
118.7	0	119.1	10.753	119.5	18.8603	119.6	30.4067	119.2	44.5085	119.1	56.0653		119.7	0	119.8	10.7216	119.7	18.8152	120	30.0373	119.8	42.6724	119.7	52.8561
118.8	0	119.2	10.7479	119.6	18.8467	119.7	30.3859	119.3	44.4775	119.2	56.0224		119.8	0	119.9	10.7165	119.8	18.7968	120.1	30.0174	119.9	42.6395	119.8	52.8138
118.9	0	119.3	10.7437	119.7	18.8356	119.8	30.3628	119.4	44.4406	119.3	55.9772		119.9	0	120	10.7086	119.9	18.7801	120.2	29.9971	120	42.6078	119.9	52.7671
119	0	119.4	10.7353	119.8	18.8217	119.9	30.3434	119.5	44.407	119.4	55.9292		120	0	120.1	10.7022	120	18.7663	120.3	29.9767	120.1	42.5754	120	52.7247
119.1	0	119.5	10.7284	119.9	18.8142	120	30.3233	119.6	44.3715	119.5	55.8867		120.1	0	120.2	10.6957	120.1	18.7508	120.4	29.9558	120.2	42.545	120.1	52.6837
119.2	0	119.6	10.7176	120	18.8016	120.1	30.3017	119.7	44.3401	119.6	55.8463		120.2	0	120.3	10.6867	120.2	18.7389	120.5	29.9365	120.3	42.5074	120.2	52.644
119.3	0	119.7	10.7125	120.1	18.7826	120.2	30.2798	119.8	44.3041	119.7	55.8023		120.3	0	120.4	10.6822	120.3	18.7231	120.6	29.9161	120.4	42.4762	120.3	52.6031
119.4	0	119.8	10.7053	120.2	18.7648	120.3	30.2577	119.9	44.274	119.8	55.761		120.4	0	120.5	10.6721	120.4	18.709	120.7	29.8963	120.5	42.4446	120.4	52.5645
119.5	0	119.9	10.6976	120.3	18.7512	120.4	30.2417	120	44.2415	119.9	55.72		120.5	0	120.6	10.6622	120.5	18.692	120.8	29.8789	120.6	42.4115	120.5	52.5248
119.6	0	120	10.6876	120.4	18.7412	120.5	30.2187	120.1	44.2086	120	55.6811		120.6	0	120.7	10.6557	120.6	18.6758	120.9	29.8555	120.7	42.3786	120.6	52.48
119.7	0	120.1	10.6758	120.5	18.7281	120.6	30.1944	120.2	44.1749	120.1	55.6348		120.7	0	120.8	10.6505	120.7	18.6595	121	29.833	120.8	42.3468	120.7	52.4376
119.8	0	120.2	10.6663	120.6	18.7145	120.7	30.1733	120.3	44.1421	120.2	55.5903		120.8	0	120.9	10.6461	120.8	18.6508	121.1	29.8093	120.9	42.3151	120.8	52.4016
119.9	0	120.3	10.6577	120.7	18.7052	120.8	30.1496	120.4	44.1132	120.3	55.5477		120.9	0	121	10.6409	120.9	18.6396	121.2	29.7842	121	42.2838	120.9	52.3652
120	0	120.4	10.6531	120.8	18.6917	120.9	30.1309	120.5	44.0829	120.4	55.5113		121	0	121.1	10.6323	121	18.6241	121.3	29.7612	121.1	42.2559	121	52.3238
120.1	0	120.5	10.6494	120.9	18.6792	121	30.1058	120.6	44.0533	120.5	55.4652		121.1	0	121.2	10.6239	121.1	18.6121	121.4	29.7421	121.2	42.2232	121.1	52.2863
120.2	0	120.6	10.643	121	18.6655	121.1	30.0879	120.7	44.0237	120.6	55.4204		121.2	0	121.3	10.6138	121.2	18.5971	121.5	29.7273	121.3	42.1926	121.2	52.2499
120.3	0	120.7	10.637	121.1	18.6565	121.2	30.0671	120.8	43.9905	120.7	55.3814		121.3	0	121.4	10.6079	121.3	18.5828	121.6	29.7072	121.4	42.1625	121.3	52.2122
120.4	0	120.8	10.6283	121.2	18.6445	121.3	30.0409	120.9	43.9581	120.8	55.3406		121.4	0	121.5	10.5994	121.4	18.5713	121.7	29.6892	121.5	42.1316	121.4	52.1709
120.5	0	120.9	10.6226	121.3	18.6343	121.4	30.0152	121	43.9253	120.9	55.3015		121.5	0	121.6	10.5912	121.5	18.5613	121.8	29.6716	121.6	42.0978	121.5	52.1307
120.6	0	121	10.6172	121.4	18.6162	121.5	29.9898	121.1	43.8993	121	55.2637		121.6	0	121.7	10.5855	121.6	18.5465	121.9	29.6504	121.7	42.0677	121.6	52.0899
120.7	0	121.1	10.612	121.5	18.5986	121.6	29.9674	121.2	43.8642	121.1	55.2253		121.7	0	121.8	10.5791	121.7	18.5325	122	29.6334	121.8	42.0387	121.7	52.0525
120.8	0	121.2	10.6042	121.6	18.5849	121.7	29.942	121.3	43.8317	121.2	55.185		121.8	0	121.9	10.571	121.8	18.518	122.1	29.6128	121.9	42.0035	121.8	52.0173
120.9	0	121.3	10.5951	121.7	18.5675	121.8	29.9201	121.4	43.794	121.3	55.1456		121.9	0	122	10.5672	121.9	18.502	122.2	29.5882	122	41.9742	121.9	51.9779
121	0	121.4	10.585	121.8	18.5564	121.9	29.8958	121.5	43.7609	121.4	55.1033		122	0	122.1	10.5611	122	18.4903	122.3	29.5704	122.1	41.9445	122	51.9426
121.1	0	121.5	10.5757	121.9	18.544	122	29.8755	121.6	43.7304	121.5	55.0618		122.1	0	122.2	10.5528	122.1	18.4736	122.4	29.5514	122.2	41.9158	122.1	51.9042
121.2	0	121.6	10.5659	122	18.5359	122.1	29.8581	121.7	43.6937	121.6	55.0205		122.2	0	122.3	10.5508	122.2	18.4584	122.5	29.5291	122.3	41.8896	122.2	51.861
121.3	0	121.7	10.5544	122.1	18.5274	122.2	29.832	121.8	43.6594	121.7	54.9746		122.3	0	122.4	10.5489	122.3	18.4466	122.6	29.5124	122.4	41.8557	122.3	51.8225
121.4	0	121.8	10.5436	122.2	18.5088	122.3	29.8081	121.9	43.6259	121.8	54.9351		122.4	0	122.5	10.5437	122.4	18.4337	122.7	29.4874	122.5	41.8226	122.4	51.7845
121.5	0	121.9	10.5359	122.3	18.4924	122.4	29.7849	122	43.5985	121.9	54.8954		122.5	0	122.6	10.5404	122.5	18.4199	122.8	29.4675	122.6	41.7921	122.5	51.7438
121.6	0	122	10.5332	122.4	18.4774	122.5	29.7647	122.1	43.5718	122	54.8562		122.6	0	122.7	10.5313	122.6	18.4094	122.9	29.4527	122.7	41.758	122.6	51.7056
121.7	0	122.1	10.5308	122.5	18.4659	122.6	29.7449	122.2	43.5372	122.1	54.8203		122.7	0	122.8	10.5268	122.7	18.3968	123	29.4329	122.8	41.7246	122.7	51.6628
121.8	0	122.2	10.5231	122.6	18.4553	122.7	29.7198	122.3	43.5027	122.2	54.7802		122.8	0	122.9	10.5222	122.8	18.3852	123.1	29.4139	122.9	41.6987	122.8	51.623
121.9	0	122.3	10.5157	122.7	18.4446	122.8	29.6991	122.4	43.4723	122.3	54.7386		122.9	0	123	10.5181	122.9	18.3767	123.2	29.3898	123	41.6688	122.9	51.5879
122	0	122.4	10.5072	122.8	18.4284	122.9	29.6805	122.5	43.4397	122.4	54.6982		123	0	123.1	10.5127	123	18.367	123.3	29.3717	123.1	41.6404	123	51.5533
122.1	0	122.5	10.4976	122.9	18.4171	123	29.6536	122.6	43.4105	122.5	54.6543		123.1	0	123.2	10.5073	123.1	18.3558	123.4	29.3539	123.2	41.6101	123.1	51.5217
122.2	0	122.6	10.4903	123	18.4039	123.1	29.6284	122.7	43.3833	122.6	54.6148		123.2	0	123.3	10.5046	123.2	18.3415	123.5	29.3364	123.3	41.5865	123.2	51.4836
122.3	0	122.7	10.4825	123.1	18.3903	123.2	29.6088	122.8	43.355	122.7	54.5758		123.3	0	123.4	10.4955	123.3	18.3314	123.6	29.3203	123.4	41.5586	123.3	51.4528
122.4	0	122.8	10.4767	123.2	18.38	123.3	29.5901	122.9	43.3246	122.8	54.5399		123.4	0	123.5	10.4863	123.4	18.3175	123.7	29.2973	123.5	41.5281	123.4	51.4173
122.5	0	122.9	10.4723	123.3	18.3699	123.4	29.5705	123	43.2932	122.9	54.5057		123.5	0	123.6	10.4769	123.5	18.3052	123.8	29.2735	123.6	41.4983	123.5	51.384
122.6	0	123	10.4669	123.4	18.3572	123.5	29.5515	123.1	43.2621	123	54.4646		123.6	0	123.7	10.4659	123.6	18.2942	123.9	29.2505	123.7	41.4688	123.6	51.3463
122.7	0	123.1	10.4591	123.5	18.3442	123.6	29.5307	123.2	43.2342	123.1	54.4298		123.7	0	123.8	10.4561	123.7	18.2837	124	29.2365	123.8	41.436	123.7	51.3093
122.8	0	123.2	10.4544	123.6	18.3296	123.7	29.5071	123.3	43.2089	123.2	54.3966		123.8	0	123.9	10.4521	123.8	18.2684	124.1	29.215	123.9	41.4074	123.8	51.2715
122.9	0	123.3	10.4519	123.7	18.3112	123.8	29.485	123.4	43.1788	123.3	54.3613		123.9	0	124	10.4417	123.9	18.2536	124.2	29.1922	124	41.3769	123.9	51.2337
123	0	123.4	10.4467	123.8	18.2894	123.9	29.4653	123.5	43.1501	123.4	54.3244		124	0	124.1	10.4323	124	18.2406	124.3	29.1685	124.1	41.3428	124	51.2003
123.1	0	123.5	10.441	123.9	18.2771	124	29.4422	123.6	43.1192	123.5	54.2854		124.1	0	124.2	10.4237	124.1	18.2219	124.4	29.1473	124.2	41.3104	124.1	51.1583
123.2	0	123.6	10.431	124	18.2647	124.1	29.4209	123.7	43.0864	123.6	54.2454		124.2	0	124.3	10.4131	124.2	18.2075	124.5	29.1211	124.3	41.2811	124.2	51.1179
123.3	0	123.7	10.4224	124.1	18.2522	124.2	29.4018	123.8	43.0576	123.7	54.2031		124.3	0	124.4	10.4032	124.3	18.1942	124.6	29.1039	124.4	41.2496	124.3	51.0803
123.4	0	123.8	10.4126	124.2	18.2397	124.3	29.3871	123.9	43.0256	123.8	54.162		124.4	0	124.5	10.3941	124.4	18.1824	124.7	29.0873	124.5	41.2243	124.4	51.041
123.5	0	123.9	10.4057	124.3	18.2318	124.4	29.37	124	42.991	123.9	54.1247		124.5	0	124.6	10.3905	124.5	18.1698	124.8	29.0681	124.6	41.1942	124.5	51.0026
123.6	0	124	10.3972	124.4	18.2221	124.5	29.3478	124.1	42.9564	124	54.0847		124.6	0	124.7	10.3883	124.6	18.1629	124.9	29.0518	124.7	41.1668	124.6	50.9678
123.7	0	124.1	10.3889	124.5	18.2131	124.6	29.3281	124.2	42.9289	124.1	54.0451		124.7	0	124.8	10.3832	124.7	18.155	125	29.0311	124.8	41.135	124.7	50.9344
123.8	0	124.2	10.3812	124.6	18.1998	124.7	29.3103	124.3	42.9031	124.2	54.01		124.8	0	124.9	10.38	124.8	18.1494	125.1	29.0147	124.9	41.1053	124.8	50.9002
123.9	0	124.3	10.377	124.7	18.1893	124.8	29.2857	124.4	42.875	124.3	53.9776		124.9	0	125	10.3761	124.9	18.1424	125.2	28.9895	125	41.078	124.9	50.8667
124	0	124.4	10.3737	124.8	18.1768	124.9	29.2641	124.5	42.8427	124.4	53.9428		125	0	125.1	10.3701	125	18.1326	125.3	28.9786	125.1	41.0477	125	50.8316
124.1	0	124.5	10.3671	124.9	18.1646	125	29.2461	124.6	42.8085	124.5	53.9064		125.1	0	125.2	10.3624	125.1	18.119	125.4	28.9622	125.2	41.0193	125.1	50.7967
124.2	0	124.6	10.3563	125	18.1541	125.1	29.2263	124.7	42.7791	124.6	53.8663		125.2	0	125.3	10.3627	125.2	18.1046	125.5	28.9419	125.3	40.9986	125.2	50.7555
124.3	0	124.7	10.3515	125.1	18.1419	125.2	29.2047	124.8	42.7489	124.7	53.8325		125.3	0	125.4	10.3586	125.3	18.1031	125.6	28.9205	125.4	40.9724	125.3	50.7281
124.4	0	124.8	10.3434	125.2	18.1295	125.3	29.1809	124.9	42.7241	124.8	53.799		125.4	0	125.5	10.3528	125.4	18.0944	125.7	28.8972	125.5	40.9408	125.4	50.6909
124.5	0	124.9	10.338	125.3	18.1162	125.4	29.1594	125	42.6959	124.9	53.7637		125.5	0	125.6	10.3452	125.5	18.0822	125.8	28.8756	125.6	40.911	125.5	50.6528
124.6	0	125	10.3331	125.4	18.1043	125.5	29.1377	125.1	42.6647	125	53.7259		125.6	0	125.7	10.3365	125.6	18.0675	125.9	28.8548	125.7	40.88	125.6	50.6138
124.7	0	125.1	10.3257	125.5	18.0947	125.6	29.1168	125.2	42.6385	125.1	53.6905		125.7	0	125.8	10.3286	125.7	18.0506	126	28.8352	125.8	40.847	125.7	50.5747
124.8	0	125.2	10.3198	125.6	18.0852	125.7	29.0984	125.3	42.6065	125.2	53.6527		125.8	0	125.9	10.3237	125.8	18.034	126.1	28.819	125.9	40.8196	125.8	50.5379
124.9	0	125.3	10.3109	125.7	18.0741	125.8	29.0794	125.4	42.5779	125.3	53.6151		125.9	0	126	10.3173	125.9	18.0227	126.2	28.7976	126	40.7889	125.9	50.5063
125	0	125.4	10.2998	125.8	18.0617	125.9	29.0606	125.5	42.5506	125.4	53.5773		126	0	126.1	10.3127	126	18.0124	126.3	28.7762	126.1	40.7649	126	50.4727
125.1	0	125.5	10.2941	125.9	18.0501	126	29.0377	125.6	42.5195	125.5	53.5411		126.1	0	126.2	10.306	126.1	17.9987	126.4	28.7513	126.2	40.7371	126.1	50.4386
125.2	0	125.6	10.2894	126	18.0354	126.1	29.0143	125.7	42.4911	125.6	53.5079		126.2	0	126.3	10.3047	126.2	17.9859	126.5	28.7304	126.3	40.7062	126.2	50.402
125.3	0	125.7	10.2822	126.1	18.0175	126.2	28.9908	125.8	42.4611	125.7	53.4731		126.3	0	126.4	10.295	126.3	17.9713	126.6	28.7131	126.4	40.6767	126.3	50.3659
125.4	0	125.8	10.2746	126.2	18.0068	126.3	28.9751	125.9	42.4359	125.8	53.4387		126.4	0	126.5	10.2855	126.4	17.9555	126.7	28.6927	126.5	40.6482	126.4	50.3245
125.5	0	125.9	10.2663	126.3	17.999	126.4	28.9597	126	42.4062	125.9	53.4025		126.5	0	126.6	10.2803	126.5	17.9431	126.8	28.6692	126.6	40.624	126.5	50.2915
125.6	0	126	10.2583	126.4	17.9884	126.5	28.9334	126.1	42.3732	126	53.3649		126.6	0	126.7	10.2749	126.6	17.9373	126.9	28.6478	126.7	40.5954	126.6	50.2583
125.7	0	126.1	10.2466	126.5	17.9733	126.6	28.9122	126.2	42.3421	126.1	53.3227		126.7	0	126.8	10.2657	126.7	17.925	127	28.6288	126.8	40.5667	126.7	50.2255
125.8	0	126.2	10.2427	126.6	17.961	126.7	28.8928	126.3	42.3169	126.2	53.287		126.8	0	126.9	10.2574	126.8	17.9091	127.1	28.6115	126.9	40.5368	126.8	50.1872
125.9	0	126.3	10.2377	126.7	17.9498	126.8	28.8782	126.4	42.2912	126.3	53.2538		126.9	0	127	10.2466	126.9	17.8941	127.2	28.5916	127	40.5057	126.9	50.1506
126	0	126.4	10.2305	126.8	17.94	126.9	28.86	126.5	42.2576	126.4	53.2194		127	0	127.1	10.2393	127	17.8792	127.3	28.577	127.1	40.4778	127	50.1124
126.1	0	126.5	10.2208	126.9	17.923	127	28.8387	126.6	42.2274	126.5	53.182		127.1	0	127.2	10.2346	127.1	17.8705	127.4	28.5577	127.2	40.4485	127.1	50.0789
126.2	0	126.6	10.2099	127	17.9118	127.1	28.8235	126.7	42.1957	126.6	53.1467		127.2	0	127.3	10.2312	127.2	17.8604	127.5	28.5365	127.3	40.4207	127.2	50.0415
126.3	0	126.7	10.2021	127.1	17.901	127.2	28.8043	126.8	42.1666	126.7	53.1134		127.3	0	127.4	10.2249	127.3	17.8547	127.6	28.5139	127.4	40.3897	127.3	50.0102
126.4	0	126.8	10.1959	127.2	17.8887	127.3	28.7854	126.9	42.1373	126.8	53.0766		127.4	0	127.5	10.2161	127.4	17.8438	127.7	28.495	127.5	40.361	127.4	49.9738
126.5	0	126.9	10.188	127.3	17.8796	127.4	28.7672	127	42.1068	126.9	53.0357		127.5	0	127.6	10.2105	127.5	17.8285	127.8	28.4745	127.6	40.3362	127.5	49.9369
126.6	0	127	10.1835	127.4	17.8635	127.5	28.7487	127.1	42.0783	127	52.996		127.6	0	127.7	10.2092	127.6	17.816	127.9	28.4514	127.7	40.3104	127.6	49.8994
126.7	0	127.1	10.1803	127.5	17.8525	127.6	28.7331	127.2	42.05	127.1	52.9612		127.7	0	127.8	10.2012	127.7	17.8056	128	28.4316	127.8	40.2872	127.7	49.8647
126.8	0	127.2	10.1762	127.6	17.8461	127.7	28.7112	127.3	42.0247	127.2	52.9244		127.8	0	127.9	10.1902	127.8	17.794	128.1	28.4077	127.9	40.2579	127.8	49.8289
126.9	0	127.3	10.172	127.7	17.8351	127.8	28.6946	127.4	41.9956	127.3	52.8911		127.9	0	128	10.1801	127.9	17.7813	128.2	28.3885	128	40.2331	127.9	49.7885
127	0	127.4	10.1686	127.8	17.8234	127.9	28.6757	127.5	41.9686	127.4	52.8567		128	0	128.1	10.1694	128	17.7696	128.3	28.37	128.1	40.2049	128	49.7529
127.1	0	127.5	10.1652	127.9	17.8096	128	28.6554	127.6	41.941	127.5	52.8204		128.1	0	128.2	10.1609	128.1	17.7541	128.4	28.3495	128.2	40.177	128.1	49.718
127.2	0	127.6	10.1628	128	17.7953	128.1	28.636	127.7	41.9097	127.6	52.7878		128.2	0	128.3	10.1554	128.2	17.7415	128.5	28.3291	128.3	40.1499	128.2	49.6843
127.3	0	127.7	10.1555	128.1	17.7839	128.2	28.6148	127.8	41.8839	127.7	52.7521		128.3	0	128.4	10.1493	128.3	17.7292	128.6	28.3111	128.4	40.1227	128.3	49.6531
127.4	0	127.8	10.1499	128.2	17.768	128.3	28.5981	127.9	41.8559	127.8	52.7215		128.4	0	128.5	10.1395	128.4	17.7207	128.7	28.2875	128.5	40.0967	128.4	49.6207
127.5	0	127.9	10.1446	128.3	17.7593	128.4	28.5774	128	41.8275	127.9	52.6841		128.5	0	128.6	10.1322	128.5	17.7101	128.8	28.2703	128.6	40.0694	128.5	49.5847
127.6	0	128	10.1389	128.4	17.747	128.5	28.5572	128.1	41.799	128	52.6482		128.6	0	128.7	10.1193	128.6	17.6956	128.9	28.2537	128.7	40.0402	128.6	49.5487
127.7	0	128.1	10.1301	128.5	17.7337	128.6	28.5323	128.2	41.7658	128.1	52.6162		128.7	0	128.8	10.1124	128.7	17.6811	129	28.2331	128.8	40.0159	128.7	49.513
127.8	0	128.2	10.1182	128.6	17.721	128.7	28.5118	128.3	41.7417	128.2	52.5807		128.8	0	128.9	10.1039	128.8	17.6652	129.1	28.2126	128.9	39.9918	128.8	49.4787
127.9	0	128.3	10.1099	128.7	17.7108	128.8	28.4934	128.4	41.7167	128.3	52.548		128.9	0	129	10.0987	128.9	17.6511	129.2	28.1934	129	39.969	128.9	49.4444
128	0	128.4	10.1033	128.8	17.6999	128.9	28.4673	128.5	41.686	128.4	52.515		129	0	129.1	10.0888	129	17.6418	129.3	28.1757	129.1	39.941	129	49.4074
128.1	0	128.5	10.0969	128.9	17.6826	129	28.4487	128.6	41.6583	128.5	52.4758		129.1	0	129.2	10.0831	129.1	17.6262	129.4	28.1552	129.2	39.9146	129.1	49.3719
128.2	0	128.6	10.091	129	17.673	129.1	28.4287	128.7	41.6315	128.6	52.4368		129.2	0	129.3	10.0733	129.2	17.6153	129.5	28.133	129.3	39.8882	129.2	49.3382
128.3	0	128.7	10.085	129.1	17.6624	129.2	28.4109	128.8	41.6016	128.7	52.4026		129.3	0	129.4	10.0643	129.3	17.6057	129.6	28.1146	129.4	39.8583	129.3	49.3047
128.4	0	128.8	10.0793	129.2	17.6538	129.3	28.3932	128.9	41.5657	128.8	52.367		129.4	0	129.5	10.0578	129.4	17.5933	129.7	28.0937	129.5	39.8293	129.4	49.269
128.5	0	128.9	10.0647	129.3	17.6424	129.4	28.3712	129	41.5386	128.9	52.3239		129.5	0	129.6	10.0495	129.5	17.5779	129.8	28.0736	129.6	39.8042	129.5	49.2312
128.6	0	129	10.0549	129.4	17.6294	129.5	28.3486	129.1	41.5144	129	52.29		129.6	0	129.7	10.0438	129.6	17.5674	129.9	28.0579	129.7	39.7808	129.6	49.1979
128.7	0	129.1	10.046	129.5	17.6186	129.6	28.3279	129.2	41.4894	129.1	52.2586		129.7	0	129.8	10.0381	129.7	17.5582	130	28.0421	129.8	39.7543	129.7	49.1697
128.8	0	129.2	10.0374	129.6	17.6098	129.7	28.3087	129.3	41.4616	129.2	52.2229		129.8	0	129.9	10.0307	129.8	17.5445	130.1	28.0198	129.9	39.7281	129.8	49.1382
128.9	0	129.3	10.0317	129.7	17.601	129.8	28.2908	129.4	41.4348	129.3	52.1894		129.9	0	130	10.0238	129.9	17.5309	130.2	28.0012	130	39.7011	129.9	49.105
129	0	129.4	10.0247	129.8	17.593	129.9	28.2748	129.5	41.4073	129.4	52.152		130	0	130.1	10.019	130	17.5211	130.3	27.9802	130.1	39.6718	130	49.0714
129.1	0	129.5	10.0172	129.9	17.5894	130	28.2548	129.6	41.3814	129.5	52.1154		130.1	0	130.2	10.0129	130.1	17.5086	130.4	27.9639	130.2	39.6468	130.1	49.0358
129.2	0	129.6	10.0098	130	17.5772	130.1	28.2353	129.7	41.3561	129.6	52.0817		130.2	0	130.3	10.0063	130.2	17.5016	130.5	27.9477	130.3	39.6201	130.2	49.0071
129.3	0	129.7	10.0059	130.1	17.567	130.2	28.2125	129.8	41.3307	129.7	52.0521		130.3	0	130.4	9.9994	130.3	17.4915	130.6	27.9322	130.4	39.5945	130.3	48.9795
129.4	0	129.8	10.003	130.2	17.5595	130.3	28.1931	129.9	41.3019	129.8	52.0233		130.4	0	130.5	9.9965	130.4	17.4813	130.7	27.9124	130.5	39.5693	130.4	48.9506
129.5	0	129.9	9.9977	130.3	17.545	130.4	28.1678	130	41.2766	129.9	51.9945		130.5	0	130.6	9.9922	130.5	17.4699	130.8	27.8889	130.6	39.545	130.5	48.9222
129.6	0	130	9.992	130.4	17.5267	130.5	28.1482	130.1	41.2518	130	51.9613		130.6	0	130.7	9.9823	130.6	17.4596	130.9	27.8721	130.7	39.5183	130.6	48.8923
129.7	0	130.1	9.9873	130.5	17.5132	130.6	28.1286	130.2	41.2264	130.1	51.925		130.7	0	130.8	9.9736	130.7	17.4441	131	27.8508	130.8	39.4877	130.7	48.8574
129.8	0	130.2	9.9819	130.6	17.4996	130.7	28.1101	130.3	41.1964	130.2	51.8924		130.8	0	130.9	9.968	130.8	17.4301	131.1	27.8337	130.9	39.4657	130.8	48.8179
129.9	0	130.3	9.9743	130.7	17.4922	130.8	28.0896	130.4	41.1665	130.3	51.8556		130.9	0	131	9.9601	130.9	17.4164	131.2	27.8142	131	39.4417	130.9	48.786
130	0	130.4	9.9633	130.8	17.482	130.9	28.0718	130.5	41.1411	130.4	51.8169		131	0	131.1	9.9536	131	17.4029	131.3	27.8027	131.1	39.4144	131	48.7543
130.1	0	130.5	9.9571	130.9	17.4708	131	28.0511	130.6	41.1141	130.5	51.7831		131.1	0	131.2	9.946	131.1	17.3898	131.4	27.7819	131.2	39.3888	131.1	48.7231
130.2	0	130.6	9.9547	131	17.455	131.1	28.0319	130.7	41.0941	130.6	51.753		131.2	0	131.3	9.9438	131.2	17.376	131.5	27.7651	131.3	39.3656	131.2	48.6932
130.3	0	130.7	9.9547	131.1	17.4412	131.2	28.0103	130.8	41.0694	130.7	51.7242		131.3	0	131.4	9.935	131.3	17.3705	131.6	27.7444	131.4	39.3364	131.3	48.6661
130.4	0	130.8	9.9508	131.2	17.4228	131.3	27.9915	130.9	41.0427	130.8	51.6914		131.4	0	131.5	9.9308	131.4	17.3544	131.7	27.7253	131.5	39.3082	131.4	48.6307
130.5	0	130.9	9.9472	131.3	17.411	131.4	27.9713	131	41.0115	130.9	51.6564		131.5	0	131.6	9.925	131.5	17.3421	131.8	27.7121	131.6	39.2836	131.5	48.6011
130.6	0	131	9.9424	131.4	17.3991	131.5	27.9568	131.1	40.9835	131	51.6214		131.6	0	131.7	9.9143	131.6	17.327	131.9	27.6987	131.7	39.2554	131.6	48.5733
130.7	0	131.1	9.9311	131.5	17.3885	131.6	27.9407	131.2	40.9538	131.1	51.5855		131.7	0	131.8	9.9096	131.7	17.3154	132	27.6821	131.8	39.2321	131.7	48.5394
130.8	0	131.2	9.9224	131.6	17.3798	131.7	27.9184	131.3	40.9223	131.2	51.5466		131.8	0	131.9	9.9028	131.8	17.3059	132.1	27.663	131.9	39.2106	131.8	48.5085
130.9	0	131.3	9.9161	131.7	17.3647	131.8	27.8957	131.4	40.8954	131.3	51.5151		131.9	0	132	9.8944	131.9	17.2983	132.2	27.6443	132	39.1884	131.9	48.4776
131	0	131.4	9.909	131.8	17.3506	131.9	27.8777	131.5	40.8693	131.4	51.4779		132	0	132.1	9.8845	132	17.2902	132.3	27.6291	132.1	39.1665	132	48.4494
131.1	0	131.5	9.9054	131.9	17.3381	132	27.8636	131.6	40.8437	131.5	51.4463		132.1	0	132.2	9.8771	132.1	17.2815	132.4	27.6095	132.2	39.1433	132.1	48.4222
131.2	0	131.6	9.8983	132	17.3303	132.1	27.8434	131.7	40.8169	131.6	51.4147		132.2	0	132.3	9.8727	132.2	17.2709	132.5	27.5896	132.3	39.1199	132.2	48.3893
131.3	0	131.7	9.8885	132.1	17.3168	132.2	27.8245	131.8	40.7905	131.7	51.3768		132.3	0	132.4	9.8606	132.3	17.2624	132.6	27.5704	132.4	39.0945	132.3	48.3571
131.4	0	131.8	9.8818	132.2	17.3072	132.3	27.8056	131.9	40.7639	131.8	51.3447		132.4	0	132.5	9.8556	132.4	17.2512	132.7	27.5543	132.5	39.0714	132.4	48.3242
131.5	0	131.9	9.877	132.3	17.298	132.4	27.7863	132	40.7384	131.9	51.3132		132.5	0	132.6	9.8484	132.5	17.244	132.8	27.5379	132.6	39.0432	132.5	48.2937
131.6	0	132	9.8755	132.4	17.2889	132.5	27.7666	132.1	40.7118	132	51.2857		132.6	0	132.7	9.841	132.6	17.2335	132.9	27.5199	132.7	39.0148	132.6	48.2619
131.7	0	132.1	9.8691	132.5	17.2765	132.6	27.7532	132.2	40.6856	132.1	51.2517		132.7	0	132.8	9.8294	132.7	17.219	133	27.4976	132.8	38.9894	132.7	48.2306
131.8	0	132.2	9.8677	132.6	17.2661	132.7	27.7377	132.3	40.6591	132.2	51.218		132.8	0	132.9	9.8267	132.8	17.2053	133.1	27.4787	132.9	38.9661	132.8	48.1973
131.9	0	132.3	9.8593	132.7	17.2535	132.8	27.7206	132.4	40.6345	132.3	51.1836		132.9	0	133	9.8207	132.9	17.1966	133.2	27.4632	133	38.9416	132.9	48.1698
132	0	132.4	9.8542	132.8	17.2448	132.9	27.7008	132.5	40.6031	132.4	51.1544		133	0	133.1	9.8157	133	17.1835	133.3	27.449	133.1	38.9183	133	48.135
132.1	0	132.5	9.8469	132.9	17.2311	133	27.6834	132.6	40.5802	132.5	51.1227		133.1	0	133.2	9.8111	133.1	17.1754	133.4	27.4288	133.2	38.8945	133.1	48.1019
132.2	0	132.6	9.8433	133	17.2251	133.1	27.668	132.7	40.5545	132.6	51.0888		133.2	0	133.3	9.8022	133.2	17.1653	133.5	27.4128	133.3	38.8705	133.2	48.0733
132.3	0	132.7	9.8401	133.1	17.219	133.2	27.6465	132.8	40.5303	132.7	51.0587		133.3	0	133.4	9.7967	133.3	17.1575	133.6	27.3942	133.4	38.8449	133.3	48.0447
132.4	0	132.8	9.8356	133.2	17.2088	133.3	27.6247	132.9	40.5023	132.8	51.0281		133.4	0	133.5	9.7927	133.4	17.1455	133.7	27.3759	133.5	38.8213	133.4	48.0079
132.5	0	132.9	9.8252	133.3	17.198	133.4	27.6059	133	40.4784	132.9	50.9925		133.5	0	133.6	9.786	133.5	17.134	133.8	27.3566	133.6	38.7954	133.5	47.9765
132.6	0	133	9.8232	133.4	17.183	133.5	27.5898	133.1	40.4557	133	50.9665		133.6	0	133.7	9.781	133.6	17.1206	133.9	27.3367	133.7	38.7706	133.6	47.946
132.7	0	133.1	9.8146	133.5	17.1769	133.6	27.5714	133.2	40.4308	133.1	50.938		133.7	0	133.8	9.7701	133.7	17.1071	134	27.3188	133.8	38.7436	133.7	47.9166
132.8	0	133.2	9.8045	133.6	17.1644	133.7	27.55	133.3	40.4024	133.2	50.9057		133.8	0	133.9	9.7667	133.8	17.0932	134.1	27.3044	133.9	38.7143	133.8	47.8845
132.9	0	133.3	9.7937	133.7	17.1488	133.8	27.5332	133.4	40.3783	133.3	50.8691		133.9	0	134	9.7646	133.9	17.0798	134.2	27.2892	134	38.6929	133.9	47.8547
133	0	133.4	9.7877	133.8	17.135	133.9	27.5147	133.5	40.3547	133.4	50.8376		134	0	134.1	9.7652	134	17.0695	134.3	27.2728	134.1	38.6734	134	47.8261
133.1	0	133.5	9.781	133.9	17.1269	134	27.499	133.6	40.325	133.5	50.8049		134.1	0	134.2	9.7609	134.1	17.0588	134.4	27.2577	134.2	38.6478	134.1	47.7959
133.2	0	133.6	9.775	134	17.1206	134.1	27.4851	133.7	40.2971	133.6	50.7764		134.2	0	134.3	9.7575	134.2	17.051	134.5	27.2354	134.3	38.6239	134.2	47.7668
133.3	0	133.7	9.7642	134.1	17.1116	134.2	27.4676	133.8	40.2707	133.7	50.7417		134.3	0	134.4	9.7513	134.3	17.0418	134.6	27.2172	134.4	38.5985	134.3	47.7352
133.4	0	133.8	9.7592	134.2	17.1032	134.3	27.4498	133.9	40.2448	133.8	50.7096		134.4	0	134.5	9.7424	134.4	17.0297	134.7	27.1973	134.5	38.5716	134.4	47.7034
133.5	0	133.9	9.7527	134.3	17.0953	134.4	27.4292	134	40.2255	133.9	50.6772		134.5	0	134.6	9.7364	134.5	17.0163	134.8	27.182	134.6	38.546	134.5	47.6712
133.6	0	134	9.7488	134.4	17.0852	134.5	27.4132	134.1	40.2049	134	50.6498		134.6	0	134.7	9.7279	134.6	17.0051	134.9	27.1672	134.7	38.52	134.6	47.643
133.7	0	134.1	9.7417	134.5	17.0769	134.6	27.3942	134.2	40.1808	134.1	50.6212		134.7	0	134.8	9.7259	134.7	16.9969	135	27.1475	134.8	38.4978	134.7	47.6115
133.8	0	134.2	9.7402	134.6	17.0646	134.7	27.3794	134.3	40.1558	134.2	50.5884		134.8	0	134.9	9.722	134.8	16.9898	135.1	27.1325	134.9	38.4777	134.8	47.5865
133.9	0	134.3	9.7375	134.7	17.0539	134.8	27.3637	134.4	40.1311	134.3	50.5551		134.9	0	135	9.7166	134.9	16.9823	135.2	27.1186	135	38.4528	134.9	47.5605
134	0	134.4	9.7332	134.8	17.0418	134.9	27.3449	134.5	40.104	134.4	50.5249		135	0	135.1	9.713	135	16.9706	135.3	27.101	135.1	38.4277	135	47.5328
134.1	0	134.5	9.7265	134.9	17.0267	135	27.3351	134.6	40.0776	134.5	50.4941		135.1	0	135.2	9.7119	135.1	16.959	135.4	27.0852	135.2	38.4043	135.1	47.5044
134.2	0	134.6	9.722	135	17.0216	135.1	27.3147	134.7	40.0532	134.6	50.4642		135.2	0	135.3	9.7032	135.2	16.9515	135.5	27.0718	135.3	38.3764	135.2	47.4764
134.3	0	134.7	9.7188	135.1	17.0076	135.2	27.3023	134.8	40.0263	134.7	50.4357		135.3	0	135.4	9.6973	135.3	16.9412	135.6	27.0575	135.4	38.354	135.3	47.4437
134.4	0	134.8	9.718	135.2	16.9956	135.3	27.2869	134.9	40.0006	134.8	50.4039		135.4	0	135.5	9.6921	135.4	16.9311	135.7	27.0402	135.5	38.3324	135.4	47.4109
134.5	0	134.9	9.7113	135.3	16.9831	135.4	27.2646	135	39.9796	134.9	50.3731		135.5	0	135.6	9.684	135.5	16.9234	135.8	27.0236	135.6	38.3091	135.5	47.3817
134.6	0	135	9.7116	135.4	16.9702	135.5	27.249	135.1	39.9538	135	50.3482		135.6	0	135.7	9.6813	135.6	16.9146	135.9	27.0069	135.7	38.2813	135.6	47.3538
134.7	0	135.1	9.7092	135.5	16.9605	135.6	27.2308	135.2	39.9272	135.1	50.3174		135.7	0	135.8	9.6754	135.7	16.9044	136	26.9895	135.8	38.2548	135.7	47.3212
134.8	0	135.2	9.7044	135.6	16.9485	135.7	27.2122	135.3	39.9022	135.2	50.2871		135.8	0	135.9	9.6718	135.8	16.89	136.1	26.9714	135.9	38.2323	135.8	47.2849
134.9	0	135.3	9.7042	135.7	16.9351	135.8	27.199	135.4	39.8722	135.3	50.2591		135.9	0	136	9.668	135.9	16.8806	136.2	26.9555	136	38.2094	135.9	47.2538
135	0	135.4	9.6951	135.8	16.9234	135.9	27.1821	135.5	39.8454	135.4	50.226		136	0	136.1	9.6617	136	16.8719	136.3	26.9386	136.1	38.1868	136	47.2262
135.1	0	135.5	9.687	135.9	16.9149	136	27.1625	135.6	39.8174	135.5	50.1967		136.1	0	136.2	9.659	136.1	16.8587	136.4	26.9265	136.2	38.168	136.1	47.1997
135.2	0	135.6	9.6775	136	16.9025	136.1	27.1457	135.7	39.7879	135.6	50.1661		136.2	0	136.3	9.6547	136.2	16.852	136.5	26.9097	136.3	38.1455	136.2	47.1759
135.3	0	135.7	9.6694	136.1	16.8934	136.2	27.129	135.8	39.7638	135.7	50.1353		136.3	0	136.4	9.6487	136.3	16.8436	136.6	26.8924	136.4	38.1241	136.3	47.1492
135.4	0	135.8	9.6663	136.2	16.8812	136.3	27.1148	135.9	39.7386	135.8	50.1077		136.4	0	136.5	9.6417	136.4	16.8333	136.7	26.8783	136.5	38.0966	136.4	47.1212
135.5	0	135.9	9.6604	136.3	16.867	136.4	27.1006	136	39.7137	135.9	50.0756		136.5	0	136.6	9.6341	136.5	16.8205	136.8	26.8602	136.6	38.0726	136.5	47.0891
135.6	0	136	9.6543	136.4	16.8613	136.5	27.0862	136.1	39.6908	136	50.0416		136.6	0	136.7	9.628	136.6	16.8096	136.9	26.8469	136.7	38.0478	136.6	47.0549
135.7	0	136.1	9.6476	136.5	16.8549	136.6	27.0658	136.2	39.6664	136.1	50.0112		136.7	0	136.8	9.6217	136.7	16.7984	137	26.8294	136.8	38.0262	136.7	47.0234
135.8	0	136.2	9.6406	136.6	16.8434	136.7	27.0519	136.3	39.6383	136.2	49.9818		136.8	0	136.9	9.6167	136.8	16.792	137.1	26.8142	136.9	38.0049	136.8	46.9938
135.9	0	136.3	9.6341	136.7	16.8371	136.8	27.0344	136.4	39.6167	136.3	49.9513		136.9	0	137	9.6073	136.9	16.7819	137.2	26.7986	137	37.9789	136.9	46.9672
136	0	136.4	9.6294	136.8	16.827	136.9	27.0188	136.5	39.5939	136.4	49.9223		137	0	137.1	9.6006	137	16.77	137.3	26.783	137.1	37.9543	137	46.9327
136.1	0	136.5	9.6257	136.9	16.8187	137	27.0045	136.6	39.5642	136.5	49.8958		137.1	0	137.2	9.598	137.1	16.759	137.4	26.763	137.2	37.9311	137.1	46.9007
136.2	0	136.6	9.6127	137	16.8114	137.1	26.9854	136.7	39.5412	136.6	49.8609		137.2	0	137.3	9.5928	137.2	16.75	137.5	26.7424	137.3	37.9116	137.2	46.871
136.3	0	136.7	9.6067	137.1	16.8023	137.2	26.966	136.8	39.5159	136.7	49.8297		137.3	0	137.4	9.5893	137.3	16.7417	137.6	26.7219	137.4	37.8889	137.3	46.8404
136.4	0	136.8	9.599	137.2	16.7888	137.3	26.9521	136.9	39.4969	136.8	49.7999		137.4	0	137.5	9.5814	137.4	16.7302	137.7	26.705	137.5	37.8655	137.4	46.8108
136.5	0	136.9	9.5948	137.3	16.7825	137.4	26.9337	137	39.4776	136.9	49.7763		137.5	0	137.6	9.5739	137.5	16.7213	137.8	26.6885	137.6	37.8439	137.5	46.7782
136.6	0	137	9.5895	137.4	16.7712	137.5	26.9207	137.1	39.4538	137	49.7508		137.6	0	137.7	9.5677	137.6	16.7096	137.9	26.6684	137.7	37.8206	137.6	46.7466
136.7	0	137.1	9.5791	137.5	16.761	137.6	26.9006	137.2	39.4314	137.1	49.7221		137.7	0	137.8	9.565	137.7	16.7029	138	26.6494	137.8	37.8005	137.7	46.7147
136.8	0	137.2	9.5741	137.6	16.7514	137.7	26.8828	137.3	39.413	137.2	49.6915		137.8	0	137.9	9.5557	137.8	16.6927	138.1	26.6338	137.9	37.7743	137.8	46.6877
136.9	0	137.3	9.5708	137.7	16.7403	137.8	26.8665	137.4	39.3902	137.3	49.6689		137.9	0	138	9.552	137.9	16.682	138.2	26.6207	138	37.7523	137.9	46.6577
137	0	137.4	9.5627	137.8	16.7328	137.9	26.8529	137.5	39.3711	137.4	49.6395		138	0	138.1	9.5465	138	16.6727	138.3	26.604	138.1	37.7291	138	46.6288
137.1	0	137.5	9.5595	137.9	16.7222	138	26.833	137.6	39.3463	137.5	49.6142		138.1	0	138.2	9.5444	138.1	16.6646	138.4	26.5854	138.2	37.7045	138.1	46.5987
137.2	0	137.6	9.5507	138	16.7106	138.1	26.8127	137.7	39.3205	137.6	49.5837		138.2	0	138.3	9.5413	138.2	16.6527	138.5	26.5714	138.3	37.6783	138.2	46.5678
137.3	0	137.7	9.5451	138.1	16.6983	138.2	26.7948	137.8	39.2982	137.7	49.553		138.3	0	138.4	9.5356	138.3	16.6423	138.6	26.56	138.4	37.6527	138.3	46.5404
137.4	0	137.8	9.5407	138.2	16.6866	138.3	26.7764	137.9	39.277	137.8	49.5274		138.4	0	138.5	9.5333	138.4	16.6291	138.7	26.547	138.5	37.6288	138.4	46.5097
137.5	0	137.9	9.5361	138.3	16.6755	138.4	26.7628	138	39.2557	137.9	49.498		138.5	0	138.6	9.5309	138.5	16.6212	138.8	26.5304	138.6	37.6074	138.5	46.4862
137.6	0	138	9.5307	138.4	16.6669	138.5	26.7444	138.1	39.2307	138	49.4688		138.6	0	138.7	9.5312	138.6	16.6128	138.9	26.5098	138.7	37.5863	138.6	46.4602
137.7	0	138.1	9.524	138.5	16.6525	138.6	26.7266	138.2	39.208	138.1	49.4373		138.7	0	138.8	9.5222	138.7	16.6037	139	26.4906	138.8	37.5624	138.7	46.4321
137.8	0	138.2	9.5193	138.6	16.6379	138.7	26.7094	138.3	39.186	138.2	49.4116		138.8	0	138.9	9.5169	138.8	16.5905	139.1	26.4767	138.9	37.538	138.8	46.4022
137.9	0	138.3	9.5122	138.7	16.6256	138.8	26.6921	138.4	39.1652	138.3	49.3808		138.9	0	139	9.5083	138.9	16.5769	139.2	26.459	139	37.5115	138.9	46.3728
138	0	138.4	9.5087	138.8	16.6166	138.9	26.6774	138.5	39.1372	138.4	49.3521		139	0	139.1	9.5055	139	16.5673	139.3	26.4435	139.1	37.4911	139	46.3436
138.1	0	138.5	9.5023	138.9	16.6052	139	26.6564	138.6	39.1134	138.5	49.3192		139.1	0	139.2	9.4967	139.1	16.5614	139.4	26.4279	139.2	37.468	139.1	46.3191
138.2	0	138.6	9.4973	139	16.5938	139.1	26.6374	138.7	39.0879	138.6	49.2902		139.2	0	139.3	9.4877	139.2	16.5507	139.5	26.412	139.3	37.4477	139.2	46.2883
138.3	0	138.7	9.4885	139.1	16.5843	139.2	26.6182	138.8	39.0626	138.7	49.2633		139.3	0	139.4	9.4843	139.3	16.5427	139.6	26.3948	139.4	37.426	139.3	46.257
138.4	0	138.8	9.4825	139.2	16.5691	139.3	26.6039	138.9	39.0403	138.8	49.2359		139.4	0	139.5	9.4803	139.4	16.5301	139.7	26.3856	139.5	37.4045	139.4	46.229
138.5	0	138.9	9.4783	139.3	16.5568	139.4	26.5888	139	39.0149	138.9	49.208		139.5	0	139.6	9.4725	139.5	16.519	139.8	26.3756	139.6	37.3792	139.5	46.2039
138.6	0	139	9.4721	139.4	16.5447	139.5	26.5731	139.1	38.9914	139	49.1837		139.6	0	139.7	9.4708	139.6	16.5067	139.9	26.3614	139.7	37.3627	139.6	46.1754
138.7	0	139.1	9.4635	139.5	16.5371	139.6	26.5573	139.2	38.9614	139.1	49.1562		139.7	0	139.8	9.4643	139.7	16.5018	140	26.3455	139.8	37.3433	139.7	46.149
138.8	0	139.2	9.4535	139.6	16.5251	139.7	26.5429	139.3	38.9376	139.2	49.1236		139.8	0	139.9	9.4617	139.8	16.4958	140.1	26.3308	139.9	37.3236	139.8	46.1244
138.9	0	139.3	9.4504	139.7	16.5163	139.8	26.5269	139.4	38.9173	139.3	49.0934		139.9	0	140	9.4536	139.9	16.4913	140.2	26.3107	140	37.3002	139.9	46.0979
139	0	139.4	9.4458	139.8	16.5085	139.9	26.5144	139.5	38.8923	139.4	49.0662		140	0	140.1	9.4457	140	16.4824	140.3	26.2942	140.1	37.2772	140	46.0693
139.1	0	139.5	9.4388	139.9	16.5025	140	26.503	139.6	38.8666	139.5	49.0371		140.1	0	140.2	9.4363	140.1	16.4738	140.4	26.2766	140.2	37.2506	140.1	46.0439
139.2	0	139.6	9.432	140	16.4916	140.1	26.4856	139.7	38.8464	139.6	49.0097		140.2	0	140.3	9.4316	140.2	16.4631	140.5	26.2611	140.3	37.2298	140.2	46.0139
139.3	0	139.7	9.4248	140.1	16.477	140.2	26.4664	139.8	38.823	139.7	48.9816		140.3	0	140.4	9.4258	140.3	16.4532	140.6	26.2506	140.4	37.2101	140.3	45.9856
139.4	0	139.8	9.4197	140.2	16.4671	140.3	26.4503	139.9	38.7985	139.8	48.9572		140.4	0	140.5	9.4186	140.4	16.4445	140.7	26.2361	140.5	37.1888	140.4	45.9565
139.5	0	139.9	9.4134	140.3	16.4562	140.4	26.4331	140	38.7764	139.9	48.9329		140.5	0	140.6	9.4135	140.5	16.4387	140.8	26.2223	140.6	37.1674	140.5	45.932
139.6	0	140	9.4122	140.4	16.4438	140.5	26.4186	140.1	38.7502	140	48.9097		140.6	0	140.7	9.4086	140.6	16.4309	140.9	26.2022	140.7	37.1486	140.6	45.9082
139.7	0	140.1	9.4081	140.5	16.4351	140.6	26.4	140.2	38.722	140.1	48.8781		140.7	0	140.8	9.4056	140.7	16.4225	141	26.1858	140.8	37.129	140.7	45.8828
139.8	0	140.2	9.4018	140.6	16.4232	140.7	26.3862	140.3	38.6968	140.2	48.8476		140.8	0	140.9	9.3982	140.8	16.4143	141.1	26.1712	140.9	37.103	140.8	45.8594
139.9	0	140.3	9.3933	140.7	16.4146	140.8	26.3718	140.4	38.6733	140.3	48.8224		140.9	0	141	9.3903	140.9	16.4032	141.2	26.1522	141	37.0758	140.9	45.8284
140	0	140.4	9.3868	140.8	16.4058	140.9	26.3502	140.5	38.6477	140.4	48.794		141	0	141.1	9.3815	141	16.3945	141.3	26.1352	141.1	37.0521	141	45.7965
140.1	0	140.5	9.3834	140.9	16.392	141	26.334	140.6	38.625	140.5	48.7683		141.1	0	141.2	9.3714	141.1	16.3825	141.4	26.1214	141.2	37.0279	141.1	45.7661
140.2	0	140.6	9.3774	141	16.3797	141.1	26.3164	140.7	38.6029	140.6	48.739		141.2	0	141.3	9.3635	141.2	16.3712	141.5	26.1032	141.3	37.007	141.2	45.7344
140.3	0	140.7	9.3728	141.1	16.3709	141.2	26.2992	140.8	38.5818	140.7	48.7128		141.3	0	141.4	9.3612	141.3	16.3592	141.6	26.082	141.4	36.9885	141.3	45.7061
140.4	0	140.8	9.3651	141.2	16.3612	141.3	26.2853	140.9	38.5571	140.8	48.6864		141.4	0	141.5	9.3574	141.4	16.3525	141.7	26.0611	141.5	36.9626	141.4	45.682
140.5	0	140.9	9.3517	141.3	16.3526	141.4	26.2667	141	38.5344	140.9	48.6563		141.5	0	141.6	9.3503	141.5	16.3417	141.8	26.0437	141.6	36.9363	141.5	45.6557
140.6	0	141	9.3447	141.4	16.3407	141.5	26.251	141.1	38.5133	141	48.6261		141.6	0	141.7	9.3467	141.6	16.3259	141.9	26.0299	141.7	36.9137	141.6	45.6255
140.7	0	141.1	9.3387	141.5	16.333	141.6	26.2338	141.2	38.4868	141.1	48.5977		141.7	0	141.8	9.3364	141.7	16.3135	142	26.0139	141.8	36.893	141.7	45.5975
140.8	0	141.2	9.3317	141.6	16.3227	141.7	26.2203	141.3	38.4654	141.2	48.5696		141.8	0	141.9	9.3323	141.8	16.3005	142.1	25.9953	141.9	36.873	141.8	45.5677
140.9	0	141.3	9.3278	141.7	16.3156	141.8	26.2033	141.4	38.4394	141.3	48.5418		141.9	0	142	9.3274	141.9	16.293	142.2	25.9833	142	36.8505	141.9	45.5415
141	0	141.4	9.3189	141.8	16.2992	141.9	26.1848	141.5	38.4173	141.4	48.5105		142	0	142.1	9.3228	142	16.2873	142.3	25.9684	142.1	36.8297	142	45.5154
141.1	0	141.5	9.3141	141.9	16.2871	142	26.168	141.6	38.3944	141.5	48.4811		142.1	0	142.2	9.3203	142.1	16.278	142.4	25.9558	142.2	36.8101	142.1	45.4887
141.2	0	141.6	9.3119	142	16.2726	142.1	26.1542	141.7	38.3766	141.6	48.4537		142.2	0	142.3	9.3134	142.2	16.2736	142.5	25.9395	142.3	36.7862	142.2	45.463
141.3	0	141.7	9.3141	142.1	16.2631	142.2	26.1372	141.8	38.3515	141.7	48.4311		142.3	0	142.4	9.3082	142.3	16.262	142.6	25.925	142.4	36.7638	142.3	45.4372
141.4	0	141.8	9.3058	142.2	16.2516	142.3	26.1206	141.9	38.3257	141.8	48.4		142.4	0	142.5	9.3002	142.4	16.254	142.7	25.9073	142.5	36.739	142.4	45.4074
141.5	0	141.9	9.2973	142.3	16.2421	142.4	26.1053	142	38.3025	141.9	48.3676		142.5	0	142.6	9.2956	142.5	16.2408	142.8	25.8886	142.6	36.7194	142.5	45.3769
141.6	0	142	9.2879	142.4	16.2322	142.5	26.0907	142.1	38.281	142	48.3367		142.6	0	142.7	9.288	142.6	16.2309	142.9	25.8721	142.7	36.6977	142.6	45.3503
141.7	0	142.1	9.2811	142.5	16.226	142.6	26.0762	142.2	38.2588	142.1	48.3085		142.7	0	142.8	9.2824	142.7	16.219	143	25.8519	142.8	36.6763	142.7	45.3269
141.8	0	142.2	9.2747	142.6	16.2183	142.7	26.0623	142.3	38.2348	142.2	48.2797		142.8	0	142.9	9.2797	142.8	16.2082	143.1	25.8363	142.9	36.6573	142.8	45.3027
141.9	0	142.3	9.2663	142.7	16.2099	142.8	26.046	142.4	38.2169	142.3	48.2533		142.9	0	143	9.2714	142.9	16.1976	143.2	25.8204	143	36.6392	142.9	45.279
142	0	142.4	9.2621	142.8	16.1996	142.9	26.0272	142.5	38.196	142.4	48.2257		143	0	143.1	9.2664	143	16.1888	143.3	25.8047	143.1	36.619	143	45.2537
142.1	0	142.5	9.2591	142.9	16.1846	143	26.0122	142.6	38.1715	142.5	48.2		143.1	0	143.2	9.2587	143.1	16.1805	143.4	25.7894	143.2	36.5972	143.1	45.2275
142.2	0	142.6	9.2544	143	16.1706	143.1	25.9948	142.7	38.1515	142.6	48.1744		143.2	0	143.3	9.2497	143.2	16.1714	143.5	25.7754	143.3	36.5777	143.2	45.2001
142.3	0	142.7	9.2531	143.1	16.1557	143.2	25.9873	142.8	38.1286	142.7	48.1518		143.3	0	143.4	9.2484	143.3	16.1655	143.6	25.764	143.4	36.559	143.3	45.1757
142.4	0	142.8	9.2486	143.2	16.1503	143.3	25.9714	142.9	38.1	142.8	48.125		143.4	0	143.5	9.242	143.4	16.1587	143.7	25.749	143.5	36.5388	143.4	45.1523
142.5	0	142.9	9.2392	143.3	16.143	143.4	25.9561	143	38.0736	142.9	48.0931		143.5	0	143.6	9.2388	143.5	16.1502	143.8	25.7338	143.6	36.5173	143.5	45.1261
142.6	0	143	9.2303	143.4	16.1313	143.5	25.9432	143.1	38.0498	143	48.0605		143.6	0	143.7	9.2313	143.6	16.1397	143.9	25.7216	143.7	36.4958	143.6	45.1021
142.7	0	143.1	9.2237	143.5	16.1226	143.6	25.9264	143.2	38.0317	143.1	48.0293		143.7	0	143.8	9.2257	143.7	16.1323	144	25.7062	143.8	36.475	143.7	45.0732
142.8	0	143.2	9.2183	143.6	16.1183	143.7	25.9134	143.3	38.0073	143.2	48.0049		143.8	0	143.9	9.2228	143.8	16.1241	144.1	25.6921	143.9	36.4579	143.8	45.0484
142.9	0	143.3	9.2175	143.7	16.1093	143.8	25.8996	143.4	37.9802	143.3	47.9799		143.9	0	144	9.2237	143.9	16.1142	144.2	25.6759	144	36.4417	143.9	45.0226
143	0	143.4	9.2112	143.8	16.0994	143.9	25.8874	143.5	37.9605	143.4	47.9503		144	0	144.1	9.216	144	16.108	144.3	25.6592	144.1	36.4181	144	44.9954
143.1	0	143.5	9.2073	143.9	16.0891	144	25.8706	143.6	37.9376	143.5	47.9229		144.1	0	144.2	9.2102	144.1	16.0977	144.4	25.6428	144.2	36.3971	144.1	44.9693
143.2	0	143.6	9.2049	144	16.0824	144.1	25.8565	143.7	37.9159	143.6	47.8947		144.2	0	144.3	9.2035	144.2	16.0879	144.5	25.6279	144.3	36.3778	144.2	44.941
143.3	0	143.7	9.2041	144.1	16.074	144.2	25.8457	143.8	37.8937	143.7	47.8685		144.3	0	144.4	9.1979	144.3	16.0755	144.6	25.6156	144.4	36.3566	144.3	44.9116
143.4	0	143.8	9.2026	144.2	16.0662	144.3	25.8335	143.9	37.8723	143.8	47.8437		144.4	0	144.5	9.1916	144.4	16.0692	144.7	25.6033	144.5	36.3357	144.4	44.8825
143.5	0	143.9	9.1989	144.3	16.0593	144.4	25.8214	144	37.8503	143.9	47.8177		144.5	0	144.6	9.1868	144.5	16.0617	144.8	25.5855	144.6	36.3185	144.5	44.8589
143.6	0	144	9.1911	144.4	16.0482	144.5	25.8035	144.1	37.825	144	47.7868		144.6	0	144.7	9.1828	144.6	16.0529	144.9	25.5694	144.7	36.2995	144.6	44.8324
143.7	0	144.1	9.1827	144.5	16.0382	144.6	25.7869	144.2	37.8073	144.1	47.7585		144.7	0	144.8	9.17	144.7	16.0443	145	25.5577	144.8	36.2783	144.7	44.811
143.8	0	144.2	9.1774	144.6	16.0293	144.7	25.7722	144.3	37.7856	144.2	47.7352		144.8	0	144.9	9.1688	144.8	16.0319	145.1	25.5483	144.9	36.2559	144.8	44.7815
143.9	0	144.3	9.1735	144.7	16.0231	144.8	25.7538	144.4	37.7623	144.3	47.7108		144.9	0	145	9.1651	144.9	16.0264	145.2	25.5355	145	36.2347	144.9	44.7585
144	0	144.4	9.1641	144.8	16.0165	144.9	25.7389	144.5	37.739	144.4	47.687		145	0	145.1	9.1562	145	16.0222	145.3	25.5231	145.1	36.2154	145	44.7345
144.1	0	144.5	9.1603	144.9	16.0072	145	25.7202	144.6	37.7173	144.5	47.6593		145.1	0	145.2	9.1473	145.1	16.0119	145.4	25.5065	145.2	36.1941	145.1	44.7102
144.2	0	144.6	9.1548	145	15.9958	145.1	25.7063	144.7	37.6999	144.6	47.6353		145.2	0	145.3	9.1446	145.2	15.9991	145.5	25.4863	145.3	36.1704	145.2	44.6801
144.3	0	144.7	9.149	145.1	15.9875	145.2	25.6872	144.8	37.6794	144.7	47.6095		145.3	0	145.4	9.1407	145.3	15.99	145.6	25.47	145.4	36.1468	145.3	44.6582
144.4	0	144.8	9.1454	145.2	15.9732	145.3	25.6725	144.9	37.6596	144.8	47.5829		145.4	0	145.5	9.1331	145.4	15.9784	145.7	25.4529	145.5	36.1209	145.4	44.6337
144.5	0	144.9	9.1388	145.3	15.9634	145.4	25.6586	145	37.6366	144.9	47.5531		145.5	0	145.6	9.1251	145.5	15.9676	145.8	25.4344	145.6	36.0988	145.5	44.6073
144.6	0	145	9.1331	145.4	15.9574	145.5	25.6444	145.1	37.6163	145	47.5233		145.6	0	145.7	9.1229	145.6	15.9567	145.9	25.4139	145.7	36.0805	145.6	44.5797
144.7	0	145.1	9.1283	145.5	15.9512	145.6	25.6275	145.2	37.5932	145.1	47.4924		145.7	0	145.8	9.1163	145.7	15.9489	146	25.4011	145.8	36.0573	145.7	44.5522
144.8	0	145.2	9.1199	145.6	15.9384	145.7	25.6142	145.3	37.5756	145.2	47.4577		145.8	0	145.9	9.11	145.8	15.9384	146.1	25.3897	145.9	36.0306	145.8	44.5257
144.9	0	145.3	9.1207	145.7	15.9318	145.8	25.5972	145.4	37.5566	145.3	47.4371		145.9	0	146	9.103	145.9	15.9241	146.2	25.3741	146	36.0079	145.9	44.4973
145	0	145.4	9.1153	145.8	15.9207	145.9	25.5846	145.5	37.5335	145.4	47.4153		146	0	146.1	9.0999	146	15.9166	146.3	25.3624	146.1	35.991	146	44.4733
145.1	0	145.5	9.1102	145.9	15.9072	146	25.5691	145.6	37.5092	145.5	47.393		146.1	0	146.2	9.0961	146.1	15.9068	146.4	25.3481	146.2	35.9688	146.1	44.4516
145.2	0	145.6	9.1038	146	15.8982	146.1	25.5485	145.7	37.4905	145.6	47.3691		146.2	0	146.3	9.0913	146.2	15.8974	146.5	25.3318	146.3	35.9488	146.2	44.4268
145.3	0	145.7	9.1001	146.1	15.8876	146.2	25.5333	145.8	37.4704	145.7	47.3456		146.3	0	146.4	9.0843	146.3	15.8883	146.6	25.3132	146.4	35.9269	146.3	44.4035
145.4	0	145.8	9.0958	146.2	15.8797	146.3	25.5199	145.9	37.4501	145.8	47.3229		146.4	0	146.5	9.0746	146.4	15.8772	146.7	25.2967	146.5	35.9014	146.4	44.3761
145.5	0	145.9	9.0907	146.3	15.8737	146.4	25.5057	146	37.4327	145.9	47.2962		146.5	0	146.6	9.0698	146.5	15.865	146.8	25.2823	146.6	35.8764	146.5	44.3462
145.6	0	146	9.0873	146.4	15.8655	146.5	25.4937	146.1	37.4073	146	47.2691		146.6	0	146.7	9.0653	146.6	15.8521	146.9	25.2671	146.7	35.8547	146.6	44.3185
145.7	0	146.1	9.0782	146.5	15.8576	146.6	25.4768	146.2	37.3845	146.1	47.2374		146.7	0	146.8	9.0602	146.7	15.8419	147	25.259	146.8	35.8304	146.7	44.2894
145.8	0	146.2	9.0686	146.6	15.8454	146.7	25.4651	146.3	37.365	146.2	47.2113		146.8	0	146.9	9.0539	146.8	15.8314	147.1	25.2471	146.9	35.8076	146.8	44.2632
145.9	0	146.3	9.0644	146.7	15.8383	146.8	25.4494	146.4	37.3469	146.3	47.183		146.9	0	147	9.0504	146.9	15.8174	147.2	25.2298	147	35.7907	146.9	44.2369
146	0	146.4	9.0601	146.8	15.8263	146.9	25.4344	146.5	37.3288	146.4	47.1562		147	0	147.1	9.048	147	15.8099	147.3	25.2154	147.1	35.7719	147	44.2193
146.1	0	146.5	9.057	146.9	15.8164	147	25.4211	146.6	37.3074	146.5	47.1342		147.1	0	147.2	9.0426	147.1	15.8018	147.4	25.1999	147.2	35.752	147.1	44.1995
146.2	0	146.6	9.0499	147	15.8119	147.1	25.4077	146.7	37.2876	146.6	47.1039		147.2	0	147.3	9.0384	147.2	15.7946	147.5	25.1848	147.3	35.7303	147.2	44.1758
146.3	0	146.7	9.0468	147.1	15.8086	147.2	25.3919	146.8	37.2616	146.7	47.0811		147.3	0	147.4	9.0323	147.3	15.7838	147.6	25.1744	147.4	35.7103	147.3	44.1531
146.4	0	146.8	9.0376	147.2	15.8005	147.3	25.3789	146.9	37.2401	146.8	47.0577		147.4	0	147.5	9.0239	147.4	15.7754	147.7	25.1598	147.5	35.6865	147.4	44.1279
146.5	0	146.9	9.0305	147.3	15.7919	147.4	25.3609	147	37.222	146.9	47.0314		147.5	0	147.6	9.0197	147.5	15.761	147.8	25.1479	147.6	35.669	147.5	44.103
146.6	0	147	9.0302	147.4	15.7831	147.5	25.3474	147.1	37.201	147	47.0046		147.6	0	147.7	9.0117	147.6	15.7535	147.9	25.1352	147.7	35.6472	147.6	44.0849
146.7	0	147.1	9.0269	147.5	15.7727	147.6	25.3333	147.2	37.1785	147.1	46.9794		147.7	0	147.8	9.0068	147.7	15.7426	148	25.1185	147.8	35.628	147.7	44.0597
146.8	0	147.2	9.0224	147.6	15.7659	147.7	25.3164	147.3	37.1604	147.2	46.9559		147.8	0	147.9	9.0037	147.8	15.7353	148.1	25.1043	147.9	35.6101	147.8	44.0343
146.9	0	147.3	9.0171	147.7	15.7556	147.8	25.3026	147.4	37.1394	147.3	46.9284		147.9	0	148	8.9994	147.9	15.727	148.2	25.0907	148	35.5894	147.9	44.0132
147	0	147.4	9.0123	147.8	15.7431	147.9	25.288	147.5	37.1179	147.4	46.9019		148	0	148.1	8.9962	148	15.7182	148.3	25.0765	148.1	35.5704	148	43.9896
147.1	0	147.5	9.0044	147.9	15.7362	148	25.2713	147.6	37.1019	147.5	46.8764		148.1	0	148.2	8.9919	148.1	15.7061	148.4	25.065	148.2	35.5486	148.1	43.9616
147.2	0	147.6	9.0018	148	15.7259	148.1	25.2565	147.7	37.0825	147.6	46.8511		148.2	0	148.3	8.9864	148.2	15.6962	148.5	25.0488	148.3	35.5275	148.2	43.9376
147.3	0	147.7	8.9961	148.1	15.7227	148.2	25.2394	147.8	37.0623	147.7	46.8242		148.3	0	148.4	8.983	148.3	15.6862	148.6	25.0353	148.4	35.5106	148.3	43.9131
147.4	0	147.8	8.9871	148.2	15.7125	148.3	25.2258	147.9	37.0426	147.8	46.795		148.4	0	148.5	8.9813	148.4	15.6806	148.7	25.0219	148.5	35.4919	148.4	43.8879
147.5	0	147.9	8.984	148.3	15.706	148.4	25.2126	148	37.0223	147.9	46.7726		148.5	0	148.6	8.9787	148.5	15.6703	148.8	25.011	148.6	35.4775	148.5	43.8622
147.6	0	148	8.9777	148.4	15.6974	148.5	25.1969	148.1	37.0023	148	46.748		148.6	0	148.7	8.9748	148.6	15.6649	148.9	25.0012	148.7	35.4616	148.6	43.8395
147.7	0	148.1	8.9763	148.5	15.6892	148.6	25.1779	148.2	36.9799	148.1	46.7261		148.7	0	148.8	8.9747	148.7	15.6565	149	24.9876	148.8	35.4447	148.7	43.8186
147.8	0	148.2	8.9734	148.6	15.678	148.7	25.1606	148.3	36.9581	148.2	46.7024		148.8	0	148.9	8.9758	148.8	15.652	149.1	24.9797	148.9	35.429	148.8	43.7933
147.9	0	148.3	8.9726	148.7	15.6651	148.8	25.149	148.4	36.9402	148.3	46.6778		148.9	0	149	8.9675	148.9	15.6495	149.2	24.9683	149	35.4083	148.9	43.7718
148	0	148.4	8.9698	148.8	15.6549	148.9	25.1331	148.5	36.9196	148.4	46.6555		149	0	149.1	8.9682	149	15.6427	149.3	24.9566	149.1	35.3894	149	43.7506
148.1	0	148.5	8.963	148.9	15.6451	149	25.1208	148.6	36.8947	148.5	46.6337		149.1	0	149.2	8.9686	149.1	15.6358	149.4	24.9435	149.2	35.3722	149.1	43.7317
148.2	0	148.6	8.9551	149	15.6376	149.1	25.101	148.7	36.8733	148.6	46.6104		149.2	0	149.3	8.9665	149.2	15.6262	149.5	24.9337	149.3	35.3511	149.2	43.7109
148.3	0	148.7	8.9498	149.1	15.6275	149.2	25.0863	148.8	36.8589	148.7	46.581		149.3	0	149.4	8.9623	149.3	15.6162	149.6	24.9215	149.4	35.3317	149.3	43.6899
148.4	0	148.8	8.9484	149.2	15.6224	149.3	25.0689	148.9	36.8395	148.8	46.5549		149.4	0	149.5	8.9589	149.4	15.6026	149.7	24.9087	149.5	35.3088	149.4	43.6653
148.5	0	148.9	8.9423	149.3	15.6128	149.4	25.0576	149	36.8191	148.9	46.5282		149.5	0	149.6	8.955	149.5	15.5957	149.8	24.8974	149.6	35.2874	149.5	43.6403
148.6	0	149	8.9384	149.4	15.6025	149.5	25.044	149.1	36.7966	149	46.5042		149.6	0	149.7	8.9514	149.6	15.586	149.9	24.8823	149.7	35.27	149.6	43.6144
148.7	0	149.1	8.9315	149.5	15.5975	149.6	25.0318	149.2	36.7743	149.1	46.4785		149.7	0	149.8	8.9464	149.7	15.5779	150	24.8641	149.8	35.2479	149.7	43.5944
148.8	0	149.2	8.9272	149.6	15.5902	149.7	25.0138	149.3	36.7526	149.2	46.4577		149.8	0	149.9	8.943	149.8	15.5678	150.1	24.8495	149.9	35.2308	149.8	43.5731
148.9	0	149.3	8.9242	149.7	15.5751	149.8	24.9928	149.4	36.7329	149.3	46.432		149.9	0	150	8.933	149.9	15.5558	150.2	24.8311	150	35.2054	149.9	43.549
149	0	149.4	8.9183	149.8	15.5611	149.9	24.9754	149.5	36.7175	149.4	46.4118		150	0	150.1	8.9256	150	15.5464	150.3	24.8138	150.1	35.1822	150	43.5228
149.1	0	149.5	8.9148	149.9	15.5514	150	24.9594	149.6	36.6943	149.5	46.3865		150.1	0	150.2	8.9228	150.1	15.5344	150.4	24.7985	150.2	35.1623	150.1	43.4985
149.2	0	149.6	8.91	150	15.539	150.1	24.9475	149.7	36.6714	149.6	46.3647		150.2	0	150.3	8.9182	150.2	15.5247	150.5	24.7854	150.3	35.1421	150.2	43.4724
149.3	0	149.7	8.9011	150.1	15.5302	150.2	24.9346	149.8	36.646	149.7	46.338		150.3	0	150.4	8.9141	150.3	15.5147	150.6	24.7713	150.4	35.122	150.3	43.45
149.4	0	149.8	8.8881	150.2	15.5214	150.3	24.9129	149.9	36.626	149.8	46.3113		150.4	0	150.5	8.9067	150.4	15.5098	150.7	24.7531	150.5	35.1033	150.4	43.4277
149.5	0	149.9	8.8789	150.3	15.5092	150.4	24.8969	150	36.6017	149.9	46.2848		150.5	0	150.6	8.9008	150.5	15.5031	150.8	24.7334	150.6	35.085	150.5	43.4096
[truncated: 505 more rows]

## Sheet: Source Data Extended Figure 5b
S5B: Influcence of HMB-001 on the ability of fibrinogen to bind to sTLT-1
Run 1													Run 2
0 nM		62.5 nM		125 nM		250 nM		500 nM		1000 nM			0 nM		62.5 nM		125 nM		250 nM		500 nM		1000 nM
Time (sec)	RU	Time (sec)	RU	Time (sec)	RU	Time (sec)	RU	Time (sec)	RU	Time (sec)	RU		Time (sec)	RU	Time (sec)	RU	Time (sec)	RU	Time (sec)	RU	Time (sec)	RU	Time (sec)	RU
-50	0	-49.6	-0.113	-49.2	-0.290581	-49.1	-0.683901	-49.5	-0.2947	-49.6	-0.4682		-49	0	-48.9	-0.0101998	-49	0.00740011	-48.7	-1.1616	-48.9	0.0345003	-49	-0.0433994
-49.9	0	-49.5	-0.1127	-49.1	-0.289479	-49	-0.679401	-49.4	-0.2909	-49.5	-0.4676		-48.9	0	-48.8	-0.014299	-48.9	0.00920011	-48.6	-1.1595	-48.8	0.0369011	-48.9	-0.0434994
-49.8	0	-49.4	-0.117702	-49	-0.29168	-48.9	-0.667903	-49.3	-0.2905	-49.4	-0.467802		-48.8	0	-48.7	-0.0208998	-48.8	0.0108009	-48.5	-1.154	-48.7	0.0362003	-48.8	-0.0442986
-49.7	0	-49.3	-0.1213	-48.9	-0.287381	-48.8	-0.660001	-49.2	-0.2866	-49.3	-0.4678		-48.7	0	-48.6	-0.0240986	-48.7	0.00800011	-48.4	-1.1468	-48.6	0.0329015	-48.7	-0.0487994
-49.6	0	-49.2	-0.117503	-48.8	-0.283081	-48.7	-0.652703	-49.1	-0.2901	-49.2	-0.461102		-48.6	0	-48.5	-0.0204998	-48.6	0.00560133	-48.3	-1.1437	-48.5	0.0301003	-48.6	-0.0522982
-49.5	0	-49.1	-0.1176	-48.7	-0.278781	-48.6	-0.648801	-49	-0.2873	-49.1	-0.4626		-48.5	0	-48.4	-0.0224998	-48.5	0.00500011	-48.2	-1.1389	-48.4	0.0305003	-48.5	-0.0530994
-49.4	0	-49	-0.1194	-48.6	-0.281779	-48.5	-0.647801	-48.9	-0.2846	-49	-0.4638		-48.4	0	-48.3	-0.0250982	-48.4	0.00220011	-48.1	-1.1295	-48.3	0.0271019	-48.4	-0.0522994
-49.3	0	-48.9	-0.112403	-48.5	-0.28448	-48.4	-0.648102	-48.8	-0.2832	-48.9	-0.457803		-48.3	0	-48.2	-0.0248998	-48.3	-0.000298256	-48	-1.1254	-48.2	0.0312003	-48.3	-0.0498978
-49.2	0	-48.8	-0.1121	-48.4	-0.28488	-48.3	-0.647301	-48.7	-0.2816	-48.8	-0.4529		-48.2	0	-48.1	-0.0211978	-48.2	0.00480011	-47.9	-1.1188	-48.1	0.0336023	-48.2	-0.0499994
-49.1	0	-48.7	-0.111902	-48.3	-0.28468	-48.2	-0.645903	-48.6	-0.279	-48.7	-0.450902		-48.1	0	-48	-0.0150998	-48.1	0.00650208	-47.8	-1.1154	-48	0.0369003	-48.1	-0.0479975
-49	0	-48.6	-0.1134	-48.2	-0.286481	-48.1	-0.644701	-48.5	-0.2817	-48.6	-0.4492		-48	0	-47.9	-0.0190998	-48	0.0122001	-47.7	-1.1064	-47.9	0.0387003	-48	-0.0459994
-48.9	0	-48.5	-0.1132	-48.1	-0.285979	-48	-0.646601	-48.4	-0.2878	-48.5	-0.4511		-47.9	0	-47.8	-0.0261976	-47.9	0.0134001	-47.6	-1.0998	-47.8	0.0336025	-47.9	-0.0468994
-48.8	0	-48.4	-0.118402	-48	-0.28908	-47.9	-0.643803	-48.3	-0.2833	-48.4	-0.452702		-47.8	0	-47.7	-0.0252998	-47.8	0.00980228	-47.5	-1.0903	-47.7	0.0385003	-47.8	-0.0463973
-48.7	0	-48.3	-0.1211	-47.9	-0.288881	-47.8	-0.641701	-48.2	-0.2782	-48.3	-0.4551		-47.7	0	-47.6	-0.0182978	-47.7	0.0123001	-47.4	-1.0868	-47.6	0.0379023	-47.7	-0.0411994
-48.6	0	-48.2	-0.119702	-47.8	-0.288181	-47.7	-0.637203	-48.1	-0.278	-48.2	-0.454402		-47.6	0	-47.5	-0.0151998	-47.6	0.0147021	-47.3	-1.079	-47.5	0.0372003	-47.6	-0.0397974
-48.5	0	-48.1	-0.1215	-47.7	-0.288581	-47.6	-0.634401	-48	-0.2828	-48.1	-0.4517		-47.5	0	-47.4	-0.0155998	-47.5	0.0155001	-47.2	-1.0732	-47.4	0.0370003	-47.5	-0.0361994
-48.4	0	-48	-0.1251	-47.6	-0.292079	-47.5	-0.633201	-47.9	-0.2816	-48	-0.4523		-47.4	0	-47.3	-0.0148976	-47.4	0.0152001	-47.1	-1.0677	-47.3	0.0390025	-47.4	-0.0358994
-48.3	0	-47.9	-0.123803	-47.5	-0.29908	-47.4	-0.632303	-47.8	-0.2773	-47.9	-0.449203		-47.3	0	-47.2	-0.0139998	-47.3	0.0203023	-47	-1.0608	-47.2	0.0401003	-47.3	-0.0329973
-48.2	0	-47.8	-0.1229	-47.4	-0.301881	-47.3	-0.626501	-47.7	-0.2758	-47.8	-0.4472		-47.2	0	-47.1	-0.0118974	-47.2	0.0235001	-46.9	-1.0575	-47.1	0.0415027	-47.2	-0.0316994
-48.1	0	-47.7	-0.117703	-47.3	-0.300082	-47.2	-0.626103	-47.6	-0.2784	-47.7	-0.442503		-47.1	0	-47	-0.00979981	-47.1	0.0253025	-46.8	-1.0533	-47	0.0432003	-47.1	-0.027397
-48	0	-47.6	-0.1166	-47.2	-0.302381	-47.1	-0.622501	-47.5	-0.2816	-47.6	-0.443		-47	0	-46.9	-0.0136998	-47	0.0228001	-46.7	-1.0461	-46.9	0.0430003	-47	-0.0253994
-47.9	0	-47.5	-0.1213	-47.1	-0.300679	-47	-0.616801	-47.4	-0.2813	-47.5	-0.4506		-46.9	0	-46.8	-0.0140976	-46.9	0.0210001	-46.6	-1.0387	-46.8	0.0467025	-46.9	-0.0279994
-47.8	0	-47.4	-0.121102	-47	-0.294582	-46.9	-0.613404	-47.3	-0.2802	-47.4	-0.457302		-46.8	0	-46.7	-0.0124998	-46.8	0.0243023	-46.5	-1.0341	-46.7	0.0462003	-46.8	-0.0282972
-47.7	0	-47.3	-0.116	-46.9	-0.295082	-46.8	-0.612201	-47.2	-0.2842	-47.3	-0.4561		-46.7	0	-46.6	-0.00909757	-46.7	0.0252001	-46.4	-1.0316	-46.6	0.0480025	-46.7	-0.0302994
-47.6	0	-47.2	-0.115003	-46.8	-0.295482	-46.7	-0.603704	-47.1	-0.2864	-47.2	-0.453603		-46.6	0	-46.5	-0.0103998	-46.6	0.0242024	-46.3	-1.0295	-46.5	0.0463003	-46.6	-0.0259972
-47.5	0	-47.1	-0.1154	-46.7	-0.291582	-46.6	-0.602901	-47	-0.2818	-47.1	-0.4505		-46.5	0	-46.4	-0.0122998	-46.5	0.0240001	-46.2	-1.0176	-46.4	0.0395003	-46.5	-0.0255994
-47.4	0	-47	-0.1085	-46.6	-0.288879	-46.5	-0.598101	-46.9	-0.278	-47	-0.4492		-46.4	0	-46.3	-0.0101969	-46.4	0.0187001	-46.1	-1.0111	-46.3	0.0387032	-46.4	-0.0259994
-47.3	0	-46.9	-0.109603	-46.5	-0.283182	-46.4	-0.597403	-46.8	-0.279	-46.9	-0.446303		-46.3	0	-46.2	-0.00989981	-46.3	0.018003	-46	-1.0036	-46.2	0.0440003	-46.3	-0.0261965
-47.2	0	-46.8	-0.1063	-46.4	-0.283482	-46.3	-0.598301	-46.7	-0.2751	-46.8	-0.4421		-46.2	0	-46.1	-0.00549732	-46.2	0.0217001	-45.9	-0.997803	-46.1	0.0449028	-46.2	-0.0212994
-47.1	0	-46.7	-0.105004	-46.3	-0.283782	-46.2	-0.598104	-46.6	-0.275	-46.7	-0.435003		-46.1	0	-46	-0.00219981	-46.1	0.0219026	-45.8	-0.991603	-46	0.0448003	-46.1	-0.0184969
-47	0	-46.6	-0.106	-46.2	-0.285282	-46.1	-0.599901	-46.5	-0.2726	-46.6	-0.4294		-46	0	-45.9	0.00450019	-46	0.0167001	-45.7	-0.985803	-45.9	0.0460003	-46	-0.0207994
-46.9	0	-46.5	-0.1047	-46.1	-0.287179	-46	-0.597401	-46.4	-0.2731	-46.5	-0.4295		-45.9	0	-45.8	0.00700314	-45.9	0.0179001	-45.6	-0.9804	-45.8	0.0506032	-45.9	-0.0197994
-46.8	0	-46.4	-0.108703	-46	-0.283882	-45.9	-0.592804	-46.3	-0.2725	-46.4	-0.429703		-45.8	0	-45.7	0.0100002	-45.8	0.0197031	-45.5	-0.970803	-45.7	0.0555003	-45.8	-0.0128965
-46.7	0	-46.3	-0.1085	-45.9	-0.284182	-45.8	-0.592404	-46.2	-0.2694	-46.3	-0.4236		-45.7	0	-45.6	0.0107033	-45.7	0.0208001	-45.4	-0.965203	-45.6	0.0646034	-45.7	-0.00849943
-46.6	0	-46.2	-0.105003	-45.8	-0.282985	-45.7	-0.590101	-46.1	-0.2726	-46.2	-0.422803		-45.6	0	-45.5	0.0133002	-45.6	0.0238032	-45.3	-0.958503	-45.5	0.0665003	-45.6	-0.0036963
-46.5	0	-46.1	-0.1073	-45.7	-0.282279	-45.6	-0.589201	-46	-0.2717	-46.1	-0.4237		-45.5	0	-45.4	0.0114002	-45.5	0.0256001	-45.2	-0.952703	-45.4	0.0679003	-45.5	-0.00349943
-46.4	0	-46	-0.1054	-45.6	-0.284179	-45.5	-0.582101	-45.9	-0.2737	-46	-0.4205		-45.4	0	-45.3	0.00800346	-45.4	0.0276001	-45.1	-0.9482	-45.3	0.0670036	-45.4	-0.00219943
-46.3	0	-45.9	-0.107103	-45.5	-0.281782	-45.4	-0.577704	-45.8	-0.275403	-45.9	-0.417603		-45.3	0	-45.2	0.00780019	-45.3	0.0248034	-45	-0.943303	-45.2	0.0712003	-45.3	-0.00229616
-46.2	0	-45.8	-0.104303	-45.4	-0.279182	-45.3	-0.576904	-45.7	-0.274597	-45.8	-0.412803		-45.2	0	-45.1	0.00650327	-45.2	0.0271033	-44.9	-0.941503	-45.1	0.0735034	-45.2	0.000803745
-46.1	0	-45.7	-0.1025	-45.3	-0.280285	-45.2	-0.571601	-45.6	-0.2737	-45.7	-0.409		-45.1	0	-45	0.00430019	-45.1	0.0299001	-44.8	-0.937106	-45	0.0750003	-45.1	0.00210057
-46	0	-45.6	-0.1036	-45.2	-0.276079	-45.1	-0.571701	-45.5	-0.2713	-45.6	-0.4077		-45	0	-44.9	0.00210019	-45	0.0307001	-44.7	-0.93	-44.9	0.0753003	-45	0.00480057
-45.9	0	-45.5	-0.1017	-45.1	-0.274679	-45	-0.570501	-45.4	-0.2665	-45.5	-0.4053		-44.9	0	-44.8	0.000600191	-44.9	0.0269001	-44.6	-0.9214	-44.8	0.0739003	-44.9	5.70675e-07
-45.8	0	-45.4	-0.1033	-45	-0.275579	-44.9	-0.567001	-45.3	-0.268	-45.4	-0.4002		-44.8	0	-44.7	0.0034069	-44.8	0.0258001	-44.5	-0.9162	-44.7	0.074807	-44.8	-0.00309943
-45.7	0	-45.3	-0.104306	-44.9	-0.276786	-44.8	-0.564508	-45.2	-0.2647	-45.3	-0.396406		-44.7	0	-44.6	0.00460019	-44.7	0.0303068	-44.4	-0.915606	-44.6	0.0773003	-44.7	-0.00119272
-45.6	0	-45.2	-0.0994004	-44.8	-0.272187	-44.7	-0.557701	-45.1	-0.2682	-45.2	-0.3912		-44.6	0	-44.5	0.00330019	-44.6	0.0344001	-44.3	-0.910706	-44.5	0.0745003	-44.6	0.00150057
-45.5	0	-45.1	-0.0956004	-44.7	-0.268979	-44.6	-0.553101	-45	-0.2716	-45.1	-0.3908		-44.5	0	-44.4	0.00320019	-44.5	0.0335001	-44.2	-0.9121	-44.4	0.0742003	-44.5	-9.94293e-05
-45.4	0	-45	-0.0953004	-44.6	-0.267679	-44.5	-0.542001	-44.9	-0.2706	-45	-0.3908		-44.4	0	-44.3	0.00510019	-44.4	0.0310001	-44.1	-0.9109	-44.3	0.0757003	-44.4	-0.00109943
-45.3	0	-44.9	-0.0945004	-44.5	-0.262579	-44.4	-0.538101	-44.8	-0.2683	-44.9	-0.387		-44.3	0	-44.2	-0.000993859	-44.3	0.0260001	-44	-0.9081	-44.2	0.0722062	-44.3	-0.00399943
-45.2	0	-44.8	-0.090408	-44.4	-0.260286	-44.3	-0.536208	-44.7	-0.2655	-44.8	-0.385208		-44.2	0	-44.1	-0.00169981	-44.2	0.0162061	-43.9	-0.907007	-44.1	0.0717003	-44.2	-0.0123935
-45.1	0	-44.7	-0.0865004	-44.3	-0.260086	-44.2	-0.531301	-44.6	-0.2615	-44.7	-0.3804		-44.1	0	-44	-0.00479981	-44.1	0.0149001	-43.8	-0.899508	-44	0.0706003	-44.1	-0.0130994
-45	0	-44.6	-0.0825004	-44.2	-0.262279	-44.1	-0.530401	-44.5	-0.258	-44.6	-0.3761		-44	0	-43.9	-0.00589981	-44	0.0140001	-43.7	-0.8924	-43.9	0.0684003	-44	-0.0145994
-44.9	0	-44.5	-0.0767004	-44.1	-0.266079	-44	-0.525501	-44.4	-0.2563	-44.5	-0.3698		-43.9	0	-43.8	-0.00329981	-43.9	0.0157001	-43.6	-0.8855	-43.8	0.0723003	-43.9	-0.0134994
-44.8	0	-44.4	-0.0706004	-44	-0.261979	-43.9	-0.518001	-44.3	-0.257	-44.4	-0.3676		-43.8	0	-43.7	-0.00369206	-43.8	0.0194001	-43.5	-0.8782	-43.7	0.073708	-43.8	-0.0158994
-44.7	0	-44.3	-0.0698079	-43.9	-0.255788	-43.8	-0.516009	-44.2	-0.2554	-44.3	-0.366008		-43.7	0	-43.6	-0.00249981	-43.7	0.0161079	-43.4	-0.866308	-43.6	0.0759003	-43.7	-0.0177917
-44.6	0	-44.2	-0.0695004	-43.8	-0.253487	-43.7	-0.512601	-44.1	-0.2565	-44.2	-0.3628		-43.6	0	-43.5	0.00220019	-43.6	0.0164001	-43.3	-0.858308	-43.5	0.0767003	-43.6	-0.0161994
-44.5	0	-44.1	-0.0720004	-43.7	-0.249379	-43.6	-0.508601	-44	-0.248	-44.1	-0.3626		-43.5	0	-43.4	0.00700019	-43.5	0.0181001	-43.2	-0.8599	-43.4	0.0789003	-43.5	-0.0136994
-44.4	0	-44	-0.0668004	-43.6	-0.247879	-43.5	-0.510401	-43.9	-0.24	-44	-0.3538		-43.4	0	-43.3	0.00580019	-43.4	0.0182001	-43.1	-0.8563	-43.3	0.0801003	-43.4	-0.00929943
-44.3	0	-43.9	-0.0600004	-43.5	-0.246479	-43.4	-0.509401	-43.8	-0.2369	-43.9	-0.3497		-43.3	0	-43.2	-0.0021927	-43.3	0.0199001	-43	-0.849	-43.2	0.0737074	-43.3	-0.00989943
-44.2	0	-43.8	-0.0584086	-43.4	-0.247586	-43.3	-0.507709	-43.7	-0.2348	-43.8	-0.346109		-43.2	0	-43.1	-0.00549981	-43.2	0.0137072	-42.9	-0.843608	-43.1	0.0728003	-43.2	-0.0127923
-44.1	0	-43.7	-0.0548004	-43.3	-0.248387	-43.2	-0.497401	-43.6	-0.2307	-43.7	-0.3405		-43.1	0	-43	-0.00449981	-43.1	0.0108001	-42.8	-0.840008	-43	0.0705003	-43.1	-0.0109994
-44	0	-43.6	-0.0542004	-43.2	-0.243279	-43.1	-0.492801	-43.5	-0.2333	-43.6	-0.3384		-43	0	-42.9	-0.00529981	-43	0.00700011	-42.7	-0.8354	-42.9	0.0703003	-43	-0.00779943
-43.9	0	-43.5	-0.0558004	-43.1	-0.239579	-43	-0.483301	-43.4	-0.2382	-43.5	-0.3397		-42.9	0	-42.8	-0.00449981	-42.9	0.00490011	-42.6	-0.828	-42.8	0.0673003	-42.9	-0.00489943
-43.8	0	-43.4	-0.0536004	-43	-0.237279	-42.9	-0.479901	-43.3	-0.2396	-43.4	-0.3388		-42.8	0	-42.7	-0.00199096	-42.8	0.00700011	-42.5	-0.8201	-42.7	0.0641091	-42.8	0.000100571
-43.7	0	-43.3	-0.0525086	-42.9	-0.236788	-42.8	-0.483208	-43.2	-0.2373	-43.3	-0.338009		-42.7	0	-42.6	0.000400191	-42.7	0.00740896	-42.4	-0.815308	-42.6	0.0648003	-42.7	0.00350942
-43.6	0	-43.2	-0.0463004	-42.8	-0.238786	-42.7	-0.481401	-43.1	-0.2345	-43.2	-0.3336		-42.6	0	-42.5	0.00370019	-42.6	0.00980011	-42.3	-0.811008	-42.5	0.0649003	-42.6	0.00630057
-43.5	0	-43.1	-0.0470004	-42.7	-0.237679	-42.6	-0.475701	-43	-0.229	-43.1	-0.3341		-42.5	0	-42.4	0.00120019	-42.5	0.0120001	-42.2	-0.8071	-42.4	0.0670003	-42.5	0.00850057
-43.4	0	-43	-0.0460004	-42.6	-0.235979	-42.5	-0.469001	-42.9	-0.2292	-43	-0.3294		-42.4	0	-42.3	0.00220019	-42.4	0.0131001	-42.1	-0.8024	-42.3	0.0688003	-42.4	0.00840057
-43.3	0	-42.9	-0.0431004	-42.5	-0.232179	-42.4	-0.459801	-42.8	-0.2308	-42.9	-0.3249		-42.3	0	-42.2	0.0043087	-42.3	0.0158001	-42	-0.8	-42.2	0.0691088	-42.3	0.0114006
-43.2	0	-42.8	-0.0489078	-42.4	-0.229989	-42.3	-0.453711	-42.7	-0.228	-42.8	-0.321908		-42.2	0	-42.1	0.00240019	-42.2	0.0154086	-41.9	-0.796108	-42.1	0.0680003	-42.2	0.00870908
-43.1	0	-42.7	-0.0486004	-42.3	-0.229289	-42.2	-0.445301	-42.6	-0.2243	-42.7	-0.3185		-42.1	0	-42	0.000300191	-42.1	0.0147001	-41.8	-0.794209	-42	0.0704003	-42.1	0.00730057
-43	0	-42.6	-0.0448004	-42.2	-0.225579	-42.1	-0.440601	-42.5	-0.2247	-42.6	-0.3196		-42	0	-41.9	-0.00399981	-42	0.0139001	-41.7	-0.7869	-41.9	0.0709003	-42	0.00520057
-42.9	0	-42.5	-0.0383004	-42.1	-0.222579	-42	-0.436501	-42.4	-0.2221	-42.5	-0.3161		-41.9	0	-41.8	-0.00589981	-41.9	0.0113001	-41.6	-0.7847	-41.8	0.0688003	-41.9	0.00660057
-42.8	0	-42.4	-0.0363004	-42	-0.217579	-41.9	-0.429801	-42.3	-0.2195	-42.4	-0.3118		-41.8	0	-41.7	0.00280858	-41.8	0.00910011	-41.5	-0.7799	-41.7	0.0756087	-41.8	0.00800057
-42.7	0	-42.3	-0.0322101	-41.9	-0.20919	-41.8	-0.42341	-42.2	-0.2181	-42.3	-0.30881		-41.7	0	-41.6	0.00200019	-41.7	0.0154085	-41.4	-0.774908	-41.6	0.0712003	-41.7	0.012209
-42.6	0	-42.2	-0.0285004	-41.8	-0.205288	-41.7	-0.415001	-42.1	-0.2136	-42.2	-0.2999		-41.6	0	-41.5	-0.00399981	-41.6	0.0110001	-41.3	-0.768609	-41.5	0.0690003	-41.6	0.0113006
-42.5	0	-42.1	-0.0285004	-41.7	-0.203579	-41.6	-0.414001	-42	-0.2106	-42.1	-0.2962		-41.5	0	-41.4	-0.00509981	-41.5	0.00830011	-41.2	-0.7605	-41.4	0.0709003	-41.5	0.00910057
-42.4	0	-42	-0.0267004	-41.6	-0.203979	-41.5	-0.410201	-41.9	-0.2049	-42	-0.2915		-41.4	0	-41.3	-0.00669981	-41.4	0.00820011	-41.1	-0.7549	-41.3	0.0709003	-41.4	0.00830057
-42.3	0	-41.9	-0.0237004	-41.5	-0.198879	-41.4	-0.404001	-41.8	-0.2025	-41.9	-0.2847		-41.3	0	-41.2	-0.00649035	-41.3	0.00670011	-41	-0.7512	-41.2	0.0720098	-41.3	0.0158006
-42.2	0	-41.8	-0.0241098	-41.4	-0.19469	-41.3	-0.397711	-41.7	-0.2031	-41.8	-0.28791		-41.2	0	-41.1	-0.00869981	-41.2	0.00680957	-40.9	-0.746709	-41.1	0.0709003	-41.2	0.02171
-42.1	0	-41.7	-0.0217004	-41.3	-0.192989	-41.2	-0.398301	-41.6	-0.2048	-41.7	-0.2879		-41.1	0	-41	-0.0139998	-41.1	0.00640011	-40.8	-0.744809	-41	0.0661003	-41.1	0.0259006
-42	0	-41.6	-0.0239004	-41.2	-0.197079	-41.1	-0.391201	-41.5	-0.2012	-41.6	-0.2848		-41	0	-40.9	-0.0138998	-41	0.00240011	-40.7	-0.7378	-40.9	0.0646003	-41	0.0217006
-41.9	0	-41.5	-0.0256004	-41.1	-0.194979	-41	-0.386701	-41.4	-0.1983	-41.5	-0.2802		-40.9	0	-40.8	-0.0135998	-40.9	0.000500111	-40.6	-0.7318	-40.8	0.0625003	-40.9	0.0246006
-41.8	0	-41.4	-0.0207004	-41	-0.193479	-40.9	-0.386301	-41.3	-0.1957	-41.4	-0.2733		-40.8	0	-40.7	-0.0124895	-40.8	-0.00129989	-40.5	-0.73	-40.7	0.0602106	-40.8	0.0268006
-41.7	0	-41.3	-0.0171109	-40.9	-0.195788	-40.8	-0.382011	-41.2	-0.1972	-41.3	-0.269111		-40.7	0	-40.6	-0.00959981	-40.7	0.000610456	-40.4	-0.72721	-40.6	0.0639003	-40.7	0.0295109
-41.6	0	-41.2	-0.0193004	-40.8	-0.192189	-40.7	-0.374501	-41.1	-0.1947	-41.2	-0.2718		-40.6	0	-40.5	-0.0106998	-40.6	0.00180011	-40.3	-0.722411	-40.5	0.0653003	-40.6	0.0327006
-41.5	0	-41.1	-0.0174004	-40.7	-0.186179	-40.6	-0.373001	-41	-0.192	-41.1	-0.2683		-40.5	0	-40.4	-0.00989981	-40.5	0.00270011	-40.2	-0.719	-40.4	0.0647003	-40.5	0.0307006
-41.4	0	-41	-0.0184004	-40.6	-0.185479	-40.5	-0.369701	-40.9	-0.1932	-41	-0.2685		-40.4	0	-40.3	-0.00899981	-40.4	0.00270011	-40.1	-0.7154	-40.3	0.0723003	-40.4	0.0268006
-41.3	0	-40.9	-0.0196004	-40.5	-0.187379	-40.4	-0.367301	-40.8	-0.1926	-40.9	-0.2694		-40.3	0	-40.2	-0.00928962	-40.3	0.00950011	-40	-0.7144	-40.2	0.0725105	-40.3	0.0249006
-41.2	0	-40.8	-0.0204105	-40.4	-0.189989	-40.3	-0.363312	-40.7	-0.1857	-40.8	-0.26931		-40.2	0	-40.1	-0.00979981	-40.2	0.0109103	-39.9	-0.709511	-40.1	0.0717003	-40.2	0.0251108
-41.1	0	-40.7	-0.0184004	-40.3	-0.18829	-40.2	-0.359201	-40.6	-0.1843	-40.7	-0.2669		-40.1	0	-40	-0.0126998	-40.1	0.0132001	-39.8	-0.70541	-40	0.0722003	-40.1	0.0248006
-41	0	-40.6	-0.0176004	-40.2	-0.190079	-40.1	-0.354701	-40.5	-0.1806	-40.6	-0.267		-40	0	-39.9	-0.0120998	-40	0.0129001	-39.7	-0.7011	-39.9	0.0746003	-40	0.0219006
-40.9	0	-40.5	-0.0196004	-40.1	-0.190879	-40	-0.350401	-40.4	-0.1792	-40.5	-0.2725		-39.9	0	-39.8	-0.0143998	-39.9	0.0169001	-39.6	-0.6988	-39.8	0.0734003	-39.9	0.0256006
-40.8	0	-40.4	-0.0221004	-40	-0.188179	-39.9	-0.347701	-40.3	-0.1795	-40.4	-0.2713		-39.8	0	-39.7	-0.0110904	-39.8	0.0173001	-39.5	-0.6974	-39.7	0.0704097	-39.8	0.0235006
-40.7	0	-40.3	-0.0189112	-39.9	-0.18459	-39.8	-0.342812	-40.2	-0.1782	-40.3	-0.270511		-39.7	0	-39.6	-0.0152998	-39.7	0.0193095	-39.4	-0.69881	-39.6	0.0639003	-39.7	0.0180099
-40.6	0	-40.2	-0.0204004	-39.8	-0.18209	-39.7	-0.336201	-40.1	-0.1764	-40.2	-0.272		-39.6	0	-39.5	-0.0171998	-39.6	0.0168001	-39.3	-0.691811	-39.5	0.0572003	-39.6	0.0103006
-40.5	0	-40.1	-0.0228004	-39.7	-0.184379	-39.6	-0.331201	-40	-0.1724	-40.1	-0.2727		-39.5	0	-39.4	-0.0229998	-39.5	0.0160001	-39.2	-0.6871	-39.4	0.0532003	-39.5	0.0110006
-40.4	0	-40	-0.0215004	-39.6	-0.181579	-39.5	-0.325101	-39.9	-0.1743	-40	-0.272		-39.4	0	-39.3	-0.0214998	-39.4	0.0136001	-39.1	-0.6784	-39.3	0.0522003	-39.4	0.0121006
-40.3	0	-39.9	-0.0260004	-39.5	-0.178379	-39.4	-0.324701	-39.8	-0.1721	-39.9	-0.2713		-39.3	0	-39.2	-0.0192885	-39.3	0.0130001	-39	-0.6741	-39.2	0.0544116	-39.3	0.0135006
-40.2	0	-39.8	-0.0278117	-39.4	-0.17479	-39.3	-0.324311	-39.7	-0.1692	-39.8	-0.269912		-39.2	0	-39.1	-0.0143998	-39.2	0.0165114	-38.9	-0.67371	-39.1	0.0598003	-39.2	0.0156119
-40.1	0	-39.7	-0.0318004	-39.3	-0.174389	-39.2	-0.321501	-39.6	-0.1643	-39.7	-0.2703		-39.1	0	-39	-0.0146998	-39.1	0.0190001	-38.8	-0.670711	-39	0.0560003	-39.1	0.0234006
-40	0	-39.6	-0.0310004	-39.2	-0.171379	-39.1	-0.311101	-39.5	-0.1625	-39.6	-0.2646		-39	0	-38.9	-0.0159998	-39	0.0168001	-38.7	-0.6653	-38.9	0.0524003	-39	0.0247006
-39.9	0	-39.5	-0.0338004	-39.1	-0.170079	-39	-0.305101	-39.4	-0.1595	-39.5	-0.2624		-38.9	0	-38.8	-0.0167998	-38.9	0.0136001	-38.6	-0.6621	-38.8	0.0518003	-38.9	0.0235006
-39.8	0	-39.4	-0.0339004	-39	-0.168979	-38.9	-0.288501	-39.3	-0.16	-39.4	-0.2576		-38.8	0	-38.7	-0.0190883	-38.8	0.0126001	-38.5	-0.66	-38.7	0.0550118	-38.8	0.0242006
-39.7	0	-39.3	-0.0366108	-38.9	-0.163392	-38.8	-0.289312	-39.2	-0.1599	-39.3	-0.258811		-38.7	0	-38.6	-0.0179998	-38.7	0.0111116	-38.4	-0.657311	-38.6	0.0539003	-38.7	0.024712
-39.6	0	-39.2	-0.0359004	-38.8	-0.16539	-38.7	-0.292501	-39.1	-0.1601	-39.2	-0.2571		-38.6	0	-38.5	-0.0193998	-38.6	0.0141001	-38.3	-0.652911	-38.5	0.0555003	-38.6	0.0252006
-39.5	0	-39.1	-0.0370004	-38.7	-0.167379	-38.6	-0.294701	-39	-0.158	-39.1	-0.2505		-38.5	0	-38.4	-0.0178998	-38.5	0.0128001	-38.2	-0.6516	-38.4	0.0553003	-38.5	0.0229006
-39.4	0	-39	-0.0394004	-38.6	-0.163879	-38.5	-0.289901	-38.9	-0.1528	-39	-0.249		-38.4	0	-38.3	-0.0199998	-38.4	0.0130001	-38.1	-0.6486	-38.3	0.0558003	-38.4	0.0174006
-39.3	0	-38.9	-0.0352004	-38.5	-0.163179	-38.4	-0.286501	-38.8	-0.1506	-38.9	-0.2417		-38.3	0	-38.2	-0.0192884	-38.3	0.0111001	-38	-0.6437	-38.2	0.0545117	-38.3	0.0188006
-39.2	0	-38.8	-0.0350118	-38.4	-0.161191	-38.3	-0.280813	-38.7	-0.1524	-38.8	-0.239812		-38.2	0	-38.1	-0.0172998	-38.2	0.0156115	-37.9	-0.637912	-38.1	0.0509003	-38.2	0.015412
-39.1	0	-38.7	-0.0400004	-38.3	-0.159091	-38.2	-0.275801	-38.6	-0.1482	-38.7	-0.24		-38.1	0	-38	-0.0172998	-38.1	0.0182001	-37.8	-0.636111	-38	0.0496003	-38.1	0.0137006
-39	0	-38.6	-0.0422004	-38.2	-0.156979	-38.1	-0.271101	-38.5	-0.1396	-38.6	-0.243		-38	0	-37.9	-0.0150998	-38	0.0199001	-37.7	-0.6408	-37.9	0.0526003	-38	0.0159006
-38.9	0	-38.5	-0.0427004	-38.1	-0.153779	-38	-0.266901	-38.4	-0.142	-38.5	-0.2434		-37.9	0	-37.8	-0.0185998	-37.9	0.0253001	-37.6	-0.6375	-37.8	0.0535003	-37.9	0.0228006
-38.8	0	-38.4	-0.0407004	-38	-0.149679	-37.9	-0.261901	-38.3	-0.1463	-38.4	-0.2422		-37.8	0	-37.7	-0.0242879	-37.8	0.0256001	-37.5	-0.636	-37.7	0.0458122	-37.8	0.0222006
-38.7	0	-38.3	-0.0411124	-37.9	-0.148491	-37.8	-0.256113	-38.2	-0.1466	-38.3	-0.239012		-37.7	0	-37.6	-0.0220998	-37.7	0.018112	-37.4	-0.635311	-37.6	0.0456003	-37.7	0.0199124
-38.6	0	-38.2	-0.0387004	-37.8	-0.148291	-37.7	-0.247901	-38.1	-0.1474	-38.2	-0.2349		-37.6	0	-37.5	-0.0249998	-37.6	0.0252001	-37.3	-0.629213	-37.5	0.0453003	-37.6	0.0224006
-38.5	0	-38.1	-0.0366004	-37.7	-0.145779	-37.6	-0.248701	-38	-0.1444	-38.1	-0.2326		-37.5	0	-37.4	-0.0307998	-37.5	0.0250001	-37.2	-0.6217	-37.4	0.0430003	-37.5	0.0202006
-38.4	0	-38	-0.0336004	-37.6	-0.148379	-37.5	-0.248701	-37.9	-0.1451	-38	-0.231		-37.4	0	-37.3	-0.0292998	-37.4	0.0262001	-37.1	-0.6162	-37.3	0.0482003	-37.4	0.0130006
-38.3	0	-37.9	-0.0311004	-37.5	-0.148479	-37.4	-0.242801	-37.8	-0.1459	-37.9	-0.2293		-37.3	0	-37.2	-0.025388	-37.3	0.0349001	-37	-0.6149	-37.2	0.0508121	-37.3	0.0126006
-38.2	0	-37.8	-0.0346122	-37.4	-0.147492	-37.3	-0.240613	-37.7	-0.1424	-37.8	-0.224112		-37.2	0	-37.1	-0.0250998	-37.2	0.041112	-36.9	-0.616111	-37.1	0.0563003	-37.2	0.0150124
-38.1	0	-37.7	-0.0339004	-37.3	-0.147691	-37.2	-0.233801	-37.6	-0.1442	-37.7	-0.2234		-37.1	0	-37	-0.0256998	-37.1	0.0404001	-36.8	-0.619411	-37	0.0563003	-37.1	0.0120006
-38	0	-37.6	-0.0371004	-37.2	-0.144379	-37.1	-0.239201	-37.5	-0.1463	-37.6	-0.2263		-37	0	-36.9	-0.0286998	-37	0.0385001	-36.7	-0.6222	-36.9	0.0568003	-37	0.0100006
-37.9	0	-37.5	-0.0362004	-37.1	-0.152679	-37	-0.237801	-37.4	-0.1482	-37.5	-0.227		-36.9	0	-36.8	-0.0302998	-36.9	0.0345001	-36.6	-0.6177	-36.8	0.0541003	-36.9	0.00440057
-37.8	0	-37.4	-0.0350004	-37	-0.156279	-36.9	-0.232001	-37.3	-0.1496	-37.4	-0.2259		-36.8	0	-36.7	-0.0301871	-36.8	0.0291001	-36.5	-0.6108	-36.7	0.057613	-36.8	-0.00109943
-37.7	0	-37.3	-0.0364128	-36.9	-0.154392	-36.8	-0.227414	-37.2	-0.1505	-37.3	-0.221113		-36.7	0	-36.6	-0.0290998	-36.7	0.0273128	-36.4	-0.606213	-36.6	0.0716003	-36.7	-0.00468673
-37.6	0	-37.2	-0.0323004	-36.8	-0.151792	-36.7	-0.229801	-37.1	-0.1539	-37.2	-0.2154		-36.6	0	-36.5	-0.0245998	-36.6	0.0322001	-36.3	-0.605313	-36.5	0.0775003	-36.6	-0.00199943
-37.5	0	-37.1	-0.0357004	-36.7	-0.152679	-36.6	-0.233601	-37	-0.1558	-37.1	-0.2137		-36.5	0	-36.4	-0.0192998	-36.5	0.0383001	-36.2	-0.6017	-36.4	0.0800003	-36.5	0.00110057
-37.4	0	-37	-0.0364004	-36.6	-0.154779	-36.5	-0.234101	-36.9	-0.1548	-37	-0.212		-36.4	0	-36.3	-0.0161998	-36.4	0.0383001	-36.1	-0.5993	-36.3	0.0796003	-36.4	0.00300057
-37.3	0	-36.9	-0.0316004	-36.5	-0.156579	-36.4	-0.233301	-36.8	-0.1542	-36.9	-0.209		-36.3	0	-36.2	-0.0140872	-36.3	0.0402001	-36	-0.6001	-36.2	0.0789129	-36.3	0.00680057
-37.2	0	-36.8	-0.0312134	-36.4	-0.157392	-36.3	-0.231314	-36.7	-0.1513	-36.8	-0.210213		-36.2	0	-36.1	-0.0146998	-36.2	0.0427127	-35.9	-0.601212	-36.1	0.0772003	-36.2	0.00421314
-37.1	0	-36.7	-0.0306004	-36.3	-0.155792	-36.2	-0.230101	-36.6	-0.1563	-36.7	-0.2127		-36.1	0	-36	-0.0109998	-36.1	0.0458001	-35.8	-0.602112	-36	0.0775003	-36.1	0.00550057
-37	0	-36.6	-0.0303004	-36.2	-0.155179	-36.1	-0.228801	-36.5	-0.1583	-36.6	-0.2155		-36	0	-35.9	-0.0108998	-36	0.0491001	-35.7	-0.6024	-35.9	0.0759003	-36	0.0108006
-36.9	0	-36.5	-0.0306004	-36.1	-0.152779	-36	-0.224601	-36.4	-0.153	-36.5	-0.2148		-35.9	0	-35.8	-0.0150998	-35.9	0.0509001	-35.6	-0.5995	-35.8	0.0752003	-35.9	0.00900057
-36.8	0	-36.4	-0.0327004	-36	-0.149879	-35.9	-0.223401	-36.3	-0.1512	-36.4	-0.2169		-35.8	0	-35.7	-0.0154875	-35.8	0.0488001	-35.5	-0.5954	-35.7	0.0724126	-35.8	0.00390057
-36.7	0	-36.3	-0.0334134	-35.9	-0.151892	-35.8	-0.222014	-36.2	-0.1508	-36.3	-0.216113		-35.7	0	-35.6	-0.0185998	-35.7	0.0449124	-35.4	-0.589413	-35.6	0.0696003	-35.7	0.000412869
-36.6	0	-36.2	-0.0350004	-35.8	-0.152292	-35.7	-0.222401	-36.1	-0.1484	-36.2	-0.2144		-35.6	0	-35.5	-0.0201998	-35.6	0.0458001	-35.3	-0.584614	-35.5	0.0722003	-35.6	0.000700571
-36.5	0	-36.1	-0.0314004	-35.7	-0.154179	-35.6	-0.223901	-36	-0.151	-36.1	-0.2168		-35.5	0	-35.4	-0.0171998	-35.5	0.0517001	-35.2	-0.5837	-35.4	0.0736003	-35.5	0.00130057
-36.4	0	-36	-0.0281004	-35.6	-0.154079	-35.5	-0.222901	-35.9	-0.1507	-36	-0.2159		-35.4	0	-35.3	-0.0135998	-35.4	0.0524001	-35.1	-0.5878	-35.3	0.0729003	-35.4	0.00490057
-36.3	0	-35.9	-0.0272004	-35.5	-0.152079	-35.4	-0.219601	-35.8	-0.1537	-35.9	-0.2167		-35.3	0	-35.2	-0.012588	-35.3	0.0591001	-35	-0.5882	-35.2	0.0712121	-35.3	0.00970057
-36.2	0	-35.8	-0.0274132	-35.4	-0.152093	-35.3	-0.220714	-35.7	-0.1535	-35.8	-0.219213		-35.2	0	-35.1	-0.0173998	-35.2	0.0618119	-34.9	-0.584613	-35.1	0.0657003	-35.2	0.0108123
-36.1	0	-35.7	-0.0266004	-35.3	-0.149692	-35.2	-0.222201	-35.6	-0.1531	-35.7	-0.2162		-35.1	0	-35	-0.0161998	-35.1	0.0573001	-34.8	-0.584513	-35	0.0636003	-35.1	0.00780057
-36	0	-35.6	-0.0244004	-35.2	-0.145579	-35.1	-0.216601	-35.5	-0.1543	-35.6	-0.2147		-35	0	-34.9	-0.0113998	-35	0.0556001	-34.7	-0.5811	-34.9	0.0664003	-35	0.00580057
-35.9	0	-35.5	-0.0202004	-35.1	-0.142279	-35	-0.211901	-35.4	-0.1532	-35.5	-0.2159		-34.9	0	-34.8	-0.0121998	-34.9	0.0563001	-34.6	-0.5829	-34.8	0.0642003	-34.9	0.00810057
-35.8	0	-35.4	-0.0172004	-35	-0.141079	-34.9	-0.207101	-35.3	-0.1505	-35.4	-0.2131		-34.8	0	-34.7	-0.0131871	-34.8	0.0555001	-34.5	-0.5836	-34.7	0.062113	-34.8	0.00780057
-35.7	0	-35.3	-0.0123139	-34.9	-0.138193	-34.8	-0.203315	-35.2	-0.1465	-35.3	-0.212014		-34.7	0	-34.6	-0.0196998	-34.7	0.0512128	-34.4	-0.576414	-34.6	0.0587003	-34.7	0.0036133
-35.6	0	-35.2	-0.00630036	-34.8	-0.137194	-34.7	-0.202101	-35.1	-0.1435	-35.2	-0.2103		-34.6	0	-34.5	-0.0264998	-34.6	0.0491001	-34.3	-0.571314	-34.5	0.0539003	-34.6	0.00200057
-35.5	0	-35.1	-0.00210036	-34.7	-0.140279	-34.6	-0.202701	-35	-0.1422	-35.1	-0.2032		-34.5	0	-34.4	-0.0271998	-34.5	0.0416001	-34.2	-0.5661	-34.4	0.0586003	-34.5	-0.00439943
-35.4	0	-35	-0.00440036	-34.6	-0.139879	-34.5	-0.201701	-34.9	-0.1424	-35	-0.2023		-34.4	0	-34.3	-0.0211998	-34.4	0.0436001	-34.1	-0.5618	-34.3	0.0604003	-34.4	-0.000299429
-35.3	0	-34.9	-0.00540036	-34.5	-0.140479	-34.4	-0.199101	-34.8	-0.1406	-34.9	-0.2014		-34.3	0	-34.2	-0.0194857	-34.3	0.0444001	-34	-0.5554	-34.2	0.0609144	-34.3	0.00340057
-35.2	0	-34.8	-0.00541494	-34.4	-0.139993	-34.3	-0.195716	-34.7	-0.1367	-34.8	-0.196615		-34.2	0	-34.1	-0.0218998	-34.2	0.0500142	-33.9	-0.545115	-34.1	0.0610003	-34.2	0.00391464
-35.1	0	-34.7	-0.00510036	-34.3	-0.136394	-34.2	-0.193001	-34.6	-0.1341	-34.7	-0.1927		-34.1	0	-34	-0.0212998	-34.1	0.0523001	-33.8	-0.541613	-34	0.0591003	-34.1	0.00630057
-35	0	-34.6	-0.00930036	-34.2	-0.136479	-34.1	-0.191801	-34.5	-0.1321	-34.6	-0.1889		-34	0	-33.9	-0.0165998	-34	0.0504001	-33.7	-0.5434	-33.9	0.0628003	-34	0.00950057
-34.9	0	-34.5	-0.00980036	-34.1	-0.137479	-34	-0.191701	-34.4	-0.1339	-34.5	-0.1869		-33.9	0	-33.8	-0.0184998	-33.9	0.0556001	-33.6	-0.542	-33.8	0.0637003	-33.9	0.0147006
-34.8	0	-34.4	-0.00900036	-34	-0.137079	-33.9	-0.186401	-34.3	-0.1297	-34.4	-0.1833		-33.8	0	-33.7	-0.0207876	-33.8	0.0579001	-33.5	-0.5398	-33.7	0.0612125	-33.8	0.0108006
-34.7	0	-34.3	-0.0057151	-33.9	-0.132295	-33.8	-0.175217	-34.2	-0.1292	-34.3	-0.182215		-33.7	0	-33.6	-0.0263998	-33.7	0.0555123	-33.4	-0.537014	-33.6	0.0561003	-33.7	0.00711275
-34.6	0	-34.2	-0.00700036	-33.8	-0.127695	-33.7	-0.170801	-34.1	-0.1265	-34.2	-0.1825		-33.6	0	-33.5	-0.0247998	-33.6	0.0478001	-33.3	-0.529615	-33.5	0.0552003	-33.6	0.00350057
-34.5	0	-34.1	-0.00860036	-33.7	-0.127079	-33.6	-0.164801	-34	-0.1309	-34.1	-0.1842		-33.5	0	-33.4	-0.0247998	-33.5	0.0457001	-33.2	-0.537	-33.4	0.0549003	-33.5	0.00490057
-34.4	0	-34	-0.0122004	-33.6	-0.122479	-33.5	-0.158101	-33.9	-0.1283	-34	-0.1858		-33.4	0	-33.3	-0.0204998	-33.4	0.0426001	-33.1	-0.5375	-33.3	0.0571003	-33.4	0.00150057
-34.3	0	-33.9	-0.00560036	-33.5	-0.124779	-33.4	-0.151701	-33.8	-0.1221	-33.9	-0.1794		-33.3	0	-33.2	-0.0242866	-33.3	0.0449001	-33	-0.5376	-33.2	0.0529135	-33.3	0.00410057
-34.2	0	-33.8	0.00558368	-33.4	-0.126493	-33.3	-0.149615	-33.7	-0.1169	-33.8	-0.172816		-33.2	0	-33.1	-0.0278998	-33.2	0.0429134	-32.9	-0.533114	-33.1	0.0536003	-33.2	-0.000186185
-34.1	0	-33.7	0.0110996	-33.3	-0.129193	-33.2	-0.142401	-33.6	-0.1091	-33.7	-0.1737		-33.1	0	-33	-0.0299998	-33.1	0.0409001	-32.8	-0.525214	-33	0.0479003	-33.1	5.70675e-07
-34	0	-33.6	0.0158996	-33.2	-0.123879	-33.1	-0.136101	-33.5	-0.1094	-33.6	-0.1719		-33	0	-32.9	-0.0259998	-33	0.0364001	-32.7	-0.5229	-32.9	0.0477003	-33	-0.00469943
-33.9	0	-33.5	0.0134996	-33.1	-0.116579	-33	-0.133801	-33.4	-0.1116	-33.5	-0.1698		-32.9	0	-32.8	-0.0258998	-32.9	0.0342001	-32.6	-0.5178	-32.8	0.0507003	-32.9	-0.00349943
-33.8	0	-33.4	0.0151996	-33	-0.111879	-32.9	-0.139401	-33.3	-0.1164	-33.4	-0.1653		-32.8	0	-32.7	-0.0283846	-32.8	0.0352001	-32.5	-0.5177	-32.7	0.0483156	-32.8	-0.00509943
-33.7	0	-33.3	0.0113859	-32.9	-0.114793	-32.8	-0.147515	-33.2	-0.1139	-33.3	-0.166714		-32.7	0	-32.6	-0.0277998	-32.7	0.0368154	-32.4	-0.515915	-32.6	0.0494003	-32.7	-0.00428417
-33.6	0	-33.2	0.0169996	-32.8	-0.117093	-32.7	-0.149501	-33.1	-0.1044	-33.2	-0.1623		-32.6	0	-32.5	-0.0328998	-32.6	0.0429001	-32.3	-0.515114	-32.5	0.0519003	-32.6	-0.000399429
-33.5	0	-33.1	0.0211996	-32.7	-0.118279	-32.6	-0.151501	-33	-0.0922999	-33.1	-0.1592		-32.5	0	-32.4	-0.0307998	-32.5	0.0406001	-32.2	-0.5101	-32.4	0.0483003	-32.5	-0.00549943
-33.4	0	-33	0.0269996	-32.6	-0.115379	-32.5	-0.149601	-32.9	-0.0915999	-33	-0.1561		-32.4	0	-32.3	-0.0352998	-32.4	0.0388001	-32.1	-0.5048	-32.3	0.0457003	-32.4	-0.00689943
-33.3	0	-32.9	0.0228996	-32.5	-0.116279	-32.4	-0.144101	-32.8	-0.0896999	-32.9	-0.1576		-32.3	0	-32.2	-0.0359843	-32.3	0.0335001	-32	-0.4989	-32.2	0.0454158	-32.3	-0.00409943
-33.2	0	-32.8	0.0199854	-32.4	-0.111395	-32.3	-0.144716	-32.7	-0.0901999	-32.8	-0.157615		-32.2	0	-32.1	-0.0321998	-32.2	0.0370156	-31.9	-0.497115	-32.1	0.0483003	-32.2	-0.00408396
-33.1	0	-32.7	0.0184996	-32.3	-0.113694	-32.2	-0.145001	-32.6	-0.0881999	-32.7	-0.157		-32.1	0	-32	-0.0311998	-32.1	0.0350001	-31.8	-0.492015	-32	0.0534003	-32.1	0.00200057
-33	0	-32.6	0.0174996	-32.2	-0.113979	-32.1	-0.141301	-32.5	-0.0905999	-32.6	-0.1575		-32	0	-31.9	-0.0336998	-32	0.0330001	-31.7	-0.486	-31.9	0.0569003	-32	0.00570057
-32.9	0	-32.5	0.0131996	-32.1	-0.113379	-32	-0.136801	-32.4	-0.0918999	-32.5	-0.1589		-31.9	0	-31.8	-0.0293998	-31.9	0.0331001	-31.6	-0.48	-31.8	0.0597003	-31.9	0.00360057
-32.8	0	-32.4	0.0152996	-32	-0.108679	-31.9	-0.139501	-32.3	-0.0886999	-32.4	-0.1508		-31.8	0	-31.7	-0.0289846	-31.8	0.0344001	-31.5	-0.4806	-31.7	0.0631155	-31.8	0.00670057
-32.7	0	-32.3	0.0113847	-31.9	-0.108394	-31.8	-0.143116	-32.2	-0.0842999	-32.3	-0.148615		-31.7	0	-31.6	-0.0305998	-31.7	0.0369153	-31.4	-0.476015	-31.6	0.0654003	-31.7	0.0138158
-32.6	0	-32.2	0.0113996	-31.8	-0.108494	-31.7	-0.143501	-32.1	-0.0808999	-32.2	-0.1449		-31.6	0	-31.5	-0.0290998	-31.6	0.0429001	-31.3	-0.473315	-31.5	0.0677003	-31.6	0.0154006
-32.5	0	-32.1	0.0117996	-31.7	-0.102979	-31.6	-0.140801	-32	-0.0751999	-32.1	-0.1441		-31.5	0	-31.4	-0.0292998	-31.5	0.0396001	-31.2	-0.4781	-31.4	0.0671003	-31.5	0.0169006
-32.4	0	-32	0.0120996	-31.6	-0.105079	-31.5	-0.135201	-31.9	-0.0738999	-32	-0.1392		-31.4	0	-31.3	-0.0321998	-31.4	0.0397001	-31.1	-0.4797	-31.3	0.0709003	-31.4	0.0171006
-32.3	0	-31.9	0.0125996	-31.5	-0.0997789	-31.4	-0.130401	-31.8	-0.0726999	-31.9	-0.1393		-31.3	0	-31.2	-0.0326852	-31.3	0.0407001	-31	-0.4792	-31.2	0.0667149	-31.3	0.0178006
-32.2	0	-31.8	0.0121848	-31.4	-0.0982951	-31.3	-0.134416	-31.7	-0.0676999	-31.8	-0.141515		-31.2	0	-31.1	-0.0304998	-31.2	0.0386147	-30.9	-0.475917	-31.1	0.0686003	-31.2	0.0164152
-32.1	0	-31.7	0.0175996	-31.3	-0.0987943	-31.2	-0.136701	-31.6	-0.0690999	-31.7	-0.1396		-31.1	0	-31	-0.0268998	-31.1	0.0359001	-30.8	-0.467317	-31	0.0722003	-31.1	0.0188006
-32	0	-31.6	0.0153996	-31.2	-0.101379	-31.1	-0.144401	-31.5	-0.0598999	-31.6	-0.1371		-31	0	-30.9	-0.0217998	-31	0.0390001	-30.7	-0.4631	-30.9	0.0754003	-31	0.0263006
-31.9	0	-31.5	0.0171996	-31.1	-0.103479	-31	-0.142301	-31.4	-0.0540999	-31.5	-0.1393		-30.9	0	-30.8	-0.0149998	-30.9	0.0447001	-30.6	-0.4557	-30.8	0.0775003	-30.9	0.0320006
-31.8	0	-31.4	0.0186996	-31	-0.0993789	-30.9	-0.136601	-31.3	-0.0522999	-31.4	-0.1365		-30.8	0	-30.7	-0.0144837	-30.8	0.0477001	-30.5	-0.4512	-30.7	0.0778164	-30.8	0.0380006
-31.7	0	-31.3	0.0167842	-30.9	-0.0899955	-30.8	-0.135917	-31.2	-0.0520999	-31.3	-0.133116		-30.7	0	-30.6	-0.0164998	-30.7	0.0517162	-30.4	-0.452015	-30.6	0.0743003	-30.7	0.0397167
-31.6	0	-31.2	0.0143996	-30.8	-0.083895	-30.7	-0.134801	-31.1	-0.0506999	-31.2	-0.1329		-30.6	0	-30.5	-0.0221998	-30.6	0.0566001	-30.3	-0.455215	-30.5	0.0627003	-30.6	0.0429006
-31.5	0	-31.1	0.0120996	-30.7	-0.0783789	-30.6	-0.122801	-31	-0.0459999	-31.1	-0.1337		-30.5	0	-30.4	-0.0236998	-30.5	0.0559001	-30.2	-0.4515	-30.4	0.0562003	-30.5	0.0410006
-31.4	0	-31	0.0115996	-30.6	-0.0697789	-30.5	-0.113101	-30.9	-0.0413999	-31	-0.1335		-30.4	0	-30.3	-0.0244998	-30.4	0.0535001	-30.1	-0.451	-30.3	0.0560003	-30.4	0.0366006
-31.3	0	-30.9	0.0147996	-30.5	-0.0679789	-30.4	-0.103401	-30.8	-0.0406999	-30.9	-0.1332		-30.3	0	-30.2	-0.0235846	-30.3	0.0546001	-30	-0.451	-30.2	0.0569155	-30.3	0.0372006
-31.2	0	-30.8	0.0106836	-30.4	-0.063496	-30.3	-0.0935186	-30.7	-0.0370999	-30.8	-0.133716		-30.2	0	-30.1	-0.0211998	-30.2	0.0515153	-29.9	-0.444916	-30.1	0.0542003	-30.2	0.0385158
-31.1	0	-30.7	0.0104996	-30.3	-0.0563967	-30.2	-0.0874008	-30.6	-0.0325999	-30.7	-0.1313		-30.1	0	-30	-0.0186998	-30.1	0.0498001	-29.8	-0.435418	-30	0.0522003	-30.1	0.0416006
-31	0	-30.6	0.0151996	-30.2	-0.0526789	-30.1	-0.0843008	-30.5	-0.0277999	-30.6	-0.1251		-30	0	-29.9	-0.0199998	-30	0.0492001	-29.7	-0.428	-29.9	0.0547003	-30	0.0455006
-30.9	0	-30.5	0.0168996	-30.1	-0.0537789	-30	-0.0792008	-30.4	-0.0225999	-30.5	-0.1232		-29.9	0	-29.8	-0.0174998	-29.9	0.0501001	-29.6	-0.4269	-29.8	0.0599003	-29.9	0.0506006
-30.8	0	-30.4	0.0145996	-30	-0.0527789	-29.9	-0.0823008	-30.3	-0.0190999	-30.4	-0.1154		-29.8	0	-29.7	-0.0141835	-29.8	0.0595001	-29.5	-0.4285	-29.7	0.0638166	-29.8	0.0586006
-30.7	0	-30.3	0.0150819	-29.9	-0.0594944	-29.8	-0.0809174	-30.2	-0.0150999	-30.3	-0.103318		-29.7	0	-29.6	-0.0120998	-29.7	0.0634164	-29.4	-0.430616	-29.6	0.0689003	-29.7	0.0629169
-30.6	0	-30.2	0.0225996	-29.8	-0.0620954	-29.7	-0.0798008	-30.1	-0.0148999	-30.2	-0.0930003		-29.6	0	-29.5	-0.0112998	-29.6	0.0672001	-29.3	-0.433816	-29.5	0.0753003	-29.6	0.0618006
-30.5	0	-30.1	0.0272996	-29.7	-0.0660789	-29.6	-0.0839008	-30	-0.0171999	-30.1	-0.0879003		-29.5	0	-29.4	-0.0119998	-29.5	0.0692001	-29.2	-0.4377	-29.4	0.0721003	-29.5	0.0630006
-30.4	0	-30	0.0273996	-29.6	-0.0646789	-29.5	-0.0880008	-29.9	-0.0188999	-30	-0.0848003		-29.4	0	-29.3	-0.0144998	-29.4	0.0664001	-29.1	-0.4345	-29.3	0.0707003	-29.4	0.0631006
-30.3	0	-29.9	0.0243996	-29.5	-0.0687789	-29.4	-0.0860008	-29.8	-0.0191999	-29.9	-0.0874003		-29.3	0	-29.2	-0.0166838	-29.3	0.0651001	-29	-0.431	-29.2	0.0656163	-29.3	0.0604006
-30.2	0	-29.8	0.0253831	-29.4	-0.0649965	-29.3	-0.0857177	-29.7	-0.0243999	-29.8	-0.0876168		-29.2	0	-29.1	-0.0165998	-29.2	0.0603162	-28.9	-0.422817	-29.1	0.0675003	-29.2	0.0565166
-30.1	0	-29.7	0.0221996	-29.3	-0.0616957	-29.2	-0.0859008	-29.6	-0.0288999	-29.7	-0.0879003		-29.1	0	-29	-0.0223998	-29.1	0.0631001	-28.8	-0.421917	-29	0.0644003	-29.1	0.0538006
-30	0	-29.6	0.0225996	-29.2	-0.0591789	-29.1	-0.0890008	-29.5	-0.0286999	-29.6	-0.0879003		-29	0	-28.9	-0.0226998	-29	0.0603001	-28.7	-0.4229	-28.9	0.0664003	-29	0.0503006
-29.9	0	-29.5	0.0248996	-29.1	-0.0619789	-29	-0.0873008	-29.4	-0.0258999	-29.5	-0.0918003		-28.9	0	-28.8	-0.0159998	-28.9	0.0654001	-28.6	-0.4194	-28.8	0.0669003	-28.9	0.0544006
-29.8	0	-29.4	0.0280996	-29	-0.0634789	-28.9	-0.0873008	-29.3	-0.0296999	-29.4	-0.0881003		-28.8	0	-28.7	-0.00908309	-28.8	0.0677001	-28.5	-0.4166	-28.7	0.069417	-28.8	0.0537006
-29.7	0	-29.3	0.0317828	-28.9	-0.0637957	-28.8	-0.0907174	-29.2	-0.0333999	-29.3	-0.0909171		-28.7	0	-28.6	-0.00649981	-28.7	0.0683168	-28.4	-0.412117	-28.6	0.0703003	-28.7	0.0515173
-29.6	0	-29.2	0.0325996	-28.8	-0.0628955	-28.7	-0.0943008	-29.1	-0.0408999	-29.2	-0.0886003		-28.6	0	-28.5	-0.00369981	-28.6	0.0707001	-28.3	-0.409017	-28.5	0.0699003	-28.6	0.0533006
-29.5	0	-29.1	0.0331996	-28.7	-0.0667789	-28.6	-0.0935008	-29	-0.0396999	-29.1	-0.0857003		-28.5	0	-28.4	-0.00239981	-28.5	0.0705001	-28.2	-0.4082	-28.4	0.0709003	-28.5	0.0528006
-29.4	0	-29	0.0325996	-28.6	-0.0682789	-28.5	-0.0931008	-28.9	-0.0383999	-29	-0.0831003		-28.4	0	-28.3	0.00110019	-28.4	0.0770001	-28.1	-0.4071	-28.3	0.0743003	-28.4	0.0549006
-29.3	0	-28.9	0.0327996	-28.5	-0.0692789	-28.4	-0.0914008	-28.8	-0.0400999	-28.9	-0.0795003		-28.3	0	-28.2	0.00541667	-28.3	0.0800001	-28	-0.405	-28.2	0.0804168	-28.3	0.0573006
-29.2	0	-28.8	0.0314831	-28.4	-0.0612967	-28.3	-0.0866186	-28.7	-0.0474999	-28.8	-0.0779169		-28.2	0	-28.1	0.00830019	-28.2	0.0858166	-27.9	-0.407616	-28.1	0.0763003	-28.2	0.063417
-29.1	0	-28.7	0.0301996	-28.3	-0.0540967	-28.2	-0.0789008	-28.6	-0.0544999	-28.7	-0.0825003		-28.1	0	-28	0.0100002	-28.1	0.0886001	-27.8	-0.409116	-28	0.0751003	-28.1	0.0652006
-29	0	-28.6	0.0290996	-28.2	-0.0516789	-28.1	-0.0768008	-28.5	-0.0571999	-28.6	-0.0832003		-28	0	-27.9	0.00930019	-28	0.0891001	-27.7	-0.4074	-27.9	0.0747003	-28	0.0648006
-28.9	0	-28.5	0.0286996	-28.1	-0.0546789	-28	-0.0795008	-28.4	-0.0538999	-28.5	-0.0835003		-27.9	0	-27.8	0.00890019	-27.9	0.0899001	-27.6	-0.4061	-27.8	0.0719003	-27.9	0.0651006
-28.8	0	-28.4	0.0323996	-28	-0.0597789	-27.9	-0.0784008	-28.3	-0.0478999	-28.4	-0.0813003		-27.8	0	-27.7	0.00981755	-27.8	0.0903001	-27.5	-0.401	-27.7	0.0695177	-27.8	0.0660006
-28.7	0	-28.3	0.0349819	-27.9	-0.0602957	-27.8	-0.0727187	-28.2	-0.0412999	-28.3	-0.0826181		-27.7	0	-27.6	0.0111002	-27.7	0.0919175	-27.4	-0.403816	-27.6	0.0742003	-27.7	0.0624179
-28.6	0	-28.2	0.0388996	-27.8	-0.0538968	-27.7	-0.0743008	-28.1	-0.0422999	-28.2	-0.0827003		-27.6	0	-27.5	0.0178002	-27.6	0.0898001	-27.3	-0.401917	-27.5	0.0775003	-27.6	0.0628006
-28.5	0	-28.1	0.0394996	-27.7	-0.0579789	-27.6	-0.0778008	-28	-0.0518999	-28.1	-0.0868003		-27.5	0	-27.4	0.0150002	-27.5	0.0907001	-27.2	-0.4006	-27.4	0.0721003	-27.5	0.0656006
-28.4	0	-28	0.0392996	-27.6	-0.0592789	-27.5	-0.0780008	-27.9	-0.0531999	-28	-0.0899003		-27.4	0	-27.3	0.0150002	-27.4	0.0856001	-27.1	-0.3934	-27.3	0.0671003	-27.4	0.0604006
-28.3	0	-27.9	0.0384996	-27.5	-0.0597789	-27.4	-0.0766008	-27.8	-0.0497999	-27.9	-0.0863003		-27.3	0	-27.2	0.0150179	-27.3	0.0860001	-27	-0.394	-27.2	0.065618	-27.3	0.0592006
-28.2	0	-27.8	0.0439818	-27.4	-0.057296	-27.3	-0.0751188	-27.7	-0.0487999	-27.8	-0.0818182		-27.2	0	-27.1	0.0156002	-27.2	0.0836178	-26.9	-0.391717	-27.1	0.0655003	-27.2	0.0586183
-28.1	0	-27.7	0.0455996	-27.3	-0.0579969	-27.2	-0.0741008	-27.6	-0.0466999	-27.7	-0.0807003		-27.1	0	-27	0.0166002	-27.1	0.0887001	-26.8	-0.390517	-27	0.0604003	-27.1	0.0645006
-28	0	-27.6	0.0464996	-27.2	-0.0553789	-27.1	-0.0744008	-27.5	-0.0475999	-27.6	-0.0798003		-27	0	-26.9	0.0186002	-27	0.0923001	-26.7	-0.3908	-26.9	0.0599003	-27	0.0635006
-27.9	0	-27.5	0.0415996	-27.1	-0.0564789	-27	-0.0785008	-27.4	-0.0501999	-27.5	-0.0783003		-26.9	0	-26.8	0.0188002	-26.9	0.0972001	-26.6	-0.3858	-26.8	0.0587003	-26.9	0.0589006
-27.8	0	-27.4	0.0411996	-27	-0.0598789	-26.9	-0.0823008	-27.3	-0.0503999	-27.4	-0.0834003		-26.8	0	-26.7	0.0171184	-26.8	0.1001	-26.5	-0.3871	-26.7	0.0537185	-26.8	0.0554006
-27.7	0	-27.3	0.0430817	-26.9	-0.0596954	-26.8	-0.0805192	-27.2	-0.0491999	-27.3	-0.0877183		-26.7	0	-26.6	0.0223002	-26.7	0.0978183	-26.4	-0.384917	-26.6	0.0576003	-26.7	0.0513188
-27.6	0	-27.2	0.0459996	-26.8	-0.0533972	-26.7	-0.0835008	-27.1	-0.0526999	-27.2	-0.0890003		-26.6	0	-26.5	0.0253002	-26.6	0.1026	-26.3	-0.386017	-26.5	0.0572003	-26.6	0.0530006
-27.5	0	-27.1	0.0469996	-26.7	-0.0575789	-26.6	-0.0807008	-27	-0.0558999	-27.1	-0.0918003		-26.5	0	-26.4	0.0252002	-26.5	0.1033	-26.2	-0.3818	-26.4	0.0538003	-26.5	0.0463006
-27.4	0	-27	0.0454996	-26.6	-0.0586789	-26.5	-0.0846008	-26.9	-0.0586999	-27	-0.0983003		-26.4	0	-26.3	0.0256002	-26.4	0.1084	-26.1	-0.3815	-26.3	0.0513003	-26.4	0.0436006
-27.3	0	-26.9	0.0442996	-26.5	-0.0643789	-26.4	-0.0887008	-26.8	-0.0550999	-26.9	-0.1038		-26.3	0	-26.2	0.031916	-26.3	0.113	-26	-0.3775	-26.2	0.0534161	-26.3	0.0395006
-27.2	0	-26.8	0.0508813	-26.4	-0.0649955	-26.3	-0.0885176	-26.7	-0.0550999	-26.8	-0.102419		-26.2	0	-26.1	0.0293002	-26.2	0.111616	-25.9	-0.375816	-26.1	0.0526003	-26.2	0.0378164
-27.1	0	-26.7	0.0531996	-26.3	-0.0656957	-26.2	-0.0844008	-26.6	-0.0526999	-26.7	-0.1062		-26.1	0	-26	0.0241002	-26.1	0.1027	-25.8	-0.372217	-26	0.0488003	-26.1	0.0346006
-27	0	-26.6	0.0493996	-26.2	-0.0640789	-26.1	-0.0846008	-26.5	-0.0556999	-26.6	-0.1092		-26	0	-25.9	0.0216002	-26	0.1008	-25.7	-0.3704	-25.9	0.0519003	-26	0.0291006
-26.9	0	-26.5	0.0452996	-26.1	-0.0637789	-26	-0.0858008	-26.4	-0.0596999	-26.5	-0.1128		-25.9	0	-25.8	0.0253002	-25.9	0.101	-25.6	-0.3652	-25.8	0.0497003	-25.9	0.0260006
-26.8	0	-26.4	0.0467996	-26	-0.0662789	-25.9	-0.0856008	-26.3	-0.0591999	-26.4	-0.119		-25.8	0	-25.7	0.0247193	-25.8	0.1044	-25.5	-0.3633	-25.7	0.0499194	-25.8	0.0303006
-26.7	0	-26.3	0.0479829	-25.9	-0.0683958	-25.8	-0.0831185	-26.2	-0.0587999	-26.3	-0.125217		-25.7	0	-25.6	0.0294002	-25.7	0.105819	-25.4	-0.357118	-25.6	0.0573003	-25.7	0.0286196
-26.6	0	-26.2	0.0490996	-25.8	-0.0681965	-25.7	-0.0834008	-26.1	-0.0581999	-26.2	-0.126		-25.6	0	-25.5	0.0320002	-25.6	0.1077	-25.3	-0.353018	-25.5	0.0593003	-25.6	0.0299006
-26.5	0	-26.1	0.0498996	-25.7	-0.0676789	-25.6	-0.0815008	-26	-0.0599999	-26.1	-0.1279		-25.5	0	-25.4	0.0307002	-25.5	0.105	-25.2	-0.354	-25.4	0.0582003	-25.5	0.0280006
-26.4	0	-26	0.0493996	-25.6	-0.0662789	-25.5	-0.0805008	-25.9	-0.0611999	-26	-0.1279		-25.4	0	-25.3	0.0282002	-25.4	0.1022	-25.1	-0.3518	-25.3	0.0609003	-25.4	0.0257006
-26.3	0	-25.9	0.0506996	-25.5	-0.0638789	-25.4	-0.0784008	-25.8	-0.0616999	-25.9	-0.1285		-25.3	0	-25.2	0.0232171	-25.3	0.1004	-25	-0.3477	-25.2	0.0563172	-25.3	0.0235006
-26.2	0	-25.8	0.053382	-25.4	-0.0605979	-25.3	-0.0819194	-25.7	-0.0631999	-25.8	-0.127918		-25.2	0	-25.1	0.0190002	-25.2	0.097117	-24.9	-0.349017	-25.1	0.0560003	-25.2	0.0194174
-26.1	0	-25.7	0.0567996	-25.3	-0.0608975	-25.2	-0.0793008	-25.6	-0.0596999	-25.7	-0.1236		-25.1	0	-25	0.0215002	-25.1	0.0939001	-24.8	-0.350917	-25	0.0521003	-25.1	0.0172006
-26	0	-25.6	0.0615996	-25.2	-0.0553789	-25.1	-0.0695008	-25.5	-0.0603999	-25.6	-0.1213		-25	0	-24.9	0.0221002	-25	0.0914001	-24.7	-0.352	-24.9	0.0484003	-25	0.0167006
-25.9	0	-25.5	0.0630996	-25.1	-0.0493789	-25	-0.0617008	-25.4	-0.0609999	-25.5	-0.1226		-24.9	0	-24.8	0.0219002	-24.9	0.0880001	-24.6	-0.3522	-24.8	0.0453003	-24.9	0.0131006
-25.8	0	-25.4	0.0698996	-25	-0.0475789	-24.9	-0.0663008	-25.3	-0.0605999	-25.4	-0.116		-24.8	0	-24.7	0.0182178	-24.8	0.0842001	-24.5	-0.3526	-24.7	0.0434179	-24.8	0.0109006
-25.7	0	-25.3	0.0721811	-24.9	-0.0491961	-24.8	-0.0649188	-25.2	-0.0575999	-25.3	-0.112119		-24.7	0	-24.6	0.0149002	-24.7	0.0880177	-24.4	-0.351218	-24.6	0.0387003	-24.7	0.0116182
-25.6	0	-25.2	0.0771996	-24.8	-0.0475969	-24.7	-0.0588008	-25.1	-0.0520999	-25.2	-0.1034		-24.6	0	-24.5	0.0173002	-24.6	0.0882001	-24.3	-0.348118	-24.5	0.0406003	-24.6	0.0139006
-25.5	0	-25.1	0.0804996	-24.7	-0.0448789	-24.6	-0.0520008	-25	-0.0466999	-25.1	-0.0954003		-24.5	0	-24.4	0.0222002	-24.5	0.0924001	-24.2	-0.3417	-24.4	0.0419003	-24.5	0.0157006
-25.4	0	-25	0.0798996	-24.6	-0.0419789	-24.5	-0.0544008	-24.9	-0.0497999	-25	-0.0924003		-24.4	0	-24.3	0.0253002	-24.4	0.0931001	-24.1	-0.3405	-24.3	0.0423003	-24.4	0.0194006
-25.3	0	-24.9	0.0769996	-24.5	-0.0395789	-24.4	-0.0528008	-24.8	-0.0462999	-24.9	-0.0947003		-24.3	0	-24.2	0.0321187	-24.3	0.0926001	-24	-0.3376	-24.2	0.0464188	-24.3	0.0227006
-25.2	0	-24.8	0.0741817	-24.4	-0.0355982	-24.3	-0.0478199	-24.7	-0.0402999	-24.8	-0.0930183		-24.2	0	-24.1	0.0339002	-24.2	0.0961186	-23.9	-0.32962	-24.1	0.0505003	-24.2	0.0242191
-25.1	0	-24.7	0.0769996	-24.3	-0.032298	-24.2	-0.0486008	-24.6	-0.0358999	-24.7	-0.0892003		-24.1	0	-24	0.0348002	-24.1	0.0993001	-23.8	-0.32052	-24	0.0492003	-24.1	0.0248006
-25	0	-24.6	0.0809996	-24.2	-0.0238789	-24.1	-0.0464008	-24.5	-0.0300999	-24.6	-0.0851003		-24	0	-23.9	0.0358002	-24	0.1074	-23.7	-0.318	-23.9	0.0528003	-24	0.0260006
-24.9	0	-24.5	0.0835996	-24.1	-0.0211789	-24	-0.0432008	-24.4	-0.0230999	-24.5	-0.0853003		-23.9	0	-23.8	0.0386002	-23.9	0.1173	-23.6	-0.32	-23.8	0.0605003	-23.9	0.0352006
-24.8	0	-24.4	0.0901996	-24	-0.0134789	-23.9	-0.0476008	-24.3	-0.0227999	-24.4	-0.0814003		-23.8	0	-23.7	0.0401188	-23.8	0.1247	-23.5	-0.3084	-23.7	0.0584189	-23.8	0.0351006
-24.7	0	-24.3	0.0915806	-23.9	-0.0156974	-23.8	-0.0505197	-24.2	-0.0200999	-24.3	-0.0810194		-23.7	0	-23.6	0.0413002	-23.7	0.122519	-23.4	-0.302718	-23.6	0.0569003	-23.7	0.0319192
-24.6	0	-24.2	0.0956996	-23.8	-0.0154978	-23.7	-0.0512008	-24.1	-0.0161999	-24.2	-0.0774003		-23.6	0	-23.5	0.0432002	-23.6	0.1216	-23.3	-0.300419	-23.5	0.0591003	-23.6	0.0379006
-24.5	0	-24.1	0.0964996	-23.7	-0.0166789	-23.6	-0.0500008	-24	-0.00859992	-24.1	-0.0733003		-23.5	0	-23.4	0.0431002	-23.5	0.1209	-23.2	-0.2933	-23.4	0.0560003	-23.5	0.0411006
-24.4	0	-24	0.0945996	-23.6	-0.0166789	-23.5	-0.0468008	-23.9	-0.00609992	-24	-0.0685003		-23.4	0	-23.3	0.0490002	-23.4	0.1165	-23.1	-0.2875	-23.3	0.0542003	-23.4	0.0390006
-24.3	0	-23.9	0.0919996	-23.5	-0.0170789	-23.4	-0.0463008	-23.8	-0.00459992	-23.9	-0.0688003		-23.3	0	-23.2	0.05282	-23.3	0.1141	-23	-0.2846	-23.2	0.0564201	-23.3	0.0392006
-24.2	0	-23.8	0.0917808	-23.4	-0.0169976	-23.3	-0.0510187	-23.7	-0.00789992	-23.8	-0.0662191		-23.2	0	-23.1	0.0554002	-23.2	0.11302	-22.9	-0.284019	-23.1	0.0624003	-23.2	0.0403203
-24.1	0	-23.7	0.0893996	-23.3	-0.0198968	-23.2	-0.0525008	-23.6	-0.0112999	-23.7	-0.0666003		-23.1	0	-23	0.0554002	-23.1	0.114	-22.8	-0.285619	-23	0.0601003	-23.1	0.0436006
-24	0	-23.6	0.0891996	-23.2	-0.0220789	-23.1	-0.0588008	-23.5	-0.0149999	-23.6	-0.0664003		-23	0	-22.9	0.0561002	-23	0.1136	-22.7	-0.2784	-22.9	0.0562003	-23	0.0443006
-23.9	0	-23.5	0.0890996	-23.1	-0.0247789	-23	-0.0606008	-23.4	-0.0156999	-23.5	-0.0691003		-22.9	0	-22.8	0.0583002	-22.9	0.1146	-22.6	-0.2681	-22.8	0.0531003	-22.9	0.0462006
-23.8	0	-23.4	0.0875996	-23	-0.0221789	-22.9	-0.0611008	-23.3	-0.0197999	-23.4	-0.0669003		-22.8	0	-22.7	0.0617171	-22.8	0.1129	-22.5	-0.2611	-22.7	0.0560172	-22.8	0.0446006
-23.7	0	-23.3	0.0851818	-22.9	-0.0213979	-22.8	-0.0643189	-23.2	-0.0193999	-23.3	-0.0700182		-22.7	0	-22.6	0.0541002	-22.7	0.117017	-22.4	-0.260018	-22.6	0.0503003	-22.7	0.0506175
-23.6	0	-23.2	0.0835996	-22.8	-0.026597	-22.7	-0.0659008	-23.1	-0.0229999	-23.2	-0.0678003		-22.6	0	-22.5	0.0509002	-22.6	0.1213	-22.3	-0.261118	-22.5	0.0507003	-22.6	0.0582006
-23.5	0	-23.1	0.0805996	-22.7	-0.0299789	-22.6	-0.0587008	-23	-0.0267999	-23.1	-0.0726003		-22.5	0	-22.4	0.0456002	-22.5	0.1196	-22.2	-0.2496	-22.4	0.0455003	-22.5	0.0577006
-23.4	0	-23	0.0750996	-22.6	-0.0212789	-22.5	-0.0586008	-22.9	-0.0297999	-23	-0.0734003		-22.4	0	-22.3	0.0389002	-22.4	0.1124	-22.1	-0.2481	-22.3	0.0382003	-22.4	0.0592006
-23.3	0	-22.9	0.0730996	-22.5	-0.0220789	-22.4	-0.0606008	-22.8	-0.0358999	-22.9	-0.0749003		-22.3	0	-22.2	0.0400194	-22.3	0.1064	-22	-0.2449	-22.2	0.0392195	-22.3	0.0550006
-23.2	0	-22.8	0.0681816	-22.4	-0.0254972	-22.3	-0.0529221	-22.7	-0.0355999	-22.8	-0.0822184		-22.2	0	-22.1	0.0386002	-22.2	0.106519	-21.9	-0.236621	-22.1	0.0388003	-22.2	0.0576198
-23.1	0	-22.7	0.0643996	-22.3	-0.0184002	-22.2	-0.0511008	-22.6	-0.0190999	-22.7	-0.0869003		-22.1	0	-22	0.0359002	-22.1	0.1057	-21.8	-0.236219	-22	0.0383003	-22.1	0.0598006
-23	0	-22.6	0.0697996	-22.2	-0.0188789	-22.1	-0.0433008	-22.5	-0.0126999	-22.6	-0.0788003		-22	0	-21.9	0.0424002	-22	0.1104	-21.7	-0.2377	-21.9	0.0391003	-22	0.0659006
-22.9	0	-22.5	0.0718996	-22.1	-0.00997892	-22	-0.0332008	-22.4	-0.0137999	-22.5	-0.0784003		-21.9	0	-21.8	0.0409002	-21.9	0.1158	-21.6	-0.2436	-21.8	0.0374003	-21.9	0.0736006
-22.8	0	-22.4	0.0666996	-22	-0.00717892	-21.9	-0.0328008	-22.3	-0.00799992	-22.4	-0.0791003		-21.8	0	-21.7	0.039818	-21.8	0.1156	-21.5	-0.2423	-21.7	0.0304181	-21.8	0.0679006
-22.7	0	-22.3	0.0699784	-21.9	0.000601422	-21.8	-0.0351202	-22.2	-0.00319992	-22.3	-0.0689216		-21.7	0	-21.6	0.0375002	-21.7	0.109018	-21.4	-0.244419	-21.6	0.0290003	-21.7	0.0635184
-22.6	0	-22.2	0.0690996	-21.8	-0.0021983	-21.7	-0.0381008	-22.1	0.00700008	-22.2	-0.0652003		-21.6	0	-21.5	0.0391002	-21.6	0.1007	-21.3	-0.24102	-21.5	0.0236003	-21.6	0.0606006
-22.5	0	-22.1	0.0763996	-21.7	-0.00397892	-21.6	-0.0440008	-22	0.00840008	-22.1	-0.0565003		-21.5	0	-21.4	0.0373002	-21.5	0.1014	-21.2	-0.2345	-21.4	0.0296003	-21.5	0.0636006
-22.4	0	-22	0.0802996	-21.6	-0.00707892	-21.5	-0.0394008	-21.9	0.0108001	-22	-0.0507003		-21.4	0	-21.3	0.0414002	-21.4	0.0943001	-21.1	-0.227	-21.3	0.0355003	-21.4	0.0688006
-22.3	0	-21.9	0.0768996	-21.5	0.00302108	-21.4	-0.0357008	-21.8	0.0155001	-21.9	-0.0475003		-21.3	0	-21.2	0.0472207	-21.3	0.1043	-21	-0.217	-21.2	0.0340208	-21.3	0.0674006
-22.2	0	-21.8	0.0778803	-21.4	0.0118011	-21.3	-0.0254235	-21.7	0.0145001	-21.8	-0.0482197		-21.2	0	-21.1	0.0567002	-21.2	0.112321	-20.9	-0.206018	-21.1	0.0312003	-21.2	0.081221
-22.1	0	-21.7	0.0719996	-21.3	0.0163984	-21.2	-0.0179008	-21.6	0.00910008	-21.7	-0.0542003		-21.1	0	-21	0.0475002	-21.1	0.1066	-20.8	-0.197121	-21	0.0344003	-21.1	0.0845006
-22	0	-21.6	0.0585996	-21.2	0.0281211	-21.1	-0.0204008	-21.5	0.0141001	-21.6	-0.0631003		-21	0	-20.9	0.0392002	-21	0.1055	-20.7	-0.191	-20.9	0.0283003	-21	0.0940006
-21.9	0	-21.5	0.0703996	-21.1	0.0282211	-21	-0.0233008	-21.4	0.0198001	-21.5	-0.0609003		-20.9	0	-20.8	0.0405002	-20.9	0.0950001	-20.6	-0.1893	-20.8	0.0375003	-20.9	0.0911006
-21.8	0	-21.4	0.0717996	-21	0.0227211	-20.9	-0.0240008	-21.3	0.0305001	-21.4	-0.0614003		-20.8	0	-20.7	0.0451186	-20.8	0.0861001	-20.5	-0.1941	-20.7	0.0441187	-20.8	0.0963006
-21.7	0	-21.3	0.087577	-20.9	0.00680399	-20.8	-0.0243196	-21.2	0.0416001	-21.3	-0.050123		-20.7	0	-20.6	0.0567002	-20.7	0.0861185	-20.4	-0.175722	-20.6	0.0473003	-20.7	0.104619
-21.6	0	-21.2	0.0922996	-20.8	0.00570228	-20.7	-0.0242008	-21.1	0.0473001	-21.2	-0.0399003		-20.6	0	-20.5	0.0548002	-20.6	0.0878001	-20.3	-0.195415	-20.5	0.0351003	-20.6	0.0979006
-21.5	0	-21.1	0.0811996	-20.7	0.0113211	-20.6	-0.0286008	-21	0.0405001	-21.1	-0.0416003		-20.5	0	-20.4	0.0657002	-20.5	0.0784001	-20.2	-0.2063	-20.4	0.0287003	-20.5	0.0938006
-21.4	0	-21	0.0856996	-20.6	0.00502108	-20.5	-0.0343008	-20.9	0.0377001	-21	-0.0376003		-20.4	0	-20.3	0.0444002	-20.4	0.0838001	-20.1	-0.191	-20.3	0.0110003	-20.4	0.109501
-21.3	0	-20.9	0.0814996	-20.5	-0.00107892	-20.4	-0.0333008	-20.8	0.0400001	-20.9	-0.0483003		-20.3	0	-20.2	0.0244272	-20.3	0.0799001	-20	-0.2051	-20.2	-0.0460727	-20.3	0.104301
-21.2	0	-20.8	0.0780808	-20.4	-0.00130041	-20.3	-0.00982184	-20.7	0.0341001	-20.8	-0.0509191		-20.2	0	-20.1	0.00480019	-20.2	0.0468271	-19.9	-0.185142	-20.1	-0.0531997	-20.2	0.0766275
-21.1	0	-20.7	0.0862996	-20.3	-0.000599921	-20.2	0.0173992	-20.6	0.0299001	-20.7	-0.0498003		-20.1	0	-20	-0.0149998	-20.1	0.0503001	-19.8	-0.18064	-20	-0.0718997	-20.1	0.0960006
-21	0	-20.6	0.0746996	-20.2	0.0211211	-20.1	0.0378992	-20.5	0.0367001	-20.6	-0.0617003		-20	0	-19.9	-0.0592998	-20	0.0128001	-19.7	-0.1382	-19.9	-0.0584997	-20	0.0708006
-20.9	0	-20.5	0.0715996	-20.1	0.0312211	-20	0.0139992	-20.4	0.0293001	-20.5	-0.0481003		-19.9	0	-19.8	-0.1408	-19.9	0.0789001	-19.6	-0.0533	-19.8	-0.1215	-19.9	0.0884006
-20.8	0	-20.4	0.0534996	-20	0.0549211	-19.9	0.0600992	-20.3	0.0238001	-20.4	-0.0393003		-19.8	0	-19.7	0.204805	-19.8	0.0828001	-19.5	-0.0687	-19.7	0.225905	-19.8	0.0803006
-20.7	0	-20.3	0.0580786	-19.9	0.121668	-19.8	0.137339	-20.2	0.0391001	-20.3	-0.0466213		-19.7	0	-19.6	0.2931	-19.7	0.118505	-19.4	-0.169459	-19.6	0.3395	-19.7	0.107805
-20.6	0	-20.2	0.0985996	-19.8	0.185261	-19.7	-0.204601	-20.1	0.0465001	-20.2	-0.0109003		-19.6	0	-19.5	0.4281	-19.6	0.1783	-19.3	-0.174473	-19.5	0.4258	-19.6	0.198801
-20.5	0	-20.1	0.0999996	-19.7	-0.195879	-19.6	-0.317201	-20	0.0510001	-20.1	-0.00880032		-19.5	0	-19.4	0.2047	-19.5	0.1693	-19.2	-0.1631	-19.4	0.1737	-19.5	0.228801
-20.4	0	-20	0.1216	-19.6	-0.312979	-19.5	-0.277901	-19.9	0.1246	-20	0.0143997		-19.4	0	-19.3	0.0896002	-19.4	0.1684	-19.1	-0.213	-19.3	-0.1433	-19.4	0.146201
-20.3	0	-19.9	0.1819	-19.5	-0.274079	-19.4	-0.0805008	-19.8	0.1312	-19.9	0.1358		-19.3	0	-19.2	0.036305	-19.3	0.1657	-19	-0.2292	-19.2	-0.0247949	-19.3	0.0614006
-20.2	0	-19.8	0.216339	-19.4	-0.138694	-19.3	0.394219	-19.7	-0.1829	-19.8	0.185439		-19.2	0	-19.1	0.0243002	-19.2	0.221805	-18.9	-0.248271	-19.1	-0.0549997	-19.2	0.0318054
-20.1	0	-19.7	-0.1652	-19.3	0.235141	-19.2	0.253699	-19.6	-0.1312	-19.7	-0.2285		-19.1	0	-19	-0.0442998	-19.1	0.3312	-18.8	-0.219326	-19	-0.1152	-19.1	0.00260057
-20	0	-19.6	-0.3536	-19.2	0.0834211	-19.1	0.275399	-19.5	-0.1201	-19.6	-0.3328		-19	0	-18.9	0.00850019	-19	0.1752	-18.7	-0.2897	-18.9	-0.1136	-19	-0.0230994
-19.9	0	-19.5	-0.3657	-19.1	0.116921	-19	0.273599	-19.4	-0.0203999	-19.5	-0.3238		-18.9	0	-18.8	0.0115002	-18.9	0.1083	-18.6	-0.2029	-18.8	-0.0728997	-18.9	-0.0616994
-19.8	0	-19.4	-0.2232	-19	0.133621	-18.9	0.137699	-19.3	0.2655	-19.4	-0.1527		-18.8	0	-18.7	0.0127626	-18.8	0.0944001	-18.5	-0.1991	-18.7	-0.0695373	-18.8	-0.0356994
-19.7	0	-19.3	0.21012	-18.9	0.00437808	-18.8	0.101963	-19.2	0.1173	-19.3	0.16062		-18.7	0	-18.6	0.00300019	-18.7	-0.00463751	-18.4	-0.198699	-18.6	-0.0736997	-18.7	-0.131037
-19.6	0	-19.2	0.0891996	-18.8	0.0286852	-18.7	0.115799	-19.1	0.1615	-19.2	0.0195997		-18.6	0	-18.5	0.0222002	-18.6	0.0741001	-18.3	-0.136298	-18.5	-0.0595997	-18.6	-0.0416994
-19.5	0	-19.1	0.2536	-18.7	0.0277211	-18.6	0.0935992	-19	0.1685	-19.1	0.1347		-18.5	0	-18.4	0.0450002	-18.5	0.0441001	-18.2	-0.0743	-18.4	-0.0226997	-18.5	-0.0415994
-19.4	0	-19	0.198	-18.6	0.00602108	-18.5	0.0383992	-18.9	0.0706001	-19	0.0412997		-18.4	0	-18.3	0.0472002	-18.4	0.0299001	-18.1	0.1096	-18.3	-0.0288997	-18.4	-0.0185994
-19.3	0	-18.9	0.0936996	-18.5	-0.0555789	-18.4	0.0448992	-18.8	0.1128	-18.9	-0.0331003		-18.3	0	-18.2	0.00775063	-18.3	0.0370001	-18	0.00559999	-18.2	-0.0765493	-18.3	-0.0182994
-19.2	0	-18.8	0.0844638	-18.4	-0.0535754	-18.3	0.083798	-18.7	0.1002	-18.8	-0.109636		-18.2	0	-18.1	0.00410019	-18.2	0.0478506	-17.9	-0.206626	-18.1	-0.0800997	-18.2	-0.035449
-19.1	0	-18.7	0.0846996	-18.3	-0.0371801	-18.2	0.165899	-18.6	0.0868001	-18.7	-0.2353		-18.1	0	-18	0.1181	-18.1	0.0757001	-17.8	-0.20279	-18	-0.0562997	-18.1	-0.0421994
-19	0	-18.6	0.0922996	-18.2	0.0861211	-18.1	0.164999	-18.5	0.0221001	-18.6	-0.1622		-18	0	-17.9	-0.0950998	-18	0.0891001	-17.7	-0.2373	-17.9	-0.1231	-18	-0.00819943
-18.9	0	-18.5	0.0690996	-18.1	0.131321	-18	0.0775992	-18.4	0.0124001	-18.5	-0.1409		-17.9	0	-17.8	-0.0891998	-17.9	0.0912001	-17.6	-0.1857	-17.8	-0.0879997	-17.9	-0.0522994
-18.8	0	-18.4	0.0441996	-18	0.00242108	-17.9	0.290599	-18.3	0.0353001	-18.4	-0.1441		-17.8	0	-17.7	-0.179809	-17.8	0.146	-17.5	-0.0275	-17.7	-0.203609	-17.8	-0.0152994
-18.7	0	-18.3	0.0170985	-17.9	0.206734	-17.8	0.349805	-18.2	0.1869	-18.3	-0.137802		-17.7	0	-17.6	0.0841002	-17.7	0.175791	-17.4	-0.0681549	-17.6	-0.0832997	-17.7	-0.0344089
-18.6	0	-18.2	0.0280996	-17.8	0.277527	-17.7	0.353499	-18.1	0.1822	-18.2	0.0198997		-17.6	0	-17.5	0.3379	-17.6	0.1087	-17.3	-0.0118985	-17.5	0.0561003	-17.6	0.0275006
-18.5	0	-18.1	0.0574996	-17.7	0.583721	-17.6	0.115499	-18	0.0808001	-18.1	0.0253997		-17.5	0	-17.4	0.3396	-17.5	-0.00529989	-17.2	0.0787	-17.4	0.2104	-17.5	0.106301
-18.4	0	-18	0.0598996	-17.6	-0.0968789	-17.5	-0.148401	-17.9	0.2514	-18	-0.0803003		-17.4	0	-17.3	0.3455	-17.4	0.1901	-17.1	0.1004	-17.3	0.1918	-17.4	0.154801
-18.3	0	-17.9	0.2985	-17.5	-0.302779	-17.4	-0.141701	-17.8	0.3221	-17.9	0.1008		-17.3	0	-17.2	0.384599	-17.3	0.1999	-17	-0.0414	-17.2	0.245799	-17.3	0.181601
-18.2	0	-17.8	0.275806	-17.4	-0.274866	-17.3	-0.128699	-17.7	0.4494	-17.8	0.124706		-17.2	0	-17.1	0.3122	-17.2	0.216799	-16.9	-0.0746847	-17.1	0.1153	-17.2	0.167799
-18.1	0	-17.7	0.5966	-17.3	-0.192277	-17.2	-0.0460008	-17.6	0.00790008	-17.7	0.4419		-17.1	0	-17	0.2492	-17.1	0.1069	-16.8	-0.15054	-17	0.1392	-17.1	0.148501
-18	0	-17.6	-0.0913004	-17.2	-0.164179	-17.1	0.0718992	-17.5	-0.2768	-17.6	-0.113		-17	0	-16.9	0.2834	-17	0.1142	-16.7	-0.2227	-16.9	0.1919	-17	0.180101
-17.9	0	-17.5	-0.4329	-17.1	-0.0788789	-17	0.159599	-17.4	-0.0802999	-17.5	-0.281		-16.9	0	-16.8	0.2593	-16.9	0.1107	-16.6	-0.6713	-16.8	-0.0984997	-16.9	0.141301
-17.8	0	-17.4	-0.3007	-17	-0.0369789	-16.9	-0.0191008	-17.3	-0.0642999	-17.4	-0.1962		-16.8	0	-16.7	0.226847	-16.8	0.1096	-16.5	-0.6679	-16.7	0.0389473	-16.8	0.0700006
-17.7	0	-17.3	-0.248998	-16.9	-0.027853	-16.8	-0.0457454	-17.2	0.0618001	-17.3	-0.263298		-16.7	0	-16.6	-0.7631	-16.7	-0.0349529	-16.4	-0.11056	-16.6	-0.8556	-16.7	-0.177652
-17.6	0	-17.2	-0.2814	-16.8	-0.0881235	-16.7	-0.0935008	-17.1	0.0759001	-17.2	-0.164		-16.6	0	-16.5	-0.9096	-16.6	-0.2008	-16.3	0.0457033	-16.5	-0.9697	-16.6	-0.417499
-17.5	0	-17.1	-0.2248	-16.7	-0.165479	-16.6	0.870199	-17	0.1921	-17.1	-0.2655		-16.5	0	-16.4	-0.0181998	-16.5	-0.1353	-16.2	0.2901	-16.4	0.1589	-16.5	-0.829599
-17.4	0	-17	-0.0188004	-16.6	0.887621	-16.5	0.891099	-16.9	-0.0308999	-17	-0.2596		-16.4	0	-16.3	0.2463	-16.4	0.4417	-16.1	0.364	-16.3	-0.0181997	-16.4	-0.00329943
-17.3	0	-16.9	0.00729964	-16.5	0.778921	-16.4	0.103399	-16.8	-0.0575999	-16.9	-0.3401		-16.3	0	-16.2	0.427374	-16.3	0.2608	-16	0.3506	-16.2	0.442374	-16.3	0.154101
-17.2	0	-16.8	-0.0976449	-16.4	0.424468	-16.3	-0.0820994	-16.7	-0.1037	-16.8	-0.410645		-16.2	0	-16.1	0.5151	-16.2	0.299274	-15.9	-0.00542627	-16.1	0.546	-16.2	0.377574
-17.1	0	-16.7	-0.2447	-16.3	0.140122	-16.2	-0.468101	-16.6	0.6501	-16.7	-0.2165		-16.1	0	-16	0.4021	-16.1	0.1333	-15.8	-0.272679	-16	0.5609	-16.1	0.447001
-17	0	-16.6	1.205	-16.2	-0.0424789	-16.1	-0.460701	-16.5	0.172	-16.6	0.6522		-16	0	-15.9	0.311	-16	0.1487	-15.7	-0.4156	-15.9	0.1781	-16	0.502801
-16.9	0	-16.5	1.0295	-16.1	-0.242779	-16	-0.303701	-16.4	-0.3033	-16.5	0.4555		-15.9	0	-15.8	0.0906002	-15.9	0.0598001	-15.6	-0.4501	-15.8	0.00600029	-15.9	0.286501
-16.8	0	-16.4	0.3625	-16	-0.250779	-15.9	-0.0740008	-16.3	-0.0430999	-16.4	-0.2216		-15.8	0	-15.7	0.253557	-15.8	-0.0199999	-15.5	-0.441	-15.7	0.0547567	-15.8	0.0739006
-16.7	0	-16.3	-0.074099	-15.9	-0.337929	-15.8	-0.219425	-16.2	-0.1789	-16.3	-0.0587989		-15.7	0	-15.6	0.0300002	-15.7	-0.0650435	-15.4	-0.993423	-15.6	-0.1465	-15.7	0.109157
-16.6	0	-16.2	-0.4959	-15.8	-0.252003	-15.7	-0.186301	-16.1	-0.0741999	-16.2	-0.2534		-15.6	0	-15.5	-0.3046	-15.6	-0.1157	-15.3	-0.571367	-15.5	-0.539	-15.6	-0.112799
-16.5	0	-16.1	-0.6095	-15.7	-0.503979	-15.6	-0.116601	-16	0.0999001	-16.1	-0.2566		-15.5	0	-15.4	-1.3546	-15.5	-0.0864999	-15.2	-0.0656	-15.4	-1.3814	-15.5	-0.421399
-16.4	0	-16	-0.4886	-15.6	-0.379079	-15.5	1.1233	-15.9	0.1674	-16	-0.2336		-15.4	0	-15.3	-0.6388	-15.4	-0.2558	-15.1	0.3054	-15.3	-0.4268	-15.4	-0.942399
-16.3	0	-15.9	-0.3369	-15.5	0.705221	-15.4	1.237	-15.8	0.000500076	-15.9	-0.1554		-15.3	0	-15.2	0.303202	-15.3	-0.0536999	-15	0.5241	-15.2	0.292202	-15.3	-0.245199
-16.2	0	-15.8	-0.193324	-15.4	0.999662	-15.3	0.0517758	-15.7	-0.0959999	-15.8	-0.209024		-15.2	0	-15.1	0.3576	-15.2	0.402002	-14.9	0.271036	-15.1	0.1725	-15.2	0.329802
-16.1	0	-15.7	-0.1665	-15.3	0.178898	-15.2	-0.0275008	-15.6	-0.1878	-15.7	-0.2482		-15.1	0	-15	0.729	-15.1	0.4596	-14.8	0.0888791	-15	0.563	-15.1	0.357901
-16	0	-15.6	0.0626996	-15.2	-0.204379	-15.1	0.314499	-15.5	0.849	-15.6	-0.2002		-15	0	-14.9	0.5107	-15	0.4576	-14.7	-0.3036	-14.9	0.5383	-15	0.384101
-15.9	0	-15.5	1.1042	-15.1	0.0328211	-15	0.00929916	-15.4	0.6549	-15.5	0.7214		-14.9	0	-14.8	0.3985	-14.9	0.3263	-14.6	-0.2053	-14.8	0.4962	-14.9	0.269401
-15.8	0	-15.4	1.5367	-15	-0.338979	-14.9	-0.182801	-15.3	0.1709	-15.4	1.1401		-14.8	0	-14.7	-0.0288116	-14.8	0.2998	-14.5	-0.6122	-14.7	0.132889	-14.8	0.219801
-15.7	0	-15.3	0.443476	-14.9	-0.388535	-14.8	-0.22821	-15.2	-0.0927999	-15.3	0.0574763		-14.7	0	-14.6	-0.0175998	-14.7	-0.0666116	-14.4	-0.29375	-14.6	0.273	-14.7	-0.214511
-15.6	0	-15.2	0.2399	-14.8	-0.536788	-14.7	-0.123601	-15.1	0.2108	-15.2	-0.1946		-14.6	0	-14.5	-0.2422	-14.6	0.0925001	-14.3	-0.266366	-14.5	0.1848	-14.6	-0.229399
-15.5	0	-15.1	0.3049	-14.7	-0.493379	-14.6	-0.643201	-15	-0.0917999	-15.1	0.0128997		-14.5	0	-14.4	-0.3692	-14.5	-0.0155999	-14.2	-0.2122	-14.4	-0.1251	-14.5	-0.305699
-15.4	0	-15	-0.1935	-14.6	-0.764279	-14.5	-0.211901	-14.9	-0.0427999	-15	-0.1754		-14.4	0	-14.3	-0.2685	-14.4	0.1643	-14.1	-0.1073	-14.3	-0.2859	-14.4	-0.504999
-15.3	0	-14.9	-0.2206	-14.5	-0.219179	-14.4	0.387799	-14.8	-0.0385999	-14.9	-0.3092		-14.3	0	-14.2	-0.380272	-14.3	0.0199001	-14	-0.1756	-14.2	-0.211371	-14.3	-0.163199
-15.2	0	-14.8	-0.344609	-14.4	0.469325	-14.3	0.438461	-14.7	-0.2635	-14.8	-0.462809		-14.2	0	-14.1	0.00190019	-14.2	-0.000471662	-13.9	-0.183051	-14.1	0.0994003	-14.2	-0.0435712
-15.1	0	-14.7	-0.317	-14.3	0.509783	-14.2	0.342299	-14.6	-0.6708	-14.7	-0.529		-14.1	0	-14	-0.0346998	-14.1	0.1128	-13.8	-0.0647538	-14	0.1125	-14.1	0.237401
-15	0	-14.6	-0.5903	-14.2	0.499421	-14.1	0.225199	-14.5	-0.3528	-14.6	-0.7605		-14	0	-13.9	-0.0540998	-14	0.1422	-13.7	-0.1069	-13.9	0.0142003	-14	0.232901
-14.9	0	-14.5	-0.0434004	-14.1	0.446421	-14	-0.0523008	-14.4	0.39	-14.5	-0.2813		-13.9	0	-13.8	0.0361002	-13.9	0.1267	-13.6	-0.096	-13.8	0.1024	-13.9	0.0745006
-14.8	0	-14.4	0.7478	-14	-0.140279	-13.9	-0.236301	-14.3	0.4331	-14.4	0.2222		-13.8	0	-13.7	0.0303756	-13.8	0.245	-13.5	-0.168	-13.7	0.0961757	-13.8	0.0658006
-14.7	0	-14.3	0.686461	-13.9	-0.412619	-13.8	-0.164071	-14.2	0.3951	-14.3	0.477261		-13.7	0	-13.6	-0.0214998	-13.7	0.267376	-13.4	-0.140312	-13.6	0.0296003	-13.7	0.042376
-14.6	0	-14.2	0.6608	-13.8	-0.385949	-13.7	-0.119101	-14.1	0.304	-14.2	0.5666		-13.6	0	-13.5	-0.0583998	-13.6	0.2102	-13.3	-0.0876119	-13.5	0.0190003	-13.6	0.0177006
-14.5	0	-14.1	0.5971	-13.7	-0.157379	-13.6	-0.0630008	-14	-0.1123	-14.1	0.4731		-13.5	0	-13.4	0.000200191	-13.5	0.1293	-13.2	-0.1245	-13.4	0.0464003	-13.5	-0.00439943
-14.4	0	-14	-0.1145	-13.6	-0.0564789	-13.5	-0.0214008	-13.9	-0.3125	-14	-0.1548		-13.4	0	-13.3	0.0441002	-13.4	0.1013	-13.1	-0.1233	-13.3	0.0518003	-13.4	-0.000699429
-14.3	0	-13.9	-0.337	-13.5	-0.0192789	-13.4	0.00909916	-13.8	-0.1337	-13.9	-0.591		-13.3	0	-13.2	0.0212079	-13.3	0.0806001	-13	-0.1262	-13.2	-0.00829199	-13.3	0.0262006
-14.2	0	-13.8	-0.239771	-13.4	-0.0141947	-13.3	-0.0302974	-13.7	0.0280001	-13.8	-0.593171		-13.2	0	-13.1	0.00880019	-13.2	0.0538078	-12.9	-0.126811	-13.1	-0.0250997	-13.2	-0.0131917
-14.1	0	-13.7	-0.0638004	-13.3	-0.0366755	-13.2	-0.0130008	-13.6	0.0427001	-13.7	-0.3135		-13.1	0	-13	0.00100019	-13.1	0.0629001	-12.8	-0.117114	-13	-0.0486997	-13.1	-0.0236994
-14	0	-13.6	-0.0265004	-13.2	-0.0206789	-13.1	-0.000200842	-13.5	0.0532001	-13.6	-0.1954		-13	0	-12.9	0.0238002	-13	0.0626001	-12.7	-0.0877	-12.9	-0.0331997	-13	-0.0301994
-13.9	0	-13.5	-0.0280004	-13.1	-0.0309789	-13	0.0376992	-13.4	0.0496001	-13.5	-0.1966		-12.9	0	-12.8	0.0284002	-12.9	0.0539001	-12.6	-0.0742	-12.8	-0.0326997	-12.9	-0.0315994
-13.8	0	-13.4	0.0543996	-13	-0.00867892	-12.9	0.0415992	-13.3	0.00640008	-13.4	-0.1736		-12.8	0	-12.7	0.0163167	-12.8	0.0494001	-12.5	-0.0754	-12.7	-0.0349832	-12.8	-0.0285994
-13.7	0	-13.3	0.0437031	-12.9	0.000507434	-12.8	0.00759354	-13.2	0.0157001	-13.3	-0.179797		-12.7	0	-12.6	0.0243002	-12.7	0.0557166	-12.4	-0.0860102	-12.6	-0.0184997	-12.7	-0.0128829
-13.6	0	-13.2	0.0424996	-12.8	-0.0288845	-12.7	0.0140992	-13.1	0.0184001	-13.2	-0.1478		-12.6	0	-12.5	0.0249002	-12.6	0.0648001	-12.3	-0.0886101	-12.5	-0.0143997	-12.6	-0.000899429
-13.5	0	-13.1	0.0403996	-12.7	-0.00277892	-12.6	0.0500992	-13	0.0429001	-13.1	-0.1435		-12.5	0	-12.4	0.0295002	-12.5	0.0599001	-12.2	-0.0575	-12.4	-0.0244997	-12.5	-0.0187994
-13.4	0	-13	0.0580996	-12.6	-0.00667892	-12.5	0.0276992	-12.9	0.0469001	-13	-0.1399		-12.4	0	-12.3	0.0535002	-12.4	0.0376001	-12.1	-0.0518	-12.3	-0.0388997	-12.4	-0.0357994
-13.3	0	-12.9	0.0595996	-12.5	-0.0146789	-12.4	0.00209916	-12.8	0.0181001	-12.9	-0.1249		-12.3	0	-12.2	0.0522101	-12.3	0.0112001	-12	-0.058	-12.2	-0.0488898	-12.3	-0.0333994
-13.2	0	-12.8	0.026994	-12.4	-0.047884	-12.3	0.0237806	-12.7	0.0254001	-12.8	-0.144806		-12.2	0	-12.1	0.0447002	-12.2	0.01651	-11.9	-0.0428171	-12.1	-0.0658997	-12.2	-0.0491895
-13.1	0	-12.7	0.0418996	-12.3	-0.0496975	-12.2	0.0486992	-12.6	0.0244001	-12.7	-0.1354		-12.1	0	-12	0.0130002	-12.1	0.0444001	-11.8	-0.04552	-12	-0.0870997	-12.1	-0.0416994
-13	0	-12.6	0.0417996	-12.2	-0.0392789	-12.1	0.0873992	-12.5	0.0297001	-12.6	-0.1336		-12	0	-11.9	-0.00869981	-12	0.0504001	-11.7	-0.0594	-11.9	-0.0587997	-12	-0.0200994
-12.9	0	-12.5	0.0325996	-12.1	-0.00557892	-12	0.0762992	-12.4	-0.000499924	-12.5	-0.1201		-11.9	0	-11.8	-0.00429981	-11.9	0.0687001	-11.6	-0.0795	-11.8	-0.0447997	-11.9	-0.00759943
-12.8	0	-12.4	0.0126996	-12	2.10754e-05	-11.9	0.0640992	-12.3	0.000800076	-12.4	-0.149		-11.8	0	-11.7	-0.00857729	-11.8	0.0474001	-11.5	-0.0778	-11.7	-0.0438772	-11.8	-0.0349994
-12.7	0	-12.3	0.00838109	-11.9	-0.00509565	-11.8	0.0310833	-12.2	0.0100001	-12.3	-0.143319		-11.7	0	-11.6	0.0100002	-11.7	0.0288226	-11.4	-0.134992	-11.6	-0.0405997	-11.7	-0.0340769
-12.6	0	-12.2	0.0297996	-11.8	-0.0388948	-11.7	0.0298992	-12.1	0.0468001	-12.2	-0.1163		-11.6	0	-11.5	0.0585002	-11.6	0.0236001	-11.3	-0.210273	-11.5	0.0237003	-11.6	-0.0182994
-12.5	0	-12.1	0.0356996	-11.7	-0.0306789	-11.6	-0.0383008	-12	0.0366001	-12.1	-0.0934003		-11.5	0	-11.4	0.0926002	-11.5	0.00560011	-11.2	-0.2298	-11.4	0.0603003	-11.5	-0.00939943
-12.4	0	-12	0.0370996	-11.6	-0.0927789	-11.5	-0.138301	-11.9	0.0506001	-12	-0.0785003		-11.4	0	-11.3	0.1271	-11.4	-0.0526999	-11.1	-0.2778	-11.3	0.0949003	-11.4	0.0309006
-12.3	0	-11.9	0.0435996	-11.5	-0.208979	-11.4	-0.199901	-11.8	0.0589001	-11.9	-0.0791003		-11.3	0	-11.2	0.127158	-11.3	-0.0681999	-11	0.358	-11.2	0.0535582	-11.3	0.0554006
-12.2	0	-11.8	0.0392838	-11.4	-0.289347	-11.3	-0.158981	-11.7	0.0428001	-11.8	-0.0873162		-11.2	0	-11.1	0.1598	-11.2	-0.0657419	-10.9	-0.546427	-11.1	-0.0356997	-11.2	0.0272585
-12.1	0	-11.7	0.00629964	-11.3	-0.279059	-11.2	-0.179501	-11.6	0.0224001	-11.7	-0.0805003		-11.1	0	-11	0.182	-11.1	-0.00929989	-10.8	-0.249306	-11	0.3223	-11.1	0.113801
-12	0	-11.6	-0.0658004	-11.2	-0.220979	-11.1	-0.0691008	-11.5	0.00990008	-11.6	-0.1381		-11	0	-10.9	-1.3388	-11	0.5294	-10.7	0.0151	-10.9	-1.2426	-11	0.495001
-11.9	0	-11.5	-0.2068	-11.1	-0.124979	-11	0.996199	-11.4	-0.0243999	-11.5	-0.2389		-10.9	0	-10.8	-0.3127	-10.9	-0.0979999	-10.6	0.0691	-10.8	-0.4362	-10.9	-0.782299
-11.8	0	-11.4	-0.3521	-11	0.472821	-10.9	0.518999	-11.3	0.00420008	-11.4	-0.3342		-10.8	0	-10.7	0.284095	-10.8	-0.7292	-10.5	0.0572	-10.7	0.0548956	-10.8	-0.332999
-11.7	0	-11.3	-0.373881	-10.9	0.544404	-10.8	0.386121	-11.2	0.0418001	-11.3	-0.284781		-10.7	0	-10.6	0.4019	-10.7	0.0590954	-10.4	0.0480893	-10.6	0.1095	-10.7	0.0481959
-11.6	0	-11.2	-0.3471	-10.8	0.495543	-10.7	-0.171001	-11.1	0.0884001	-11.2	-0.2239		-10.6	0	-10.5	0.329	-10.6	0.1714	-10.3	-0.109144	-10.5	0.1177	-10.6	0.125501
-11.5	0	-11.1	-0.2167	-10.7	-0.131979	-10.6	-0.191201	-11	0.2609	-11.1	-0.224		-10.5	0	-10.4	0.1923	-10.5	0.2413	-10.2	-0.031	-10.4	0.1133	-10.5	0.136501
-11.4	0	-11	0.5784	-10.6	-0.165179	-10.5	-0.0815008	-10.9	0.2795	-11	0.8506		-10.4	0	-10.3	0.0451002	-10.4	0.2309	-10.1	-0.0614	-10.3	0.0494003	-10.4	0.112601
-11.3	0	-10.9	0.6584	-10.5	-0.0460789	-10.4	-0.0150008	-10.8	0.2255	-10.9	0.6417		-10.3	0	-10.2	0.11767	-10.3	0.144	-10	-0.0981	-10.2	0.17907	-10.3	0.0615006
-11.2	0	-10.8	0.653122	-10.4	-0.0226036	-10.3	-0.0129468	-10.7	0.0129001	-10.8	0.377622		-10.2	0	-10.1	0.0721002	-10.2	0.21517	-9.90002	0.00687756	-10.1	0.0914003	-10.2	0.19487
-11.1	0	-10.7	-0.0276004	-10.3	-0.0316249	-10.2	-0.0177008	-10.6	0.0359001	-10.7	-0.2629		-10.1	0	-10	0.000400191	-10.1	0.1644	-9.80002	-0.0563097	-10	0.0299003	-10.1	0.0720006
-11	0	-10.6	-0.0218004	-10.2	-0.187879	-10.1	-0.0366008	-10.5	0.0441001	-10.6	-0.2678		-10	0	-9.89999	0.0303002	-10	0.1105	-9.70001	-0.0877	-9.89999	0.0781003	-10	0.0618006
-10.9	0	-10.5	0.0952996	-10.1	-0.175279	-10	0.0382992	-10.4	0.0695001	-10.5	-0.2053		-9.89999	0	-9.79999	0.0324002	-9.89999	0.1043	-9.60001	-0.0964	-9.79999	0.0297003	-9.89999	0.0873006
-10.8	0	-10.4	0.0900996	-10	-0.0949789	-9.89999	-0.0136008	-10.3	0.00410008	-10.4	-0.1478		-9.79999	0	-9.69998	0.0152145	-9.79999	0.0457001	-9.5	-0.0525	-9.69998	0.0338146	-9.79999	0.0263006
-10.7	0	-10.3	-0.0593463	-9.90002	-0.0725887	-9.80002	-0.0112271	-10.2	-0.126	-10.3	-0.152246		-9.70001	0	-9.60001	-0.0325998	-9.69998	0.0459144	-9.40002	-0.117724	-9.60001	0.0114003	-9.69998	0.0235149
-10.6	0	-10.2	-0.1667	-9.80002	-0.0207052	-9.70001	0.0359992	-10.1	-0.1013	-10.2	-0.2655		-9.60001	0	-9.5	-0.1021	-9.60001	0.0131001	-9.30002	-0.0712439	-9.5	-0.0101997	-9.60001	-0.00749943
-10.5	0	-10.1	-0.1942	-9.70001	0.0244211	-9.60001	0.0792992	-10	0.00570008	-10.1	-0.2328		-9.5	0	-9.39999	-0.126	-9.5	-0.0400999	-9.20001	-0.0203	-9.39999	-0.0138997	-9.5	-0.0642994
-10.4	0	-10	-0.1281	-9.60001	0.0778211	-9.5	0.0277992	-9.89999	-0.0515999	-10	-0.1195		-9.39999	0	-9.29999	-0.0790998	-9.39999	-0.00639989	-9.10001	-0.0361	-9.29999	0.0235003	-9.39999	-0.106899
-10.3	0	-9.89999	-0.1057	-9.5	0.0175211	-9.39999	0.106399	-9.79999	-0.0479999	-9.89999	-0.158		-9.29999	0	-9.19998	-0.0119831	-9.29999	-0.0156999	-9	-0.0244	-9.19998	0.051817	-9.29999	-0.0107994
-10.2	0	-9.80002	-0.0620267	-9.40002	0.0196698	-9.30002	0.0941699	-9.70001	0.0241001	-9.80002	-0.136527		-9.20001	0	-9.10001	-0.0274998	-9.19998	0.0182169	-8.90002	0.0075754	-9.10001	0.0379003	-9.19998	0.00761732
-10.1	0	-9.70001	-0.00210036	-9.30002	0.0208918	-9.20001	0.0490992	-9.60001	0.0729001	-9.70001	-0.1204		-9.10001	0	-9	0.00760019	-9.10001	-0.0247999	-8.80002	0.0222813	-9	0.0866003	-9.10001	-0.0290994
-10	0	-9.60001	0.0515996	-9.20001	-0.0227789	-9.10001	0.0730992	-9.5	0.0350001	-9.60001	-0.0804003		-9	0	-8.89999	0.0314002	-9	0.00250011	-8.70001	0.00459999	-8.89999	0.0951003	-9	-0.0105994
-9.89999	0	-9.5	0.0195996	-9.10001	0.0156211	-9	0.0759992	-9.39999	0.0534001	-9.5	-0.1288		-8.89999	0	-8.79999	0.0297002	-8.89999	0.0511001	-8.60001	0.0113	-8.79999	0.0930003	-8.89999	0.0195006
-9.79999	0	-9.39999	0.0945996	-9	0.0333211	-8.89999	0.0853992	-9.29999	0.0980001	-9.39999	-0.0540003		-8.79999	0	-8.69998	0.00721704	-8.79999	0.0935001	-8.5	-0.00180001	-8.69998	0.0826171	-8.79999	0.0192006
-9.70001	0	-9.30002	0.0339704	-8.90002	0.0460015	-8.80002	0.0815788	-9.20001	0.0719001	-9.30002	-0.11753		-8.70001	0	-8.60001	-0.00159981	-8.69998	0.092717	-8.40002	0.0120833	-8.60001	0.0690003	-8.69998	0.00251742
-9.60001	0	-9.20001	0.0366996	-8.80002	0.0696008	-8.70001	0.0859992	-9.10001	0.0973001	-9.20001	-0.0916003		-8.60001	0	-8.5	-0.0133998	-8.60001	0.0826001	-8.30002	0.0513746	-8.5	0.0566003	-8.60001	-0.00419943
-9.5	0	-9.10001	0.0456996	-8.70001	0.0664211	-8.60001	0.0657992	-9	0.0991001	-9.10001	-0.1218		-8.5	0	-8.39999	-0.0241998	-8.5	0.0761001	-8.20001	0.0591	-8.39999	0.0404003	-8.5	-0.0281994
-9.39999	0	-9	0.0871996	-8.60001	0.0535211	-8.5	0.0531992	-8.89999	0.0939001	-9	-0.1264		-8.39999	0	-8.29999	0.0152002	-8.39999	0.0578001	-8.10001	0.0507	-8.29999	0.0722003	-8.39999	-0.0492994
-9.29999	0	-8.89999	0.0929996	-8.5	0.0567211	-8.39999	0.0358992	-8.79999	0.0948001	-8.89999	-0.1225		-8.29999	0	-8.19998	0.00641438	-8.29999	0.0647001	-8	0.0471	-8.19998	0.0901145	-8.29999	-0.0511994
-9.20001	0	-8.80002	0.0897793	-8.40002	0.0659036	-8.30002	0.046978	-8.70001	0.0987001	-8.80002	-0.0925206		-8.20001	0	-8.10001	-0.0121998	-8.19998	0.0495143	-7.90002	0.0310834	-8.10001	0.0959003	-8.19998	-0.0614852
-9.10001	0	-8.70001	0.0819996	-8.30002	0.0858	-8.20001	0.0345992	-8.60001	0.0867001	-8.70001	-0.0820003		-8.10001	0	-8	-0.0154998	-8.10001	0.0317001	-7.80002	0.0135838	-8	0.0880003	-8.10001	-0.0888994
-9	0	-8.60001	0.0676996	-8.20001	0.0912211	-8.10001	0.0251992	-8.5	0.0784001	-8.60001	-0.0942003		-8	0	-7.89999	-0.0156998	-8	0.0129001	-7.70001	0.0136	-7.89999	0.0775003	-8	-0.104499
-8.89999	0	-8.5	0.0719996	-8.10001	0.0899211	-8	0.0391992	-8.39999	0.0712001	-8.5	-0.0963003		-7.89999	0	-7.79999	-0.0248998	-7.89999	-0.00419989	-7.60001	0.00719999	-7.79999	0.0496003	-7.89999	-0.110999
-8.79999	0	-8.39999	0.0535996	-8	0.108321	-7.89999	0.0549992	-8.29999	0.0816001	-8.39999	-0.1066		-7.79999	0	-7.69998	-0.0202764	-7.79999	-0.0236999	-7.5	0.00539999	-7.69998	0.0385237	-7.79999	-0.0971994
-8.70001	0	-8.30002	0.0670785	-7.90002	0.145795	-7.80002	0.0632773	-8.20001	0.0451001	-8.30002	-0.0885214		-7.70001	0	-7.60001	-0.0265998	-7.69998	-0.0114765	-7.40002	0.00337113	-7.60001	0.0160003	-7.69998	-0.0725761
-8.60001	0	-8.20001	0.0765996	-7.80002	0.166799	-7.70001	0.0643992	-8.10001	-0.0262999	-8.20001	-0.0897003		-7.60001	0	-7.5	-0.0226998	-7.60001	-0.00159989	-7.30002	-0.00382997	-7.5	0.00520029	-7.60001	-0.0402994
-8.5	0	-8.10001	0.0720996	-7.70001	0.159421	-7.60001	0.0576992	-8	-0.0438999	-8.10001	-0.0904003		-7.5	0	-7.39999	-0.0193998	-7.5	0.0194001	-7.20001	-0.00560001	-7.39999	-0.00649971	-7.5	0.00910057
-8.39999	0	-8	0.0754996	-7.60001	0.142821	-7.5	0.0482992	-7.89999	-0.0378999	-8	-0.0950003		-7.39999	0	-7.29999	-0.0176998	-7.39999	0.0548001	-7.10001	0.00469999	-7.29999	-0.00879971	-7.39999	0.0613006
-8.29999	0	-7.89999	0.112	-7.5	0.116021	-7.39999	0.0422992	-7.79999	-0.0514999	-7.89999	-0.0784003		-7.29999	0	-7.19998	-0.00446877	-7.29999	0.0958001	-7	0.0214	-7.19998	-0.00346867	-7.29999	0.103301
-8.20001	0	-7.80002	0.125078	-7.40002	0.0865953	-7.30002	0.0285732	-7.70001	-0.0674999	-7.80002	-0.0642222		-7.20001	0	-7.10001	-0.00269981	-7.19998	0.128831	-6.90002	0.0455685	-7.10001	0.00950029	-7.19998	0.157532
-8.10001	0	-7.70001	0.1254	-7.30002	0.0548952	-7.20001	0.0128992	-7.60001	-0.0641999	-7.70001	-0.0567003		-7.10001	0	-7	0.00170019	-7.10001	0.1568	-6.80002	0.0678702	-7	0.0295003	-7.10001	0.203801
-8	0	-7.60001	0.1093	-7.20001	0.0303211	-7.10001	0.000799158	-7.5	-0.0475999	-7.60001	-0.0431003		-7	0	-6.89999	0.0210002	-7	0.186	-6.70001	0.085	-6.89999	0.0539003	-7	0.255801
-7.89999	0	-7.5	0.0898996	-7.10001	0.00432108	-7	-0.0239008	-7.39999	-0.0221999	-7.5	-0.0214003		-6.89999	0	-6.79999	0.0401002	-6.89999	0.2111	-6.60001	0.0972	-6.79999	0.0834003	-6.89999	0.284901
-7.79999	0	-7.39999	0.0682996	-7	-0.0388789	-6.89999	-0.0533008	-7.29999	-0.0132999	-7.39999	-3.20433e-07		-6.79999	0	-6.69998	0.0577245	-6.79999	0.2477	-6.5	0.1182	-6.69998	0.101925	-6.79999	0.300201
-7.70001	0	-7.30002	0.0435737	-6.90002	-0.0811	-6.80002	-0.0699209	-7.20001	-0.00319992	-7.30002	0.0249738		-6.70001	0	-6.60001	0.0689002	-6.69998	0.272024	-6.40002	0.124177	-6.60001	0.1108	-6.69998	0.302525
-7.60001	0	-7.20001	0.0205996	-6.80002	-0.106999	-6.70001	-0.0862008	-7.10001	-0.0104999	-7.20001	0.0440997		-6.60001	0	-6.5	0.0898002	-6.60001	0.2677	-6.30002	0.137279	-6.5	0.1237	-6.60001	0.292001
-7.5	0	-7.10001	0.000199643	-6.70001	-0.133879	-6.60001	-0.0947008	-7	-0.00719992	-7.10001	0.0677997		-6.5	0	-6.39999	0.1016	-6.5	0.2628	-6.20001	0.1347	-6.39999	0.1327	-6.5	0.276501
-7.39999	0	-7	-0.0269004	-6.60001	-0.153179	-6.5	-0.0942008	-6.89999	-0.00989992	-7	0.0797997		-6.39999	0	-6.29999	0.0955002	-6.39999	0.2514	-6.10001	0.1104	-6.29999	0.1089	-6.39999	0.273701
-7.29999	0	-6.89999	-0.0397004	-6.5	-0.149479	-6.39999	-0.0928008	-6.79999	-0.0231999	-6.89999	0.0892997		-6.29999	0	-6.19998	0.0953143	-6.29999	0.2394	-6	0.0921	-6.19998	0.103314	-6.29999	0.250001
-7.20001	0	-6.80002	-0.0512204	-6.40002	-0.1476	-6.30002	-0.0720278	-6.70001	-0.0428999	-6.80002	0.0854797		-6.20001	0	-6.10001	0.0746002	-6.19998	0.211714	-5.90002	0.0676804	-6.10001	0.0667003	-6.19998	0.232615
-7.10001	0	-6.70001	-0.0522004	-6.30002	-0.130006	-6.20001	-0.0592008	-6.60001	-0.0587999	-6.70001	0.0692997		-6.10001	0	-6	0.0549002	-6.10001	0.1735	-5.80002	0.0579798	-6	0.0413003	-6.10001	0.187001
-7	0	-6.60001	-0.0447004	-6.20001	-0.125879	-6.10001	-0.0621008	-6.5	-0.0753999	-6.60001	0.0541997		-6	0	-5.89999	0.0470002	-6	0.1447	-5.70001	0.0552	-5.89999	0.0145003	-6	0.166501
-6.89999	0	-6.5	-0.0297004	-6.10001	-0.115379	-6	-0.0608008	-6.39999	-0.0846999	-6.5	0.0460997		-5.89999	0	-5.79999	0.0259002	-5.89999	0.1194	-5.60001	0.0463	-5.79999	0.00170029	-5.89999	0.140901
-6.79999	0	-6.39999	-0.0257004	-6	-0.103979	-5.89999	-0.0530008	-6.29999	-0.0741999	-6.39999	0.0295997		-5.79999	0	-5.69998	0.0269208	-5.79999	0.0977001	-5.5	0.0349	-5.69998	0.00732089	-5.79999	0.119601
-6.70001	0	-6.30002	-0.0102273	-5.90002	-0.0908043	-5.80002	-0.0581271	-6.20001	-0.0706999	-6.30002	0.0221727		-5.70001	0	-5.60001	0.0105002	-5.69998	0.0964207	-5.40002	0.028581	-5.60001	-0.000899705	-5.69998	0.118821
-6.60001	0	-6.20001	-0.00370036	-5.80002	-0.0736052	-5.70001	-0.0381008	-6.10001	-0.0767999	-6.20001	0.0203997		-5.60001	0	-5.5	0.00980019	-5.60001	0.0738001	-5.30002	0.0135796	-5.5	2.94494e-07	-5.60001	0.101101
-6.5	0	-6.10001	-0.0132004	-5.70001	-0.0481789	-5.60001	-0.0342008	-6	-0.0768999	-6.10001	0.00169968		-5.5	0	-5.39999	-0.00239981	-5.5	0.0578001	-5.20001	0.00649999	-5.39999	-0.00669971	-5.5	0.0855006
-6.39999	0	-6	-0.0211004	-5.60001	-0.0581789	-5.5	-0.0227008	-5.89999	-0.0843999	-6	-0.0121003		-5.39999	0	-5.29999	-0.00849981	-5.39999	0.0377001	-5.10001	-0.0171	-5.29999	-0.00319971	-5.39999	0.0669006
-6.29999	0	-5.89999	-0.00680036	-5.5	-0.0466789	-5.39999	-0.00910084	-5.79999	-0.0902999	-5.89999	-0.0161003		-5.29999	0	-5.19998	0.00381758	-5.29999	0.0192001	-5	-0.0297	-5.19998	-0.00168231	-5.29999	0.0531006
-6.20001	0	-5.80002	-0.00662663	-5.40002	-0.0233042	-5.30002	0.00497316	-5.70001	-0.0383999	-5.80002	-0.0177266		-5.20001	0	-5.10001	0.000100191	-5.19998	0.00951751	-4.90002	-0.0332201	-5.10001	-0.00739971	-5.19998	0.047718
-6.10001	0	-5.70001	-0.000600357	-5.30002	-0.00190493	-5.20001	0.0205992	-5.60001	0.00870008	-5.70001	-0.0168003		-5.10001	0	-5	0.00480019	-5.10001	-0.000699889	-4.80002	-0.0407215	-5	-0.000999706	-5.10001	0.0243006
-6	0	-5.60001	-0.00310036	-5.20001	-0.00117892	-5.10001	0.0280992	-5.5	0.0852001	-5.60001	-0.0295003		-5	0	-4.89999	0.00670019	-5	0.00260011	-4.70001	-0.0428	-4.89999	2.94487e-07	-5	0.0197006
-5.89999	0	-5.5	0.00209964	-5.10001	0.00552108	-5	0.0390992	-5.39999	0.1393	-5.5	-0.0249003		-4.89999	0	-4.79999	0.00850019	-4.89999	1.11388e-07	-4.60001	-0.042	-4.79999	0.00760029	-4.89999	0.00800057
-5.79999	0	-5.39999	0.0143996	-5	0.0123211	-4.89999	0.0516992	-5.29999	0.1514	-5.39999	-0.0103003		-4.79999	0	-4.69998	0.00702158	-4.79999	-0.00119989	-4.5	-0.0405	-4.69998	0.00982169	-4.79999	0.00490057
-5.70001	0	-5.30002	0.0181736	-4.90002	0.0171984	-4.80002	0.0483796	-5.20001	0.1508	-5.30002	0.0117737		-4.70001	0	-4.60001	0.00190019	-4.69998	-0.0022785	-4.40002	-0.035822	-4.60001	0.00810029	-4.69998	0.00102196
-5.60001	0	-5.20001	0.0163996	-4.80002	0.0107015	-4.70001	0.0465992	-5.10001	0.1319	-5.20001	0.0217997		-4.60001	0	-4.5	0.000500191	-4.60001	0.00160011	-4.30002	-0.0341209	-4.5	0.00440029	-4.60001	-0.00149943
-5.5	0	-5.10001	0.0235996	-4.70001	0.00862108	-4.60001	0.0473992	-5	0.1177	-5.10001	0.0195997		-4.5	0	-4.39999	0.00210019	-4.5	-0.000499889	-4.20001	-0.0282	-4.39999	0.0112003	-4.5	-0.00179943
-5.39999	0	-5	0.0380996	-4.60001	0.0116211	-4.5	0.0415992	-4.89999	0.1084	-5	0.0254997		-4.39999	0	-4.29999	1.90732e-07	-4.39999	0.00140011	-4.10001	-0.0235	-4.29999	0.00830029	-4.39999	-0.00299943
-5.29999	0	-4.89999	0.0357996	-4.5	0.00682108	-4.39999	0.0375992	-4.79999	0.0876001	-4.89999	0.0296997		-4.29999	0	-4.19998	-0.000577014	-4.29999	-0.00829989	-4	-0.023	-4.19998	0.00282309	-4.29999	-0.00349943
-5.20001	0	-4.80002	0.0235801	-4.40002	0.000100354	-4.30002	0.030578	-4.70001	0.0799001	-4.80002	0.0270801		-4.20001	0	-4.10001	-0.000999809	-4.19998	-0.00587709	-3.90002	-0.0226219	-4.10001	0.000700294	-4.19998	-0.00517663
-5.10001	0	-4.70001	0.0205996	-4.30002	-4.27272e-08	-4.20001	0.0254992	-4.60001	0.0742001	-4.70001	0.0271997		-4.10001	0	-4	-0.00669981	-4.10001	-0.00349989	-3.80002	-0.0139216	-4	-0.00769971	-4.10001	-0.00709943
-5	0	-4.60001	0.0155996	-4.20001	-0.00247892	-4.10001	0.0173992	-4.5	0.0613001	-4.60001	0.0168997		-4	0	-3.89999	-0.00949981	-4	-0.0104999	-3.70001	-0.011	-3.89999	-0.00929971	-4	-0.00939943
-4.89999	0	-4.5	0.0145996	-4.10001	0.00262108	-4	0.0120992	-4.39999	0.0473001	-4.5	0.00769968		-3.89999	0	-3.79999	-0.0167998	-3.89999	-0.0107999	-3.60001	-0.00440001	-3.79999	-0.0165997	-3.89999	-0.0102994
-4.79999	0	-4.39999	0.00849964	-4	-0.000478925	-3.89999	0.00829916	-4.29999	0.0430001	-4.39999	0.00469968		-3.79999	0	-3.69998	-0.0180772	-3.79999	-0.0104999	-3.5	-0.00730001	-3.69998	-0.0173771	-3.79999	-0.0147994
-4.70001	0	-4.30002	0.00487852	-3.90002	9.94385e-05	-3.80002	0.0103755	-4.20001	0.0325001	-4.30002	0.00417856		-3.70001	0	-3.60001	-0.0130998	-3.69998	-0.0117773	-3.40002	-0.00222494	-3.60001	-0.0237997	-3.69998	-0.0169768
-4.60001	0	-4.20001	0.00469964	-3.80002	0.00309745	-3.70001	0.00299916	-4.10001	0.0222001	-4.20001	9.96796e-05		-3.60001	0	-3.5	-0.0179998	-3.60001	-0.0103999	-3.30002	0.00387573	-3.5	-0.0302997	-3.60001	-0.0148994
-4.5	0	-4.10001	0.00799964	-3.70001	-0.00677892	-3.60001	0.00389916	-4	0.0207001	-4.10001	-0.00310032		-3.5	0	-3.39999	-0.0193998	-3.5	-0.0108999	-3.20001	-5.34783e-09	-3.39999	-0.0233997	-3.5	-0.0202994
-4.39999	0	-4	0.00719964	-3.60001	0.00312108	-3.5	0.00309916	-3.89999	0.0201001	-4	-0.00990032		-3.39999	0	-3.29999	-0.0195998	-3.39999	-0.00939989	-3.10001	0.00129999	-3.29999	-0.0180997	-3.39999	-0.0129994
-4.29999	0	-3.89999	0.00499964	-3.5	0.0114211	-3.39999	-0.00160084	-3.79999	0.0204001	-3.89999	-0.0151003		-3.29999	0	-3.19998	-0.0234754	-3.29999	-0.0109999	-3	-0.000300005	-3.19998	-0.0251753	-3.29999	-0.00719943
-4.20001	0	-3.80002	0.00397602	-3.40002	0.014397	-3.30002	-0.00102339	-3.70001	0.0102001	-3.80002	-0.0168239		-3.20001	0	-3.10001	-0.0166998	-3.19998	-0.0188755	-2.90002	-0.00422195	-3.10001	-0.0215997	-3.19998	-0.00737502
-4.10001	0	-3.70001	-0.00400036	-3.30002	0.00849852	-3.20001	-0.000700842	-3.60001	7.62957e-08	-3.70001	-0.0277003		-3.10001	0	-3	-0.0136998	-3.10001	-0.0173999	-2.80002	-0.00602176	-3	-0.0188997	-3.10001	-0.00259943
-4	0	-3.60001	-3.57053e-07	-3.20001	0.00392108	-3.10001	-0.00660084	-3.5	-0.00369992	-3.60001	-0.0374003		-3	0	-2.89999	-0.0191998	-3	-0.0289999	-2.70001	-0.00530001	-2.89999	-0.0222997	-3	-0.00489943
-3.89999	0	-3.5	0.00309964	-3.10001	-0.00367892	-3	-0.00240084	-3.39999	-0.00579992	-3.5	-0.0403003		-2.89999	0	-2.79999	-0.0214998	-2.89999	-0.0370999	-2.60001	-0.00180001	-2.79999	-0.0230997	-2.89999	-0.00879943
-3.79999	0	-3.39999	0.00369964	-3	-0.00177892	-2.89999	-0.00510084	-3.29999	-0.00979992	-3.39999	-0.0461003		-2.79999	0	-2.69998	-0.0227761	-2.79999	-0.0388999	-2.5	0.0109	-2.69998	-0.030076	-2.79999	-0.0139994
-3.70001	0	-3.30002	-0.00462291	-2.90002	-0.00140218	-2.80002	0.000774957	-3.20001	0.00160008	-3.30002	-0.0465229		-2.70001	0	-2.60001	-0.0214998	-2.69998	-0.0409761	-2.40002	0.0177754	-2.60001	-0.0208997	-2.69998	-0.0191757
-3.60001	0	-3.20001	-0.00610036	-2.80002	0.00539688	-2.70001	-0.00350084	-3.10001	0.00460008	-3.20001	-0.0444003		-2.60001	0	-2.5	-0.0179998	-2.60001	-0.0369999	-2.30002	0.0158771	-2.5	-0.0173997	-2.60001	-0.0178994
-3.5	0	-3.10001	-0.0153004	-2.70001	0.0115211	-2.60001	-8.42287e-07	-3	0.0217001	-3.10001	-0.0534003		-2.5	0	-2.39999	-0.0139998	-2.5	-0.0256999	-2.20001	0.0244	-2.39999	-0.0184997	-2.5	-0.00829943
-3.39999	0	-3	-0.0153004	-2.60001	0.0226211	-2.5	-0.00140084	-2.89999	0.0267001	-3	-0.0523003		-2.39999	0	-2.29999	-0.0234998	-2.39999	-0.0170999	-2.10001	0.0348	-2.29999	-0.0238997	-2.39999	-0.00679943
-3.29999	0	-2.89999	-0.0237004	-2.5	0.0241211	-2.39999	0.000899158	-2.79999	0.0137001	-2.89999	-0.0520003		-2.29999	0	-2.19998	-0.0215764	-2.29999	-0.0150999	-2	0.039	-2.19998	-0.0278763	-2.29999	-0.00619943
-3.20001	0	-2.80002	-0.0205246	-2.40002	0.0273963	-2.30002	0.00657447	-2.70001	-0.00419992	-2.80002	-0.0467245		-2.20001	0	-2.10001	-0.0159998	-2.19998	0.00102352	-1.90002	0.0401787	-2.10001	-0.0265997	-2.19998	-0.000876024
-3.10001	0	-2.70001	-0.0235004	-2.30002	0.0313964	-2.20001	0.00819916	-2.60001	-0.00519992	-2.70001	-0.0505003		-2.10001	0	-2	-0.0242998	-2.10001	0.00590011	-1.80002	0.0496756	-2	-0.0302997	-2.10001	5.70682e-07
-3	0	-2.60001	-0.0206004	-2.20001	0.0301211	-2.10001	0.00969916	-2.5	-0.00189992	-2.60001	-0.0480003		-2	0	-1.89999	-0.0276998	-2	0.00370011	-1.70001	0.0617	-1.89999	-0.0332997	-2	-0.00429943
-2.89999	0	-2.5	-0.0164004	-2.10001	0.0241211	-2	0.0168992	-2.39999	0.00370008	-2.5	-0.0480003		-1.89999	0	-1.79999	-0.0171998	-1.89999	0.0102001	-1.60001	0.0549	-1.79999	-0.0439997	-1.89999	-0.0267994
-2.79999	0	-2.39999	-0.00950036	-2	0.0260211	-1.89999	0.0207992	-2.29999	0.00720008	-2.39999	-0.0448003		-1.79999	0	-1.69998	0.000621704	-1.79999	0.0182001	-1.5	0.0558	-1.69998	-0.0414782	-1.79999	-0.0315994
-2.70001	0	-2.30002	-0.00882505	-1.90002	0.0227983	-1.80002	0.0236757	-2.20001	0.00360008	-2.30002	-0.043125		-1.70001	0	-1.60001	-0.0195998	-1.69998	0.0427216	-1.40002	0.0433766	-1.60001	-0.0517997	-1.69998	-0.0247779
-2.60001	0	-2.20001	-0.00390036	-1.80002	0.0175976	-1.70001	0.0272992	-2.10001	0.000300076	-2.20001	-0.0439003		-1.60001	0	-1.5	-0.0186998	-1.60001	0.0431001	-1.30002	0.0359793	-1.5	-0.0377997	-1.60001	-0.0294994
-2.5	0	-2.10001	0.00479964	-1.70001	0.0239211	-1.60001	0.0411992	-2	0.00200008	-2.10001	-0.0377003		-1.5	0	-1.39999	-0.0225998	-1.5	0.0504001	-1.20001	0.0203	-1.39999	-0.0401997	-1.5	-0.0229994
-2.39999	0	-2	0.00379964	-1.60001	0.0267211	-1.5	0.0302992	-1.89999	-0.000899924	-2	-0.0464003		-1.39999	0	-1.29999	-0.0381998	-1.39999	0.0515001	-1.10001	0.0203	-1.29999	-0.0470997	-1.39999	-0.0199994
-2.29999	0	-1.89999	0.00259964	-1.5	0.0117211	-1.39999	0.0406992	-1.79999	-0.00819992	-1.89999	-0.0608003		-1.29999	0	-1.19998	-0.0225998	-1.29999	0.0515001	-1	0.0203	-1.19998	-0.0401997	-1.29999	-0.0199994
-2.20001	0	-1.80002	0.00137617	-1.40002	0.0203969	-1.30002	0.0406992	-1.70001	-0.00779992	-1.80002	-0.0662238		-1.20001	0	-1.10001	-0.0225998	-1.19998	0.0515001	-0.900024	0.0323979	-1.10001	-0.0401997	-1.19998	-0.0161994
-2.10001	0	-1.70001	0.0191996	-1.30002	0.0177211	-1.20001	0.0302992	-1.60001	0.00860008	-1.70001	-0.0599003		-1.10001	0	-1	-0.0225998	-1.10001	0.0593001	-0.800018	0.0323979	-1	-0.0401997	-1.10001	0.0117006
-2	0	-1.60001	0.0413996	-1.20001	0.0117211	-1.10001	0.0302992	-1.5	-0.0150999	-1.60001	-0.0501003		-1	0	-0.899994	-0.0351998	-1	0.0593001	-0.700012	0.0359793	-0.899994	-0.0470997	-1	0.0119006
-1.89999	0	-1.5	0.0555996	-1.10001	0.0117211	-1	0.00639916	-1.39999	-0.0117999	-1.5	-0.0596003		-0.899994	0	-0.799988	-0.0351998	-0.899994	0.0515001	-0.600006	0.0433766	-0.799988	-0.0548997	-0.899994	0.0336006
-1.79999	0	-1.39999	0.0612996	-1	-0.0316789	-0.899994	0.00639916	-1.29999	-0.0117999	-1.39999	-0.0533003		-0.799988	0	-0.699982	-0.0381998	-0.799988	0.0511001	-0.5	0.0472678	-0.699982	-0.0470997	-0.799988	0.0661084
-1.70001	0	-1.30002	0.0808744	-0.900024	-0.0316789	-0.800018	0.0226992	-1.20001	-0.0150999	-1.30002	-0.0533003		-0.700012	0	-0.600006	-0.0474998	-0.699982	0.0504001	-0.400024	0.0514	-0.600006	-0.0401997	-0.699982	0.0737339
-1.60001	0	-1.20001	0.0612996	-0.800018	-0.0316789	-0.700012	0.0302992	-1.10001	-0.0150999	-1.20001	-0.0596003		-0.600006	0	-0.5	-0.0381998	-0.600006	0.0432001	-0.300018	0.0558	-0.5	-0.0377997	-0.600006	0.0764006
-1.5	0	-1.10001	0.0808744	-0.700012	-0.0316789	-0.600006	0.0406992	-1	-0.0236999	-1.10001	-0.0596003		-0.5	0	-0.399994	-0.0351998	-0.5	0.0504001	-0.200012	0.0598	-0.399994	-0.0315997	-0.5	0.0917006
-1.39999	0	-1	0.0612996	-0.600006	-0.017825	-0.5	0.0467739	-0.899994	-0.0150999	-1	-0.0768003		-0.399994	0	-0.299988	-0.0351998	-0.399994	0.0511001	-0.100006	0.0806	-0.299988	0.0104003	-0.399994	0.0968006
-1.29999	0	-0.899994	0.0808744	-0.5	-0.0143789	-0.399994	0.050983	-0.799988	-0.0117999	-0.899994	-0.0596003		-0.299988	0	-0.199982	-0.0225998	-0.299988	0.0515001	0	0.1684	-0.199982	0.0105336	-0.299988	0.104501
-1.20001	0	-0.800018	0.0943927	-0.400024	0.0117211	-0.300018	0.0509992	-0.700012	-0.00159992	-0.800018	-0.0596003		-0.200012	0	-0.100006	-0.021292	-0.199982	0.0593001	0.0999756	0.421423	-0.100006	0.0300003	-0.199982	0.124401
-1.10001	0	-0.700012	0.0943927	-0.300018	0.0145836	-0.200012	0.0597992	-0.600006	0.0114001	-0.700012	-0.0533003		-0.100006	0	0	-0.0186998	-0.100006	0.0635001	0.199982	0.516471	0	0.0769003	-0.100006	0.142701
-1	0	-0.600006	0.0808744	-0.200012	0.017705	-0.100006	0.104699	-0.5	0.0152001	-0.600006	-0.0497003		0	0	0.100006	-0.0180998	0	0.0763001	0.299988	0.6296	0.100006	0.33	0	0.276401
-0.899994	0	-0.5	0.0898996	-0.100006	0.0177211	0	0.156499	-0.399994	0.0252001	-0.5	-0.0334256		0.100006	0	0.200012	-0.00756652	0.100006	0.0763001	0.399994	0.6345	0.200012	0.425	0.100006	0.529501
-0.799988	0	-0.399994	0.0943927	0	0.0203211	0.100006	0.313799	-0.299988	0.0330001	-0.399994	-0.0305072		0.200012	0	0.300018	-0.00219981	0.200012	0.0763334	0.5	0.756591	0.300018	0.538147	0.200012	0.624501
-0.700012	0	-0.300018	0.0949835	0.0999756	0.0203969	0.199982	0.436662	-0.200012	0.0346001	-0.300018	-0.0240164		0.299988	0	0.399994	0.00240019	0.300018	0.1188	0.599976	0.7827	0.399994	0.6912	0.300018	0.737647
-0.600006	0	-0.200012	0.0949996	0.199982	0.0264958	0.299988	0.469999	-0.100006	0.1109	-0.200012	-0.0240003		0.399994	0	0.5	0.0374002	0.399994	0.183	0.699982	0.8396	0.5	0.7481	0.399994	0.890701
[truncated: 2,006 more rows]

## Sheet: Source Data Extended Figure 5c
S5C: Influcence of pTLT-1 on the ability of fibrinogen to bind to sTLT-1
Run 1													Run 2
[truncated: 2,503 more rows]
