# Supplementary material for: A bispecific antibody approach for the potential prophylactic treatment of inherited bleeding disorders
Source: Nat Cardiovasc Res. 2024 Feb 8;3(2):166–85. doi: 10.1038/s44161-023-00418-4 (PMC11358003; doi:10.1038/s44161-023-00418-4)
Supplement: Supplementary file 14 — Statistical source data. [file 44161_2023_418_MOESM14_ESM.xlsx]

## Sheet: Source Data Extended Figure 7a
Figure S7A. Enhanced FVIIa activity by HMB-001 using PRP-TG (FVIIa calibration curve)
		[FVIIa] (nM)	ETP (nM*min)
		1	16.1766	15.4399
		2.5	135.681	146.315
		5	198.34	244.629
		10	528.145	489.581
		25	705.967	865.669
		75	1013.01	883.103

## Sheet: Source Data Extended Figure 7b
Figure S7B. ETP of clinical scenario's 1-5
	Clinical scenario	ETP (nM*min)
	1	29.9786	45.614
	2	155.703	206.811
	3	309.58	333.475
	4	692.376	629.698
	5	331.035	362.469
