# Supplementary material for: A bispecific antibody approach for the potential prophylactic treatment of inherited bleeding disorders
Source: Nat Cardiovasc Res. 2024 Feb 8;3(2):166–85. doi: 10.1038/s44161-023-00418-4 (PMC11358003; doi:10.1038/s44161-023-00418-4)
Supplement: Supplementary file 15 — Statistical source data. [file 44161_2023_418_MOESM15_ESM.xlsx]

## Sheet: Source Data Extended Figure 8
Figure S8. HMB-001 enhances fibrin-dependent platelet aggregation in presence of FVII.
			% light transmission					Lagtime (min) n=3
		Time (min)	1 nM FVIIa	1 nM FVIIa + 116 nM HMB-001	1 nM FVIIa + 20.9 nM FVII	1 nM FVIIa + 20.9 nM FVII + 116 nM HMB-001		FVIIa			FVIIa + FVII			FVIIa + HMB-001			FVIIa + FVII + HMB-001
		0.008333	0	0	0	0		60	60	60	60	60	60	25.95	27.02	27.03	34.8	40.2	39.33
		0.016667	0	0	0	0
		0.025	0	0	0	0
		0.033333	0	0	0	0
		0.041667	0	0	0	0
		0.05	0	0	0	0
		0.058333	0	0	0	0
		0.066667	0	0	0	0
		0.075	0	0	0	0
		0.083333	0	0	0	0
		0.091667	0	0	0	0
		0.1	0	0	0	0
		0.108333	0	0	0	0
		0.116667	0	0	0	0
		0.125	0	0	0	0
		0.133333	0	0	0	0
		0.141667	0	0	0	0
		0.15	0	0	0	0
		0.158333	0	0	0	0
		0.166667	0	0	0	0
		0.175	0	0	0	0
		0.183333	0	0	0	0
		0.191667	0	0	0	0
		0.2	0	0	0	0
		0.208333	0	0	0	0
		0.216667	0	0	0	0
		0.225	0	0	0	0
		0.233333	0	0	0	0
		0.241667	0	0	0	0
		0.25	0	0	0	0
		0.258333	0.490196	0	0	0
		0.266667	0.490196	0	0	0
		0.275	0	0	0	0
		0.283333	0	0	0	0
		0.291667	0.490196	0	0	0
		0.3	0.490196	0	0	0
		0.308333	0	0	0	0
		0.316667	0.490196	0	0	0
		0.325	0.490196	0	0	0
		0.333333	0.490196	0	0	0
		0.341667	0.490196	0	0	0
		0.35	0.490196	0	0	0
		0.358333	0.490196	0.490196	0	0
		0.366667	0.490196	0.490196	0.490196	0
		0.375	4.90196	0.490196	0	0
		0.383333	11.7647	0.490196	0.490196	0
		0.391667	16.6667	0.490196	0.490196	0
		0.4	19.1176	0.490196	0.490196	0
		0.408333	19.6078	0.490196	0.490196	0
		0.416667	19.1176	0.490196	0	0
		0.425	19.1176	0.490196	0.490196	0
		0.433333	19.1176	0.490196	0.490196	0
		0.441667	19.1176	0.490196	0.490196	0
		0.45	19.1176	0.490196	0	0
		0.458333	19.1176	0.490196	0.490196	0
		0.466667	19.1176	0.490196	0.490196	0
		0.475	19.1176	0.490196	0.490196	0
		0.483333	19.1176	0	0.490196	0
		0.491667	19.1176	0.490196	0.490196	0
		0.5	19.1176	0.490196	0	0
		0.508333	19.1176	0.490196	0	0
		0.516667	19.1176	0.490196	0	0
		0.525	19.1176	0.490196	0.490196	0
		0.533333	19.1176	1.47059	0.490196	0
		0.541667	19.1176	6.86275	0.490196	0
		0.55	19.1176	13.2353	0.490196	0
		0.558333	19.1176	16.1765	0.490196	0
		0.566667	19.1176	17.1569	0.490196	0
		0.575	19.1176	17.6471	0.490196	0
		0.583333	19.1176	17.6471	0.490196	0
		0.591667	19.1176	17.6471	0.490196	0
		0.6	19.1176	17.6471	0.490196	0
		0.608333	19.1176	17.6471	0.490196	0
		0.616667	19.1176	17.6471	0.490196	0
		0.625	19.1176	17.6471	0.490196	0
		0.633333	19.1176	17.6471	0.490196	0
		0.641667	19.1176	17.6471	0.490196	0
		0.65	19.1176	17.6471	0.490196	0
		0.658333	19.1176	17.6471	0.490196	0
		0.666667	19.1176	17.6471	0.490196	0
		0.675	19.1176	17.6471	0.490196	0
		0.683333	19.1176	17.6471	0.490196	0
		0.691667	19.6078	17.6471	9.31373	0
		0.7	19.1176	18.1373	18.1373	0
		0.708333	19.1176	17.6471	19.1176	0
		0.716667	19.6078	18.1373	19.6078	0
		0.725	19.6078	18.1373	20.098	0
		0.733333	19.1176	18.1373	20.098	0
		0.741667	19.1176	17.6471	20.098	0
		0.75	19.6078	18.1373	20.098	0
		0.758333	19.6078	18.1373	20.098	0
		0.766667	19.6078	18.1373	20.098	0
		0.775	19.6078	17.6471	20.098	0
		0.783333	19.6078	17.6471	20.098	0
		0.791667	19.6078	17.6471	20.098	0
		0.8	19.6078	18.1373	20.098	0
		0.808333	19.6078	18.1373	20.098	0
		0.816667	19.6078	18.1373	20.098	0
		0.825	19.6078	18.1373	20.098	0
		0.833333	19.6078	18.1373	20.098	0
		0.841667	19.6078	18.1373	20.098	0
		0.85	19.6078	18.1373	20.098	0.490196
		0.858333	19.6078	18.1373	20.098	9.80392
		0.866667	19.6078	18.1373	20.098	15.6863
		0.875	19.6078	18.1373	20.098	16.6667
		0.883333	19.6078	18.1373	20.098	17.6471
		0.891667	19.6078	18.1373	20.098	17.6471
		0.9	19.6078	18.1373	20.098	18.1373
		0.908333	19.6078	18.1373	20.098	18.1373
		0.916667	19.6078	18.1373	20.098	18.1373
		0.925	19.6078	18.1373	20.098	18.1373
		0.933333	19.6078	18.1373	20.098	18.1373
		0.941667	19.6078	18.1373	20.098	18.1373
		0.95	19.6078	18.1373	20.098	18.1373
		0.958333	19.6078	18.1373	20.098	18.1373
		0.966667	19.6078	18.1373	20.098	18.1373
		0.975	19.6078	18.1373	20.098	18.1373
		0.983333	19.6078	18.1373	20.098	18.1373
		0.991667	19.6078	18.1373	20.098	18.1373
		1	19.6078	18.1373	20.098	18.1373
		1.00833	19.6078	18.1373	20.098	18.6275
		1.01667	19.6078	18.1373	20.098	18.6275
		1.025	19.6078	18.1373	20.098	18.6275
		1.03333	19.6078	18.1373	20.098	18.6275
		1.04167	19.6078	18.1373	20.098	18.6275
		1.05	19.6078	18.1373	20.098	18.6275
		1.05833	19.6078	18.1373	20.098	18.6275
		1.06667	19.6078	18.1373	20.098	18.6275
		1.075	19.6078	18.1373	20.098	18.6275
		1.08333	19.6078	18.1373	20.098	18.6275
		1.09167	19.6078	18.1373	20.098	18.6275
		1.1	19.6078	17.6471	20.5882	18.6275
		1.10833	19.6078	18.1373	20.5882	18.6275
		1.11667	19.6078	18.1373	20.098	18.6275
		1.125	19.6078	18.1373	20.098	18.6275
		1.13333	19.6078	18.1373	20.098	18.6275
		1.14167	19.6078	18.1373	20.5882	18.6275
		1.15	19.6078	18.1373	20.5882	18.6275
		1.15833	19.6078	17.6471	20.5882	18.6275
		1.16667	19.6078	18.1373	20.5882	18.6275
		1.175	19.6078	17.6471	20.5882	18.6275
		1.18333	19.6078	18.1373	20.5882	18.6275
		1.19167	19.6078	18.1373	20.5882	18.6275
		1.2	19.6078	18.1373	20.098	18.6275
		1.20833	19.6078	18.1373	20.5882	19.1176
		1.21667	19.6078	18.1373	20.5882	19.1176
		1.225	19.6078	18.1373	20.5882	18.6275
		1.23333	19.6078	18.1373	20.5882	19.1176
		1.24167	19.6078	18.1373	20.5882	19.1176
		1.25	19.6078	18.1373	20.5882	19.1176
		1.25833	19.6078	18.1373	20.5882	19.1176
		1.26667	16.6667	18.6275	20.5882	19.6078
		1.275	20.5882	18.6275	21.0784	19.6078
		1.28333	21.0784	18.6275	21.0784	19.6078
		1.29167	21.0784	18.6275	21.0784	19.6078
		1.3	21.0784	18.6275	21.0784	19.6078
		1.30833	20.5882	18.6275	21.0784	19.6078
		1.31667	20.5882	18.6275	21.0784	19.6078
		1.325	21.0784	19.1176	21.0784	19.6078
		1.33333	21.0784	19.1176	21.0784	19.6078
		1.34167	21.0784	18.6275	21.0784	19.6078
		1.35	20.5882	18.6275	21.0784	19.6078
		1.35833	20.5882	18.1373	21.0784	19.6078
		1.36667	20.5882	18.1373	21.0784	19.6078
		1.375	20.5882	17.6471	21.0784	19.6078
		1.38333	21.0784	18.1373	21.0784	19.6078
		1.39167	21.0784	18.1373	21.0784	20.098
		1.4	20.5882	18.1373	21.0784	19.6078
		1.40833	21.0784	18.6275	21.0784	19.6078
		1.41667	20.5882	18.6275	21.0784	19.6078
		1.425	20.5882	18.6275	21.0784	19.6078
		1.43333	21.0784	9,80392157*	21.0784	19.6078
		1.44167	21.0784	-0,4901961*	21.0784	19.6078
		1.45	21.0784	13,7254902*	21.0784	20.098
		1.45833	21.0784	16,6666667*	21.0784	20.098
		1.46667	21.0784	17.6471	21.0784	19.6078
		1.475	21.0784	17.1569	21.0784	19.6078
		1.48333	21.0784	17.6471	21.0784	19.6078
		1.49167	21.0784	17.1569	21.0784	19.6078
		1.5	21.0784	17.6471	21.0784	19.6078
		1.50833	21.0784	17.1569	21.0784	19.6078
		1.51667	21.0784	17.1569	21.0784	19.6078
		1.525	21.0784	17.1569	21.0784	20.098
		1.53333	21.0784	17.6471	21.0784	19.6078
		1.54167	21.0784	17.6471	21.0784	19.6078
		1.55	21.0784	17.6471	21.0784	19.6078
		1.55833	21.0784	17.1569	21.0784	19.6078
		1.56667	21.0784	16.1765	21.0784	20.098
		1.575	21.0784	16.6667	21.0784	20.098
		1.58333	21.0784	17.1569	14,70588235*	19.6078
		1.59167	21.0784	17.6471	0,490196078*	20.098
		1.6	21.0784	17.6471	13,23529412*	20.098
		1.60833	21.0784	17.6471	17,64705882*	19.6078
		1.61667	21.5686	18.1373	15,68627451*	19.6078
		1.625	21.5686	18.1373	8,823529412*	20.098
		1.63333	21.0784	18.1373	5,882352941*	19.6078
		1.64167	21.0784	18.1373	6,37254902*	19.6078
		1.65	21.0784	18.1373	6,37254902*	20.098
		1.65833	21.0784	18.1373	7,843137255*	19.6078
		1.66667	21.0784	18.1373	11,76470588*	20.098
		1.675	21.0784	18.1373	15,68627451*	20.098
		1.68333	21.0784	18.1373	16,17647059*	20.098
		1.69167	21.0784	18.1373	5,392156863*	20.098
		1.7	21.0784	18.1373	7,843137255*	20.098
		1.70833	21.0784	18.1373	9,31372549*	20.098
		1.71667	21.0784	18.1373	7,843137255*	20.098
		1.725	21.0784	18.1373	7,352941176*	19.6078
		1.73333	20.5882	18.1373	7,352941176*	19.6078
		1.74167	20.5882	18.1373	6,862745098*	19.6078
		1.75	20.5882	18.1373	6,862745098*	19.6078
		1.75833	20.5882	18.1373	6,862745098*	20.098
		1.76667	20.5882	18.1373	6,862745098*	20.098
		1.775	20.5882	18.1373	6,862745098*	19.6078
		1.78333	20.5882	18.1373	6,862745098*	20.098
		1.79167	20.098	18.1373	6,862745098*	20.098
		1.8	20.098	18.1373	6,862745098*	20.098
		1.80833	20.098	18.1373	6,862745098*	20.098
		1.81667	20.098	18.1373	6,862745098*	20.098
		1.825	20.098	18.1373	6,862745098*	19.6078
		1.83333	20.098	18.1373	6,862745098*	20.098
		1.84167	20.098	18.1373	6,862745098*	20.098
		1.85	20.098	18.1373	6,862745098*	20.098
		1.85833	20.098	18.1373	6,862745098*	20.098
		1.86667	20.098	18.1373	6,862745098*	20.098
		1.875	19.6078	17.6471	6,862745098*	20.098
		1.88333	20.098	17.6471	7,352941176*	20.098
		1.89167	20.098	17.6471	7,352941176*	20.098
		1.9	20.098	17.6471	5,392156863*	20.098
		1.90833	20.098	17.6471	2,941176471*	20.098
		1.91667	20.098	17.6471	4,901960784*	20.098
		1.925	20.098	17.1569	13,7254902*	20.098
		1.93333	20.098	17.1569	17,64705882*	20.098
		1.94167	20.098	17.1569	15,19607843*	20.098
		1.95	20.098	17.1569	-3,431372549*	20.098
		1.95833	20.098	17.1569	-8,333333333*	20.098
		1.96667	20.098	17.1569	6,37254902*	20.098
		1.975	20.098	17.1569	17,15686275*	20.098
		1.98333	20.5882	17.1569	19.6078	20.098
		1.99167	20.5882	17.1569	19.6078	20.098
		2	20.5882	16.6667	20.098	20.098
		2.00833	20.5882	16.6667	19.6078	20.098
		2.01667	20.5882	16.6667	19.6078	20.098
		2.025	20.5882	16.6667	19.6078	20.098
		2.03333	20.5882	16.6667	19.6078	20.098
		2.04167	20.5882	16.6667	19.6078	20.098
		2.05	20.5882	16.6667	19.6078	20.098
		2.05833	21.0784	16.6667	20.098	20.098
		2.06667	21.0784	16.6667	19.6078	20.098
		2.075	21.0784	16.6667	19.6078	20.098
		2.08333	21.0784	16.6667	19.6078	20.5882
		2.09167	21.0784	17.1569	19.6078	20.098
		2.1	21.0784	16.6667	19.6078	20.098
		2.10833	21.0784	17.1569	19.1176	20.098
		2.11667	21.0784	17.1569	19.1176	20.5882
		2.125	21.5686	17.1569	19.1176	20.5882
		2.13333	21.5686	17.1569	19.1176	20.098
		2.14167	21.5686	17.1569	19.1176	20.5882
		2.15	21.5686	17.1569	19.1176	20.5882
		2.15833	21.5686	17.1569	19.1176	20.5882
		2.16667	21.5686	17.1569	19.1176	20.5882
		2.175	22.0588	17.1569	19.1176	20.5882
		2.18333	22.0588	17.1569	19.1176	20.5882
		2.19167	22.0588	17.1569	19.1176	20.5882
		2.2	22.0588	17.6471	19.1176	20.5882
		2.20833	22.0588	17.6471	18.6275	20.5882
		2.21667	22.0588	17.6471	18.6275	20.5882
		2.225	22.549	17.6471	18.6275	20.5882
		2.23333	22.549	17.6471	19.1176	20.5882
		2.24167	22.549	17.6471	18.6275	20.5882
		2.25	22.549	17.6471	18.6275	20.5882
		2.25833	22.549	17.6471	18.6275	20.5882
		2.26667	22.549	18.1373	18.6275	20.5882
		2.275	23.0392	18.1373	18.6275	17.1569
		2.28333	23.0392	18.1373	18.6275	13.7255
		2.29167	23.0392	18.1373	18.6275	19.1176
		2.3	23.0392	18.1373	18.6275	19.6078
		2.30833	23.5294	18.1373	18.6275	19.6078
		2.31667	23.5294	18.6275	18.6275	19.6078
		2.325	23.5294	18.6275	18.6275	19.6078
		2.33333	23.5294	18.6275	19.1176	20.098
		2.34167	23.5294	18.6275	19.1176	20.098
		2.35	23.5294	18.6275	18.6275	20.098
		2.35833	23.5294	18.6275	19.1176	20.098
		2.36667	23.5294	18.6275	19.1176	20.098
		2.375	24.0196	19.1176	19.1176	20.098
		2.38333	24.0196	19.1176	19.1176	20.098
		2.39167	24.0196	19.1176	19.1176	20.098
		2.4	24.5098	19.1176	19.1176	20.5882
		2.40833	24.5098	19.1176	19.1176	20.5882
		2.41667	24.5098	19.6078	19.1176	20.098
		2.425	24.5098	19.6078	19.6078	20.5882
		2.43333	24.5098	19.6078	19.6078	20.098
		2.44167	25	19.6078	19.6078	20.5882
		2.45	25	19.6078	19.6078	20.5882
		2.45833	25	20.098	20.098	20.5882
		2.46667	25	20.098	20.098	20.5882
		2.475	25	20.098	20.098	20.5882
		2.48333	25	20.098	20.098	20.5882
		2.49167	25	20.098	20.098	20.5882
		2.5	25.4902	20.098	20.098	20.5882
		2.50833	25.4902	20.5882	20.098	20.5882
		2.51667	25.4902	20.5882	20.098	20.5882
		2.525	25.4902	20.5882	20.5882	20.5882
		2.53333	25.4902	20.5882	20.098	20.5882
		2.54167	25.9804	20.5882	20.5882	20.5882
		2.55	25.4902	21.0784	20.5882	20.5882
		2.55833	25.9804	21.0784	20.5882	20.5882
		2.56667	25.9804	21.0784	20.5882	20.5882
		2.575	25.9804	21.0784	20.5882	20.5882
		2.58333	25.9804	21.0784	20.5882	20.5882
		2.59167	26.4706	21.0784	21.0784	20.5882
		2.6	25.9804	21.5686	21.0784	20.5882
		2.60833	26.4706	21.5686	21.0784	20.5882
		2.61667	26.4706	21.5686	21.0784	20.5882
		2.625	26.4706	21.5686	21.0784	20.5882
		2.63333	26.4706	21.5686	21.0784	20.5882
		2.64167	26.4706	22.0588	21.5686	20.5882
		2.65	26.4706	22.0588	21.5686	20.5882
		2.65833	26.9608	22.0588	21.5686	20.5882
		2.66667	26.9608	22.0588	21.5686	20.5882
		2.675	26.9608	22.0588	21.5686	20.5882
		2.68333	27.451	22.549	22.0588	20.5882
		2.69167	27.451	22.549	21.5686	20.098
		2.7	27.451	22.549	22.0588	20.098
		2.70833	27.451	22.549	22.549	20.098
		2.71667	27.451	22.549	22.549	20.098
		2.725	27.451	23.0392	22.549	20.098
		2.73333	27.451	23.0392	22.549	19.6078
		2.74167	27.9412	23.0392	23.0392	19.6078
		2.75	27.9412	23.0392	22.549	19.6078
		2.75833	27.9412	23.0392	23.0392	19.6078
		2.76667	27.9412	23.0392	23.0392	19.1176
		2.775	27.9412	23.5294	22.549	19.1176
		2.78333	27.9412	23.5294	23.0392	19.1176
		2.79167	28.4314	23.5294	23.5294	19.1176
		2.8	28.4314	23.5294	23.5294	19.1176
		2.80833	27.9412	23.5294	23.5294	19.1176
		2.81667	27.9412	23.5294	24.0196	18.6275
		2.825	27.9412	24.0196	24.0196	18.6275
		2.83333	27.9412	24.0196	23.5294	18.6275
		2.84167	28.4314	24.0196	24.0196	18.6275
		2.85	28.4314	24.0196	24.0196	18.6275
		2.85833	28.4314	24.0196	24.0196	18.6275
		2.86667	28.4314	24.0196	24.5098	18.6275
		2.875	28.4314	24.0196	24.5098	18.6275
		2.88333	28.9216	24.5098	24.5098	18.6275
		2.89167	28.9216	24.5098	24.5098	18.6275
		2.9	28.9216	24.5098	25	18.6275
		2.90833	28.9216	24.5098	24.5098	18.6275
		2.91667	28.9216	24.5098	25	18.6275
		2.925	28.9216	24.5098	25	18.6275
		2.93333	29.4118	25	25	18.6275
		2.94167	28.9216	25	25.4902	18.6275
		2.95	29.4118	25	25.4902	18.6275
		2.95833	28.9216	25	25.4902	18.6275
		2.96667	29.4118	25	25.4902	18.6275
		2.975	29.4118	25	25.4902	19.1176
		2.98333	29.4118	25	25.9804	19.1176
		2.99167	29.4118	25.4902	25.9804	19.1176
		3	29.4118	25.4902	25.9804	19.1176
		3.00833	29.4118	25.4902	25.9804	19.1176
		3.01667	29.4118	25.4902	26.4706	19.1176
		3.025	29.4118	25.4902	25.9804	19.1176
		3.03333	29.4118	25.9804	26.4706	19.1176
		3.04167	29.4118	25.4902	26.4706	19.6078
		3.05	29.4118	25.9804	26.4706	19.6078
		3.05833	29.902	25.4902	26.4706	19.6078
		3.06667	29.902	25.9804	26.4706	19.6078
		3.075	29.902	25.9804	25.9804	19.6078
		3.08333	30.3922	25.9804	26.4706	19.6078
		3.09167	30.3922	25.9804	26.4706	19.6078
		3.1	29.902	26.4706	26.9608	19.6078
		3.10833	29.902	25.9804	26.9608	19.6078
		3.11667	29.902	26.4706	27.451	20.098
		3.125	29.902	26.4706	27.451	20.098
		3.13333	30.3922	26.4706	26.9608	20.098
		3.14167	30.3922	26.4706	27.451	20.098
		3.15	30.3922	26.4706	27.451	20.098
		3.15833	29.902	26.4706	27.9412	20.5882
		3.16667	30.3922	26.4706	27.9412	20.5882
		3.175	30.3922	26.4706	27.9412	20.5882
		3.18333	29.902	26.4706	27.9412	20.5882
		3.19167	30.3922	26.9608	28.4314	20.5882
		3.2	30.3922	26.9608	27.9412	20.5882
		3.20833	30.8824	26.9608	28.4314	21.0784
		3.21667	30.8824	26.9608	28.4314	21.0784
		3.225	30.8824	26.9608	28.4314	21.0784
		3.23333	30.8824	26.9608	28.4314	21.0784
		3.24167	30.8824	26.9608	28.4314	21.0784
		3.25	30.8824	26.9608	28.4314	21.0784
		3.25833	30.8824	26.9608	28.4314	21.5686
		3.26667	30.3922	27.451	28.4314	21.5686
		3.275	30.8824	27.451	28.9216	21.5686
		3.28333	30.8824	27.451	28.9216	21.5686
		3.29167	30.8824	27.451	29.4118	22.0588
		3.3	30.8824	27.451	28.9216	22.0588
		3.30833	31.3725	27.451	28.9216	22.0588
		3.31667	30.8824	27.451	28.9216	22.0588
		3.325	30.8824	27.451	29.4118	22.549
		3.33333	30.8824	27.451	28.9216	22.549
		3.34167	30.8824	27.451	29.4118	22.549
		3.35	30.8824	27.451	28.9216	22.549
		3.35833	30.8824	27.9412	28.9216	22.549
		3.36667	30.8824	27.9412	28.9216	23.0392
		3.375	30.8824	27.451	29.4118	23.0392
		3.38333	31.3725	27.9412	29.4118	23.0392
		3.39167	31.3725	27.9412	29.902	23.0392
		3.4	31.3725	27.9412	30.3922	23.0392
		3.40833	31.3725	27.9412	30.3922	23.0392
		3.41667	31.3725	27.9412	30.3922	23.5294
		3.425	31.3725	27.9412	29.902	23.5294
		3.43333	31.3725	27.9412	30.3922	23.5294
		3.44167	31.3725	27.9412	30.3922	23.5294
		3.45	31.3725	27.9412	30.3922	24.0196
		3.45833	31.3725	28.4314	30.3922	24.0196
		3.46667	31.3725	28.4314	30.3922	24.0196
		3.475	31.8627	28.4314	30.3922	24.0196
		3.48333	31.8627	28.4314	30.3922	24.0196
		3.49167	31.8627	28.4314	30.8824	24.5098
		3.5	31.8627	28.4314	30.3922	24.5098
		3.50833	31.8627	28.4314	30.8824	24.5098
		3.51667	31.8627	28.4314	30.8824	24.5098
		3.525	31.8627	28.4314	30.8824	24.5098
		3.53333	31.8627	28.4314	30.8824	25
		3.54167	31.8627	28.4314	30.8824	25
		3.55	31.8627	28.4314	30.3922	25
		3.55833	31.8627	28.4314	30.3922	25
		3.56667	31.8627	28.4314	30.8824	25.4902
		3.575	31.8627	28.9216	30.8824	25.4902
		3.58333	32.3529	28.9216	30.8824	25.4902
		3.59167	32.3529	28.4314	30.8824	25.4902
		3.6	32.3529	28.4314	31.3725	25.4902
		3.60833	32.3529	28.4314	31.3725	25.4902
		3.61667	32.3529	28.9216	31.3725	25.9804
		3.625	31.8627	28.9216	31.3725	25.9804
		3.63333	31.8627	28.9216	31.3725	25.9804
		3.64167	32.3529	28.9216	31.8627	25.9804
		3.65	32.3529	28.9216	30.8824	25.9804
		3.65833	32.3529	28.9216	31.3725	26.4706
		3.66667	32.3529	28.9216	31.8627	26.4706
		3.675	32.3529	28.9216	31.3725	26.4706
		3.68333	32.3529	28.9216	31.3725	26.4706
		3.69167	32.3529	28.9216	31.8627	26.9608
		3.7	32.3529	28.9216	30.8824	26.9608
		3.70833	32.3529	28.9216	31.3725	26.9608
		3.71667	32.3529	28.9216	31.3725	26.9608
		3.725	32.3529	28.9216	31.8627	26.9608
		3.73333	33.3333	28.9216	31.8627	26.9608
		3.74167	33.3333	29.4118	31.3725	27.451
		3.75	32.3529	29.4118	31.8627	27.451
		3.75833	33.3333	29.4118	32.3529	27.451
		3.76667	33.3333	29.4118	32.3529	27.451
		3.775	32.3529	29.4118	31.8627	27.9412
		3.78333	32.3529	29.4118	31.8627	27.451
		3.79167	32.3529	29.4118	31.8627	27.9412
		3.8	33.3333	29.4118	31.3725	27.9412
		3.80833	33.3333	29.4118	31.8627	27.9412
		3.81667	32.8431	29.4118	32.3529	27.9412
		3.825	33.3333	29.4118	32.3529	27.9412
		3.83333	33.3333	29.4118	32.3529	27.9412
		3.84167	33.3333	29.4118	32.3529	28.4314
		3.85	33.3333	29.4118	32.3529	28.4314
		3.85833	33.3333	29.4118	32.8431	28.4314
		3.86667	33.3333	29.4118	32.3529	28.4314
		3.875	33.3333	29.4118	32.3529	28.4314
		3.88333	33.3333	29.4118	32.3529	28.4314
		3.89167	33.3333	29.4118	31.8627	28.4314
		3.9	33.3333	29.902	31.8627	28.9216
		3.90833	33.3333	29.4118	32.3529	28.9216
		3.91667	33.3333	29.4118	32.3529	28.9216
		3.925	33.3333	29.4118	32.8431	28.9216
		3.93333	33.3333	29.4118	32.3529	28.9216
		3.94167	33.8235	29.902	32.8431	28.9216
		3.95	33.3333	29.902	32.8431	29.4118
		3.95833	33.3333	29.902	33.3333	29.4118
		3.96667	33.3333	29.902	32.8431	29.4118
		3.975	33.3333	29.902	32.8431	29.4118
		3.98333	33.3333	29.902	33.3333	29.902
		3.99167	33.8235	29.902	33.3333	29.4118
		4	33.8235	29.902	32.8431	29.4118
		4.00833	33.8235	29.902	32.8431	29.4118
		4.01667	33.8235	29.902	33.3333	29.902
		4.025	33.8235	29.902	32.8431	29.902
		4.03333	33.8235	29.902	32.8431	29.902
		4.04167	33.8235	29.902	32.8431	29.902
		4.05	33.8235	29.902	32.8431	29.902
		4.05833	33.8235	29.902	32.8431	29.902
		4.06667	33.8235	29.902	33.3333	30.3922
		4.075	33.8235	29.902	33.3333	29.902
		4.08333	33.8235	29.902	33.3333	30.3922
		4.09167	33.8235	29.902	33.3333	30.3922
		4.1	33.8235	29.902	33.3333	30.3922
		4.10833	33.8235	29.902	33.3333	30.3922
		4.11667	33.8235	29.902	33.8235	30.3922
		4.125	33.8235	30.3922	33.3333	30.3922
		4.13333	33.8235	30.3922	32.8431	30.3922
		4.14167	34.3137	29.902	32.8431	30.3922
		4.15	33.8235	30.3922	33.3333	30.8824
		4.15833	33.8235	30.3922	33.8235	30.8824
		4.16667	33.8235	30.3922	33.3333	30.8824
		4.175	34.3137	30.3922	33.3333	30.8824
		4.18333	34.3137	30.3922	33.8235	30.8824
		4.19167	33.8235	30.3922	33.8235	30.8824
		4.2	33.8235	30.3922	33.8235	30.8824
		4.20833	33.8235	30.3922	33.8235	30.8824
		4.21667	34.3137	30.3922	33.3333	30.8824
		4.225	33.8235	30.3922	32.8431	31.3725
		4.23333	33.8235	30.3922	32.8431	31.3725
		4.24167	33.8235	30.3922	33.3333	31.3725
		4.25	34.3137	30.3922	33.3333	31.3725
		4.25833	34.3137	29.902	33.3333	31.3725
		4.26667	34.3137	30.3922	33.8235	31.3725
		4.275	34.3137	30.3922	33.8235	31.3725
		4.28333	34.3137	30.3922	33.8235	31.3725
		4.29167	34.3137	30.3922	33.3333	31.3725
		4.3	34.3137	30.3922	33.8235	31.3725
		4.30833	34.3137	30.3922	33.8235	31.3725
		4.31667	34.3137	30.3922	33.3333	31.3725
		4.325	34.3137	30.3922	33.8235	31.8627
		4.33333	34.3137	30.3922	33.8235	31.3725
		4.34167	34.3137	30.3922	34.3137	31.8627
		4.35	34.3137	30.3922	33.8235	31.8627
		4.35833	34.3137	30.3922	32.8431	31.8627
		4.36667	34.3137	30.3922	33.8235	31.8627
		4.375	34.3137	30.3922	34.3137	31.8627
		4.38333	34.3137	30.3922	34.3137	31.8627
		4.39167	34.3137	30.8824	33.8235	31.8627
		4.4	34.3137	30.8824	33.3333	31.8627
		4.40833	34.3137	30.3922	33.8235	31.8627
		4.41667	33.8235	30.3922	33.8235	31.8627
		4.425	34.3137	30.3922	34.3137	31.8627
		4.43333	34.3137	30.3922	33.8235	31.8627
		4.44167	34.3137	30.8824	33.8235	31.8627
		4.45	34.3137	30.3922	33.8235	31.8627
		4.45833	34.3137	30.8824	33.8235	31.8627
		4.46667	34.3137	30.8824	33.3333	32.3529
		4.475	34.3137	30.8824	34.3137	32.3529
		4.48333	34.3137	30.8824	34.3137	32.3529
		4.49167	34.3137	30.8824	33.8235	32.3529
		4.5	34.3137	30.8824	34.3137	32.3529
		4.50833	34.3137	30.8824	33.8235	32.3529
		4.51667	34.3137	30.8824	33.8235	32.3529
		4.525	34.8039	30.8824	33.8235	32.3529
		4.53333	34.8039	30.8824	34.3137	32.3529
		4.54167	34.8039	30.8824	33.8235	32.3529
		4.55	34.8039	30.8824	34.3137	32.3529
		4.55833	34.8039	30.8824	33.8235	32.3529
		4.56667	34.8039	30.8824	34.3137	32.3529
		4.575	34.8039	30.8824	34.3137	32.3529
		4.58333	34.8039	30.8824	35.2941	32.3529
		4.59167	34.8039	30.8824	34.3137	32.3529
		4.6	34.8039	31.3725	33.3333	32.3529
		4.60833	34.8039	30.8824	33.8235	33.3333
		4.61667	34.8039	30.8824	33.3333	33.3333
		4.625	34.8039	30.8824	34.3137	33.3333
		4.63333	34.8039	30.8824	34.3137	32.3529
		4.64167	34.8039	30.8824	33.8235	32.3529
		4.65	34.8039	31.3725	34.3137	33.3333
		4.65833	34.8039	30.8824	34.3137	33.3333
		4.66667	34.8039	30.8824	34.3137	33.3333
		4.675	34.8039	31.3725	34.3137	33.3333
		4.68333	35.2941	31.3725	34.3137	33.3333
		4.69167	34.8039	31.3725	34.3137	33.3333
		4.7	34.8039	30.8824	35.2941	33.3333
		4.70833	35.2941	30.8824	34.3137	33.3333
		4.71667	34.8039	31.3725	34.3137	33.3333
		4.725	34.8039	31.3725	34.3137	33.3333
		4.73333	34.8039	31.3725	34.3137	33.3333
		4.74167	35.2941	31.3725	35.2941	33.3333
		4.75	34.8039	31.3725	35.2941	33.3333
		4.75833	35.2941	31.3725	35.2941	33.3333
		4.76667	34.8039	31.3725	34.3137	33.3333
		4.775	34.8039	31.3725	34.3137	33.8235
		4.78333	34.8039	31.3725	34.3137	33.8235
		4.79167	34.8039	31.3725	34.3137	33.8235
		4.8	34.8039	31.3725	35.2941	33.3333
		4.80833	35.2941	31.3725	35.2941	33.8235
		4.81667	35.2941	31.3725	35.2941	33.8235
		4.825	34.8039	31.3725	35.2941	33.8235
		4.83333	34.8039	31.3725	35.2941	33.8235
		4.84167	34.8039	31.3725	35.2941	33.8235
		4.85	35.2941	31.3725	35.2941	33.8235
		4.85833	35.2941	31.3725	34.8039	33.8235
		4.86667	35.2941	31.3725	34.8039	33.8235
		4.875	35.2941	31.3725	35.2941	33.8235
		4.88333	35.2941	31.3725	34.8039	33.8235
		4.89167	35.2941	31.3725	35.2941	33.8235
		4.9	35.2941	31.3725	35.7843	33.8235
		4.90833	35.7843	31.3725	35.7843	33.8235
		4.91667	35.2941	31.3725	35.2941	33.8235
		4.925	35.2941	31.8627	35.2941	33.8235
		4.93333	35.7843	31.8627	35.2941	33.8235
		4.94167	35.7843	31.8627	34.3137	33.8235
		4.95	35.2941	31.8627	35.2941	33.8235
		4.95833	35.2941	31.8627	35.2941	33.8235
		4.96667	35.2941	31.8627	35.7843	33.8235
		4.975	35.7843	31.8627	35.2941	33.8235
		4.98333	35.7843	31.8627	35.2941	34.3137
		4.99167	35.2941	31.8627	35.2941	33.8235
		5	35.2941	31.8627	35.7843	33.8235
		5.00833	35.7843	31.8627	34.3137	33.8235
		5.01667	35.7843	31.8627	34.3137	33.8235
		5.025	35.7843	31.8627	34.3137	33.8235
		5.03333	35.7843	31.8627	35.2941	34.3137
		5.04167	35.7843	31.8627	35.7843	33.8235
		5.05	35.2941	31.8627	35.7843	33.8235
		5.05833	35.2941	31.8627	35.7843	33.8235
		5.06667	35.7843	31.8627	35.7843	34.3137
		5.075	35.7843	31.8627	35.7843	34.3137
		5.08333	35.7843	31.8627	35.7843	34.3137
		5.09167	35.7843	31.8627	36.2745	34.3137
		5.1	35.7843	31.8627	36.2745	34.3137
		5.10833	35.7843	31.8627	36.2745	34.3137
		5.11667	35.2941	31.8627	36.2745	34.3137
		5.125	35.7843	31.8627	36.2745	34.3137
		5.13333	35.7843	31.8627	35.2941	34.3137
		5.14167	35.7843	31.8627	35.2941	34.3137
		5.15	35.7843	31.8627	35.7843	34.3137
		5.15833	35.7843	31.8627	36.2745	34.3137
		5.16667	35.7843	32.3529	36.2745	34.3137
		5.175	35.7843	31.8627	35.7843	34.3137
		5.18333	35.7843	31.8627	35.7843	34.8039
		5.19167	35.7843	31.8627	35.7843	34.3137
		5.2	35.7843	31.8627	35.7843	34.3137
		5.20833	35.7843	31.8627	35.7843	34.3137
		5.21667	35.7843	31.8627	35.7843	34.3137
		5.225	35.7843	32.8431	35.7843	34.8039
		5.23333	35.7843	32.8431	36.2745	34.3137
		5.24167	35.7843	31.8627	35.7843	34.8039
		5.25	36.2745	31.8627	36.2745	34.8039
		5.25833	36.2745	32.8431	36.7647	34.8039
		5.26667	36.2745	32.8431	36.2745	34.8039
		5.275	36.2745	31.8627	35.7843	34.8039
		5.28333	36.2745	32.8431	35.7843	34.8039
		5.29167	36.2745	32.8431	35.7843	34.8039
		5.3	36.2745	32.3529	35.2941	34.8039
		5.30833	36.2745	32.8431	35.7843	34.8039
		5.31667	36.2745	32.8431	35.2941	34.8039
		5.325	36.2745	32.8431	35.2941	34.3137
		5.33333	36.2745	32.8431	35.7843	34.8039
		5.34167	36.2745	32.8431	36.7647	34.8039
		5.35	36.2745	32.8431	36.7647	34.8039
		5.35833	36.2745	32.8431	35.7843	34.8039
		5.36667	36.2745	32.8431	35.2941	34.8039
		5.375	36.2745	32.8431	35.7843	34.8039
		5.38333	36.2745	32.8431	35.7843	34.8039
		5.39167	36.2745	32.8431	35.7843	34.8039
		5.4	36.2745	32.8431	36.2745	34.8039
		5.40833	36.2745	32.8431	36.7647	34.8039
		5.41667	36.2745	32.8431	36.7647	34.8039
		5.425	36.2745	32.8431	35.7843	34.8039
		5.43333	36.2745	32.8431	35.7843	34.8039
		5.44167	36.2745	32.8431	36.2745	34.8039
		5.45	36.2745	32.8431	36.2745	34.8039
		5.45833	36.2745	32.8431	35.7843	34.8039
		5.46667	36.2745	32.8431	36.7647	34.8039
		5.475	36.7647	32.8431	36.7647	34.8039
		5.48333	36.7647	33.3333	36.2745	34.8039
		5.49167	36.7647	33.3333	36.7647	34.8039
		5.5	36.7647	33.3333	36.2745	35.2941
		5.50833	36.2745	32.8431	36.2745	35.2941
		5.51667	36.2745	33.3333	36.7647	34.8039
		5.525	36.2745	33.3333	36.2745	34.8039
		5.53333	36.2745	33.3333	36.7647	35.2941
		5.54167	36.7647	33.3333	36.7647	34.8039
		5.55	36.7647	33.3333	36.7647	34.8039
		5.55833	36.7647	32.8431	36.2745	35.2941
		5.56667	36.7647	33.3333	36.2745	35.2941
		5.575	36.7647	33.3333	36.7647	35.2941
		5.58333	36.7647	33.3333	36.7647	35.2941
		5.59167	36.7647	33.3333	36.7647	35.2941
		5.6	36.7647	33.3333	36.7647	35.2941
		5.60833	36.7647	33.3333	35.7843	35.2941
		5.61667	36.7647	33.3333	36.2745	35.2941
		5.625	36.7647	33.3333	36.7647	35.2941
		5.63333	36.7647	33.3333	36.7647	35.2941
		5.64167	36.7647	33.3333	37.2549	35.2941
		5.65	36.7647	33.3333	36.2745	35.2941
		5.65833	36.7647	33.3333	36.7647	35.2941
		5.66667	36.7647	33.3333	36.7647	35.2941
		5.675	36.7647	33.3333	36.7647	35.2941
		5.68333	36.7647	33.3333	36.2745	35.2941
		5.69167	36.7647	33.3333	36.7647	35.2941
		5.7	36.7647	33.3333	36.7647	35.2941
		5.70833	36.7647	33.3333	37.2549	35.2941
		5.71667	36.7647	33.3333	36.7647	35.2941
		5.725	36.7647	33.3333	36.7647	35.2941
		5.73333	36.7647	33.8235	37.2549	35.2941
		5.74167	36.7647	33.3333	37.2549	35.2941
		5.75	36.7647	33.3333	36.7647	35.7843
		5.75833	36.7647	33.3333	37.2549	35.2941
		5.76667	36.7647	33.8235	37.2549	35.2941
		5.775	36.7647	33.3333	37.7451	35.7843
		5.78333	36.7647	33.3333	37.2549	35.2941
		5.79167	36.7647	33.3333	37.7451	35.2941
		5.8	36.7647	33.3333	37.7451	35.2941
		5.80833	36.7647	33.3333	37.7451	35.2941
		5.81667	36.7647	33.8235	37.2549	35.2941
		5.825	36.7647	33.3333	37.2549	35.2941
		5.83333	36.7647	33.3333	37.2549	35.2941
		5.84167	36.7647	33.3333	37.2549	35.7843
		5.85	36.7647	33.3333	37.2549	35.7843
		5.85833	37.2549	33.3333	37.2549	35.7843
		5.86667	36.7647	33.3333	37.2549	35.2941
		5.875	37.2549	33.8235	37.2549	35.7843
		5.88333	37.2549	33.3333	37.2549	35.7843
		5.89167	37.2549	33.3333	37.2549	35.7843
		5.9	37.2549	33.3333	37.2549	35.7843
		5.90833	37.2549	33.3333	37.2549	35.7843
		5.91667	37.2549	33.8235	37.2549	35.7843
		5.925	37.2549	33.8235	37.2549	35.7843
		5.93333	37.2549	33.8235	37.2549	35.7843
		5.94167	37.2549	33.8235	37.2549	35.7843
		5.95	37.2549	33.8235	37.7451	35.7843
		5.95833	37.2549	33.8235	37.7451	35.7843
		5.96667	37.2549	33.8235	37.7451	35.7843
		5.975	37.2549	33.8235	37.7451	35.7843
		5.98333	36.7647	33.8235	37.2549	35.7843
		5.99167	37.2549	33.8235	37.7451	35.7843
		6	37.2549	33.8235	37.7451	35.7843
		6.00833	37.2549	33.8235	37.7451	35.7843
		6.01667	37.2549	33.8235	37.2549	35.7843
		6.025	37.2549	33.8235	37.2549	35.7843
		6.03333	37.2549	33.8235	37.7451	35.7843
		6.04167	37.2549	33.8235	38.2353	35.7843
		6.05	37.2549	33.8235	37.7451	35.7843
		6.05833	37.2549	33.8235	37.7451	35.7843
		6.06667	37.2549	33.8235	37.7451	36.2745
		6.075	37.2549	33.8235	37.7451	35.7843
		6.08333	37.7451	33.8235	37.7451	35.7843
		6.09167	37.2549	33.8235	37.7451	35.7843
		6.1	37.2549	33.8235	37.7451	35.7843
		6.10833	37.7451	33.8235	37.7451	36.2745
		6.11667	37.2549	34.3137	37.2549	35.7843
		6.125	37.7451	33.8235	37.7451	36.2745
		6.13333	37.7451	34.3137	37.7451	35.7843
		6.14167	37.7451	34.3137	38.2353	36.2745
		6.15	37.2549	33.8235	38.2353	36.2745
		6.15833	37.2549	33.8235	37.7451	36.2745
		6.16667	37.7451	33.8235	37.7451	36.2745
		6.175	37.2549	33.8235	37.7451	36.2745
		6.18333	37.7451	33.8235	38.2353	36.2745
		6.19167	37.7451	34.3137	38.2353	36.2745
		6.2	37.7451	34.3137	37.7451	36.2745
		6.20833	37.2549	34.3137	38.2353	36.2745
		6.21667	37.2549	34.3137	38.2353	36.2745
		6.225	37.2549	34.3137	37.7451	36.2745
		6.23333	37.7451	34.3137	37.7451	36.2745
		6.24167	37.2549	34.3137	38.2353	36.2745
		6.25	37.7451	34.3137	38.2353	36.2745
		6.25833	37.7451	34.3137	38.2353	36.2745
		6.26667	37.7451	34.3137	38.2353	36.2745
		6.275	37.7451	33.8235	38.2353	36.2745
		6.28333	37.7451	34.3137	38.7255	36.2745
		6.29167	37.7451	34.3137	38.7255	36.2745
		6.3	37.7451	34.3137	38.2353	36.2745
		6.30833	37.7451	34.3137	38.2353	36.2745
		6.31667	37.7451	34.3137	38.2353	36.2745
		6.325	37.7451	34.3137	38.7255	36.2745
		6.33333	37.7451	34.3137	38.2353	36.2745
		6.34167	37.7451	34.3137	38.2353	36.2745
		6.35	37.7451	34.3137	38.2353	36.2745
		6.35833	37.7451	34.3137	38.2353	36.2745
		6.36667	37.7451	34.3137	37.7451	36.2745
		6.375	37.7451	34.3137	38.2353	36.2745
		6.38333	37.7451	34.3137	38.2353	36.7647
		6.39167	37.7451	34.3137	38.2353	36.7647
		6.4	37.7451	34.3137	38.7255	36.7647
		6.40833	37.7451	34.3137	38.2353	36.2745
		6.41667	37.7451	34.3137	38.2353	36.7647
		6.425	37.7451	34.3137	38.2353	36.7647
		6.43333	37.7451	34.3137	38.2353	36.7647
		6.44167	37.7451	34.3137	38.2353	36.7647
		6.45	37.7451	34.3137	38.7255	36.7647
		6.45833	37.7451	34.3137	38.7255	36.7647
		6.46667	37.7451	34.8039	38.2353	36.2745
		6.475	37.7451	34.3137	38.7255	36.7647
		6.48333	37.7451	34.3137	38.7255	36.7647
		6.49167	37.7451	34.3137	38.2353	36.7647
		6.5	37.7451	34.3137	38.2353	36.7647
		6.50833	37.7451	34.8039	38.2353	36.7647
		6.51667	37.7451	34.3137	38.2353	36.7647
		6.525	37.7451	34.3137	38.7255	36.7647
		6.53333	37.7451	34.3137	38.2353	36.7647
		6.54167	37.7451	34.3137	38.7255	36.7647
		6.55	37.7451	34.3137	38.7255	36.7647
		6.55833	38.2353	34.3137	38.7255	36.7647
		6.56667	38.2353	34.8039	38.7255	36.7647
		6.575	37.7451	34.8039	38.7255	36.7647
		6.58333	37.7451	34.8039	38.7255	36.7647
		6.59167	37.7451	34.8039	38.2353	36.7647
		6.6	38.2353	34.8039	38.7255	36.7647
		6.60833	38.2353	34.8039	38.7255	36.7647
		6.61667	38.2353	34.8039	38.7255	36.7647
		6.625	38.2353	34.8039	38.7255	36.7647
		6.63333	37.7451	34.8039	38.7255	36.7647
		6.64167	38.2353	34.8039	38.7255	36.7647
		6.65	38.2353	34.8039	38.7255	36.7647
		6.65833	37.7451	34.8039	37.7451	36.7647
		6.66667	37.7451	34.8039	38.7255	36.7647
		6.675	37.7451	34.8039	38.2353	36.7647
		6.68333	37.7451	34.8039	38.2353	36.7647
		6.69167	38.2353	34.8039	38.7255	36.7647
		6.7	38.2353	34.8039	38.7255	36.7647
		6.70833	38.2353	34.8039	38.7255	36.7647
		6.71667	38.2353	34.8039	38.7255	36.7647
		6.725	38.2353	34.8039	38.7255	36.7647
		6.73333	38.2353	34.8039	38.2353	36.7647
		6.74167	38.2353	34.8039	38.7255	36.7647
		6.75	38.2353	34.8039	38.7255	36.7647
		6.75833	38.2353	34.8039	38.7255	36.7647
		6.76667	38.2353	34.8039	38.2353	36.7647
		6.775	38.2353	34.8039	38.2353	36.7647
		6.78333	38.2353	34.8039	38.2353	36.7647
		6.79167	38.2353	34.8039	38.7255	36.7647
		6.8	38.2353	34.8039	38.7255	37.2549
		6.80833	38.2353	34.8039	38.2353	36.7647
		6.81667	38.2353	34.8039	38.7255	36.7647
		6.825	38.2353	34.8039	39.2157	37.2549
		6.83333	38.2353	34.8039	39.2157	36.7647
		6.84167	38.2353	34.8039	38.7255	36.7647
		6.85	38.2353	34.8039	38.7255	37.2549
		6.85833	38.2353	34.8039	38.7255	37.2549
		6.86667	38.2353	35.2941	38.7255	37.2549
		6.875	38.2353	34.8039	38.7255	37.2549
		6.88333	38.2353	34.8039	38.7255	37.2549
		6.89167	38.2353	34.8039	38.7255	37.2549
		6.9	38.2353	34.8039	38.7255	37.2549
		6.90833	38.2353	35.2941	38.7255	37.2549
		6.91667	38.2353	34.8039	39.2157	37.2549
		6.925	38.2353	34.8039	38.7255	37.2549
		6.93333	38.2353	34.8039	39.2157	37.2549
		6.94167	38.7255	34.8039	38.7255	37.2549
		6.95	38.7255	34.8039	38.7255	37.2549
		6.95833	38.7255	34.8039	38.2353	37.2549
		6.96667	38.2353	35.2941	38.7255	37.2549
		6.975	38.7255	34.8039	38.7255	37.2549
		6.98333	38.2353	35.2941	38.7255	37.2549
		6.99167	38.7255	35.2941	39.2157	37.2549
		7	38.2353	35.2941	38.7255	37.2549
		7.00833	38.7255	35.2941	38.7255	37.2549
		7.01667	38.2353	35.2941	38.7255	37.2549
		7.025	38.2353	35.2941	38.7255	37.2549
		7.03333	38.7255	35.2941	38.7255	37.2549
		7.04167	38.7255	35.2941	39.2157	37.2549
		7.05	38.2353	35.2941	39.2157	37.2549
		7.05833	38.2353	35.2941	38.7255	37.2549
		7.06667	38.7255	35.2941	38.7255	37.2549
		7.075	38.7255	35.2941	38.7255	37.2549
		7.08333	38.7255	35.2941	39.2157	37.2549
		7.09167	38.7255	35.2941	39.2157	37.2549
		7.1	38.7255	35.2941	38.7255	37.2549
		7.10833	38.7255	35.2941	39.2157	37.2549
		7.11667	38.2353	35.2941	39.7059	37.2549
		7.125	38.7255	35.2941	39.2157	37.2549
		7.13333	38.7255	35.2941	39.2157	37.2549
		7.14167	38.7255	35.2941	39.2157	37.2549
		7.15	38.7255	35.2941	39.2157	37.2549
		7.15833	38.7255	35.2941	39.2157	37.2549
		7.16667	38.7255	35.2941	39.2157	37.2549
		7.175	38.7255	35.2941	39.2157	37.2549
		7.18333	38.7255	35.2941	39.2157	37.2549
		7.19167	38.7255	35.2941	39.7059	37.2549
		7.2	38.7255	35.2941	39.2157	37.7451
		7.20833	38.7255	35.2941	39.2157	37.7451
		7.21667	38.7255	35.2941	39.2157	37.7451
		7.225	38.7255	35.2941	39.2157	37.7451
		7.23333	38.7255	35.2941	39.7059	37.7451
		7.24167	38.7255	35.2941	39.2157	37.7451
		7.25	38.7255	35.2941	39.2157	37.7451
		7.25833	38.7255	35.2941	39.2157	37.7451
		7.26667	38.7255	35.2941	39.2157	37.7451
		7.275	38.7255	35.2941	38.7255	37.7451
		7.28333	38.7255	35.2941	38.7255	37.7451
		7.29167	38.7255	35.2941	38.7255	37.7451
		7.3	38.7255	35.2941	39.2157	37.7451
		7.30833	38.7255	35.2941	39.2157	37.7451
		7.31667	38.7255	35.7843	39.7059	37.7451
		7.325	38.7255	35.2941	39.7059	37.7451
		7.33333	38.7255	35.2941	39.7059	37.7451
		7.34167	39.2157	35.2941	39.2157	37.7451
		7.35	39.2157	35.7843	39.2157	37.7451
		7.35833	39.2157	35.2941	39.2157	37.7451
		7.36667	39.2157	35.2941	39.2157	37.7451
		7.375	38.7255	35.7843	39.2157	37.7451
		7.38333	38.7255	35.2941	39.2157	37.7451
		7.39167	38.7255	35.7843	39.2157	37.7451
		7.4	38.7255	35.7843	39.7059	37.7451
		7.40833	38.7255	35.7843	39.2157	37.7451
		7.41667	38.7255	35.2941	39.2157	37.7451
		7.425	38.7255	35.2941	39.2157	37.7451
		7.43333	39.2157	35.7843	39.7059	37.7451
		7.44167	38.7255	35.7843	39.7059	37.7451
		7.45	38.7255	35.7843	39.2157	37.7451
		7.45833	38.7255	35.7843	39.2157	37.7451
		7.46667	38.7255	35.7843	39.2157	37.7451
		7.475	38.7255	35.2941	39.7059	37.7451
		7.48333	39.2157	35.7843	39.2157	37.7451
		7.49167	39.2157	35.7843	39.2157	37.7451
		7.5	39.2157	35.7843	39.2157	37.7451
		7.50833	38.7255	35.7843	39.2157	37.7451
		7.51667	38.7255	35.7843	39.2157	37.7451
		7.525	38.7255	35.7843	38.7255	37.7451
		7.53333	39.2157	35.7843	39.7059	37.7451
		7.54167	39.2157	35.7843	39.7059	37.7451
		7.55	38.7255	35.7843	39.7059	37.7451
		7.55833	38.7255	35.7843	39.7059	37.7451
		7.56667	39.2157	35.7843	39.7059	37.7451
		7.575	39.2157	35.7843	39.2157	37.7451
		7.58333	39.2157	35.7843	39.2157	37.7451
		7.59167	39.2157	35.7843	39.2157	37.7451
		7.6	39.2157	35.7843	39.7059	37.7451
		7.60833	39.2157	35.7843	39.2157	37.7451
		7.61667	39.2157	35.7843	39.2157	37.7451
		7.625	39.2157	35.7843	38.7255	37.7451
		7.63333	39.2157	35.7843	39.2157	37.7451
		7.64167	39.2157	35.7843	39.7059	37.7451
		7.65	39.2157	35.7843	39.7059	37.7451
		7.65833	39.2157	35.7843	39.7059	37.7451
		7.66667	39.2157	35.7843	39.2157	37.7451
		7.675	39.2157	35.7843	39.2157	37.7451
		7.68333	39.2157	35.7843	39.7059	37.7451
		7.69167	39.2157	35.7843	39.7059	37.7451
		7.7	39.2157	35.7843	39.7059	37.7451
		7.70833	39.2157	35.7843	39.7059	37.7451
		7.71667	39.2157	35.7843	39.2157	37.7451
		7.725	39.2157	35.7843	39.7059	37.7451
		7.73333	39.2157	35.7843	39.7059	37.7451
		7.74167	38.7255	35.7843	39.7059	37.7451
		7.75	39.2157	35.7843	39.2157	37.7451
		7.75833	39.2157	35.7843	39.2157	37.7451
		7.76667	39.2157	35.7843	39.7059	37.7451
		7.775	39.2157	35.7843	39.2157	38.2353
		7.78333	39.2157	35.7843	39.7059	38.2353
		7.79167	39.2157	35.7843	39.7059	37.7451
		7.8	39.2157	35.7843	39.7059	38.2353
		7.80833	39.2157	35.7843	39.7059	38.2353
		7.81667	39.2157	35.7843	39.7059	38.2353
		7.825	39.2157	36.2745	39.2157	37.7451
		7.83333	39.2157	36.2745	39.7059	37.7451
		7.84167	39.2157	36.2745	39.7059	37.7451
		7.85	39.2157	35.7843	39.7059	38.2353
		7.85833	39.2157	35.7843	39.2157	38.2353
		7.86667	39.2157	35.7843	39.2157	38.2353
		7.875	39.2157	35.7843	39.2157	38.2353
		7.88333	39.2157	35.7843	39.7059	38.2353
		7.89167	39.2157	35.7843	39.7059	38.2353
		7.9	39.2157	36.2745	39.7059	38.2353
		7.90833	39.2157	36.2745	39.7059	38.2353
		7.91667	39.2157	35.7843	39.7059	38.2353
		7.925	39.2157	36.2745	39.7059	38.2353
		7.93333	39.7059	36.2745	39.7059	38.2353
		7.94167	39.2157	36.2745	39.7059	38.2353
		7.95	39.2157	35.7843	39.7059	38.2353
		7.95833	39.2157	35.7843	39.7059	38.2353
		7.96667	39.2157	36.2745	39.7059	38.2353
		7.975	39.2157	36.2745	39.7059	38.2353
		7.98333	39.2157	35.7843	39.7059	38.2353
		7.99167	39.7059	36.2745	39.7059	38.2353
		8	39.2157	36.2745	39.7059	38.2353
		8.00833	39.2157	36.2745	39.7059	38.2353
		8.01667	39.7059	36.2745	39.7059	38.2353
		8.025	39.2157	36.2745	39.7059	38.2353
		8.03333	39.2157	36.2745	39.7059	38.2353
		8.04167	39.7059	36.2745	39.7059	38.2353
		8.05	39.7059	36.2745	39.7059	38.2353
		8.05833	39.7059	35.7843	39.7059	38.2353
		8.06667	39.2157	35.7843	39.7059	38.2353
		8.075	39.2157	36.2745	39.7059	38.2353
		8.08333	39.2157	36.2745	39.7059	38.2353
		8.09167	39.7059	36.2745	39.7059	38.2353
		8.1	39.2157	36.2745	39.7059	38.2353
		8.10833	39.2157	36.2745	39.7059	38.2353
		8.11667	39.2157	36.2745	39.7059	38.2353
		8.125	39.2157	36.2745	39.7059	38.2353
		8.13333	39.7059	36.2745	39.7059	38.2353
		8.14167	39.7059	36.2745	39.7059	38.2353
		8.15	39.7059	36.2745	39.7059	38.2353
		8.15833	39.7059	36.2745	39.7059	38.2353
		8.16667	39.7059	36.2745	39.7059	38.2353
		8.175	39.7059	36.2745	39.7059	38.2353
		8.18333	39.7059	36.2745	39.7059	38.2353
		8.19167	39.7059	36.2745	39.7059	38.2353
		8.2	39.7059	36.2745	39.7059	38.2353
		8.20833	39.7059	36.2745	39.7059	38.2353
		8.21667	39.7059	36.2745	40.1961	38.2353
		8.225	39.7059	36.2745	39.7059	38.2353
		8.23333	39.7059	36.2745	39.7059	38.2353
		8.24167	39.7059	36.2745	39.7059	38.2353
		8.25	39.7059	36.2745	39.7059	38.7255
		8.25833	39.7059	36.7647	39.7059	38.2353
		8.26667	39.7059	36.2745	39.7059	38.2353
		8.275	39.7059	36.7647	39.7059	38.7255
		8.28333	39.7059	36.2745	39.7059	38.7255
		8.29167	39.7059	36.2745	39.7059	38.7255
		8.3	39.7059	36.2745	39.7059	38.7255
		8.30833	39.7059	36.2745	39.7059	38.7255
		8.31667	39.7059	36.2745	39.7059	38.7255
		8.325	39.7059	36.2745	39.7059	38.7255
		8.33333	39.7059	36.2745	40.1961	38.7255
		8.34167	39.7059	36.2745	39.7059	38.7255
		8.35	39.7059	36.2745	39.7059	38.7255
		8.35833	39.7059	36.2745	39.2157	38.7255
		8.36667	39.7059	36.2745	39.7059	38.7255
		8.375	39.7059	36.2745	39.7059	38.7255
		8.38333	39.7059	36.2745	39.7059	38.7255
		8.39167	39.7059	36.2745	40.1961	38.7255
		8.4	39.7059	36.2745	40.1961	38.7255
		8.40833	39.7059	36.2745	40.1961	38.7255
		8.41667	39.7059	36.2745	39.7059	38.7255
		8.425	40.1961	36.7647	39.7059	38.7255
		8.43333	39.7059	36.7647	39.7059	38.7255
		8.44167	39.7059	36.7647	40.1961	38.7255
		8.45	39.7059	36.7647	40.1961	38.7255
		8.45833	39.7059	36.7647	40.1961	38.7255
		8.46667	39.7059	36.7647	40.1961	38.7255
		8.475	39.7059	36.7647	39.7059	38.7255
		8.48333	39.7059	36.7647	39.7059	38.7255
		8.49167	40.1961	36.7647	40.1961	38.7255
		8.5	40.1961	36.7647	40.1961	38.7255
		8.50833	39.7059	36.7647	39.7059	38.7255
		8.51667	40.1961	36.2745	40.1961	38.7255
		8.525	40.1961	36.7647	40.1961	38.7255
		8.53333	40.1961	36.7647	40.1961	38.7255
		8.54167	39.7059	36.7647	40.1961	38.7255
		8.55	40.1961	36.7647	40.1961	38.7255
		8.55833	40.1961	36.7647	40.1961	38.7255
		8.56667	39.7059	36.7647	39.7059	38.7255
		8.575	40.1961	36.7647	40.1961	38.7255
		8.58333	40.1961	36.7647	40.6863	38.7255
		8.59167	40.1961	36.7647	40.1961	38.7255
		8.6	40.1961	36.7647	40.1961	38.7255
		8.60833	40.1961	36.7647	40.1961	38.7255
		8.61667	40.1961	36.7647	40.1961	38.7255
		8.625	39.7059	36.7647	40.1961	38.7255
		8.63333	39.7059	36.7647	40.6863	38.7255
		8.64167	40.1961	36.7647	40.1961	38.7255
		8.65	39.7059	36.7647	40.1961	38.7255
		8.65833	39.7059	36.7647	40.1961	38.7255
		8.66667	39.7059	36.7647	39.7059	38.7255
		8.675	40.1961	36.2745	39.7059	38.7255
		8.68333	40.1961	36.2745	40.1961	38.7255
		8.69167	40.1961	36.2745	40.1961	38.7255
		8.7	40.1961	36.7647	40.1961	38.7255
		8.70833	39.7059	36.7647	40.6863	38.7255
		8.71667	39.7059	36.7647	40.6863	38.7255
		8.725	40.1961	36.7647	40.6863	38.7255
		8.73333	40.1961	36.7647	40.6863	38.7255
		8.74167	40.1961	36.7647	40.1961	39.2157
		8.75	40.1961	36.7647	39.7059	38.7255
		8.75833	40.1961	36.7647	40.1961	39.2157
		8.76667	40.1961	36.7647	40.6863	38.7255
		8.775	40.1961	36.7647	40.6863	38.7255
		8.78333	40.1961	36.7647	40.6863	38.7255
		8.79167	40.1961	36.7647	40.1961	38.7255
		8.8	39.7059	36.7647	40.1961	38.7255
		8.80833	40.1961	36.7647	40.1961	39.2157
		8.81667	40.1961	36.7647	40.1961	39.2157
		8.825	40.1961	36.7647	40.6863	39.2157
		8.83333	40.1961	36.7647	40.1961	38.7255
		8.84167	40.1961	36.7647	40.6863	39.2157
		8.85	40.1961	36.7647	40.6863	39.2157
		8.85833	40.1961	36.7647	40.1961	39.2157
		8.86667	40.1961	36.7647	40.1961	39.2157
		8.875	40.1961	36.7647	40.1961	39.2157
		8.88333	40.1961	36.7647	40.6863	39.2157
		8.89167	40.1961	36.7647	40.6863	39.2157
		8.9	40.1961	36.7647	40.6863	39.2157
		8.90833	40.1961	36.7647	40.6863	39.2157
		8.91667	40.1961	36.7647	40.6863	39.2157
		8.925	40.1961	36.7647	40.6863	39.2157
		8.93333	40.1961	36.7647	40.1961	39.2157
		8.94167	40.1961	36.7647	40.1961	39.2157
		8.95	40.1961	36.7647	40.6863	39.2157
		8.95833	40.1961	36.7647	40.6863	39.2157
		8.96667	40.1961	36.7647	40.1961	39.2157
		8.975	40.1961	36.7647	40.6863	39.2157
		8.98333	40.1961	36.7647	40.6863	39.2157
		8.99167	40.1961	36.7647	40.6863	39.2157
		9	40.1961	36.7647	40.1961	39.2157
		9.00833	40.1961	36.7647	40.1961	39.2157
		9.01667	40.1961	36.7647	40.6863	39.2157
		9.025	39.7059	36.7647	40.1961	39.2157
		9.03333	39.7059	36.7647	40.6863	39.2157
		9.04167	40.1961	36.7647	40.6863	39.2157
		9.05	40.1961	36.7647	40.6863	39.2157
		9.05833	39.7059	36.7647	40.6863	39.2157
		9.06667	40.1961	36.7647	40.6863	39.2157
		9.075	40.1961	37.2549	40.6863	39.2157
		9.08333	40.1961	36.7647	40.1961	39.2157
		9.09167	40.1961	36.7647	40.6863	39.2157
		9.1	40.1961	36.7647	40.6863	39.2157
		9.10833	40.1961	36.7647	40.6863	39.2157
		9.11667	40.1961	36.7647	40.6863	39.2157
		9.125	40.1961	36.7647	40.1961	39.2157
		9.13333	40.1961	37.2549	40.6863	39.2157
		9.14167	40.1961	37.2549	40.6863	39.2157
		9.15	40.1961	36.7647	40.6863	39.2157
		9.15833	40.1961	36.7647	40.6863	39.2157
		9.16667	40.1961	36.7647	41.1765	39.2157
		9.175	40.1961	36.7647	40.6863	39.2157
		9.18333	40.1961	36.7647	40.1961	39.2157
		9.19167	40.1961	36.7647	40.6863	39.2157
		9.2	40.1961	37.2549	40.6863	39.2157
		9.20833	40.1961	36.7647	40.6863	39.2157
		9.21667	40.1961	36.7647	41.1765	39.2157
		9.225	40.1961	36.7647	40.1961	39.2157
		9.23333	40.6863	37.2549	40.1961	39.2157
		9.24167	40.1961	37.2549	40.1961	39.2157
		9.25	40.1961	37.2549	40.6863	39.2157
		9.25833	40.1961	37.2549	40.6863	39.2157
		9.26667	40.1961	37.2549	40.6863	39.2157
		9.275	40.1961	37.2549	40.6863	39.2157
		9.28333	40.1961	36.7647	41.1765	39.2157
		9.29167	40.6863	36.7647	41.1765	39.2157
		9.3	40.1961	36.7647	41.1765	39.2157
		9.30833	40.1961	36.7647	41.1765	39.2157
		9.31667	40.1961	37.2549	40.6863	39.2157
		9.325	40.6863	36.7647	40.6863	39.2157
		9.33333	40.6863	37.2549	40.6863	39.2157
		9.34167	40.1961	37.2549	41.1765	39.2157
		9.35	40.1961	37.2549	40.6863	39.2157
		9.35833	40.1961	37.2549	40.6863	39.2157
		9.36667	40.1961	37.2549	40.6863	39.7059
		9.375	40.1961	37.2549	40.6863	39.7059
		9.38333	40.6863	37.2549	41.1765	39.2157
		9.39167	40.6863	37.2549	40.6863	39.7059
		9.4	40.6863	37.2549	41.1765	39.7059
		9.40833	40.6863	37.2549	41.1765	39.7059
		9.41667	40.1961	37.2549	40.6863	39.7059
		9.425	40.6863	37.2549	41.1765	39.7059
		9.43333	40.6863	37.2549	41.1765	39.7059
		9.44167	40.1961	36.7647	41.1765	39.7059
		9.45	40.6863	37.2549	41.1765	39.2157
		9.45833	40.6863	37.2549	41.1765	39.7059
		9.46667	40.6863	37.2549	41.1765	39.7059
		9.475	40.6863	37.2549	40.6863	39.7059
		9.48333	40.6863	37.2549	40.6863	39.7059
		9.49167	40.6863	37.2549	40.6863	39.7059
		9.5	40.6863	37.2549	41.1765	39.7059
		9.50833	40.6863	37.2549	41.1765	39.7059
		9.51667	40.6863	37.2549	40.6863	39.7059
		9.525	40.1961	36.7647	41.1765	39.7059
		9.53333	40.1961	37.2549	41.1765	39.7059
		9.54167	40.1961	37.2549	41.1765	39.7059
		9.55	40.1961	37.2549	41.1765	39.7059
		9.55833	40.1961	37.2549	41.1765	39.7059
		9.56667	40.6863	37.2549	41.1765	39.7059
		9.575	40.6863	37.2549	41.1765	39.7059
		9.58333	40.6863	37.2549	41.1765	39.7059
		9.59167	40.6863	37.2549	41.1765	39.7059
		9.6	40.6863	37.2549	41.1765	39.7059
		9.60833	40.6863	37.2549	41.6667	39.7059
		9.61667	40.6863	37.2549	41.1765	39.7059
		9.625	40.6863	37.2549	40.6863	39.7059
		9.63333	40.6863	37.2549	41.1765	39.7059
		9.64167	40.6863	37.2549	41.1765	39.7059
		9.65	40.6863	37.2549	41.1765	39.7059
		9.65833	40.6863	37.2549	40.6863	39.7059
		9.66667	40.6863	37.2549	40.6863	39.7059
		9.675	40.6863	37.2549	40.6863	39.7059
		9.68333	40.6863	37.2549	41.1765	39.7059
		9.69167	40.6863	37.2549	41.6667	39.7059
		9.7	40.6863	37.2549	41.1765	39.7059
		9.70833	40.6863	37.2549	41.1765	39.7059
		9.71667	40.6863	37.2549	41.1765	39.7059
		9.725	40.6863	37.2549	41.1765	39.7059
		9.73333	40.6863	37.2549	41.1765	39.7059
		9.74167	40.6863	37.2549	41.1765	39.7059
		9.75	40.1961	37.2549	41.1765	39.7059
		9.75833	40.6863	37.2549	41.1765	39.7059
		9.76667	40.6863	37.2549	41.1765	39.7059
		9.775	40.6863	37.2549	41.1765	39.7059
		9.78333	40.6863	37.2549	41.6667	39.7059
		9.79167	40.6863	37.2549	41.1765	39.7059
		9.8	40.6863	37.2549	40.6863	39.7059
		9.80833	40.6863	37.2549	40.6863	39.7059
		9.81667	40.6863	37.2549	41.1765	39.7059
		9.825	40.6863	37.2549	41.1765	39.7059
		9.83333	40.6863	37.2549	41.1765	39.7059
		9.84167	40.6863	37.2549	41.1765	39.7059
		9.85	40.6863	37.2549	41.1765	39.7059
		9.85833	40.6863	37.2549	41.1765	39.7059
		9.86667	40.1961	37.2549	41.1765	39.7059
		9.875	40.6863	37.2549	41.1765	39.7059
		9.88333	40.6863	37.2549	40.6863	39.7059
		9.89167	40.6863	37.2549	41.1765	39.7059
		9.9	40.1961	37.2549	41.1765	39.7059
		9.90833	40.6863	37.2549	41.1765	39.7059
		9.91667	40.6863	37.2549	41.1765	39.7059
		9.925	40.6863	37.2549	41.1765	39.7059
		9.93333	40.6863	37.2549	41.1765	39.7059
		9.94167	40.6863	37.2549	41.1765	40.1961
		9.95	40.6863	37.2549	41.1765	39.7059
		9.95833	40.6863	37.2549	41.1765	39.7059
		9.96667	40.6863	37.2549	41.1765	40.1961
		9.975	40.6863	37.2549	41.6667	40.1961
		9.98333	40.6863	37.2549	41.6667	40.1961
		9.99167	40.6863	37.2549	41.1765	39.7059
		10	40.6863	37.2549	41.1765	40.1961
		10.0083	40.6863	37.2549	41.1765	39.7059
		10.0167	40.6863	37.2549	41.1765	39.7059
		10.025	40.6863	37.2549	41.1765	40.1961
		10.0333	40.6863	37.2549	41.1765	40.1961
		10.0417	40.6863	37.2549	41.1765	40.1961
		10.05	40.6863	37.2549	41.1765	40.1961
		10.0583	40.6863	37.2549	41.1765	39.7059
		10.0667	40.6863	37.2549	41.1765	39.7059
		10.075	40.6863	37.2549	41.6667	40.1961
		10.0833	40.6863	37.2549	41.6667	39.7059
		10.0917	40.6863	37.2549	40.6863	40.1961
		10.1	41.1765	37.2549	41.1765	40.1961
		10.1083	40.6863	37.2549	41.1765	40.1961
		10.1167	40.6863	37.2549	41.1765	40.1961
		10.125	40.6863	37.2549	41.1765	40.1961
		10.1333	40.6863	37.2549	41.1765	40.1961
		10.1417	40.6863	37.2549	41.6667	40.1961
		10.15	40.6863	37.2549	41.1765	40.1961
		10.1583	40.6863	37.2549	41.1765	40.1961
		10.1667	40.6863	37.2549	40.6863	40.1961
		10.175	41.1765	37.2549	41.1765	40.1961
		10.1833	40.6863	37.2549	41.6667	40.1961
		10.1917	40.6863	37.2549	41.1765	40.1961
		10.2	40.6863	37.2549	41.1765	40.1961
		10.2083	41.1765	37.2549	41.6667	40.1961
		10.2167	40.6863	37.2549	41.6667	40.1961
		10.225	40.6863	37.2549	41.1765	40.1961
		10.2333	40.6863	37.2549	41.1765	40.1961
		10.2417	40.6863	37.2549	41.1765	40.1961
		10.25	40.6863	37.2549	41.1765	40.1961
		10.2583	40.6863	37.2549	41.1765	40.1961
		10.2667	40.6863	37.2549	41.6667	40.1961
		10.275	41.1765	37.2549	41.1765	40.1961
		10.2833	41.1765	37.2549	41.1765	40.1961
		10.2917	41.1765	37.2549	41.6667	40.1961
		10.3	40.6863	37.2549	41.6667	40.1961
		10.3083	40.6863	37.2549	41.6667	40.1961
		10.3167	41.1765	37.2549	41.6667	40.1961
		10.325	40.6863	37.2549	41.6667	40.1961
		10.3333	40.6863	37.2549	41.1765	40.1961
		10.3417	40.6863	37.2549	41.1765	40.1961
		10.35	40.6863	37.2549	41.6667	40.1961
		10.3583	40.6863	37.2549	41.6667	40.1961
		10.3667	40.6863	37.2549	41.6667	40.1961
		10.375	40.6863	37.2549	41.6667	40.1961
		10.3833	40.6863	37.2549	41.6667	40.1961
		10.3917	40.6863	37.2549	41.6667	40.1961
		10.4	40.6863	37.2549	41.1765	40.1961
		10.4083	40.6863	37.2549	41.1765	40.1961
		10.4167	40.6863	37.2549	41.6667	40.1961
		10.425	40.6863	37.2549	41.6667	40.1961
		10.4333	40.6863	37.2549	41.1765	40.1961
		10.4417	40.6863	37.2549	41.1765	40.1961
		10.45	40.6863	37.2549	41.1765	40.1961
		10.4583	40.6863	37.2549	41.6667	40.1961
		10.4667	40.6863	37.2549	41.6667	40.1961
		10.475	40.6863	37.2549	41.6667	40.1961
		10.4833	41.1765	37.2549	41.1765	40.1961
		10.4917	41.1765	37.2549	41.6667	40.1961
		10.5	41.1765	37.7451	41.1765	40.1961
		10.5083	41.1765	37.2549	41.6667	40.1961
		10.5167	41.1765	37.2549	41.6667	40.1961
		10.525	41.1765	37.2549	41.6667	40.1961
		10.5333	41.1765	37.2549	41.6667	40.1961
		10.5417	41.1765	37.2549	41.6667	40.1961
		10.55	41.1765	37.2549	41.6667	40.1961
		10.5583	41.1765	37.2549	41.1765	40.1961
		10.5667	41.1765	37.2549	41.1765	40.1961
		10.575	41.1765	37.2549	40.6863	40.1961
		10.5833	41.1765	37.2549	40.6863	40.1961
		10.5917	41.1765	37.2549	41.1765	40.1961
		10.6	41.1765	37.2549	41.1765	40.1961
		10.6083	41.1765	37.2549	41.6667	40.1961
		10.6167	41.1765	37.2549	41.6667	40.1961
		10.625	41.1765	37.2549	41.6667	40.1961
		10.6333	41.1765	37.2549	41.6667	40.1961
		10.6417	41.1765	37.2549	41.6667	40.1961
		10.65	41.1765	37.2549	41.1765	40.1961
		10.6583	41.1765	37.2549	41.6667	40.1961
		10.6667	41.1765	37.2549	41.6667	40.1961
		10.675	41.1765	37.2549	41.6667	40.1961
		10.6833	41.1765	37.2549	41.1765	40.1961
		10.6917	41.1765	37.2549	41.1765	40.1961
		10.7	41.1765	37.2549	41.1765	40.1961
		10.7083	41.1765	37.2549	41.6667	40.1961
		10.7167	41.1765	37.2549	41.6667	40.1961
		10.725	41.1765	37.2549	41.1765	40.1961
		10.7333	41.1765	37.2549	41.1765	40.1961
		10.7417	41.1765	37.2549	41.6667	40.1961
		10.75	41.1765	37.2549	41.1765	40.1961
		10.7583	41.1765	37.2549	41.1765	40.1961
		10.7667	41.1765	37.2549	41.1765	40.1961
		10.775	41.1765	37.2549	41.1765	40.1961
		10.7833	41.1765	37.2549	41.6667	40.1961
		10.7917	41.1765	37.2549	41.6667	40.1961
		10.8	41.1765	37.7451	41.6667	40.1961
		10.8083	41.1765	37.7451	41.1765	40.1961
		10.8167	41.1765	37.2549	41.6667	40.1961
		10.825	41.1765	37.2549	41.6667	40.1961
		10.8333	41.1765	37.2549	41.6667	40.6863
		10.8417	41.1765	37.2549	41.6667	40.1961
		10.85	41.1765	37.2549	42.1569	40.1961
		10.8583	41.1765	37.2549	41.6667	40.1961
		10.8667	41.1765	37.2549	41.6667	40.1961
		10.875	41.1765	37.2549	41.1765	40.1961
		10.8833	41.1765	37.2549	41.1765	40.1961
		10.8917	41.1765	37.2549	41.6667	40.1961
		10.9	41.1765	37.2549	41.6667	40.1961
		10.9083	41.1765	37.2549	41.6667	40.6863
		10.9167	41.1765	37.7451	41.6667	40.1961
		10.925	41.1765	37.2549	41.1765	40.1961
		10.9333	41.1765	37.2549	41.1765	40.1961
		10.9417	41.1765	37.2549	41.1765	40.1961
		10.95	41.1765	37.2549	41.1765	40.1961
		10.9583	41.1765	37.2549	41.6667	40.1961
		10.9667	41.1765	37.2549	41.6667	40.1961
		10.975	41.1765	37.2549	41.6667	40.1961
		10.9833	41.1765	37.2549	41.1765	40.1961
		10.9917	41.1765	37.2549	41.1765	40.1961
		11	41.1765	37.7451	41.1765	40.1961
		11.0083	41.1765	37.2549	41.6667	40.1961
		11.0167	41.1765	37.2549	41.1765	40.1961
		11.025	41.1765	37.2549	41.6667	40.1961
		11.0333	41.1765	37.7451	41.6667	40.6863
		11.0417	41.1765	37.2549	41.6667	40.6863
		11.05	41.1765	37.7451	41.6667	40.1961
		11.0583	41.1765	37.2549	41.6667	40.6863
		11.0667	41.1765	37.2549	41.1765	40.1961
		11.075	41.1765	37.2549	41.6667	40.6863
		11.0833	41.1765	37.7451	41.1765	40.6863
		11.0917	41.1765	37.7451	41.6667	40.1961
		11.1	41.1765	37.7451	41.6667	40.6863
		11.1083	41.1765	37.7451	41.1765	40.6863
		11.1167	41.1765	37.2549	41.6667	40.1961
		11.125	41.1765	37.7451	41.6667	40.6863
		11.1333	41.1765	37.7451	41.1765	40.6863
		11.1417	41.1765	37.2549	41.6667	40.6863
		11.15	41.1765	37.2549	41.6667	40.6863
		11.1583	41.1765	37.7451	42.1569	40.6863
		11.1667	41.1765	37.7451	41.6667	40.6863
		11.175	41.1765	37.7451	41.6667	40.6863
		11.1833	41.1765	37.7451	41.6667	40.6863
		11.1917	41.1765	37.7451	41.1765	40.6863
		11.2	41.1765	37.7451	41.6667	40.6863
		11.2083	41.1765	37.7451	42.1569	40.6863
		11.2167	41.1765	37.7451	42.1569	40.6863
		11.225	41.1765	37.7451	41.6667	40.6863
		11.2333	41.1765	37.7451	41.6667	40.6863
		11.2417	41.1765	37.7451	41.6667	40.6863
		11.25	41.1765	37.2549	41.1765	40.6863
		11.2583	41.1765	37.7451	41.1765	40.6863
		11.2667	41.1765	37.7451	41.6667	40.6863
		11.275	41.1765	37.7451	41.6667	40.6863
		11.2833	41.1765	37.7451	41.6667	40.6863
		11.2917	41.1765	37.7451	41.6667	40.6863
		11.3	41.1765	37.7451	42.1569	40.6863
		11.3083	41.1765	37.7451	41.6667	40.6863
		11.3167	41.1765	37.2549	41.6667	40.6863
		11.325	41.1765	37.7451	42.1569	40.6863
		11.3333	41.1765	37.7451	41.6667	40.6863
		11.3417	41.1765	37.7451	42.1569	40.6863
		11.35	41.1765	37.7451	41.6667	40.6863
		11.3583	41.1765	37.7451	41.6667	40.6863
		11.3667	41.1765	37.7451	41.6667	40.6863
		11.375	41.1765	37.7451	42.1569	40.6863
		11.3833	41.1765	37.7451	41.6667	40.6863
		11.3917	41.1765	37.7451	41.6667	40.6863
		11.4	41.1765	37.7451	41.1765	40.6863
		11.4083	41.6667	37.7451	41.6667	40.6863
		11.4167	41.1765	37.7451	41.6667	40.6863
		11.425	41.1765	37.7451	42.1569	40.6863
		11.4333	41.1765	37.7451	41.6667	40.6863
		11.4417	41.1765	37.7451	42.1569	40.6863
		11.45	41.1765	37.7451	41.6667	40.6863
		11.4583	41.1765	37.7451	41.6667	40.6863
		11.4667	41.1765	37.7451	41.6667	40.6863
		11.475	41.1765	37.7451	42.1569	40.6863
		11.4833	41.1765	37.7451	42.1569	40.6863
		11.4917	41.1765	37.7451	42.1569	40.6863
		11.5	41.1765	37.7451	41.6667	40.6863
		11.5083	41.6667	37.7451	42.1569	40.6863
		11.5167	41.1765	37.7451	42.1569	40.6863
		11.525	41.1765	37.7451	41.6667	40.6863
		11.5333	41.1765	37.7451	41.6667	40.6863
		11.5417	41.1765	37.7451	41.6667	40.6863
		11.55	41.1765	37.7451	41.6667	40.6863
		11.5583	41.1765	37.7451	42.1569	40.6863
		11.5667	41.6667	37.7451	41.6667	40.6863
		11.575	41.6667	37.7451	42.1569	40.6863
		11.5833	41.1765	37.7451	41.6667	40.6863
		11.5917	41.1765	37.7451	41.6667	40.6863
		11.6	41.6667	37.7451	42.1569	40.6863
		11.6083	41.6667	37.7451	42.1569	40.6863
		11.6167	41.1765	37.7451	42.1569	40.6863
		11.625	41.1765	37.7451	41.1765	40.6863
		11.6333	41.1765	37.7451	41.1765	40.6863
		11.6417	41.6667	37.7451	41.6667	40.6863
		11.65	41.1765	37.7451	42.1569	40.6863
		11.6583	41.6667	37.7451	42.1569	40.6863
		11.6667	41.1765	37.7451	41.6667	40.6863
		11.675	41.1765	37.7451	41.1765	40.6863
		11.6833	41.6667	37.7451	41.6667	40.6863
		11.6917	41.1765	37.7451	42.1569	40.6863
		11.7	41.1765	37.7451	42.1569	40.6863
		11.7083	41.1765	37.7451	42.1569	40.6863
		11.7167	41.1765	37.7451	41.6667	40.6863
		11.725	41.1765	37.7451	42.1569	40.6863
		11.7333	41.6667	37.7451	42.1569	40.6863
		11.7417	41.6667	37.7451	42.1569	40.6863
		11.75	41.6667	37.7451	42.1569	40.6863
		11.7583	41.6667	37.7451	42.1569	40.6863
		11.7667	41.1765	37.7451	41.6667	41.1765
		11.775	41.6667	37.7451	41.6667	40.6863
		11.7833	41.6667	37.7451	41.6667	40.6863
		11.7917	41.6667	37.7451	41.6667	40.6863
		11.8	41.6667	37.7451	41.6667	40.6863
		11.8083	41.6667	37.7451	42.1569	40.6863
		11.8167	41.6667	37.7451	42.1569	41.1765
		11.825	41.6667	37.7451	42.1569	40.6863
		11.8333	41.1765	37.7451	41.6667	41.1765
		11.8417	41.6667	37.7451	42.1569	40.6863
		11.85	41.6667	37.7451	42.1569	41.1765
		11.8583	41.6667	37.7451	42.1569	40.6863
		11.8667	41.6667	37.7451	42.1569	40.6863
		11.875	41.6667	37.7451	42.1569	40.6863
		11.8833	41.6667	37.7451	42.1569	40.6863
		11.8917	41.6667	37.7451	41.6667	40.6863
		11.9	41.6667	37.7451	42.1569	40.6863
		11.9083	41.6667	37.7451	42.1569	40.6863
		11.9167	41.6667	37.7451	42.1569	40.6863
		11.925	41.6667	37.7451	42.1569	40.6863
		11.9333	41.6667	37.7451	42.1569	41.1765
		11.9417	41.6667	37.7451	41.6667	41.1765
		11.95	41.6667	37.7451	41.6667	41.1765
		11.9583	41.6667	37.7451	42.1569	41.1765
		11.9667	41.6667	37.7451	42.1569	40.6863
		11.975	41.6667	37.7451	42.1569	41.1765
		11.9833	41.6667	37.7451	42.1569	41.1765
		11.9917	41.6667	37.7451	42.1569	41.1765
		12	41.6667	37.7451	42.6471	40.6863
		12.0083	41.6667	37.7451	42.1569	41.1765
		12.0167	41.6667	37.7451	41.6667	40.6863
		12.025	41.6667	37.7451	42.1569	41.1765
		12.0333	41.6667	37.7451	42.1569	41.1765
		12.0417	41.6667	37.7451	42.1569	41.1765
		12.05	41.6667	37.7451	42.1569	40.6863
		12.0583	41.6667	37.7451	42.1569	41.1765
		12.0667	41.6667	37.7451	42.1569	41.1765
		12.075	41.6667	37.7451	42.1569	41.1765
		12.0833	41.6667	37.7451	42.1569	41.1765
		12.0917	41.6667	37.7451	42.6471	41.1765
		12.1	41.6667	37.7451	42.1569	41.1765
		12.1083	41.6667	37.7451	42.1569	40.6863
		12.1167	41.6667	37.7451	42.1569	41.1765
		12.125	41.6667	37.7451	41.6667	41.1765
		12.1333	41.6667	37.7451	42.1569	41.1765
		12.1417	41.6667	37.7451	42.1569	41.1765
		12.15	41.6667	37.7451	41.6667	41.1765
		12.1583	41.6667	37.7451	41.6667	41.1765
		12.1667	41.6667	37.7451	42.1569	41.1765
		12.175	41.6667	37.7451	42.6471	41.1765
		12.1833	41.6667	37.7451	42.1569	41.1765
		12.1917	41.6667	37.7451	42.1569	41.1765
		12.2	41.6667	37.7451	42.6471	41.1765
		12.2083	41.6667	37.7451	42.1569	41.1765
		12.2167	41.6667	37.7451	42.1569	41.1765
		12.225	41.6667	37.7451	42.1569	41.1765
		12.2333	41.6667	37.7451	42.6471	41.1765
		12.2417	41.6667	37.7451	42.1569	41.1765
		12.25	41.6667	37.7451	42.1569	40.6863
		12.2583	41.6667	37.7451	42.1569	40.6863
		12.2667	41.6667	37.7451	42.1569	41.1765
		12.275	41.6667	37.7451	42.1569	41.1765
		12.2833	41.6667	37.7451	42.1569	41.1765
		12.2917	41.6667	37.7451	42.1569	41.1765
		12.3	41.6667	37.7451	42.6471	41.1765
		12.3083	41.6667	37.7451	42.1569	41.1765
		12.3167	41.6667	37.7451	41.6667	41.1765
		12.325	41.6667	37.7451	42.1569	41.1765
		12.3333	41.6667	37.7451	42.6471	40.6863
		12.3417	41.6667	37.7451	42.1569	41.1765
		12.35	41.6667	37.7451	42.1569	40.6863
		12.3583	41.6667	38.2353	42.1569	40.6863
		12.3667	41.6667	37.7451	42.6471	41.1765
		12.375	41.6667	37.7451	42.1569	41.1765
		12.3833	41.6667	37.7451	42.1569	41.1765
		12.3917	41.6667	37.7451	42.6471	41.1765
		12.4	41.6667	38.2353	42.1569	41.1765
		12.4083	41.6667	37.7451	42.1569	41.1765
		12.4167	41.6667	37.7451	42.1569	41.1765
		12.425	41.6667	37.7451	42.1569	41.1765
		12.4333	41.6667	37.7451	42.1569	41.1765
		12.4417	41.6667	37.7451	42.6471	41.1765
		12.45	41.6667	37.7451	42.6471	41.1765
		12.4583	41.6667	37.7451	42.6471	40.6863
		12.4667	41.1765	37.7451	42.1569	41.1765
		12.475	41.6667	37.7451	42.1569	41.1765
		12.4833	41.6667	37.7451	42.1569	41.1765
		12.4917	41.6667	37.7451	42.1569	41.1765
		12.5	41.6667	37.7451	42.1569	41.1765
		12.5083	41.6667	37.7451	42.1569	41.1765
		12.5167	41.6667	37.7451	42.1569	41.1765
		12.525	41.6667	37.7451	41.6667	41.1765
		12.5333	41.6667	37.7451	42.1569	41.1765
		12.5417	41.6667	37.7451	42.1569	41.1765
		12.55	41.6667	37.7451	42.1569	41.1765
		12.5583	41.6667	37.7451	42.1569	41.1765
		12.5667	41.1765	37.7451	42.6471	41.1765
		12.575	41.6667	37.7451	42.1569	41.1765
		12.5833	41.6667	37.7451	42.1569	41.1765
		12.5917	41.6667	37.7451	42.1569	41.1765
		12.6	41.6667	37.7451	42.1569	41.1765
		12.6083	41.6667	37.7451	42.6471	41.1765
		12.6167	41.6667	37.7451	42.1569	41.1765
		12.625	41.6667	37.7451	42.1569	41.1765
		12.6333	41.6667	37.7451	42.6471	41.1765
		12.6417	41.6667	37.7451	42.6471	41.1765
		12.65	41.6667	37.7451	42.6471	41.1765
		12.6583	41.6667	37.7451	42.1569	41.1765
		12.6667	41.6667	37.7451	42.1569	41.1765
		12.675	41.6667	38.2353	42.6471	41.1765
		12.6833	41.6667	37.7451	42.6471	41.1765
		12.6917	41.6667	37.7451	41.6667	41.1765
		12.7	41.6667	37.7451	42.1569	41.1765
		12.7083	41.6667	37.7451	42.6471	41.1765
		12.7167	41.6667	37.7451	42.1569	41.1765
		12.725	41.6667	37.7451	41.6667	41.1765
		12.7333	41.6667	37.7451	42.1569	41.1765
		12.7417	41.6667	37.7451	42.6471	41.1765
		12.75	41.6667	37.7451	42.6471	41.1765
		12.7583	41.6667	37.7451	42.1569	41.1765
		12.7667	41.6667	37.7451	42.6471	41.1765
		12.775	41.6667	37.7451	42.1569	41.1765
		12.7833	41.6667	37.7451	42.1569	41.1765
		12.7917	41.6667	37.7451	42.1569	41.1765
		12.8	41.6667	37.7451	42.1569	41.1765
		12.8083	41.6667	37.7451	42.1569	41.1765
		12.8167	41.6667	37.7451	42.6471	41.1765
		12.825	41.6667	37.7451	42.1569	41.1765
		12.8333	41.6667	37.7451	42.1569	41.1765
		12.8417	41.6667	37.7451	42.1569	41.1765
		12.85	41.6667	37.7451	42.1569	41.1765
		12.8583	41.6667	37.7451	42.1569	41.1765
		12.8667	41.6667	37.7451	42.1569	41.1765
		12.875	41.6667	37.7451	42.6471	41.1765
		12.8833	41.6667	37.7451	42.6471	41.1765
		12.8917	41.6667	38.2353	42.6471	41.1765
		12.9	41.6667	37.7451	42.6471	41.1765
		12.9083	41.6667	37.7451	42.1569	41.1765
		12.9167	41.6667	37.7451	42.6471	41.1765
		12.925	41.6667	37.7451	42.1569	41.1765
		12.9333	41.6667	37.7451	42.6471	41.1765
		12.9417	41.6667	37.7451	42.6471	41.1765
		12.95	41.6667	38.2353	42.6471	41.1765
		12.9583	41.6667	37.7451	42.6471	41.1765
		12.9667	41.6667	37.7451	42.1569	41.1765
		12.975	41.6667	37.7451	42.1569	41.1765
		12.9833	41.6667	37.7451	42.6471	41.1765
		12.9917	42.1569	37.7451	42.6471	41.1765
		13	41.6667	38.2353	42.6471	41.1765
		13.0083	41.6667	38.2353	42.6471	41.1765
		13.0167	41.6667	38.2353	42.6471	41.1765
		13.025	41.6667	37.7451	42.6471	41.1765
		13.0333	41.6667	37.7451	42.6471	41.1765
		13.0417	42.1569	37.7451	42.6471	41.1765
		13.05	42.1569	37.7451	42.6471	41.1765
		13.0583	42.1569	37.7451	42.6471	41.1765
		13.0667	42.1569	38.2353	42.6471	41.1765
		13.075	42.1569	38.2353	42.6471	41.1765
		13.0833	42.1569	38.2353	42.6471	41.1765
		13.0917	42.1569	37.7451	42.1569	41.1765
		13.1	41.6667	37.7451	42.6471	41.1765
		13.1083	42.1569	37.7451	42.6471	41.1765
		13.1167	42.1569	37.7451	42.6471	41.1765
		13.125	41.6667	37.7451	42.6471	41.1765
		13.1333	41.6667	37.7451	42.6471	41.1765
		13.1417	42.1569	37.7451	42.1569	41.1765
		13.15	41.6667	38.2353	42.6471	41.1765
		13.1583	42.1569	38.2353	42.1569	41.1765
		13.1667	41.6667	37.7451	42.1569	41.1765
		13.175	41.6667	37.7451	42.1569	41.1765
		13.1833	42.1569	37.7451	42.6471	41.1765
		13.1917	42.1569	37.7451	42.6471	41.1765
		13.2	42.1569	37.7451	42.6471	41.1765
		13.2083	41.6667	38.2353	42.6471	41.1765
		13.2167	41.6667	38.2353	42.6471	41.1765
		13.225	41.6667	37.7451	42.6471	41.1765
		13.2333	41.6667	37.7451	42.6471	41.1765
		13.2417	41.6667	37.7451	42.1569	41.1765
		13.25	42.1569	37.7451	42.6471	41.1765
		13.2583	41.6667	38.2353	42.6471	41.1765
		13.2667	41.6667	38.2353	42.6471	41.1765
		13.275	42.1569	37.7451	42.6471	41.1765
		13.2833	42.1569	37.7451	42.6471	41.1765
		13.2917	42.1569	37.7451	42.6471	41.1765
		13.3	42.1569	37.7451	42.6471	41.1765
		13.3083	42.1569	37.7451	42.6471	41.1765
		13.3167	41.6667	37.7451	42.1569	41.1765
		13.325	42.1569	38.2353	42.1569	41.1765
		13.3333	42.1569	38.2353	42.6471	41.1765
		13.3417	42.1569	38.2353	42.6471	41.1765
		13.35	42.1569	37.7451	42.6471	41.1765
		13.3583	42.1569	37.7451	42.6471	41.1765
		13.3667	42.1569	37.7451	42.6471	41.1765
		13.375	42.1569	37.7451	42.6471	41.1765
		13.3833	42.1569	37.7451	42.6471	41.1765
		13.3917	41.6667	37.7451	42.6471	41.1765
		13.4	42.1569	38.2353	42.1569	41.1765
		13.4083	42.1569	37.7451	42.1569	41.1765
		13.4167	42.1569	37.7451	42.6471	41.1765
		13.425	42.1569	38.2353	42.6471	41.1765
		13.4333	42.1569	38.2353	42.6471	41.1765
		13.4417	42.1569	38.2353	42.6471	41.1765
		13.45	42.1569	37.7451	42.1569	41.1765
		13.4583	42.1569	38.2353	42.1569	41.1765
		13.4667	42.1569	38.2353	42.6471	41.1765
		13.475	42.1569	37.7451	42.6471	41.1765
		13.4833	42.1569	37.7451	42.6471	41.1765
		13.4917	42.1569	37.7451	42.6471	41.1765
		13.5	42.1569	37.7451	42.1569	41.1765
		13.5083	42.1569	37.7451	42.6471	41.1765
		13.5167	42.1569	38.2353	42.6471	41.1765
		13.525	42.1569	38.2353	42.6471	41.1765
		13.5333	42.1569	37.7451	42.6471	41.1765
		13.5417	42.1569	38.2353	42.6471	41.1765
		13.55	42.1569	37.7451	42.6471	41.1765
		13.5583	42.1569	37.7451	42.6471	41.1765
		13.5667	42.1569	37.7451	42.6471	41.1765
		13.575	42.1569	37.7451	43.1373	41.1765
		13.5833	42.1569	37.7451	42.6471	41.1765
		13.5917	42.1569	37.7451	42.6471	41.1765
		13.6	42.1569	37.7451	42.6471	41.1765
		13.6083	42.1569	38.2353	42.6471	41.1765
		13.6167	42.1569	38.2353	42.6471	41.1765
		13.625	42.1569	37.7451	42.6471	41.1765
		13.6333	42.1569	37.7451	42.6471	41.1765
		13.6417	42.1569	37.7451	42.6471	41.1765
		13.65	42.1569	37.7451	42.6471	41.1765
		13.6583	42.1569	37.7451	42.6471	41.1765
		13.6667	42.1569	37.7451	42.6471	41.1765
		13.675	42.1569	37.7451	42.6471	41.1765
		13.6833	42.1569	37.7451	42.6471	41.1765
		13.6917	42.1569	37.7451	43.1373	41.1765
		13.7	42.1569	37.7451	42.6471	41.6667
		13.7083	42.1569	37.7451	43.1373	41.1765
		13.7167	42.1569	37.7451	42.6471	41.1765
		13.725	42.1569	37.7451	42.6471	41.1765
		13.7333	42.1569	37.7451	42.6471	41.1765
		13.7417	42.1569	38.2353	42.6471	41.1765
		13.75	42.1569	38.2353	42.6471	41.6667
		13.7583	42.1569	38.2353	42.6471	41.1765
		13.7667	42.1569	37.7451	42.1569	41.1765
		13.775	42.1569	38.2353	42.6471	41.1765
		13.7833	42.1569	38.2353	42.1569	41.1765
		13.7917	42.1569	37.7451	42.6471	41.1765
		13.8	42.1569	37.7451	42.1569	41.1765
		13.8083	42.1569	37.7451	42.6471	41.1765
		13.8167	42.1569	38.2353	42.6471	41.1765
		13.825	42.1569	38.2353	43.1373	41.1765
		13.8333	42.1569	38.2353	42.6471	41.1765
		13.8417	42.1569	37.7451	42.6471	41.1765
		13.85	42.1569	38.2353	42.6471	41.6667
		13.8583	42.1569	38.2353	42.6471	41.1765
		13.8667	42.1569	38.2353	42.6471	41.6667
		13.875	42.1569	38.2353	42.6471	41.1765
		13.8833	42.1569	38.2353	43.1373	41.1765
		13.8917	42.1569	38.2353	42.6471	41.1765
		13.9	42.1569	37.7451	42.6471	41.1765
		13.9083	42.1569	38.2353	42.6471	41.1765
		13.9167	42.1569	37.7451	43.1373	41.1765
		13.925	42.1569	37.7451	43.1373	41.1765
		13.9333	42.1569	38.2353	42.6471	41.1765
		13.9417	42.1569	37.7451	42.6471	41.1765
		13.95	42.1569	37.7451	42.6471	41.1765
		13.9583	42.1569	37.7451	43.1373	41.6667
		13.9667	42.1569	37.7451	43.1373	41.1765
		13.975	42.1569	37.7451	42.6471	41.1765
		13.9833	42.1569	38.2353	42.6471	41.6667
		13.9917	42.1569	38.2353	42.6471	41.1765
		14	42.1569	37.7451	43.1373	41.1765
		14.0083	42.1569	37.7451	42.6471	41.1765
		14.0167	42.1569	38.2353	43.1373	41.1765
		14.025	42.1569	38.2353	43.1373	41.6667
		14.0333	42.1569	37.7451	42.6471	41.6667
		14.0417	42.1569	38.2353	42.6471	41.6667
		14.05	42.1569	37.7451	42.1569	41.6667
		14.0583	42.1569	37.7451	42.6471	41.6667
		14.0667	42.1569	37.7451	42.6471	41.1765
		14.075	42.1569	37.7451	43.1373	41.6667
		14.0833	42.1569	37.7451	42.6471	41.1765
		14.0917	42.1569	38.2353	42.6471	41.6667
		14.1	42.1569	37.7451	42.6471	41.1765
		14.1083	42.1569	38.2353	42.6471	41.6667
		14.1167	42.1569	38.2353	42.6471	41.6667
		14.125	42.1569	37.7451	43.1373	41.6667
		14.1333	42.1569	37.7451	43.1373	41.1765
		14.1417	42.1569	38.2353	43.1373	41.6667
		14.15	42.1569	37.7451	42.6471	41.1765
		14.1583	42.1569	38.2353	42.6471	41.1765
		14.1667	42.1569	37.7451	43.1373	41.6667
		14.175	42.1569	38.2353	43.1373	41.1765
		14.1833	42.1569	37.7451	43.1373	41.6667
		14.1917	42.1569	38.2353	42.6471	41.6667
		14.2	42.1569	38.2353	42.6471	41.6667
		14.2083	42.1569	37.7451	42.6471	41.6667
		14.2167	42.1569	37.7451	42.6471	41.1765
		14.225	42.1569	38.2353	42.6471	41.6667
		14.2333	42.1569	38.2353	42.6471	41.6667
		14.2417	42.1569	38.2353	42.6471	41.6667
		14.25	42.1569	37.7451	42.1569	41.6667
		14.2583	42.1569	37.7451	42.6471	41.6667
		14.2667	42.1569	37.7451	43.1373	41.6667
		14.275	42.1569	37.7451	42.6471	41.1765
		14.2833	42.1569	38.2353	42.6471	41.6667
		14.2917	42.1569	37.7451	42.6471	41.6667
		14.3	42.1569	37.7451	43.1373	41.1765
		14.3083	42.1569	37.7451	42.1569	41.6667
		14.3167	42.1569	37.7451	42.6471	41.6667
		14.325	42.1569	37.7451	43.1373	41.1765
		14.3333	42.1569	37.7451	42.6471	41.1765
		14.3417	42.1569	37.7451	42.6471	41.1765
		14.35	42.1569	37.7451	42.6471	41.6667
		14.3583	42.1569	37.7451	42.6471	41.1765
		14.3667	42.1569	37.7451	42.6471	41.6667
		14.375	42.1569	37.7451	42.6471	41.6667
		14.3833	42.1569	37.7451	42.6471	41.6667
		14.3917	42.1569	37.7451	42.6471	41.1765
		14.4	42.1569	37.7451	43.1373	41.6667
		14.4083	42.1569	37.7451	43.1373	41.6667
		14.4167	42.1569	37.7451	42.6471	41.6667
		14.425	42.1569	37.7451	42.6471	41.6667
		14.4333	42.1569	37.7451	42.6471	41.6667
		14.4417	42.1569	37.7451	43.1373	41.6667
		14.45	42.1569	37.7451	43.1373	41.6667
		14.4583	42.1569	37.7451	42.6471	41.6667
		14.4667	42.1569	37.7451	42.6471	41.6667
		14.475	42.1569	37.7451	43.1373	41.6667
		14.4833	42.1569	37.7451	42.6471	41.6667
		14.4917	42.1569	37.7451	42.6471	41.6667
		14.5	42.1569	37.7451	42.6471	41.6667
		14.5083	42.1569	37.7451	42.1569	41.6667
		14.5167	42.1569	37.7451	42.6471	41.6667
		14.525	42.1569	37.7451	42.6471	41.6667
		14.5333	42.1569	37.7451	42.6471	41.6667
		14.5417	42.1569	37.7451	43.1373	41.6667
		14.55	42.1569	37.7451	42.6471	41.6667
		14.5583	42.1569	37.7451	42.6471	41.6667
		14.5667	42.1569	37.7451	42.6471	41.6667
		14.575	42.1569	37.7451	42.6471	41.6667
		14.5833	42.1569	38.2353	42.6471	41.6667
		14.5917	42.1569	37.7451	43.1373	41.6667
		14.6	42.1569	37.7451	43.1373	41.6667
		14.6083	42.1569	37.7451	42.6471	41.6667
		14.6167	42.1569	37.7451	43.1373	41.6667
		14.625	42.1569	37.7451	43.1373	41.6667
		14.6333	42.1569	37.7451	43.1373	41.6667
		14.6417	42.1569	37.7451	42.6471	41.6667
		14.65	42.1569	37.7451	42.6471	41.6667
		14.6583	42.1569	37.7451	43.1373	41.6667
		14.6667	42.1569	37.7451	43.1373	41.6667
		14.675	42.1569	38.2353	42.6471	41.6667
		14.6833	42.1569	38.2353	42.6471	41.6667
		14.6917	42.1569	38.2353	42.6471	41.6667
		14.7	42.6471	38.2353	42.6471	41.6667
		14.7083	42.1569	37.7451	43.1373	41.6667
		14.7167	42.1569	37.7451	42.6471	41.6667
		14.725	42.1569	37.7451	42.6471	41.6667
		14.7333	42.1569	37.7451	42.6471	41.6667
		14.7417	42.1569	37.7451	42.6471	41.6667
		14.75	42.1569	37.7451	42.6471	41.6667
		14.7583	42.1569	37.7451	43.1373	41.6667
		14.7667	42.1569	37.7451	43.1373	41.6667
		14.775	42.1569	37.7451	42.6471	41.6667
		14.7833	42.1569	37.7451	42.6471	41.6667
		14.7917	42.1569	37.7451	43.1373	41.6667
		14.8	42.1569	37.7451	43.1373	41.6667
		14.8083	42.1569	37.7451	43.1373	41.6667
		14.8167	42.1569	37.7451	43.1373	41.6667
		14.825	42.1569	37.7451	42.6471	41.1765
		14.8333	42.1569	37.7451	43.1373	41.6667
		14.8417	42.6471	37.7451	43.1373	41.6667
		14.85	42.1569	37.7451	43.1373	41.6667
		14.8583	42.1569	37.7451	42.6471	41.6667
		14.8667	42.6471	37.7451	43.1373	41.6667
		14.875	42.6471	37.7451	43.1373	41.6667
		14.8833	42.6471	37.7451	43.1373	41.6667
		14.8917	42.1569	37.7451	43.1373	41.6667
		14.9	42.1569	37.7451	43.1373	41.6667
		14.9083	42.1569	37.7451	42.6471	41.6667
		14.9167	42.1569	37.7451	42.6471	41.6667
		14.925	42.1569	37.7451	42.6471	41.6667
		14.9333	42.1569	37.7451	43.1373	41.6667
		14.9417	42.6471	37.7451	43.1373	41.6667
		14.95	42.6471	37.7451	43.1373	41.6667
		14.9583	42.6471	37.7451	42.6471	41.6667
		14.9667	42.6471	37.7451	43.1373	41.6667
		14.975	42.6471	38.2353	43.1373	41.6667
		14.9833	42.1569	37.7451	42.6471	41.6667
		14.9917	42.1569	38.2353	43.1373	41.6667
		15	42.1569	37.7451	42.6471	41.6667
		15.0083	42.6471	37.7451	43.1373	41.6667
		15.0167	42.6471	37.7451	42.6471	41.6667
		15.025	42.6471	37.7451	42.6471	41.6667
		15.0333	42.6471	37.7451	42.6471	41.6667
		15.0417	42.6471	37.7451	42.6471	41.6667
		15.05	42.1569	37.7451	42.6471	41.6667
		15.0583	42.6471	37.7451	42.6471	41.6667
		15.0667	42.6471	37.7451	43.1373	41.6667
		15.075	42.6471	37.7451	43.1373	41.6667
		15.0833	42.6471	37.7451	43.1373	41.6667
		15.0917	42.6471	38.2353	43.1373	41.6667
		15.1	42.6471	38.2353	43.1373	41.6667
		15.1083	42.1569	37.7451	43.1373	41.6667
		15.1167	42.6471	37.7451	43.1373	41.6667
		15.125	42.6471	37.7451	43.1373	41.6667
		15.1333	42.6471	38.2353	43.1373	41.6667
		15.1417	42.6471	37.7451	43.1373	41.6667
		15.15	42.6471	37.7451	43.1373	41.6667
		15.1583	42.6471	37.7451	43.1373	41.6667
		15.1667	42.6471	37.7451	43.1373	41.6667
		15.175	42.6471	37.7451	43.1373	41.6667
		15.1833	42.6471	37.7451	43.1373	41.6667
		15.1917	42.6471	37.7451	42.6471	41.6667
		15.2	42.6471	37.7451	42.6471	41.6667
		15.2083	42.6471	37.7451	43.1373	41.6667
		15.2167	42.6471	37.7451	43.1373	41.6667
		15.225	42.6471	37.7451	43.1373	41.6667
		15.2333	42.1569	37.7451	42.6471	41.6667
		15.2417	42.6471	37.7451	42.6471	41.6667
		15.25	42.6471	37.7451	43.1373	41.6667
		15.2583	42.6471	37.7451	43.1373	41.6667
		15.2667	42.6471	37.7451	43.1373	41.6667
		15.275	42.6471	37.7451	43.1373	41.6667
		15.2833	42.6471	37.7451	43.1373	41.6667
		15.2917	42.6471	38.2353	43.1373	41.6667
		15.3	42.1569	37.7451	43.1373	41.6667
		15.3083	42.6471	37.7451	43.1373	41.6667
		15.3167	42.6471	37.7451	43.1373	41.6667
		15.325	42.6471	37.7451	43.1373	41.6667
		15.3333	42.6471	37.7451	43.1373	41.6667
		15.3417	42.6471	37.7451	42.6471	41.6667
		15.35	42.6471	37.7451	42.6471	41.6667
		15.3583	42.6471	37.7451	43.1373	41.6667
		15.3667	42.6471	37.7451	43.1373	41.6667
		15.375	42.6471	37.7451	43.1373	41.6667
		15.3833	42.6471	37.7451	42.6471	41.6667
		15.3917	42.6471	37.7451	42.6471	41.6667
		15.4	42.6471	37.7451	42.6471	41.6667
		15.4083	42.6471	37.7451	42.6471	41.6667
		15.4167	42.6471	37.7451	43.1373	41.6667
		15.425	42.6471	38.2353	43.1373	41.6667
		15.4333	42.1569	37.7451	43.1373	41.6667
		15.4417	42.1569	37.7451	43.1373	41.6667
		15.45	42.1569	37.7451	43.1373	41.6667
		15.4583	42.6471	37.7451	42.6471	41.6667
		15.4667	42.6471	37.7451	42.6471	41.6667
		15.475	42.6471	37.7451	42.6471	41.6667
		15.4833	42.1569	38.2353	42.6471	41.6667
		15.4917	42.1569	37.7451	43.1373	41.6667
		15.5	42.1569	37.7451	42.6471	41.6667
		15.5083	42.6471	37.7451	43.1373	41.6667
		15.5167	42.1569	37.7451	43.1373	41.6667
		15.525	42.1569	37.7451	43.1373	41.6667
		15.5333	42.1569	37.7451	43.1373	41.6667
		15.5417	42.1569	37.7451	43.1373	41.6667
		15.55	42.6471	37.7451	43.1373	41.6667
		15.5583	42.6471	37.7451	43.1373	41.6667
		15.5667	42.6471	37.7451	42.6471	41.6667
		15.575	42.6471	37.7451	43.1373	41.6667
		15.5833	42.6471	37.7451	42.6471	41.6667
		15.5917	42.6471	37.7451	42.6471	41.6667
		15.6	42.6471	37.7451	42.6471	41.6667
		15.6083	42.6471	37.7451	42.6471	41.6667
		15.6167	42.6471	37.7451	43.1373	41.6667
		15.625	42.6471	37.7451	43.1373	41.6667
		15.6333	42.1569	37.7451	42.6471	41.6667
		15.6417	42.1569	37.7451	42.6471	41.6667
		15.65	42.6471	37.7451	42.6471	41.6667
		15.6583	42.6471	37.7451	43.1373	41.6667
		15.6667	42.6471	37.7451	42.6471	41.6667
		15.675	42.1569	37.7451	42.6471	41.6667
		15.6833	42.6471	37.7451	42.1569	41.1765
		15.6917	42.1569	37.7451	42.6471	41.6667
		15.7	42.6471	37.7451	42.1569	41.6667
		15.7083	42.1569	38.2353	43.1373	41.6667
		15.7167	42.1569	37.7451	43.1373	41.6667
		15.725	42.1569	37.7451	43.1373	41.6667
		15.7333	42.1569	37.7451	42.6471	41.6667
		15.7417	42.6471	37.7451	42.6471	41.6667
		15.75	42.1569	37.7451	43.1373	41.6667
		15.7583	42.1569	37.7451	43.1373	41.6667
		15.7667	42.1569	37.7451	42.6471	41.6667
		15.775	42.6471	37.7451	42.6471	41.6667
		15.7833	42.1569	37.7451	42.6471	41.6667
		15.7917	42.1569	37.7451	43.1373	41.6667
		15.8	42.1569	37.7451	43.1373	41.6667
		15.8083	42.6471	37.7451	43.1373	41.6667
		15.8167	42.6471	37.7451	42.6471	41.6667
		15.825	42.6471	37.7451	42.6471	41.6667
		15.8333	42.6471	37.7451	43.1373	41.6667
		15.8417	42.6471	37.7451	42.6471	41.6667
		15.85	42.6471	37.7451	42.6471	41.6667
		15.8583	42.6471	37.7451	42.6471	41.6667
		15.8667	42.1569	37.7451	43.1373	41.6667
		15.875	42.6471	37.7451	42.6471	41.6667
		15.8833	42.6471	37.7451	42.6471	41.6667
		15.8917	42.1569	37.7451	42.6471	41.6667
		15.9	42.1569	37.7451	42.6471	41.6667
		15.9083	42.6471	37.7451	43.1373	41.6667
		15.9167	42.6471	37.7451	43.1373	41.6667
		15.925	42.6471	37.7451	43.1373	41.6667
		15.9333	42.1569	37.7451	43.1373	41.6667
		15.9417	42.6471	37.2549	42.6471	41.6667
		15.95	42.6471	37.7451	43.1373	41.6667
		15.9583	42.6471	37.7451	43.1373	41.6667
		15.9667	42.6471	37.7451	43.1373	41.6667
		15.975	42.6471	37.7451	43.1373	41.6667
		15.9833	42.6471	37.7451	42.6471	41.6667
		15.9917	42.6471	37.7451	42.6471	41.6667
		16	42.6471	37.7451	42.6471	41.6667
		16.0083	42.6471	37.7451	42.6471	41.6667
		16.0167	42.6471	37.7451	43.1373	41.6667
		16.025	42.6471	37.7451	43.1373	41.6667
		16.0333	42.1569	37.7451	42.6471	41.6667
		16.0417	42.6471	37.7451	43.1373	41.6667
		16.05	42.1569	37.7451	43.1373	41.6667
		16.0583	42.6471	37.7451	43.1373	41.1765
		16.0667	42.6471	37.7451	43.1373	41.6667
		16.075	42.6471	37.7451	43.1373	41.6667
		16.0833	42.6471	37.7451	43.1373	41.6667
		16.0917	42.6471	37.7451	43.1373	41.6667
		16.1	42.6471	37.7451	43.1373	41.6667
		16.1083	42.6471	37.7451	43.1373	41.6667
		16.1167	42.6471	37.7451	43.1373	41.6667
		16.125	42.6471	37.7451	43.1373	41.6667
		16.1333	42.6471	37.7451	43.1373	41.6667
		16.1417	42.6471	37.7451	43.1373	41.6667
		16.15	42.6471	37.7451	42.6471	41.6667
		16.1583	42.6471	37.7451	43.1373	41.6667
		16.1667	42.6471	37.7451	43.1373	41.6667
		16.175	42.6471	37.7451	43.1373	41.6667
		16.1833	42.6471	37.7451	43.1373	41.6667
		16.1917	42.6471	37.7451	43.1373	41.6667
		16.2	42.6471	37.7451	43.1373	41.6667
		16.2083	42.6471	37.7451	42.6471	41.6667
		16.2167	42.6471	37.7451	43.1373	41.6667
		16.225	42.6471	37.7451	43.1373	41.6667
		16.2333	42.6471	37.7451	43.1373	41.6667
		16.2417	42.6471	37.7451	43.1373	41.6667
		16.25	42.6471	37.7451	43.1373	41.6667
		16.2583	42.6471	37.7451	43.1373	41.6667
		16.2667	42.6471	37.7451	43.1373	41.6667
		16.275	42.6471	37.7451	43.1373	41.6667
		16.2833	42.6471	37.7451	43.1373	41.6667
		16.2917	42.6471	37.7451	43.1373	41.6667
		16.3	42.6471	37.7451	43.1373	41.6667
		16.3083	42.6471	37.7451	42.6471	41.6667
		16.3167	42.6471	37.7451	43.1373	41.6667
		16.325	42.6471	37.7451	43.1373	41.6667
		16.3333	42.6471	37.7451	43.1373	41.6667
		16.3417	42.6471	37.7451	43.6275	41.6667
		16.35	42.6471	37.7451	43.6275	41.6667
		16.3583	42.6471	37.7451	43.1373	41.6667
		16.3667	42.6471	37.7451	43.1373	41.6667
		16.375	42.6471	37.7451	43.6275	41.6667
		16.3833	42.6471	37.7451	43.1373	41.6667
		16.3917	42.6471	37.7451	43.1373	41.6667
		16.4	42.6471	37.7451	43.1373	41.6667
		16.4083	42.6471	37.7451	43.1373	41.6667
		16.4167	42.6471	37.7451	43.1373	41.6667
		16.425	42.6471	37.7451	43.1373	41.6667
		16.4333	42.6471	37.7451	43.1373	41.6667
		16.4417	42.6471	37.7451	43.1373	41.6667
		16.45	42.6471	37.7451	43.1373	41.6667
		16.4583	42.6471	37.7451	43.6275	41.6667
		16.4667	42.6471	37.7451	43.6275	41.6667
		16.475	42.6471	37.7451	43.1373	41.6667
		16.4833	42.6471	37.7451	43.1373	41.6667
		16.4917	42.6471	37.7451	43.6275	41.6667
		16.5	42.6471	37.7451	43.6275	41.6667
		16.5083	42.6471	37.7451	43.1373	41.6667
		16.5167	42.6471	37.7451	43.6275	41.6667
		16.525	42.6471	37.7451	43.1373	41.6667
		16.5333	42.6471	37.7451	43.6275	41.6667
		16.5417	42.6471	37.7451	43.6275	41.6667
		16.55	42.6471	37.7451	43.1373	41.6667
		16.5583	42.6471	37.7451	43.1373	41.6667
		16.5667	42.6471	37.7451	43.1373	41.6667
		16.575	42.6471	37.7451	43.1373	41.6667
		16.5833	42.6471	37.7451	43.1373	41.6667
		16.5917	42.6471	37.7451	43.1373	41.6667
		16.6	42.6471	37.7451	43.1373	41.6667
		16.6083	42.6471	37.7451	43.1373	41.6667
		16.6167	42.6471	37.7451	43.6275	41.6667
		16.625	42.6471	37.7451	43.6275	41.6667
		16.6333	42.6471	37.7451	43.1373	41.6667
		16.6417	42.6471	37.7451	43.1373	41.6667
[truncated: 5,206 more rows]
