# Supplementary material for: A bispecific antibody approach for the potential prophylactic treatment of inherited bleeding disorders
Source: Nat Cardiovasc Res. 2024 Feb 8;3(2):166–85. doi: 10.1038/s44161-023-00418-4 (PMC11358003; doi:10.1038/s44161-023-00418-4)
Supplement: Supplementary file 16 — Statistical source data. [file 44161_2023_418_MOESM16_ESM.xlsx]

## Sheet: Source Data Extended Figure 9
			Donor #	HMB-001 copy number per activated platelet
			1	38435
			2	8230
			3	11934
